# Supplementary material for: Cytosine-5 RNA methylation links protein synthesis to cell metabolism
Source: PLoS Biol. 2019 Jun 14;17(6):e3000297. doi: 10.1371/journal.pbio.3000297 (PMC6594628; doi:10.1371/journal.pbio.3000297)
Supplement: S1 Data — (XLSX) [file pbio.3000297.s008.xlsx]

## Sheet: Table S1
Source	ILMN_Gene	Source_Reference_ID	Symbol	Probe_Id	ANA_NSUN2-/-vsNSUN2+/+ FDR	ANA_NSUN2-/-vsNSUN2+/+ log2FC	CD34_NSUN2-/-vsNSUN2+/+ FDR	CD34_NSUN2-/-vsNSUN2+/+ log2FC	PCAD_NSUN2-/-vsNSUN2+/+ FDR	PCAD_NSUN2-/-vsNSUN2+/+ log2FC	TEL_NSUN2-/-vsNSUN2+/+ FDR	TEL_NSUN2-/-vsNSUN2+/+ log2FC	NSUN2-/-_TELvsANA FDR	NSUN2-/-_TELvsANA log2FC	NSUN2+/+_TELvsANA FDR	NSUN2+/+_TELvsANA log2FC	NSUN2-/-_TELvsCD34 FDR	NSUN2-/-_TELvsCD34 log2FC	NSUN2+/+_TELvsCD34 FDR	NSUN2+/+_TELvsCD34 log2FC	NSUN2-/-_TELvsPCAD FDR	NSUN2-/-_TELvsPCAD log2FC	NSUN2+/+_TELvsPCAD FDR	NSUN2+/+_TELvsPCAD log2FC	NSUN2-/-_ANAvsCD34 FDR	NSUN2-/-_ANAvsCD34 log2FC	NSUN2+/+_ANAvsCD34 FDR	NSUN2+/+_ANAvsCD34 log2FC	NSUN2-/-_ANAvsPCAD FDR	NSUN2-/-_ANAvsPCAD log2FC	NSUN2+/+_ANAvsPCAD FDR	NSUN2+/+_ANAvsPCAD log2FC	NSUN2-/-_PCADvsCD34 FDR	NSUN2-/-_PCADvsCD34 log2FC	NSUN2+/+_PCADvsCD34 FDR	NSUN2+/+_PCADvsCD34 log2FC
RefSeq	TNKS	NM_175091.3	Tnks	ILMN_1250052	1	-0.0903	0.788	1.26	1	0.233	1	-0.154	1	0.0327	0.995	0.0968	0.704	-1.22	0.974	0.191	0.739	-0.933	0.966	-0.546	0.72	-1.25	0.981	0.0947	0.738	-0.966	0.758	-0.642	1	-0.286	0.907	0.737
RefSeq	LOC233040	XM_133309.4	LOC233040	ILMN_1251402	0.816	-0.0903	0.788	0.119	0.83	-0.126	1	0.0563	0.148	0.143	0.999	-0.00323	0.742	-0.067	0.993	-0.00467	0.668	0.065	0.339	-0.118	0.0211	-0.21	0.996	-0.00143	0.595	-0.0783	0.201	-0.114	0.78	-0.132	0.677	0.113
RefSeq	ZDHHC19	NM_199309.2	Zdhhc19	ILMN_3122480	0.0262	-0.518	0.999	0.0427	1	-0.00328	1	-0.101	1	-0.00848	0.0113	-0.425	0.927	-0.0875	0.851	0.0565	0.959	-0.0347	0.961	0.0633	0.923	-0.0791	0.00343	0.481	0.976	-0.0262	0.0029	0.488	1	-0.0528	1	-0.00683
RefSeq	A230054D04RIK	NM_001081422.1	A230054D04Rik	ILMN_1230863	1	0.0486	0.886	0.0635	1	0.013	1	-0.0114	1	-0.00204	0.838	0.0579	0.921	-0.0717	0.997	0.00322	1	-0.00185	1	0.0225	0.902	-0.0696	0.758	-0.0547	1	0.000185	0.874	-0.0354	1	-0.0698	1	-0.0193
MEEBO	2610024G14RIK	scl26446.8.1_29	2610024G14Rik	ILMN_2599935	0.907	2.85	0.911	1.34	1	1.89	1	-1.13	0.71	-2.44	0.798	1.54	1	0.842	0.403	3.31	0.904	1.06	0.376	4.08	0.575	3.28	0.626	1.77	0.473	3.49	0.475	2.54	1	-0.215	0.986	-0.764
RefSeq	LOC211870	XM_137113.4	LOC211870	ILMN_1249762	1	-0.528	0.788	-1.31	1	0.195	1	-0.843	1	0.375	0.786	0.689	0.661	-1.16	0.364	-1.63	0.363	-1.61	0.95	-0.568	0.509	-1.54	0.0892	-2.32	0.277	-1.98	0.395	-1.26	1	0.443	0.83	-1.06
RefSeq	FBXL16	XM_001479823.1	Fbxl16	ILMN_2653194	1	0.0579	1	-0.0516	1	0.0246	1	-1.21	1	0.221	0.211	1.49	0.974	0.445	0.23	1.6	0.9	0.369	0.231	1.6	1	0.223	0.962	0.114	0.981	0.148	0.963	0.114	1	0.0755	1	-0.000717
MEEBO	SNAPC3	scl0319879.1_4	Snapc3	ILMN_1227991	1	0.0662	0.986	0.027	1	-0.0188	1	0.00483	0.966	0.0371	0.406	0.0985	0.939	0.0475	0.553	0.0697	0.765	0.0549	0.974	0.0313	1	0.0104	0.837	-0.0288	0.969	0.0178	0.55	-0.0672	1	-0.00746	0.931	0.0383
MEEBO	E130106K10RIK	scl17094.4_151	E130106K10Rik	ILMN_2445236	1	-0.00535	0.788	-1.19	1	-0.00125	1	-0.339	1	0.316	0.817	0.65	1	-0.282	0.506	-1.13	0.773	-0.795	0.976	-0.457	0.942	-0.598	0.209	-1.78	0.659	-1.11	0.492	-1.11	1	0.514	0.912	-0.673
RefSeq	OLFR1337	NM_146309.1	Olfr1337	ILMN_2675543	0.737	-0.404	0.972	0.114	1	0.235	1	-0.0975	1	-0.0112	0.501	-0.318	0.967	-0.158	0.963	0.0535	0.728	-0.229	0.984	0.103	0.945	-0.147	0.304	0.371	0.76	-0.217	0.258	0.421	1	0.0707	1	-0.0499
MEEBO	NGFR	scl39687.7_423	Ngfr	ILMN_2635314	1	-0.0473	0.788	0.115	1	0.00789	1	0.0414	0.688	0.0782	0.987	-0.0105	1	0.0137	0.457	0.0873	0.815	0.0479	1	0.0144	0.825	-0.0644	0.321	0.0978	0.921	-0.0303	0.878	0.0249	1	-0.0342	0.836	0.0729
Riken	3110023E09RIK	ri|3110023E09|ZX00071G04|AK014071|1969	3110023E09Rik	ILMN_1212991	0.347	-3.1	0.886	0.805	1	1.1	1	0.828	1	0.394	0.0425	-3.53	1	0.321	0.951	0.298	0.882	0.645	0.909	0.918	1	-0.0735	0.0252	3.83	0.978	0.251	0.00749	4.45	1	-0.324	0.945	-0.62
RefSeq	GNAQ	NM_008139.5	Gnaq	ILMN_2686883	1	-0.0105	1	-0.0251	0.616	2.67	1	-0.102	1	-0.153	0.999	-0.0609	1	0.0575	0.987	0.134	0.118	-2.67	1	0.103	1	0.21	0.954	0.195	0.23	-2.51	0.965	0.164	0.539	2.72	1	0.031
Riken	A730023A08RIK	ri|A730023A08|PX00149L18|AK042770|969	A730023A08Rik	ILMN_1223534	1	0.33	0.8	-0.566	1	-0.439	1	-0.00105	1	-0.0768	0.913	0.254	0.989	-0.32	0.404	-0.885	0.975	-0.136	0.845	-0.573	0.983	-0.243	0.181	-1.14	0.998	-0.0587	0.366	-0.827	1	-0.184	0.942	-0.312
RefSeq	OTUD7B	NM_001025613.1	Otud7b	ILMN_2514305	0.497	-0.258	1	-0.0231	1	-0.0395	1	-0.0727	0.995	0.0528	0.586	-0.132	1	0.0251	0.776	0.0746	0.938	0.0452	0.937	0.0784	1	-0.0276	0.227	0.207	0.999	-0.00759	0.23	0.211	1	-0.0201	1	-0.00375
RefSeq	KRT2	NM_010668.2	Krt2	ILMN_2751818	1	0.0166	0.788	2.66	1	0.0754	1	-1.68	1	0.037	0.457	1.73	0.136	-2.95	0.531	1.39	0.994	-0.143	0.69	1.61	0.207	-2.98	0.915	-0.341	0.992	-0.18	0.978	-0.121	0.722	-2.81	1	-0.22
RefSeq	ZFP607	NM_001024726.2	Zfp607	ILMN_1217583	1	0.493	0.978	0.456	1	1.16	1	-0.105	0.897	0.788	0.477	1.39	0.966	-0.667	0.99	-0.106	0.847	-0.653	0.95	0.611	0.626	-1.45	0.325	-1.49	0.558	-1.44	0.691	-0.775	1	-0.0133	0.912	-0.716
Riken	C230040D17RIK	ri|C230040D17|PX00175A15|AK082352|2631	C230040D17Rik	ILMN_1222597	1	-0.081	1	0.0201	1	0.00516	1	-0.00625	1	-0.000141	0.807	-0.0749	1	-0.0205	0.996	0.00591	1	-0.0017	1	0.00971	1	-0.0203	0.666	0.0808	1	-0.00156	0.674	0.0846	1	-0.0188	1	-0.00381
MEEBO	TRIM9	scl0077484.1_181	Trim9	ILMN_1242561	1	-0.0247	1	-0.00136	1	0.0539	1	0.104	1	-0.029	0.38	-0.158	1	0.0183	0.655	-0.0875	1	-0.00284	0.966	-0.0534	0.976	0.0473	0.695	0.0706	0.972	0.0261	0.546	0.105	1	0.0212	0.991	-0.0341
RefSeq	LIMK2	NM_010718.3	Limk2	ILMN_2728634	1	-0.478	0.788	-1.1	1	-0.306	1	-0.466	1	0.0455	1	0.0339	1	-0.134	0.691	-0.765	0.939	-0.364	1	-0.204	1	-0.179	0.62	-0.799	0.927	-0.41	0.932	-0.238	1	0.231	0.931	-0.561
RefSeq	IRX2	NM_010574.2	Irx2	ILMN_3040515	0.879	-0.295	0.996	0.0821	1	-0.00988	1	-0.0775	1	-0.0531	0.518	-0.271	1	-0.0472	0.833	0.112	0.964	0.06	0.95	0.128	1	0.00584	0.222	0.383	0.896	0.113	0.213	0.398	1	-0.107	1	-0.0152
RefSeq	MARVELD3	NM_212447.1	Marveld3	ILMN_2711608	0.271	-0.52	1	0.0101	1	-0.0629	1	-0.108	1	-0.0119	0.14	-0.424	1	-0.0428	0.886	0.0753	0.979	0.0389	0.978	0.0841	1	-0.0309	0.0618	0.5	0.968	0.0508	0.0547	0.508	1	-0.0817	1	-0.00871
MEEBO	IGHV1S57_D13200_IG_HEAVY_VARIABLE_1S57_245	IGHV1S57_D13200_Ig_heavy_variable_1S57_245	IGHV1S57_D13200_Ig_heavy_variable_1S57_245	ILMN_2418950	0.543	0.206	0.887	0.0682	1	-0.075	1	0.0841	0.842	-0.0881	0.948	0.0335	1	-0.0158	0.929	-0.0317	0.719	0.0954	0.944	-0.0637	0.912	0.0723	0.721	-0.0653	0.386	0.184	0.579	-0.0973	1	-0.111	0.994	0.032
RefSeq	SGK3	NM_177547.3	Sgk3	ILMN_1232875	1	0.00563	0.996	0.0755	1	0.0426	1	0.238	0.457	0.312	0.926	0.0793	0.749	0.218	0.943	0.0549	0.375	0.336	0.928	0.14	0.974	-0.0942	0.971	-0.0244	0.996	0.0237	0.907	0.0607	1	-0.118	0.97	-0.0851
MEEBO	SCL0003456.1_247	scl0003456.1_247	scl0003456.1_247	ILMN_1248810	1	-0.0469	0.788	-0.174	1	-0.0479	1	0.125	0.916	0.112	0.933	-0.0599	1	0.00149	0.326	-0.297	0.952	-0.0508	0.617	-0.223	0.916	-0.11	0.298	-0.237	0.695	-0.162	0.537	-0.163	1	0.0523	0.958	-0.0738
RefSeq	CEP110	XM_981952.1	Cep110	ILMN_1258507	1	0.109	1	-0.00668	1	0.062	1	-0.0799	0.828	-0.109	0.819	0.0803	0.943	0.086	0.449	0.159	0.962	0.0348	0.605	0.177	0.529	0.195	0.719	0.0789	0.639	0.144	0.665	0.0965	1	0.0512	1	-0.0176
RefSeq	OLFR781	NM_146728.1	Olfr781	ILMN_2746142	0.0578	-0.537	0.959	-0.0671	1	0.00533	1	-0.0249	1	0.0246	0.0119	-0.488	1	0.00708	0.949	-0.0351	0.97	-0.0346	1	-0.00441	1	-0.0176	0.0194	0.452	0.924	-0.0593	0.0113	0.483	1	0.0417	1	-0.0307
MEEBO	STAU2	scl000947.1_28	Stau2	ILMN_2741249	0.577	-0.234	0.931	0.0688	1	0.0585	1	-0.0648	0.952	0.0727	0.755	-0.0962	0.902	-0.0974	0.934	0.0362	0.865	-0.0702	0.981	0.0531	0.618	-0.17	0.472	0.132	0.637	-0.143	0.44	0.149	1	-0.0272	1	-0.0169
RefSeq	REXO4	NM_207234.2	Rexo4	ILMN_2736209	1	-0.000415	1	-0.131	1	0.691	1	0.353	0.837	0.51	0.964	0.157	0.923	0.439	0.993	-0.0448	0.84	-0.375	1	-0.0365	1	-0.0714	0.88	-0.202	0.505	-0.885	0.894	-0.194	1	0.814	1	-0.00825
RefSeq	LOC218695	XM_127584.2	LOC218695	ILMN_2527972	1	-0.00158	1	0.00844	1	-0.0223	1	-0.0557	1	-0.00795	0.864	0.0462	1	-0.0175	0.811	0.0467	0.995	-0.00896	1	0.0245	1	-0.0095	0.999	0.000516	1	-0.00101	0.925	-0.0217	1	-0.00849	1	0.0222
RefSeq	LOC100047126	XM_001477492.1	LOC100047126	ILMN_2647251	0.874	2.2	1	0.00425	1	-0.045	1	1.72	1	-0.529	1	-0.043	0.773	1.69	0.999	-0.0266	0.658	1.75	1	-0.00928	0.634	2.22	0.998	0.0164	0.546	2.28	0.995	0.0337	1	-0.0666	1	-0.0173
RefSeq	LOC241073	XM_136661.3	LOC241073	ILMN_2526268	0.61	0.284	0.788	-0.179	1	-0.0577	1	-0.0136	0.453	-0.24	0.934	0.0574	1	-0.0675	0.402	-0.233	0.995	-0.015	0.986	-0.0592	0.752	0.173	0.188	-0.29	0.526	0.225	0.679	-0.117	1	-0.0524	0.828	-0.174
RefSeq	GALC	NM_008079.3	Galc	ILMN_1252690	0.776	-0.601	1	-0.0143	1	-0.156	1	-0.231	0.879	-0.305	0.298	-0.675	1	-0.041	0.864	0.176	0.88	0.212	0.917	0.287	0.92	0.264	0.127	0.851	0.574	0.517	0.0829	0.963	1	-0.253	0.999	-0.111
RefSeq	LOC382645	XM_356603.4	LOC382645	ILMN_2535490	0.688	-0.67	1	-0.0244	1	0.0199	1	-0.05	0.982	-0.199	0.189	-0.819	1	0.0524	0.969	0.078	1	0.015	1	0.0848	0.932	0.251	0.114	0.897	0.887	0.214	0.111	0.904	1	0.0374	1	-0.00681
RefSeq	EXOSC10	NM_016699.1	Exosc10	ILMN_1258931	1	0.0703	0.958	0.0694	1	-0.0221	1	0.0473	0.517	-0.203	0.495	-0.18	1	-0.0316	0.994	-0.00949	0.996	0.0135	0.985	-0.0559	0.707	0.172	0.412	0.171	0.495	0.217	0.615	0.124	1	-0.0451	0.991	0.0464
Riken	A930009K01RIK	ri|A930009K01|PX00065I02|AK044368|1435	A930009K01Rik	ILMN_1235915	0.994	-0.427	1	-0.109	1	0.235	1	-0.136	0.912	0.279	1	-0.0114	1	-0.181	0.89	-0.154	0.426	-0.612	0.946	-0.241	0.726	-0.46	0.869	-0.143	0.21	-0.891	0.77	-0.229	1	0.431	1	0.0864
RefSeq	IL6RA	NM_010559.2	Il6ra	ILMN_1255743	1	0.907	0.989	-0.712	1	0.66	1	0.391	0.604	-2.33	0.639	-1.82	1	-0.406	0.662	-1.51	0.824	-1.23	0.963	-0.957	0.775	1.93	0.955	0.31	0.86	1.11	0.825	0.861	1	0.821	0.997	-0.551
RefSeq	PDZD4	NM_001029868.1	Pdzd4	ILMN_1240613	1	0.0915	0.814	-0.181	1	0.155	1	-0.0609	0.729	0.22	0.271	0.373	1	-0.0393	0.696	-0.16	0.597	-0.25	1	-0.0339	0.688	-0.26	0.0719	-0.533	0.21	-0.471	0.174	-0.407	1	0.211	0.924	-0.126
RefSeq	LOC100043564	XM_001480904.1	LOC100043564	ILMN_2420246	1	0.0907	1	0.00235	1	-0.103	1	0.123	0.864	-0.0728	0.546	-0.105	1	0.0269	0.547	-0.0938	0.605	0.106	0.645	-0.12	0.751	0.0998	0.969	0.0114	0.303	0.179	0.959	-0.015	1	-0.0793	0.997	0.0264
RefSeq	PIRA1	NM_011087.1	Pira1	ILMN_2655499	0.536	-0.369	0.792	-0.189	1	0.0684	1	0.00473	0.918	0.127	0.459	-0.246	1	0.0631	0.725	-0.131	1	0.007	0.986	0.0707	0.992	-0.0644	0.724	0.115	0.844	-0.12	0.237	0.317	1	0.0561	0.831	-0.202
RefSeq	RORB	NM_001043354.1	Rorb	ILMN_1252870	1	0.321	0.788	-0.559	1	0.0265	1	-0.035	0.976	-0.247	0.973	0.109	1	0.106	0.635	-0.418	0.794	-0.355	0.946	-0.293	0.899	0.353	0.46	-0.526	0.975	-0.108	0.631	-0.402	1	0.461	1	-0.124
RefSeq	SPAG11	NM_153115.1	Spag11	ILMN_1248179	1	-0.0814	1	0.00418	1	0.0413	1	-0.0338	1	-0.0486	0.777	-0.0963	1	0.0543	0.727	0.0923	0.997	0.0107	0.934	0.0858	0.878	0.103	0.31	0.189	0.915	0.0593	0.358	0.182	1	0.0436	1	0.00644
Riken	1700021I09RIK	ri|E230013K19|PX00210A07|AK054034|638	1700021I09Rik	ILMN_1237531	1	0.0989	0.847	-0.166	1	-0.0233	1	-0.00375	1	0.0162	0.86	0.119	0.927	-0.157	0.403	-0.318	0.897	-0.107	0.95	-0.126	0.871	-0.173	0.151	-0.437	0.872	-0.123	0.474	-0.245	1	-0.0497	0.863	-0.192
Riken	B430203G13RIK	ri|B430203G13|PX00071K01|AK046603|1376	B430203G13Rik	ILMN_1233385	1	-0.114	0.908	-0.21	1	-0.296	1	0.0351	0.986	0.166	0.999	0.017	0.989	-0.184	0.461	-0.429	0.875	-0.189	0.563	-0.52	0.792	-0.35	0.369	-0.446	0.689	-0.355	0.295	-0.537	1	0.0052	1	0.0911
RefSeq	TARBP2	NM_009319.1	Tarbp2	ILMN_2649955	1	-0.0388	0.811	0.712	1	-0.0894	1	0.928	0.82	0.712	0.949	-0.255	1	0.0622	0.97	-0.154	0.696	0.78	1	-0.237	0.868	-0.649	0.969	0.101	0.999	0.0687	0.995	0.0181	1	-0.718	1	0.0831
MEEBO	IGKV2-112_J00562_IG_KAPPA_VARIABLE_2-112_55	IGKV2-112_J00562_Ig_kappa_variable_2-112_55	IGKV2-112_J00562_Ig_kappa_variable_2-112_55	ILMN_2425048	1	0.458	0.788	-1.31	1	0.049	1	-0.46	1	-0.254	0.819	0.664	1	-0.477	0.446	-1.32	0.656	-1.11	0.95	-0.596	1	-0.223	0.172	-1.99	0.775	-0.851	0.434	-1.26	1	0.628	0.903	-0.729
RefSeq	BRD7	NM_012047.1	Brd7	ILMN_1257340	0.851	1.64	0.874	-0.822	1	-0.255	1	-0.861	0.955	-0.689	0.37	1.81	0.978	-0.68	0.814	-0.642	0.659	-1.26	0.956	-0.658	1	0.00923	0.143	-2.45	0.905	-0.574	0.142	-2.47	1	0.584	1	0.0163
RefSeq	DEPDC1B	NM_178683.4	Depdc1b	ILMN_2628708	1	0.0679	1	0.0564	1	-0.0154	1	0.719	0.602	0.829	0.961	0.178	0.608	0.844	0.939	0.181	0.514	0.884	1	0.15	1	0.0151	0.999	0.00365	0.999	0.0559	0.991	-0.0273	1	-0.0408	1	0.031
RefSeq	LOC235470	XM_150190.1	LOC235470	ILMN_1222748	1	-0.0221	0.788	-0.109	1	-0.0343	1	-0.053	0.923	0.0656	0.637	0.0965	0.994	0.0475	0.992	-0.00855	0.975	-0.0221	1	-0.00346	1	-0.0181	0.466	-0.105	0.738	-0.0877	0.53	-0.1	1	0.0696	1	-0.00509
RefSeq	EG630499	NM_001081015.1	EG630499	ILMN_2588130	1	1.06	0.91	1.35	1	-1.4	1	1.29	0.0299	6.94	0.0331	6.71	0.857	1.95	0.616	2.01	0.59	2.69	1	0.00884	0.229	-4.99	0.135	-4.7	0.331	-4.25	0.0298	-6.71	1	-0.74	0.862	2
RefSeq	EIF4E1B	NM_001033269.2	Eif4e1b	ILMN_3024781	1	-0.211	0.788	-2.08	1	0.0901	1	0.0691	1	-0.0713	0.971	-0.352	1	0.0122	0.411	-2.14	1	-0.0426	1	-0.0215	1	0.0835	0.418	-1.78	1	0.0287	0.939	0.33	1	0.0548	0.802	-2.11
RefSeq	CLEC4D	NM_010819.3	Clec4d	ILMN_2705628	1	-0.223	1	-0.0554	0.927	0.666	1	-0.0396	1	0.0715	0.948	-0.112	1	0.0498	0.99	0.0341	0.218	-0.695	1	0.0108	1	-0.0217	0.84	0.146	0.225	-0.767	0.881	0.123	0.757	0.745	1	0.0233
RefSeq	DUSP4	NM_176933.4	Dusp4	ILMN_2689731	0.994	1.3	0.977	0.521	1	2.11	1	0.00391	0.633	-1.48	0.988	-0.18	0.951	-0.807	0.952	-0.289	0.131	-2.75	0.96	-0.643	0.951	0.673	0.98	-0.11	0.682	-1.27	0.867	-0.463	1	1.94	0.997	0.354
RefSeq	4930415F15RIK	XM_203398.3	4930415F15Rik	ILMN_2679749	1	-0.0411	1	-0.0256	1	0.0907	1	-0.0839	1	-0.00197	0.945	0.0408	1	-0.00734	0.878	0.051	0.809	-0.086	0.917	0.0886	1	-0.00538	0.982	0.0102	0.83	-0.084	0.863	0.0478	1	0.0786	0.994	-0.0376
RefSeq	TMPO	NM_001080134.1	Tmpo	ILMN_2471359	1	-0.102	0.977	-0.147	1	0.0806	1	-0.415	1	-0.0545	0.765	0.259	1	0.0132	0.661	0.282	0.951	-0.11	0.756	0.386	1	0.0677	0.986	0.0232	0.987	-0.056	0.872	0.127	1	0.124	0.996	-0.104
RefSeq	PPME1	NM_028292.2	Ppme1	ILMN_1234766	1	-0.303	0.792	1.94	1	0.322	1	-1.13	0.39	-3.13	0.521	-2.3	0.43	-3.04	0.999	0.0329	0.31	-3.38	0.815	-1.92	1	0.0922	0.395	2.33	0.993	-0.245	0.946	0.38	1	0.338	0.839	1.96
RefSeq	SCRN3	NM_029022.1	Scrn3	ILMN_1217164	1	-0.0966	0.788	-0.197	1	0.0212	1	-0.0539	0.96	-0.089	0.72	-0.132	1	-0.0492	0.466	-0.192	0.753	-0.131	0.991	-0.056	1	0.0398	0.858	-0.0602	0.968	-0.042	0.818	0.0758	1	0.0819	0.87	-0.136
RefSeq	OLFR532	NM_147026.1	Olfr532	ILMN_2895651	1	0.0393	0.788	-0.178	1	-0.0155	1	-0.0351	0.955	-0.0926	0.993	-0.0182	1	0.0506	0.795	-0.092	0.985	0.0273	1	0.0469	0.835	0.143	0.815	-0.0738	0.802	0.12	0.855	0.0651	1	0.0232	0.867	-0.139
Riken	D130046C19RIK	ri|D130046C19|PX00184D09|AK051399|1407	D130046C19Rik	ILMN_1240451	1	-0.194	1	-0.314	1	-1.53	1	-0.761	1	-0.202	0.936	0.366	1	-0.322	0.985	0.126	0.934	-0.384	0.744	-1.16	1	-0.12	0.925	-0.24	0.984	-0.182	0.309	-1.52	1	0.0621	0.807	1.28
RefSeq	GPNMB	NM_053110.3	Gpnmb	ILMN_2614655	0.0439	-2.27	1	-0.0272	1	-0.107	1	0.0288	1	0.167	0.00677	-2.13	1	0.132	0.983	0.0759	0.998	0.04	1	-0.0957	1	-0.0354	0.00441	2.21	0.975	-0.127	0.00838	2.04	1	0.0919	0.996	0.172
MEEBO	NEF3	scl2689.1.1_165	Nef3	ILMN_2632416	1	-0.0125	0.788	-0.548	1	-0.102	1	-0.0286	1	0.0567	0.983	0.0729	1	-0.16	0.378	-0.679	0.941	-0.152	0.96	-0.226	0.963	-0.216	0.208	-0.752	0.902	-0.209	0.702	-0.299	1	-0.00761	0.832	-0.454
RefSeq	EREG	NM_007950.2	Ereg	ILMN_2735702	1	-0.13	0.911	-0.103	1	-0.199	1	-0.067	0.971	0.0914	0.985	0.028	1	0.0697	0.969	0.0336	0.723	0.157	1	0.0257	1	-0.0217	0.994	0.00565	0.937	0.0658	0.997	-0.00225	1	-0.0875	1	0.00791
RefSeq	AQP11	NM_175105.3	Aqp11	ILMN_2670407	1	-0.0841	0.923	-0.0715	1	0.0815	1	-0.117	0.738	-0.13	0.757	-0.0969	1	0.0264	0.798	0.0717	0.898	-0.0617	0.775	0.137	0.685	0.156	0.345	0.169	0.883	0.0679	0.193	0.233	1	0.0881	0.942	-0.0648
MEEBO	D530031C13RIK	scl00382563.1_1	D530031C13Rik	ILMN_2535231	1	-0.389	0.788	-1.3	1	0.26	1	-0.519	1	-0.217	0.996	-0.0863	1	-0.384	0.471	-1.17	0.702	-0.93	1	-0.151	1	-0.167	0.447	-1.08	0.81	-0.713	0.986	-0.0644	1	0.546	0.834	-1.02
RefSeq	SLC35C2	NM_144893.1	Slc35c2	ILMN_2895000	1	0.579	0.888	-1.04	1	-1.26	1	-1.05	0.911	-1.13	0.951	0.499	0.421	-2.58	0.376	-2.58	0.967	-0.416	0.985	-0.634	0.832	-1.45	0.172	-3.08	0.917	0.711	0.699	-1.13	1	-2.16	0.809	-1.94
RefSeq	TMEM161B	NM_175187.4	Tmem161b	ILMN_1249171	1	-0.00259	0.794	-0.102	1	-0.00263	1	0.0181	0.947	0.0636	0.918	0.0429	0.535	0.148	0.944	0.0278	0.584	0.127	0.81	0.107	0.869	0.0845	0.964	-0.0151	0.857	0.0638	0.754	0.0637	1	0.0207	0.89	-0.0788
RefSeq	LOC100048684	XM_001480823.1	LOC100048684	ILMN_2623912	1	0.099	0.827	-0.173	1	0.0628	1	-0.125	0.919	-0.144	0.929	0.0799	1	-0.0455	0.865	-0.0935	0.966	-0.0557	0.94	0.132	0.972	0.0989	0.608	-0.173	0.925	0.0886	0.927	0.0524	1	0.0102	0.832	-0.226
RefSeq	TXN1	NM_011660.3	Txn1	ILMN_2588054	1	-0.0683	0.833	-0.0856	1	0.0243	1	0.041	0.568	0.142	0.953	0.0324	1	0.0278	0.603	-0.0988	0.749	0.0905	0.926	0.0739	0.766	-0.114	0.393	-0.131	0.906	-0.0511	0.864	0.0415	1	-0.0628	0.754	-0.173
RefSeq	SP7	NM_130458.3	Sp7	ILMN_1231074	1	0.211	0.936	-0.129	1	-0.0735	1	-0.0171	0.976	-0.122	0.905	0.106	0.973	-0.143	0.534	-0.254	0.88	-0.128	0.902	-0.184	1	-0.0203	0.287	-0.36	1	-0.00524	0.437	-0.289	1	-0.015	0.997	-0.0705
RefSeq	ORF19	NM_026833.1	ORF19	ILMN_3079413	0.576	-0.217	0.999	0.0407	1	-0.0152	1	-0.00916	0.636	0.14	0.841	-0.068	1	0.0444	0.661	0.0943	1	0.00352	1	-0.00249	0.863	-0.0951	0.318	0.162	0.625	-0.136	0.773	0.0655	1	0.0409	0.874	0.0968
RefSeq	EG384525	XM_912340.3	EG384525	ILMN_1234143	1	-0.354	0.917	-0.713	1	-1.21	1	0.128	0.45	-1.88	0.22	-2.36	0.889	0.999	0.985	0.158	1	0.0614	0.797	-1.28	0.188	2.88	0.144	2.52	0.46	1.94	0.606	1.08	1	0.938	0.814	1.44
RefSeq	LOC100048733	XM_001481081.1	LOC100048733	ILMN_2759344	1	-0.558	0.788	-1.45	1	0.0206	1	-0.181	0.969	0.696	0.967	0.32	1	-0.317	0.467	-1.58	0.762	-1.06	0.933	-0.859	0.879	-1.01	0.3	-1.9	0.556	-1.76	0.595	-1.18	1	0.744	0.931	-0.725
RefSeq	PDZD8	NM_001033222.1	Pdzd8	ILMN_2982143	1	0.205	1	0.0247	1	-0.0368	1	-0.057	0.858	0.518	0.511	0.78	0.737	0.687	0.47	0.769	0.622	0.722	0.728	0.742	1	0.17	0.997	-0.0108	0.955	0.204	0.987	-0.0375	1	-0.0348	1	0.0267
Riken	D230032H14RIK	ri|D230032H14|PX00189J17|AK051990|2210	D230032H14Rik	ILMN_2577186	1	0.0923	0.944	-0.053	1	-0.0492	1	0.0429	0.41	-0.164	0.567	-0.114	1	-0.0327	0.451	-0.129	1	-0.00433	0.844	-0.0965	0.664	0.131	0.965	-0.0144	0.469	0.159	0.956	0.0178	1	-0.0284	0.992	-0.0322
RefSeq	A530064D06RIK	NM_178796.5	A530064D06Rik	ILMN_1214183	1	0.136	0.788	-1.68	1	-0.638	1	-0.518	0.964	0.768	0.622	1.42	0.969	-0.848	0.405	-2.01	0.667	-1.46	0.754	-1.58	0.725	-1.62	0.0814	-3.43	0.457	-2.22	0.128	-3	1	0.608	0.993	-0.436
RefSeq	CDC14B	NM_172587.2	Cdc14b	ILMN_2874816	1	-0.26	0.986	0.145	1	0.182	1	0.00842	0.979	0.183	0.97	-0.0857	1	-0.14	0.999	-0.00329	0.996	-0.034	0.986	0.139	0.84	-0.323	0.931	0.0824	0.862	-0.217	0.749	0.225	1	-0.106	0.974	-0.143
RefSeq	PPP1R16A	NM_033371.2	Ppp1r16a	ILMN_2664779	1	-0.759	0.818	1.82	1	0.0232	1	1.92	0.893	1.6	0.879	-1.08	1	-0.695	0.898	-0.796	0.951	0.69	0.951	-1.21	0.764	-2.29	0.966	0.286	0.925	-0.908	0.987	-0.126	1	-1.39	1	0.412
RefSeq	UBR7	NM_025666.2	Ubr7	ILMN_2666416	1	-0.0721	1	-0.216	1	0.0306	0.989	1.13	0.0263	2.05	0.469	0.849	0.0426	1.81	0.723	0.46	0.0631	1.69	0.859	0.587	0.986	-0.246	0.737	-0.39	0.874	-0.365	0.856	-0.262	1	0.119	1	-0.127
RefSeq	NBEA	XM_355400.1	Nbea	ILMN_1213305	0.598	-0.263	1	0.00911	1	-0.032	1	-0.0963	1	0.00483	0.564	-0.162	1	0.0525	0.516	0.158	0.925	0.0581	0.875	0.122	0.995	0.0476	0.114	0.32	0.939	0.0533	0.164	0.284	1	-0.00567	1	0.0354
RefSeq	CCDC85B	NM_198616.2	Ccdc85b	ILMN_1220846	1	-0.943	0.899	1.65	1	-0.746	1	1.94	0.898	-1.94	0.253	-4.82	0.346	-4.61	0.322	-4.91	0.936	-0.994	0.613	-3.68	0.79	-2.68	0.994	-0.0864	0.943	0.942	0.843	1.14	1	-3.62	0.956	-1.23
MEEBO	COL1A1	scl012842.26_28	Col1a1	ILMN_2687872	1	0.81	0.797	-1.49	1	-0.878	1	0.793	0.76	1.56	0.626	1.58	1.94e-06	10.4	8.38e-05	8.13	3.93e-06	9.96	6.79e-05	8.29	5.71e-05	8.84	0.00209	6.55	0.000119	8.4	0.00162	6.71	1	0.443	1	-0.164
RefSeq	ACTL7A	NM_009611.2	Actl7a	ILMN_2720021	0.569	-0.281	1	-0.046	1	-0.0333	1	0.00522	1	0.0451	0.327	-0.241	1	0.00437	0.924	-0.0468	0.905	0.0694	1	0.0309	1	-0.0408	0.356	0.194	0.987	0.0243	0.198	0.272	1	-0.0651	0.94	-0.0777
RefSeq	LOC385390	XM_358221.1	LOC385390	ILMN_2540179	1	0.000507	0.798	-1.35	1	-0.161	1	-0.0808	0.951	0.845	0.815	0.927	1	-0.411	0.483	-1.68	0.842	-0.891	0.929	-0.971	0.842	-1.26	0.194	-2.6	0.613	-1.74	0.382	-1.9	1	0.48	0.948	-0.706
Riken	LARGE	ri|6720471N15|PX00649J03|AK078444|3490	Large	ILMN_1219732	1	0.0783	0.82	0.0715	1	-0.00327	1	-0.0827	0.411	-0.137	0.958	0.0242	0.941	-0.0588	0.506	0.0954	0.818	-0.0579	1	0.0216	0.828	0.0779	0.6	0.0712	0.727	0.0789	0.993	-0.00263	1	-0.000965	0.869	0.0738
RefSeq	C230052I12RIK	NM_178643.5	C230052I12Rik	ILMN_1216046	0.506	-2.07	1	0.149	1	-1.08	1	0.129	1	0.193	0.189	-2	1	0.0997	0.986	0.12	0.954	0.301	0.854	-0.906	1	-0.0934	0.125	2.12	0.997	0.108	0.484	1.1	1	-0.202	0.836	1.03
RefSeq	TACC1	NM_199323.2	Tacc1	ILMN_3126933	1	-0.266	0.821	-0.804	1	-1.2	1	0.408	0.0247	3.07	0.0889	2.4	0.048	2.63	0.403	1.42	0.511	1.31	0.997	-0.303	0.974	-0.443	0.496	-0.981	0.357	-1.77	0.0421	-2.7	1	1.32	0.686	1.72
RefSeq	CLASP2	NM_001081960.1	Clasp2	ILMN_2761128	1	-0.0711	1	0.00834	1	-0.111	1	-0.0868	0.982	-0.0742	0.925	-0.0585	0.952	-0.099	0.998	-0.00388	0.765	-0.121	0.833	-0.146	1	-0.0248	0.867	0.0546	0.957	-0.0471	0.767	-0.0873	1	0.0223	0.854	0.142
RefSeq	SRRD	NM_027323.1	Srrd	ILMN_2894057	1	-0.679	0.999	0.336	1	0.534	1	0.795	1	0.339	0.527	-1.14	0.968	0.579	0.985	0.12	0.792	0.701	0.973	0.44	1	0.24	0.352	1.25	0.936	0.362	0.253	1.57	1	-0.123	0.987	-0.32
RefSeq	INSIG1	NM_153526.2	Insig1	ILMN_2895388	1	-1.03	0.999	-0.543	1	-1.41	1	-0.149	0.272	2.91	0.46	2.03	0.821	1.43	0.74	1.04	0.611	1.78	0.993	0.518	0.807	-1.48	0.709	-0.991	0.805	-1.14	0.549	-1.51	1	-0.343	0.986	0.52
RefSeq	CRY2	NM_009963.3	Cry2	ILMN_2665681	1	0.163	1	0.381	1	0.211	0.705	2.53	0.124	2.82	0.928	0.449	1	-0.233	0.26	-2.38	0.446	1.76	0.971	-0.558	0.118	-3.05	0.0877	-2.83	0.739	-1.06	0.619	-1.01	1	-2	0.78	-1.82
MEEBO	PDGFC	scl23066.7_4	Pdgfc	ILMN_1214186	0.992	-0.514	1	-0.091	1	0.102	1	-0.803	1	-0.0824	0.907	0.207	0.933	-0.339	0.683	0.373	0.682	-0.479	0.862	0.426	0.955	-0.257	0.875	0.166	0.77	-0.396	0.828	0.219	1	0.14	1	-0.0534
MEEBO	RDH12	scl43043.6.50_3	Rdh12	ILMN_1246729	1	-0.239	0.823	-0.456	1	-0.0352	1	-0.356	1	0.163	0.876	0.28	1	-0.0335	0.95	-0.134	0.509	-0.75	0.897	-0.43	0.989	-0.197	0.646	-0.414	0.427	-0.914	0.398	-0.71	1	0.717	0.937	0.296
RefSeq	CLASP1	XM_922009.2	Clasp1	ILMN_1225769	1	0.34	0.788	-1.86	1	-0.166	1	-0.543	0.877	1.05	0.415	1.93	0.764	-1.4	0.268	-2.72	0.564	-1.7	0.831	-1.32	0.402	-2.46	0.0128	-4.65	0.284	-2.75	0.0866	-3.26	1	0.296	0.838	-1.39
RefSeq	GM1961	NM_198961.1	Gm1961	ILMN_3072514	1	0.0794	0.852	-0.0929	1	0.0463	1	-0.0887	0.552	-0.168	1	-0.000179	1	-0.0282	0.945	-0.0324	0.817	-0.0849	0.984	0.0501	0.739	0.14	0.916	-0.0322	0.836	0.0834	0.856	0.0503	1	0.0567	0.912	-0.0826
Riken	PLD3	ri|0710008I03|R000005I20|AK003045|754	Pld3	ILMN_2543265	1	0.0194	0.976	-0.046	1	-0.0489	1	0.0586	1	-0.0263	0.832	-0.0655	1	0.000131	0.576	-0.104	0.992	0.0127	0.863	-0.0947	1	0.0265	0.867	-0.0389	0.941	0.039	0.917	-0.0292	1	-0.0126	1	-0.0097
RefSeq	PEO1	NM_153796.3	Peo1	ILMN_2913845	1	0.6	1	0.377	1	2.92	1	-0.506	0.256	-3.86	0.43	-2.75	1	-0.683	0.99	0.2	0.33	-3.43	1	-0.0031	0.503	3.17	0.291	2.95	0.976	0.43	0.357	2.75	1	2.74	1	0.203
RefSeq	LOC100046741	XM_001476728.1	LOC100046741	ILMN_2677472	1	-0.408	1	-0.128	1	-1.09	1	-0.375	0.654	-1.01	0.515	-1.05	0.436	-1.36	0.441	-1.11	0.942	0.304	0.971	-0.41	0.983	-0.347	0.983	-0.0675	0.482	1.32	0.68	0.636	0.958	-1.66	0.876	-0.703
NA	NA	NA	NA	NA	0.842	-0.188	1	0.00624	1	0.0557	1	0.086	0.94	0.0842	0.423	-0.19	1	0.028	0.892	-0.0517	0.989	-0.0197	0.988	-0.05	0.982	-0.0561	0.496	0.138	0.796	-0.104	0.525	0.14	1	0.0477	1	-0.00176
RefSeq	SUSD4	NM_144796.4	Susd4	ILMN_2677824	1	-0.275	0.795	-0.269	1	0.217	1	-0.0486	1	0.109	0.913	-0.118	1	0.0233	0.727	-0.197	0.834	-0.18	0.998	0.0851	0.999	-0.0854	0.907	-0.079	0.686	-0.289	0.69	0.203	1	0.204	0.846	-0.282
NA	NA	NA	NA	NA	0.941	-0.111	0.79	-0.0959	1	0.0139	1	0.0785	0.967	0.0504	0.382	-0.139	0.924	0.0683	0.499	-0.106	0.975	-0.0208	0.855	-0.0853	1	0.0179	0.87	0.0334	0.798	-0.0712	0.768	0.0541	1	0.0891	1	-0.0207
RefSeq	FOXP4	NM_028767.1	Foxp4	ILMN_2650317	1	-0.0877	0.788	-1.03	1	-0.122	1	-0.501	1	-0.00731	0.87	0.406	0.934	-0.549	0.415	-1.08	0.832	-0.501	1	-0.123	0.91	-0.542	0.173	-1.48	0.848	-0.494	0.713	-0.528	1	-0.048	0.807	-0.954
RefSeq	V1RH7	NM_134216.1	V1rh7	ILMN_2522468	0.871	-0.145	1	0.03	1	-0.101	1	0.0943	0.878	0.0837	0.409	-0.156	1	0.0464	0.977	-0.0179	0.527	0.143	0.971	-0.0516	0.992	-0.0374	0.373	0.138	0.879	0.0595	0.564	0.104	1	-0.0969	0.994	0.0337
RefSeq	REEP6	NM_139292.1	Reep6	ILMN_2661650	1	1.4	0.788	1.53	1	1.02	1	-1.71	0.13	-3.19	0.999	-0.0765	1	0.204	0.1	3.44	0.658	1.43	0.0264	4.15	0.137	3.39	0.0625	3.52	0.0167	4.62	0.0222	4.23	1	-1.22	0.94	-0.708
RefSeq	LOC674107	XM_975117.1	LOC674107	ILMN_1226778	1	0.0676	1	-0.0322	1	-0.176	1	-0.0542	0.9	0.0847	0.272	0.206	0.902	-0.0916	0.784	-0.0696	0.924	-0.0478	0.585	-0.17	0.552	-0.176	0.0935	-0.276	0.645	-0.132	0.0187	-0.376	1	-0.0438	0.872	0.1
MEEBO	5830484A20RIK	scl00109032.1_121	5830484A20Rik	ILMN_1214911	1	-0.0161	1	-0.0317	1	-0.0597	1	0.178	0.233	0.277	0.837	0.0827	0.45	0.215	0.997	0.00514	0.774	0.108	0.847	-0.129	0.976	-0.0619	0.758	-0.0776	0.607	-0.169	0.295	-0.212	1	0.107	0.848	0.135
Riken	A630043I21RIK	ri|A630043I21|PX00145M08|AK041877|1117	A630043I21Rik	ILMN_2570436	1	0.015	0.788	-0.412	1	0.0254	1	-0.281	1	0.119	0.525	0.415	0.917	-0.259	0.503	-0.39	0.569	-0.431	0.99	-0.124	0.754	-0.378	0.0979	-0.805	0.458	-0.549	0.289	-0.539	1	0.171	0.886	-0.266
RefSeq	PNPT1	NM_027869.1	Pnpt1	ILMN_2703544	1	-0.144	0.793	-0.184	1	0.0697	1	0.045	0.679	0.21	0.993	0.021	1	0.0379	0.546	-0.191	0.998	0.0134	1	0.0381	0.822	-0.172	0.43	-0.212	0.676	-0.196	0.978	0.0171	1	0.0245	0.807	-0.229
RefSeq	LOC381996	XM_358686.1	LOC381996	ILMN_2541035	1	-0.0342	1	0.0423	1	0.0291	1	-0.854	1	0.0187	0.427	0.838	1	-0.0468	0.409	0.849	1	0.00707	0.569	0.89	1	-0.0655	0.997	0.011	1	-0.0116	0.981	0.0518	1	-0.0539	1	-0.0407
RefSeq	XPNPEP3	NM_177310.2	Xpnpep3	ILMN_2642546	1	-0.369	0.788	-0.869	1	-0.049	1	0.0413	1	-0.045	0.811	-0.455	1	-0.294	0.35	-1.2	0.935	-0.262	0.966	-0.352	0.989	-0.249	0.463	-0.749	0.957	-0.216	0.963	0.103	1	-0.0321	0.807	-0.853
RefSeq	RNF128	NM_023270.4	Rnf128	ILMN_2642781	1	0.0327	0.871	0.0713	1	-0.0207	1	-0.115	0.853	-0.0835	0.824	0.0639	1	-0.0436	0.412	0.142	0.987	0.0162	0.775	0.11	0.984	0.0399	0.635	0.0785	0.705	0.0996	0.831	0.0462	1	-0.0597	0.992	0.0323
RefSeq	ARVCF	NM_033474.2	Arvcf	ILMN_2705290	1	-0.021	0.788	-0.268	1	0.0882	1	-0.0647	1	-0.0026	0.954	0.041	0.93	0.0986	0.696	-0.104	0.979	0.0283	0.647	0.181	0.896	0.101	0.477	-0.145	0.975	0.0309	0.533	0.14	1	0.0703	0.52	-0.285
RefSeq	ARMCX6	NM_001007578.1	Armcx6	ILMN_3082808	1	-0.139	0.788	-2.28	1	-0.0112	1	-0.0264	1	-0.122	0.978	-0.235	1	0.0817	0.321	-2.17	0.98	-0.229	1	-0.213	1	0.203	0.238	-1.93	0.998	-0.107	0.996	0.0213	1	0.31	0.736	-1.95
RefSeq	ANKMY2	NM_146033.2	Ankmy2	ILMN_2663741	1	0.153	0.932	-0.94	1	-0.372	1	0.589	1	0.0118	0.967	-0.425	1	0.664	0.833	-0.865	0.932	0.663	1	-0.299	0.986	0.653	0.917	-0.44	0.937	0.651	0.984	0.126	1	0.00146	0.989	-0.566
RefSeq	CHEK1	NM_007691.4	Chek1	ILMN_2630974	0.871	-0.151	1	-0.0203	1	0.0134	1	-0.0695	0.975	-0.0578	0.502	-0.139	0.93	0.0802	0.49	0.129	0.972	0.027	0.827	0.11	0.689	0.138	0.0888	0.268	0.8	0.0848	0.114	0.249	1	0.0533	1	0.0196
MEEBO	SCL000994.1_0	scl000994.1_0	scl000994.1_0	ILMN_1213912	0.585	-0.22	1	0.0291	1	-0.0968	1	-0.142	0.645	-0.141	0.241	-0.219	1	0.044	0.328	0.215	0.761	0.0966	0.708	0.142	0.523	0.185	0.00716	0.435	0.289	0.238	0.0262	0.361	1	-0.0525	0.92	0.0734
RefSeq	TRIM25	NM_009546.2	Trim25	ILMN_2480463	1	-1.9	0.788	4.4	1	1.12	1	-1.48	1	-0.0424	0.977	-0.458	0.775	-2.23	0.365	3.66	0.996	-0.196	0.768	2.41	0.796	-2.18	0.18	4.11	0.999	-0.154	0.39	2.87	1	-2.03	0.929	1.25
RefSeq	3110001K24RIK	NM_029389.2	3110001K24Rik	ILMN_1246371	1	-0.283	1	-0.288	1	-0.0774	1	-0.43	1	0.366	0.905	0.513	0.675	-1.38	0.534	-1.24	0.765	-0.938	0.967	-0.585	0.558	-1.74	0.287	-1.75	0.651	-1.3	0.573	-1.1	1	-0.44	0.931	-0.651
RefSeq	LOC100047173	XR_033280.1	LOC100047173	ILMN_2651054	1	-0.342	0.879	0.517	0.93	1.43	1	0.687	0.186	-1.65	0.0116	-2.68	0.0306	-2.23	0.0236	-2.4	0.171	-1.62	0.741	-0.876	0.883	-0.588	0.871	0.272	1	0.0252	0.0929	1.8	1	-0.613	0.548	-1.53
RefSeq	PDZD4	NM_001029868.1	Pdzd4	ILMN_2644822	1	0.0161	1	0.00371	1	-0.0251	1	0.044	0.994	0.0436	0.986	0.0157	0.67	0.118	0.683	0.0778	0.708	0.0939	1	0.0248	0.891	0.0745	0.722	0.0621	0.897	0.0503	0.979	0.00908	1	0.0242	0.938	0.053
RefSeq	1200016B10RIK	NM_025819.2	1200016B10Rik	ILMN_2798079	1	0.498	1	-0.124	1	-0.711	1	-1.23	0.882	1.03	0.188	2.76	0.827	1.25	0.35	2.36	0.685	1.35	0.618	1.87	1	0.221	0.9	-0.401	0.974	0.316	0.725	-0.894	1	-0.0951	0.981	0.493
RefSeq	PRPSAP1	XM_181343.5	Prpsap1	ILMN_2620166	1	0.527	0.987	0.737	1	-0.322	1	0.00802	1	0.223	0.921	0.742	1	-0.744	0.999	-0.0156	0.896	-0.928	0.93	-1.26	0.96	-0.967	0.846	-0.758	0.855	-1.15	0.506	-2	1	0.184	0.912	1.24
RefSeq	RNF20	NM_182999.1	Rnf20	ILMN_1252308	1	-0.29	0.788	-0.849	1	-0.377	1	-0.0849	1	0.0248	0.954	-0.18	1	0.113	0.524	-0.652	0.982	0.111	0.999	-0.181	1	0.0877	0.63	-0.472	0.991	0.0859	1	-0.000841	1	0.00176	0.882	-0.471
RefSeq	RB1	NM_009029.1	Rb1	ILMN_2861644	1	0.182	0.841	1.57	1	0.918	1	0.945	0.881	1.55	0.924	0.79	0.99	1.05	0.655	1.68	0.694	1.98	0.835	1.95	1	-0.501	0.827	0.892	0.977	0.427	0.77	1.16	1	-0.927	1	-0.271
MEEBO	ENPP2	scl018606.1_11	Enpp2	ILMN_2772998	1	-0.167	0.92	-0.409	1	-0.553	1	-0.209	0.941	0.439	0.803	0.481	1	0.31	0.979	0.109	0.981	0.137	1	-0.207	1	-0.129	0.781	-0.371	0.924	-0.303	0.56	-0.688	1	0.173	0.962	0.317
RefSeq	LOC386391	XM_359199.1	LOC386391	ILMN_1229513	0.456	-0.224	0.788	0.159	1	-0.113	1	0.126	0.341	0.178	0.304	-0.172	0.996	-0.0489	0.98	-0.015	0.65	0.11	0.678	-0.128	0.231	-0.227	0.275	0.157	0.836	-0.0683	0.845	0.0436	1	-0.158	0.828	0.113
RefSeq	RNF38	NM_001038993.2	Rnf38	ILMN_2703286	1	-0.0425	1	-0.0282	1	-1.02	1	-0.0487	1	-0.0163	1	-0.01	1	-0.0175	1	0.003	0.991	-0.0988	0.612	-1.07	1	-0.00128	0.997	0.013	0.997	-0.0825	0.359	-1.06	1	0.0812	0.8	1.07
MEEBO	4932442E05RIK	scl5639.2.1_287	4932442E05Rik	ILMN_1220614	1	-0.0785	1	0.0239	1	0.00127	1	-0.0842	1	0.012	0.978	0.0177	0.624	-0.11	0.998	-0.00205	0.834	-0.0561	0.993	0.0294	0.603	-0.122	0.93	-0.0198	0.79	-0.0681	0.967	0.0117	1	-0.054	0.982	-0.0314
RefSeq	LOC100046372	XM_001476089.1	LOC100046372	ILMN_1230428	0.593	0.212	0.976	-0.0494	1	0.00719	1	0.0451	0.92	-0.0783	0.757	0.0883	0.86	-0.0993	0.362	-0.194	0.213	-0.229	0.148	-0.267	1	-0.021	0.0809	-0.282	0.568	-0.151	0.0243	-0.356	1	0.13	0.917	0.0734
RefSeq	DHX16	NM_026987.1	Dhx16	ILMN_2677016	1	0.114	0.874	-0.12	1	-0.0291	1	-0.0782	0.738	-0.178	0.996	0.0143	1	0.0569	0.992	0.0155	0.942	0.0608	0.939	0.11	0.624	0.235	0.999	0.00116	0.546	0.239	0.78	0.0955	1	-0.00388	0.935	-0.0944
MEEBO	4933436E20RIK	scl52375.1.1_258	4933436E20Rik	ILMN_1239654	1	0.416	0.788	-1.77	1	-0.419	1	-0.424	0.829	1.29	0.411	2.13	0.994	-0.727	0.412	-2.08	0.713	-1.37	0.853	-1.37	0.624	-2.01	0.0432	-4.2	0.373	-2.66	0.0927	-3.49	1	0.646	0.951	-0.709
RefSeq	RB1CC1	NM_009826.3	Rb1cc1	ILMN_2640642	1	0.0803	0.788	-0.289	1	-0.0281	1	-0.173	1	-0.0165	0.489	0.236	1	0.0313	0.857	-0.0852	0.972	-0.0441	0.959	0.1	1	0.0478	0.219	-0.322	0.99	-0.0276	0.686	-0.136	1	0.0754	0.846	-0.186
RefSeq	5830483C08RIK	NM_177331.3	5830483C08Rik	ILMN_2637939	1	0.0849	1	-0.025	1	-0.036	1	-0.0202	0.597	-0.105	1	-0.000363	1	-0.0153	0.95	-0.0201	0.995	0.00796	1	-0.00787	0.754	0.0902	0.925	-0.0197	0.549	0.113	0.979	-0.00751	1	-0.0232	1	-0.0122
RefSeq	OLFR52	NM_146583.1	Olfr52	ILMN_2688543	1	0.0141	0.848	-0.111	1	-0.00649	1	-0.0339	0.365	-0.248	0.44	-0.2	1	0.0112	0.861	-0.0661	1	0.000956	1	0.0284	0.419	0.259	0.555	0.134	0.412	0.249	0.289	0.228	1	0.0103	0.916	-0.0944
RefSeq	OLFR1156	NM_146817.2	Olfr1156	ILMN_2738305	0.673	-0.322	0.912	0.113	1	0.064	1	0.00954	1	0.0328	0.351	-0.298	0.987	-0.101	0.999	0.00197	1	-0.00772	1	0.0468	0.908	-0.134	0.262	0.3	0.976	-0.0406	0.204	0.345	1	-0.0934	1	-0.0448
Riken	E230025L24RIK	ri|E230025L24|PX00210O02|AK087615|2693	E230025L24Rik	ILMN_2571195	0.603	-0.259	0.818	-0.121	1	0.0918	1	0.0495	0.949	0.0849	0.351	-0.223	1	0.00684	0.493	-0.163	0.815	-0.0976	0.985	-0.0553	0.953	-0.0781	0.838	0.0599	0.582	-0.182	0.45	0.168	1	0.104	0.888	-0.108
Riken	9930113L08RIK	ri|9930113L08|PX00062F06|AK037096|3090	9930113L08Rik	ILMN_2573519	1	0.0311	0.796	-0.123	1	-0.135	1	0.051	0.733	0.134	0.694	0.114	1	-0.00065	0.426	-0.174	0.999	-0.00724	0.559	-0.194	0.775	-0.135	0.112	-0.288	0.662	-0.141	0.0882	-0.308	1	0.00659	1	0.0194
RefSeq	RBMS1	NM_020296.1	Rbms1	ILMN_2883990	1	0.352	1	0.242	1	-0.824	1	-0.431	1	0.477	0.873	1.26	1	0.235	0.897	0.908	0.998	0.177	1	-0.217	1	-0.242	0.964	-0.352	0.994	-0.301	0.754	-1.48	1	0.0584	0.956	1.13
RefSeq	C030046E11RIK	XM_900450.2	C030046E11Rik	ILMN_1244231	1	-0.0863	1	0.0299	1	-0.0385	1	-0.165	1	-0.0196	0.869	0.0587	0.992	-0.0569	0.461	0.138	0.989	-0.016	0.825	0.11	0.994	-0.0373	0.673	0.0789	1	0.00364	0.828	0.0514	1	-0.0409	1	0.0275
RefSeq	OLFM3	NM_153458.2	Olfm3	ILMN_2710095	1	-0.0305	0.795	0.188	1	-0.0926	1	-0.11	1	-0.0137	0.945	0.0656	1	0.033	0.364	0.331	0.874	0.108	0.939	0.125	1	0.0467	0.343	0.266	0.855	0.121	0.905	0.0594	1	-0.0748	0.835	0.206
RefSeq	9430077A04RIK	XR_035286.1	9430077A04Rik	ILMN_1253746	1	-0.742	0.788	-1.04	1	0.307	1	-0.958	1	-0.186	1	0.0309	0.308	-1.78	0.307	-1.86	0.295	-1.77	0.965	-0.501	0.486	-1.59	0.169	-1.89	0.446	-1.58	0.785	-0.532	1	-0.0109	0.802	-1.36
RefSeq	LOC435145	XM_987106.1	LOC435145	ILMN_1250392	0.932	-0.238	1	0.0583	1	0.0113	1	0.162	1	-0.0284	0.151	-0.429	0.925	-0.143	0.453	-0.247	0.999	0.0121	0.921	-0.139	0.943	-0.115	0.55	0.181	0.978	0.0405	0.321	0.29	1	-0.155	0.933	-0.108
RefSeq	4930560E09RIK	XM_283466.6	4930560E09Rik	ILMN_1232260	1	0.00941	1	0.0077	1	0.0762	1	0.0212	0.965	-0.0541	0.808	-0.0659	1	0.0174	0.997	0.00399	0.854	-0.0586	1	-0.00353	0.9	0.0716	0.673	0.0699	1	-0.00448	0.741	0.0623	1	0.0761	1	0.00752
Riken	C630015A19RIK	ri|C630015A19|PX00084K05|AK083111|2716	C630015A19Rik	ILMN_1227905	1	-0.0581	0.788	-0.368	1	-0.26	1	-0.0821	0.966	0.163	0.826	0.187	1	-0.0962	0.445	-0.383	0.991	-0.0371	0.918	-0.215	0.848	-0.259	0.175	-0.569	0.837	-0.2	0.375	-0.402	1	-0.0591	0.931	-0.167
RefSeq	COL4A4	NM_007735.1	Col4a4	ILMN_2983387	1	-0.0252	0.788	2.47	1	0.183	1	-1.68	1	-0.0898	0.643	1.56	0.359	-2.74	0.625	1.41	0.994	-0.174	0.792	1.68	0.473	-2.65	0.979	-0.149	1	-0.0838	0.982	0.124	1	-2.56	1	-0.273
RefSeq	RAET1B	NM_009017.1	Raet1b	ILMN_3079461	1	0.0104	1	-0.189	1	0.0637	1	-1.19	1	-0.0608	0.421	1.14	1	0.0288	0.447	1.03	1	-0.0292	0.553	1.22	1	0.0896	0.966	-0.11	1	0.0316	0.975	0.0849	1	0.058	1	-0.194
RefSeq	TMEM120A	NM_172541.2	Tmem120a	ILMN_2509273	1	-0.654	0.788	2.21	1	-0.436	1	1.72	0.983	-0.921	0.277	-3.29	0.956	1.21	0.613	1.7	0.671	1.93	1	-0.222	0.735	2.13	0.0585	4.99	0.488	2.85	0.261	3.07	1	-0.722	0.84	1.92
RefSeq	RNF165	XM_001481319.1	Rnf165	ILMN_2590554	1	-0.0305	1	0.131	1	-0.571	1	-1.29	1	0.106	0.808	1.37	0.897	-1.64	0.989	-0.213	0.889	-1.05	1	-0.333	0.855	-1.74	0.638	-1.58	0.874	-1.16	0.634	-1.7	1	-0.582	1	0.12
RefSeq	BRP44	NM_027430.1	Brp44	ILMN_2895991	1	0.533	0.788	3.53	1	2.72	1	-1.51	0.791	-1.69	0.979	0.352	0.0248	-5.44	0.959	-0.396	0.424	-2.78	0.889	1.45	0.286	-3.74	0.842	-0.748	0.86	-1.08	0.753	1.1	1	-2.66	0.839	-1.85
RefSeq	PIK3C2A	NM_011083.2	Pik3c2a	ILMN_1252098	0.859	0.903	0.957	0.322	1	-0.0969	1	0.0163	0.366	-1.12	0.939	-0.233	0.801	-0.646	0.829	-0.34	0.98	-0.131	0.988	-0.244	0.904	0.474	0.957	-0.107	0.501	0.989	0.996	-0.0109	1	-0.515	1	-0.0961
RefSeq	PLCXD1	NM_207279.1	Plcxd1	ILMN_3094228	1	-0.14	0.788	1.48	0.984	1.68	1	0.0385	1	0.146	1	-0.033	0.519	-1.34	0.989	0.097	0.39	-1.5	1	0.147	0.506	-1.49	0.965	0.13	0.385	-1.64	0.948	0.18	1	0.156	1	-0.0503
MEEBO	IGHV1S33_X02465_IG_HEAVY_VARIABLE_1S33_145	IGHV1S33_X02465_Ig_heavy_variable_1S33_145	IGHV1S33_X02465_Ig_heavy_variable_1S33_145	ILMN_2420275	1	0.0534	0.788	0.0948	1	0.138	1	0.0881	1	-0.0264	0.795	-0.0611	1	-0.00688	1	-0.000139	0.784	-0.0668	1	-0.0167	1	0.0196	0.682	0.061	0.912	-0.0404	0.806	0.0445	1	0.0599	1	0.0165
RefSeq	CIDEB	NM_009894.2	Cideb	ILMN_3160626	1	-0.0877	1	-0.0376	1	0.01	1	-0.052	1	0.063	0.998	0.0272	0.968	-0.254	0.795	-0.24	0.779	-0.321	0.941	-0.259	0.886	-0.317	0.713	-0.267	0.728	-0.384	0.71	-0.286	1	0.0669	1	0.0192
Riken	SRB1	ri|B430201O11|PX00071K22|AK080894|2453	Srb1	ILMN_1218449	1	-0.126	1	-0.0129	1	0.416	1	-0.178	1	0.033	0.944	0.0845	1	-0.108	0.957	0.0565	0.49	-0.352	0.834	0.242	0.948	-0.141	0.974	-0.0279	0.482	-0.385	0.741	0.158	1	0.243	0.893	-0.186
RefSeq	MRGPRF	NM_145379.2	Mrgprf	ILMN_2760254	1	-0.263	1	0.478	1	1.51	1	2.56	0.234	4.3	0.796	1.48	0.994	-1.05	0.404	-3.13	0.51	2.92	0.868	1.87	0.143	-5.36	0.125	-4.61	0.844	-1.39	0.954	0.385	1	-3.97	0.376	-5
RefSeq	3632451O06RIK	NM_026142.1	3632451O06Rik	ILMN_2753589	1	0.211	0.788	3.87	1	0.148	1	-2.06	0.367	2.69	0.0265	4.96	0.983	-0.887	0.0227	5.04	0.272	2.96	0.0172	5.17	0.224	-3.58	0.99	0.0797	0.986	0.269	0.968	0.206	0.49	-3.85	1	-0.126
RefSeq	ZFP652	NM_201609.2	Zfp652	ILMN_2831341	1	0.109	0.8	-0.639	1	0.244	1	-0.113	0.996	0.295	0.769	0.517	1	-0.124	0.594	-0.65	0.711	-0.646	0.982	-0.289	0.937	-0.419	0.23	-1.17	0.553	-0.941	0.456	-0.807	1	0.522	0.941	-0.36
RefSeq	RNF139	NM_175226.3	Rnf139	ILMN_2690968	1	0.0394	0.788	-0.914	1	0.631	1	-0.0147	1	-0.159	0.982	-0.105	1	-0.172	0.321	-1.07	0.71	-0.54	1	0.106	1	-0.0133	0.232	-0.967	0.84	-0.381	0.874	0.211	1	0.367	0.525	-1.18
RefSeq	CXCL9	NM_008599.3	Cxcl9	ILMN_1215862	1	-0.638	1	-0.227	1	0.474	0.644	2.95	0.0331	3.99	0.95	0.409	0.0175	4.14	0.71	0.962	0.0422	3.63	0.862	1.16	1	0.142	0.837	0.553	0.967	-0.36	0.77	0.752	1	0.502	1	-0.199
Riken	D830036I24RIK	ri|D830036I24|PX00199H08|AK052909|1138	D830036I24Rik	ILMN_1238835	1	-0.237	1	0.094	1	-0.0534	1	0.606	0.875	0.518	0.887	-0.325	1	0.193	0.846	-0.318	0.921	0.279	0.95	-0.38	0.969	-0.325	0.998	0.00635	0.943	-0.239	0.981	-0.0555	1	-0.0855	1	0.0618
RefSeq	OLFR984	NM_146608.1	Olfr984	ILMN_1256542	1	-0.0669	0.906	-0.139	1	-0.0251	1	-0.055	0.863	-0.185	0.71	-0.196	0.978	-0.131	0.595	-0.215	0.975	0.0514	0.991	0.0813	1	0.0535	0.983	-0.0187	0.686	0.236	0.436	0.278	1	-0.182	0.807	-0.296
Riken	4833435K08RIK	ri|4833435K08|PX00313L07|AK029433|1896	4833435K08Rik	ILMN_1244840	0.04	0.593	0.999	-0.0524	1	-0.00669	1	-0.157	0.456	-0.223	0.00968	0.527	0.911	0.112	0.403	0.217	0.901	0.0707	0.557	0.221	0.209	0.336	0.133	-0.31	0.293	0.294	0.141	-0.306	1	0.0416	1	-0.00406
RefSeq	LOC667118	XR_035411.1	LOC667118	ILMN_1220878	1	-0.0109	0.788	0.457	1	0.0953	1	-0.1	1	-0.0682	0.994	0.0213	0.0584	-0.589	0.982	-0.031	0.661	-0.235	1	-0.0389	0.19	-0.521	0.927	-0.0523	0.802	-0.166	0.918	-0.0602	1	-0.354	1	0.00791
RefSeq	CDH24	NM_199470.1	Cdh24	ILMN_2699800	1	0.00247	0.884	-0.376	1	0.239	1	-0.308	1	0.0493	0.822	0.36	0.995	-0.274	0.781	-0.342	0.768	-0.454	1	0.0935	0.946	-0.323	0.389	-0.702	0.745	-0.503	0.824	-0.267	1	0.179	0.886	-0.436
RefSeq	MRPL52	NM_026851.2	Mrpl52	ILMN_2601865	1	-0.198	0.788	-1.41	1	-0.805	1	-0.911	0.00617	-4.53	0.0204	-3.82	0.468	-1.8	0.288	-2.3	0.462	-1.72	0.623	-1.62	0.198	2.73	0.366	1.52	0.167	2.81	0.191	2.2	1	-0.0714	0.928	-0.681
RefSeq	CTSQ	NM_029636.3	Ctsq	ILMN_2776341	1	-0.127	0.804	0.116	1	0.0841	1	-0.0118	0.973	0.0672	0.931	-0.0482	0.991	-0.0665	0.847	0.0613	0.881	-0.0683	1	0.0276	0.778	-0.134	0.592	0.11	0.68	-0.136	0.764	0.0758	1	0.00178	1	0.0337
RefSeq	DYRK1B	NM_001037957.1	Dyrk1b	ILMN_3129762	1	-0.0969	1	-0.427	1	-0.228	1	0.229	1	0.408	0.998	0.0824	1	0.0328	0.831	-0.623	0.75	-1.03	0.702	-1.49	0.999	-0.375	0.751	-0.705	0.627	-1.44	0.401	-1.57	1	1.07	0.901	0.869
RefSeq	FHL1	NM_001077362.1	Fhl1	ILMN_3117381	1	0.301	0.788	1.66	0.409	-3.72	1	0.494	0.325	2.48	0.324	2.29	0.0149	4.49	0.0019	5.66	7.27e-06	8.52	0.0264	4.3	0.583	2.02	0.0857	3.38	0.00176	6.04	0.333	2.02	0.204	-4.03	0.849	1.36
MEEBO	OTX3	scl23967.5_34	Otx3	ILMN_2603750	1	-0.039	0.877	0.173	1	0.187	1	0.0431	1	0.0766	1	-0.00545	0.953	-0.165	0.982	-0.0357	0.831	-0.164	1	-0.0204	0.81	-0.242	0.971	-0.0302	0.716	-0.241	0.987	-0.015	1	-0.00121	1	-0.0152
MEEBO	SCL000896.1_70	scl000896.1_70	scl000896.1_70	ILMN_1229954	0.779	-0.178	1	0.0122	1	-0.0137	1	-0.00489	0.993	0.0534	0.623	-0.119	1	0.0394	0.845	0.0565	0.995	0.0117	1	0.00291	1	-0.014	0.289	0.176	0.944	-0.0417	0.523	0.122	1	0.0277	0.958	0.0536
MEEBO	CENTG3	scl0004123.1_58	Centg3	ILMN_2754598	1	0.76	0.891	1.02	1	-2.47	1	-1.88	0.234	-3.2	0.938	-0.565	0.0198	-4.96	0.441	-2.06	0.309	-2.83	0.214	-3.42	0.748	-1.76	0.541	-1.5	0.974	0.372	0.211	-2.86	1	-2.13	0.873	1.36
RefSeq	SLC5A4B	NM_023219.2	Slc5a4b	ILMN_1216446	1	0.0199	1	0.0202	1	0.152	1	0.0681	1	0.0111	0.943	-0.037	0.956	0.0709	0.963	0.023	0.643	-0.119	0.996	-0.0352	0.953	0.0598	0.766	0.06	0.621	-0.13	0.996	0.00186	1	0.19	0.938	0.0582
RefSeq	TMED10	NM_026775.4	Tmed10	ILMN_2473337	1	-0.438	0.937	-0.372	1	0.767	1	-0.885	0.415	1.11	0.138	1.56	0.99	-0.361	0.959	0.153	0.938	-0.257	0.275	1.39	0.269	-1.47	0.151	-1.41	0.305	-1.37	0.932	-0.164	1	-0.104	0.688	-1.24
RefSeq	STXBP1	NM_009295.1	Stxbp1	ILMN_2698474	1	-0.00265	1	-0.0227	1	-1.06	1	-0.163	1	-0.0358	0.983	0.125	1	-0.0961	0.995	0.0445	1	-0.00578	0.686	-0.905	1	-0.0603	0.974	-0.0804	1	0.0301	0.346	-1.03	1	-0.0903	0.807	0.95
Riken	CAPN2	ri|E130314B09|PX00209I15|AK053832|3018	Capn2	ILMN_1235077	0.595	-4.11	0.997	-0.813	1	-2.28	1	-0.223	1	0.48	0.37	-3.41	1	-0.76	0.78	-1.35	0.803	-1.6	0.48	-3.66	0.95	-1.24	0.551	2.06	0.725	-2.08	0.973	-0.25	1	0.84	0.838	2.31
RefSeq	SYVN1	NM_028769.4	Syvn1	ILMN_2628258	1	1.25	1	-0.446	1	-0.153	1	0.3	1	-0.911	1	0.0359	0.953	1.54	0.913	0.799	0.999	0.129	1	-0.324	0.775	2.46	0.887	0.763	0.917	1.04	0.962	-0.36	1	1.42	0.952	1.12
MEEBO	1700009P03RIK	scl45183.26_223	1700009P03Rik	ILMN_2423747	1	-0.606	0.815	-1.02	1	0.204	1	-0.0822	0.454	1.82	0.585	1.3	1	0.405	0.862	-0.534	0.988	0.184	0.985	0.47	0.711	-1.41	0.277	-1.83	0.549	-1.64	0.707	-0.825	1	0.221	0.874	-1
RefSeq	LOC329443	XM_283748.2	LOC329443	ILMN_1242045	1	0.054	0.793	-0.0844	1	-0.0115	1	-0.038	0.714	-0.0894	1	0.00261	0.969	-0.0506	0.486	-0.0969	0.752	-0.0697	0.963	-0.0432	0.973	0.0388	0.408	-0.0995	0.974	0.0197	0.782	-0.0458	1	0.0191	0.916	-0.0537
RefSeq	MOBKL2C	NM_175308.2	Mobkl2c	ILMN_2825391	1	0.162	1	-0.111	1	0.369	1	-0.626	0.901	-0.27	0.431	0.518	0.983	0.208	0.294	0.723	0.857	-0.219	0.244	0.775	0.667	0.478	0.765	0.205	0.992	0.0506	0.708	0.258	1	0.427	1	-0.0524
RefSeq	V1RC16	NM_134171.1	V1rc16	ILMN_2500382	1	0.0545	0.8	-0.103	1	0.0808	1	-0.0918	0.66	-0.129	0.986	0.0176	1	0.00266	0.993	-0.00804	0.983	-0.02	0.616	0.153	0.707	0.131	0.928	-0.0256	0.704	0.109	0.428	0.135	1	0.0227	0.799	-0.161
NA	NA	NA	NA	NA	1	-0.103	0.886	-0.239	1	-0.188	1	-0.301	0.901	-0.263	0.982	-0.0652	0.788	-0.364	0.655	-0.302	0.831	-0.237	0.993	-0.124	1	-0.101	0.707	-0.237	0.999	0.0262	0.959	-0.059	1	-0.127	0.949	-0.178
RefSeq	ZSCAN4C	NM_001013765.2	Zscan4c	ILMN_3013659	1	-0.083	0.803	-0.126	1	-0.0725	1	0.114	0.998	-0.0584	0.25	-0.255	0.895	0.111	0.604	-0.128	0.918	0.0599	0.857	-0.126	0.695	0.17	0.556	0.127	0.76	0.118	0.582	0.129	1	0.0515	1	-0.00194
RefSeq	EG330031	XM_001473563.1	EG330031	ILMN_2493668	1	0.0865	1	-0.0182	1	-0.0485	1	0.035	1	-0.0447	0.998	0.00686	1	0.00945	0.886	-0.0438	0.735	0.0965	1	0.013	0.968	0.0541	0.816	-0.0506	0.583	0.141	0.988	0.00616	1	-0.0871	0.942	-0.0568
RefSeq	1110034A24RIK	NM_027269.3	1110034A24Rik	ILMN_2972929	1	-0.0534	1	0.0955	1	-0.0952	1	0.976	0.365	1.12	0.99	0.0899	0.692	0.761	0.974	-0.119	0.476	0.947	1	-0.124	0.955	-0.358	0.891	-0.209	0.969	-0.172	0.894	-0.214	1	-0.185	1	0.00537
RefSeq	RAPGEF2	NM_001099624.1	Rapgef2	ILMN_2596932	1	0.354	1	0.368	1	-2.08	1	1.06	0.571	1.6	0.774	0.898	0.991	0.625	0.996	-0.0658	0.71	1.14	0.472	-2	0.869	-0.978	0.624	-0.964	0.936	-0.466	0.0884	-2.9	1	-0.512	0.76	1.94
RefSeq	EG212753	XM_001478790.1	EG212753	ILMN_1218232	1	-0.657	0.8	-0.693	1	0.253	1	-0.453	0.926	0.494	0.923	0.29	0.701	-0.843	0.403	-1.08	0.717	-0.682	1	0.0242	0.404	-1.34	0.186	-1.37	0.458	-1.18	0.878	-0.266	1	-0.161	0.794	-1.11
RefSeq	B9D2	NM_172148.1	B9d2	ILMN_2760226	1	-0.627	0.98	-0.546	1	0.923	1	-0.586	0.58	-1.72	0.453	-1.76	0.333	-2.33	0.35	-2.29	0.629	-1.47	1	0.0381	0.974	-0.609	0.848	-0.528	0.982	0.248	0.365	1.8	1	-0.857	0.7	-2.32
RefSeq	LGR6	NM_001033409.3	Lgr6	ILMN_2609505	1	0.0274	0.794	0.325	1	0.22	1	-0.23	1	-0.0458	0.821	0.212	0.319	-0.598	0.984	-0.043	0.915	-0.146	0.855	0.304	0.472	-0.552	0.639	-0.255	0.96	-0.0998	0.915	0.0923	1	-0.452	0.836	-0.347
RefSeq	LOC100041608	XM_001475909.1	LOC100041608	ILMN_1239158	1	0.235	0.788	-1.5	1	-0.603	1	-0.2	0.896	1.02	0.604	1.46	0.989	-0.728	0.404	-2.02	0.743	-1.19	0.74	-1.59	0.677	-1.75	0.0746	-3.48	0.455	-2.21	0.119	-3.05	1	0.463	0.994	-0.431
RefSeq	SLC35F4	NM_029238.2	Slc35f4	ILMN_1217470	1	-0.0991	1	0.0547	1	-0.11	1	-0.00663	0.768	-0.185	0.392	-0.277	0.984	-0.104	0.958	-0.0423	0.934	0.0714	1	-0.0321	0.98	0.0814	0.383	0.235	0.553	0.256	0.393	0.245	1	-0.175	1	-0.0102
RefSeq	CBX6	NM_028763.3	Cbx6	ILMN_1258688	0.6	-2.46	0.788	1.61	1	0.43	1	0.408	0.905	-0.961	0.0448	-3.83	0.323	-2.4	0.617	-1.2	0.937	0.5	0.985	0.522	0.763	-1.44	0.164	2.62	0.665	1.46	0.0181	4.35	0.721	-2.9	0.807	-1.73
RefSeq	NPAS2	NM_008719.1	Npas2	ILMN_2668835	1	-0.0695	1	-0.0719	1	0.263	1	-0.0833	1	0.0146	0.994	0.0284	1	-0.0362	0.992	-0.0249	0.519	-0.38	1	-0.0336	1	-0.0509	0.946	-0.0532	0.543	-0.394	0.939	-0.062	1	0.343	1	0.00878
RefSeq	SLC25A36	NM_138756.4	Slc25a36	ILMN_1245421	1	-0.0217	1	-0.0936	1	-0.235	1	0.368	1	0.271	0.993	-0.119	1	0.235	0.959	-0.227	0.835	-0.66	0.699	-1.26	1	-0.0363	0.976	-0.108	0.738	-0.93	0.487	-1.14	1	0.894	0.846	1.04
MEEBO	MUC4	scl0140474.33_123	Muc4	ILMN_2771870	1	-0.145	0.972	0.0659	1	-0.222	1	0.0221	1	-0.0176	0.503	-0.184	1	-0.0425	0.999	0.00124	0.582	0.181	0.982	-0.0625	1	-0.0249	0.384	0.185	0.561	0.199	0.638	0.122	1	-0.224	0.967	0.0638
RefSeq	RG9MTD1	NM_029092.2	Rg9mtd1	ILMN_2689740	1	0.114	1	-0.0268	1	0.00256	0.825	-0.302	0.341	-0.267	0.649	0.148	0.849	-0.137	0.615	0.138	0.696	-0.149	0.814	0.155	0.854	0.131	0.986	-0.0101	0.794	0.118	0.99	0.0067	1	0.0126	1	-0.0168
RefSeq	UBL7	NM_027086.1	Ubl7	ILMN_2972063	1	-0.141	0.848	1.45	1	0.621	1	-1.18	0.775	-1.86	0.91	-0.816	0.951	-1.27	0.721	1.36	0.676	-1.95	1	-0.147	0.999	0.587	0.435	2.18	1	-0.0926	0.882	0.669	1	0.679	0.879	1.51
RefSeq	E230008N13RIK	XM_975070.1	E230008N13Rik	ILMN_2657414	1	-0.59	0.788	-1.26	1	0.198	1	-0.822	1	-0.383	0.986	-0.151	0.648	-1.18	0.364	-1.62	0.408	-1.51	0.965	-0.491	0.862	-0.798	0.281	-1.46	0.628	-1.13	0.88	-0.34	1	0.331	0.815	-1.12
NA	NA	NA	NA	NA	0.835	-0.209	1	-0.0428	1	-0.165	1	0.06	1	0.0531	0.403	-0.216	1	0.00921	0.766	-0.0936	0.845	0.0915	0.86	-0.134	1	-0.0439	0.608	0.122	0.97	0.0384	0.781	0.0821	1	-0.0823	1	0.04
Riken	NEO1	ri|5930405G04|PX00646E07|AK077830|2792	Neo1	ILMN_1253848	1	0.349	0.788	-1.09	1	0.0455	1	-0.566	1	0.184	0.578	1.1	0.937	-0.701	0.463	-1.22	0.717	-0.92	0.998	-0.308	0.839	-0.886	0.0979	-2.32	0.658	-1.1	0.348	-1.41	1	0.219	0.86	-0.916
RefSeq	EHD3	NM_020578.2	Ehd3	ILMN_1232989	1	-0.417	1	0.39	1	-0.612	1	0.618	1	0.258	0.897	-0.777	0.86	1.46	0.712	1.23	0.867	0.946	1	-0.283	0.905	1.2	0.41	2.01	0.928	0.688	0.908	0.494	1	0.512	0.862	1.51
RefSeq	D230010M03RIK	NM_178724.2	D230010M03Rik	ILMN_1226081	1	-0.0767	0.788	-0.122	1	0.0913	1	-0.146	0.937	-0.073	1	-0.00323	1	-0.023	0.999	0.00151	0.557	-0.146	0.89	0.0921	0.979	0.05	0.992	0.00473	0.85	-0.0726	0.632	0.0953	1	0.123	0.88	-0.0906
RefSeq	CEBPZ	NM_001024806.2	Cebpz	ILMN_1213477	1	-0.0306	1	-0.0111	1	0.0709	1	-0.00836	1	0.0305	0.993	0.00825	1	0.0228	0.944	0.0201	0.695	-0.0742	1	0.00509	1	-0.00762	0.959	0.0118	0.549	-0.105	0.991	-0.00316	1	0.097	1	0.015
RefSeq	KLHL13	NM_026167.3	Klhl13	ILMN_1215124	1	0.215	0.788	-1.79	1	-0.51	1	-0.226	0.616	1.78	0.358	2.22	1	-0.00323	0.518	-1.57	0.933	-0.551	0.95	-0.835	0.682	-1.79	0.0596	-3.79	0.441	-2.33	0.13	-3.06	1	0.548	0.943	-0.731
RefSeq	GM2A	NM_010299.2	Gm2a	ILMN_2661971	1	0.888	0.867	1.85	1	0.169	1	0.0894	0.789	2.45	0.497	3.25	0.889	2.12	0.399	3.88	0.74	2.25	0.861	2.33	1	-0.331	0.923	0.631	0.999	-0.203	0.879	-0.923	1	-0.128	0.924	1.55
RefSeq	KHK	NM_008439.3	Khk	ILMN_2725617	1	-0.746	1	0.0438	1	-0.126	1	-0.47	1	-0.267	0.909	-0.542	0.612	-1.62	0.627	-1.11	0.603	-1.48	0.859	-1.14	0.762	-1.35	0.823	-0.565	0.712	-1.22	0.822	-0.597	1	-0.138	1	0.0316
RefSeq	LOC383334	XM_356990.1	LOC383334	ILMN_1247253	1	0.157	0.788	-0.228	1	-0.219	1	-0.19	0.852	-0.173	0.723	0.174	0.888	-0.171	0.563	-0.209	0.827	-0.138	0.891	-0.167	1	0.00182	0.191	-0.383	0.987	0.0348	0.263	-0.341	1	-0.033	1	-0.0423
RefSeq	LOC666840	XR_001926.2	LOC666840	ILMN_1217673	1	-0.317	0.794	-0.957	1	-0.173	1	-0.747	1	-0.343	0.995	0.0872	0.967	-0.599	0.652	-0.81	0.662	-1.02	0.974	-0.446	1	-0.256	0.548	-0.897	0.825	-0.677	0.783	-0.533	1	0.421	0.979	-0.364
MEEBO	4921517J08RIK	scl50516.1.9_19	4921517J08Rik	ILMN_2458992	1	-0.0275	0.792	-0.36	1	0.0896	1	-0.0843	1	0.0123	0.979	0.0691	1	-0.164	0.459	-0.44	0.764	-0.287	0.997	-0.113	0.966	-0.177	0.309	-0.509	0.763	-0.299	0.802	-0.182	1	0.122	0.859	-0.327
NA	NA	NA	NA	NA	1	0.0813	0.979	0.0794	0.352	-0.533	1	0.0704	1	0.0526	0.944	0.0636	0.982	-0.105	0.831	-0.0964	0.922	0.0784	0.0574	-0.525	0.859	-0.158	0.594	-0.16	0.992	0.0258	0.0239	-0.588	1	-0.184	0.408	0.428
RefSeq	PCGF6	NM_027654.1	Pcgf6	ILMN_1251165	1	-0.499	0.936	-0.544	1	-0.247	1	0.66	0.208	2.11	0.666	0.947	0.448	1.58	0.897	0.377	0.666	1.05	1	0.148	0.96	-0.525	0.758	-0.569	0.683	-1.05	0.654	-0.799	1	0.526	1	0.229
Riken	A930024K11RIK	ri|A930024K11|PX00066L15|AK020887|737	A930024K11Rik	ILMN_1250901	1	0.181	0.811	-0.927	1	-0.28	1	0.0736	1	0.233	0.948	0.34	1	-0.33	0.451	-1.33	0.738	-0.916	0.708	-1.27	0.956	-0.563	0.261	-1.67	0.664	-1.15	0.301	-1.61	1	0.586	1	-0.0609
RefSeq	ARL6IP4	NM_144509.1	Arl6ip4	ILMN_3108440	1	-0.677	1	-0.311	1	-0.00036	1	-0.342	0.42	-1.8	0.233	-2.13	0.768	-1.16	0.563	-1.13	0.761	-0.925	0.964	-0.583	0.948	0.634	0.572	1	0.794	0.874	0.364	1.55	1	-0.239	0.95	-0.55
RefSeq	EPOR	NM_010149.3	Epor	ILMN_2749650	1	-0.672	0.801	-1.07	1	-0.489	1	-0.893	1	-0.325	0.996	-0.104	0.967	-0.721	0.69	-0.901	0.744	-1	0.965	-0.598	0.993	-0.396	0.688	-0.797	0.868	-0.677	0.847	-0.494	1	0.281	1	-0.303
RefSeq	NT5DC3	NM_001003910.1	Nt5dc3	ILMN_3050362	1	-0.732	0.788	-1.12	1	0.808	1	0.485	0.991	0.497	0.807	-0.72	1	0.242	0.45	-1.37	0.995	-0.112	1	0.21	1	-0.255	0.737	-0.645	0.873	-0.61	0.616	0.93	1	0.355	0.799	-1.58
RefSeq	LOC628101	XR_035428.1	LOC628101	ILMN_2448573	1	-0.0269	0.932	-0.0529	0.572	-0.229	1	0.102	0.681	0.109	0.978	-0.0194	1	0.0114	0.402	-0.143	1	-0.00459	0.00939	-0.335	0.789	-0.098	0.368	-0.124	0.626	-0.114	0.0167	-0.316	1	0.016	0.557	0.192
RefSeq	MBD3L2	NM_144934.2	Mbd3l2	ILMN_2609129	1	-0.79	1	-0.345	1	0.914	1	-0.911	0.865	-0.824	0.8	-0.703	0.401	-1.69	0.521	-1.12	0.333	-1.77	1	0.0529	0.857	-0.863	0.846	-0.417	0.728	-0.948	0.684	0.756	1	0.0854	0.822	-1.17
RefSeq	OLFR665	NM_146814.1	Olfr665	ILMN_1223342	1	-0.624	0.788	-0.907	1	-0.00262	1	-0.587	0.957	-0.498	0.831	-0.534	0.979	-0.494	0.596	-0.813	0.723	-0.789	1	-0.205	1	0.0036	0.889	-0.279	0.95	-0.292	0.868	0.329	1	0.295	0.903	-0.609
RefSeq	LOC218997	XM_139014.2	LOC218997	ILMN_1253358	1	0.0072	0.791	-0.924	1	0.0167	1	-0.496	1	-0.367	0.987	0.136	0.981	-0.504	0.548	-0.932	0.739	-0.782	0.999	-0.269	1	-0.137	0.414	-1.07	0.912	-0.415	0.834	-0.405	1	0.278	0.896	-0.663
RefSeq	HAP1	NM_010404.2	Hap1	ILMN_2676208	1	-0.755	0.8	-0.88	1	0.0784	1	-0.56	1	0.132	0.998	-0.0627	0.56	-1.3	0.357	-1.62	0.468	-1.37	0.899	-0.734	0.55	-1.43	0.242	-1.56	0.456	-1.5	0.697	-0.671	1	0.0744	0.856	-0.884
Riken	2810403A07RIK	ri|C530033N14|PX00669O22|AK083018|2388	2810403A07Rik	ILMN_1257904	1	-0.6	0.857	-1.1	1	0.897	1	-2	0.904	-1.07	0.974	0.329	0.806	-1.45	0.902	-0.545	0.37	-2.47	1	0.431	1	-0.372	0.746	-0.874	0.725	-1.39	0.985	0.102	1	1.02	0.916	-0.977
RefSeq	CAPG	NM_007599.3	Capg	ILMN_2773113	1	-0.157	0.953	-0.449	1	-0.554	1	-1.55	0.0232	-2.92	0.305	-1.52	0.000301	-4.21	0.0106	-3.11	0.0331	-2.61	0.4	-1.61	0.592	-1.29	0.212	-1.58	0.945	0.314	0.979	-0.0826	1	-1.61	0.739	-1.5
RefSeq	SLC38A2	NM_175121.3	Slc38a2	ILMN_2955671	1	-0.0949	1	0.134	1	-0.534	1	0.247	0.0625	1.76	0.144	1.42	0.104	-1.54	0.098	-1.65	0.946	0.217	0.866	-0.564	0.000206	-3.3	0.000447	-3.07	0.159	-1.54	0.0247	-1.98	0.279	-1.75	0.732	-1.09
RefSeq	XPC	NM_009531.2	Xpc	ILMN_1238384	1	0.0724	1	0.00981	1	-0.09	1	-0.119	1	-0.0208	0.668	0.17	0.847	-0.163	0.97	-0.0345	0.882	0.0964	0.927	0.125	0.879	-0.142	0.444	-0.205	0.846	0.117	0.927	-0.0452	1	-0.26	0.865	-0.16
RefSeq	MFAP4	NM_029568.2	Mfap4	ILMN_2633350	1	0.291	1	0.000895	1	0.0798	1	0.452	0.449	-2.1	0.317	-2.27	0.246	2.68	0.372	2.23	0.205	2.77	0.417	2.4	0.0155	4.78	0.0176	4.49	0.0126	4.87	0.0127	4.66	1	-0.0883	1	-0.167
RefSeq	PTP4A1	NM_011200.2	Ptp4a1	ILMN_1223414	1	0.319	0.845	1.68	1	-1.02	1	-0.339	1	0.631	0.841	1.29	1	0.248	0.545	2.27	0.926	0.882	1	0.204	1	-0.383	0.822	0.982	0.996	0.25	0.81	-1.09	1	-0.634	0.854	2.07
RefSeq	CXCL12	NM_001012477.1	Cxcl12	ILMN_3158250	1	-0.763	0.904	-0.628	1	0.0487	1	-0.515	1	-0.337	0.85	-0.586	0.787	-1.03	0.51	-1.14	0.701	-0.986	0.984	-0.422	0.919	-0.691	0.771	-0.555	0.85	-0.648	0.96	0.164	1	-0.0424	0.903	-0.719
NA	NA	NA	NA	NA	1	-0.0179	0.793	-0.264	1	0.0517	1	0.179	0.687	0.293	0.933	0.0959	0.983	0.145	0.496	-0.298	0.981	-0.0497	0.929	-0.177	0.947	-0.148	0.285	-0.394	0.57	-0.343	0.519	-0.273	1	0.195	0.956	-0.121
RefSeq	CGN	XM_001001375.2	Cgn	ILMN_2649148	1	0.24	1	0.441	1	0.547	1	-0.426	0.964	1.05	0.688	1.72	0.846	1.71	0.427	2.58	0.799	1.38	0.693	2.36	0.992	0.661	0.821	0.862	0.986	0.332	0.889	0.639	1	0.329	1	0.223
RefSeq	SHF	NM_001013829.2	Shf	ILMN_3163419	1	1.05	0.788	-1.4	1	-0.199	1	-0.282	0.763	-1.32	1	0.0131	0.751	-1.41	0.307	-2.53	0.959	-0.383	1	-0.3	1	-0.0926	0.174	-2.55	0.823	0.937	0.933	-0.313	1	-1.03	0.737	-2.23
RefSeq	CACNB1	NM_145121.1	Cacnb1	ILMN_2603539	0.877	-1.13	0.789	-0.882	1	-0.274	1	-0.392	1	-0.211	0.572	-0.948	0.97	-0.513	0.481	-1	0.941	-0.305	1	-0.187	0.99	-0.301	0.987	-0.0545	0.997	-0.0935	0.6	0.762	1	-0.208	0.853	-0.816
RefSeq	PPP2R5B	NM_198168.3	Ppp2r5b	ILMN_2620573	1	-0.206	1	-0.133	1	-0.151	1	1.67	0.662	1.57	0.97	-0.314	1	-0.339	0.378	-2.15	0.807	0.947	0.934	-0.877	0.597	-1.9	0.336	-1.83	0.911	-0.619	0.849	-0.563	1	-1.29	0.854	-1.27
RefSeq	IRAK2	NM_172161.2	Irak2	ILMN_2937735	1	-0.0777	0.952	-0.676	1	-0.489	1	0.0592	1	0.207	0.999	0.0704	1	0.289	0.918	-0.447	0.504	-1.87	0.399	-2.41	1	0.0813	0.859	-0.517	0.486	-2.07	0.201	-2.48	1	2.16	0.799	1.97
RefSeq	MAK10	NM_030153.1	Mak10	ILMN_2612403	1	0.373	1	0.168	1	-0.232	1	1.64	0.427	2.15	0.817	0.879	0.94	0.947	0.89	-0.527	0.91	0.614	0.852	-1.26	0.842	-1.2	0.491	-1.41	0.649	-1.53	0.285	-2.14	1	0.333	0.937	0.733
RefSeq	KNG2	NM_201375.1	Kng2	ILMN_3126522	1	-0.227	0.788	-1.07	1	-0.042	1	-0.349	1	-0.31	0.979	-0.187	0.993	-0.476	0.453	-1.19	0.857	-0.555	1	-0.248	1	-0.166	0.475	-1.01	0.97	-0.245	0.986	-0.0607	1	0.0795	0.846	-0.945
MEEBO	RAB11FIP2	scl52322.5.1_285	Rab11fip2	ILMN_2679139	0.446	-0.344	0.995	-0.0574	0.984	-0.28	1	0.0406	0.875	0.121	0.297	-0.264	1	-0.0664	0.534	-0.164	0.828	-0.102	0.065	-0.422	0.699	-0.187	0.711	0.0997	0.524	-0.222	0.534	-0.158	1	0.0354	0.739	0.258
RefSeq	ALS2CL	NM_146228.3	Als2cl	ILMN_2820112	1	0.133	0.824	-0.512	1	-0.301	1	-0.346	1	-0.0596	0.803	0.419	0.992	-0.315	0.686	-0.48	0.708	-0.584	0.868	-0.54	0.983	-0.255	0.303	-0.899	0.76	-0.525	0.293	-0.959	1	0.269	1	0.0593
RefSeq	CYP26B1	NM_175475.2	Cyp26b1	ILMN_2905120	1	-0.339	0.788	-0.409	1	-0.105	1	0.233	0.569	0.487	0.971	-0.0853	1	0.111	0.405	-0.53	0.774	0.288	1	-0.0494	0.785	-0.376	0.401	-0.445	0.883	-0.198	0.977	0.0359	1	-0.177	0.807	-0.481
RefSeq	CRYGN	NM_153076.1	Crygn	ILMN_3029509	0.955	-0.416	0.946	-0.184	1	0.153	1	-0.144	1	0.089	0.876	-0.183	1	-0.0385	0.96	-0.0781	0.793	-0.263	1	0.0338	0.989	-0.127	0.902	0.105	0.705	-0.352	0.755	0.216	1	0.225	0.993	-0.112
RefSeq	LOC636752	XM_912247.2	LOC636752	ILMN_1220577	1	-0.191	0.842	-0.791	1	0.241	1	-0.746	0.94	-0.635	0.997	-0.08	0.755	-1.08	0.517	-1.12	0.546	-1.32	0.996	-0.329	0.98	-0.44	0.497	-1.04	0.838	-0.681	0.93	-0.249	1	0.241	0.883	-0.792
RefSeq	CFL2	NM_007688.2	Cfl2	ILMN_1249976	1	-0.283	0.788	-0.544	1	0.359	1	0.0341	1	0.168	0.95	-0.149	1	0.0162	0.478	-0.562	0.642	-0.518	0.984	-0.193	0.997	-0.152	0.58	-0.413	0.522	-0.686	0.978	-0.0442	1	0.534	0.883	-0.369
RefSeq	NRBP1	NM_147201.2	Nrbp1	ILMN_1229702	1	-1	0.898	0.923	1	1.11	1	0.192	0.933	-0.953	0.402	-2.15	0.294	-2.72	0.426	-1.99	0.322	-2.58	0.755	-1.66	0.704	-1.77	0.976	0.152	0.659	-1.63	0.892	0.485	1	-0.146	1	-0.333
RefSeq	ATG3	NM_026402.1	Atg3	ILMN_2805580	1	-0.444	0.797	-1.16	1	0.171	1	-0.826	1	-0.0836	0.968	0.298	1	-0.0942	0.908	-0.431	0.893	-0.619	0.998	0.378	1	-0.0106	0.741	-0.729	0.92	-0.536	0.986	0.0799	1	0.525	0.915	-0.809
RefSeq	TXNDC17	NM_026559.3	Txndc17	ILMN_1259178	1	0.0229	0.788	-0.696	1	0.143	1	-0.134	1	0.185	0.87	0.342	1	-0.0161	0.623	-0.578	0.907	-0.298	1	-0.0213	0.998	-0.201	0.318	-0.92	0.806	-0.483	0.779	-0.363	1	0.282	0.873	-0.556
RefSeq	MIDN	NM_021565.1	Midn	ILMN_2658566	1	-0.574	1	0.272	1	1.37	1	-0.754	0.0652	-2.37	0.0846	-2.19	7.78e-05	-4.48	0.00244	-3.45	6.3e-05	-4.58	0.0514	-2.45	0.162	-2.11	0.302	-1.27	0.123	-2.21	0.904	-0.262	1	0.0951	0.82	-1
RefSeq	ORF34	NM_198105.2	ORF34	ILMN_2633558	1	-0.561	1	-0.233	1	0.924	1	-0.15	1	-0.164	0.8	-0.574	1	-0.153	0.938	-0.235	0.59	-1.01	1	0.0643	1	0.0103	0.847	0.339	0.694	-0.847	0.67	0.638	1	0.857	0.983	-0.3
RefSeq	4933411G06RIK	XM_621219.3	4933411G06Rik	ILMN_1253122	1	0.0808	0.855	-0.25	1	-0.0371	1	-0.0707	0.883	-0.258	0.949	-0.107	1	-0.0658	0.715	-0.245	0.956	-0.102	1	-0.0683	0.947	0.192	0.844	-0.139	0.911	0.156	0.973	0.0383	1	0.0361	0.94	-0.177
MEEBO	CD44	scl012505.1_239	Cd44	ILMN_1228214	1	-0.34	0.867	-0.617	1	0.605	1	-0.503	1	-0.261	0.993	-0.0975	0.855	-0.76	0.561	-0.874	0.606	-1.02	1	0.0922	0.945	-0.499	0.566	-0.777	0.751	-0.755	0.939	0.19	1	0.256	0.828	-0.967
RefSeq	MTRF1	NM_145960.3	Mtrf1	ILMN_1230693	1	-0.0775	0.794	-0.848	1	0.445	1	-0.473	0.934	-0.562	0.98	-0.167	0.899	-0.692	0.466	-1.07	0.702	-0.837	1	0.0808	1	-0.13	0.493	-0.9	0.957	-0.275	0.913	0.248	1	0.145	0.807	-1.15
Riken	6330408J11RIK	ri|6330408J11|PX00008G20|AK018143|2199	6330408J11Rik	ILMN_2545156	1	-0.202	0.794	1.69	1	-0.751	1	0.234	0.921	1.18	0.909	0.744	0.68	-2.03	0.918	-0.57	0.947	-0.583	0.859	-1.57	0.381	-3.21	0.645	-1.31	0.692	-1.76	0.381	-2.31	1	-1.45	0.929	0.998
RefSeq	XKR7	NM_001011732.1	Xkr7	ILMN_3053291	1	-0.303	0.797	-0.729	1	0.11	1	-0.991	0.45	-1.18	0.82	-0.49	0.603	-0.998	0.584	-0.737	0.419	-1.19	1	-0.0901	1	0.179	0.889	-0.247	1	-0.0136	0.797	0.4	1	0.193	0.874	-0.647
RefSeq	MED17	NM_144933.1	Med17	ILMN_2731721	0.514	-0.453	1	0.0431	1	-0.0263	1	0.0158	1	0.0317	0.202	-0.437	1	0.0389	0.93	0.0661	0.934	0.0841	1	0.042	1	0.00713	0.103	0.503	0.974	0.0524	0.122	0.479	1	-0.0453	1	0.0241
MEEBO	DLEU2	scl0328425.1_11	Dleu2	ILMN_2423282	1	0.755	0.833	1.51	1	0.872	1	-0.96	0.539	2.59	0.129	4.31	0.978	-1.08	0.71	1.39	0.779	1.46	0.422	3.29	0.337	-3.67	0.274	-2.92	0.859	-1.14	0.787	-1.02	1	-2.53	0.846	-1.9
RefSeq	AKAP7	NM_018747.3	Akap7	ILMN_2944413	1	-1.51	1	0.889	1	1.53	1	1.78	0.947	1.62	0.825	-1.67	0.977	-1.54	0.61	-2.43	0.975	-0.6	0.997	-0.846	0.711	-3.16	0.906	-0.759	0.77	-2.22	0.9	0.828	1	-0.943	0.925	-1.59
RefSeq	FBXL10	NM_013910.2	Fbxl10	ILMN_2451769	1	-0.21	0.788	-0.882	1	-0.0413	1	-0.295	1	0.0751	0.978	0.16	0.983	-0.438	0.441	-1.03	0.796	-0.576	0.984	-0.323	0.925	-0.513	0.288	-1.19	0.773	-0.652	0.751	-0.483	1	0.138	0.863	-0.702
RefSeq	LOC381525	XM_355485.1	LOC381525	ILMN_2536753	1	-0.438	0.828	-0.718	1	0.589	1	-0.664	0.794	-0.818	0.804	-0.592	0.48	-1.32	0.384	-1.37	0.497	-1.22	1	0.0333	0.946	-0.503	0.568	-0.782	0.912	-0.402	0.696	0.625	1	-0.101	0.758	-1.41
MEEBO	PIAS1	scl35719.15_153	Pias1	ILMN_2737776	1	-1.22	1	0.833	1	2.02	1	1.32	0.826	2.71	0.999	0.171	1	1.38	0.935	0.896	0.949	1.02	0.955	1.72	0.98	-1.33	0.927	0.725	0.88	-1.69	0.809	1.54	1	0.364	1	-0.819
RefSeq	C030003D03RIK	NM_029881.2	C030003D03Rik	ILMN_2736212	1	-0.785	0.963	-0.473	1	0.492	1	-0.896	0.973	-0.525	0.917	-0.415	0.29	-1.87	0.406	-1.45	0.341	-1.72	0.994	-0.336	0.638	-1.35	0.494	-1.04	0.623	-1.2	0.982	0.0784	1	-0.149	0.828	-1.11
RefSeq	DHRS13	NM_183286.2	Dhrs13	ILMN_2770270	1	0.694	0.788	-1.81	1	-0.174	1	0.129	0.985	-0.786	0.99	-0.222	1	-0.101	0.457	-2.03	0.897	-0.803	0.929	-1.11	0.981	0.686	0.447	-1.81	1	-0.0166	0.786	-0.884	1	0.702	0.929	-0.929
RefSeq	LOC385991	XM_359027.1	LOC385991	ILMN_1228756	0.592	-0.29	0.998	-0.0567	1	-0.173	1	0.0395	1	0.00294	0.176	-0.326	0.934	-0.111	0.432	-0.207	0.974	-0.0359	0.511	-0.248	0.899	-0.114	0.643	0.119	0.972	-0.0388	0.81	0.0779	1	-0.0752	1	0.0409
RefSeq	ITGA5	NM_010577.2	Itga5	ILMN_2670172	1	-0.18	1	0.0844	1	0.849	1	0.916	0.0225	2.15	0.343	1.06	0.0517	1.8	0.405	0.964	0.512	0.902	0.679	0.835	0.956	-0.355	0.965	-0.091	0.337	-1.25	0.889	-0.221	1	0.895	1	0.13
RefSeq	PODXL2	NM_176973.3	Podxl2	ILMN_2836312	1	-0.162	0.961	-0.32	1	-0.107	1	-0.342	0.994	-0.294	0.984	-0.114	0.929	-0.485	0.735	-0.464	0.951	-0.216	1	0.0181	1	-0.191	0.784	-0.349	0.996	0.0776	0.947	0.132	1	-0.269	0.901	-0.482
RefSeq	HAT1	NM_026115.3	Hat1	ILMN_2747651	0.976	2.43	0.793	2.19	1	1.52	1	1.77	1	-0.0573	0.961	0.607	0.977	-1.25	0.893	-0.833	0.952	-0.689	0.981	-0.935	0.953	-1.2	0.701	-1.44	0.963	-0.632	0.7	-1.54	1	-0.565	1	0.102
MEEBO	2900026A02RIK	scl26199.2.1_1	2900026A02Rik	ILMN_2443618	1	-0.103	0.794	-1	1	-0.617	1	-0.342	0.373	1.72	0.225	1.96	0.769	1.05	0.893	0.392	0.678	1.04	0.909	0.767	0.925	-0.669	0.279	-1.57	0.839	-0.681	0.458	-1.2	1	0.0122	0.981	-0.374
Riken	C130071M06RIK	ri|C130071M06|PX00171I24|AK081721|695	C130071M06Rik	ILMN_1252022	1	-0.0475	0.788	-0.864	1	-0.278	1	-0.293	1	0.116	0.837	0.361	1	-0.197	0.446	-0.767	0.806	-0.424	0.928	-0.409	0.959	-0.312	0.18	-1.13	0.738	-0.54	0.401	-0.77	1	0.227	0.924	-0.358
MEEBO	TRDV5_M23382_T_CELL_RECEPTOR_DELTA_VARIABLE_3_275	TRDV5_M23382_T_cell_receptor_delta_variable_3_275	TRDV5_M23382_T_cell_receptor_delta_variable_3_275	ILMN_1249067	1	-0.488	0.788	-1.4	1	-0.0969	1	-0.789	1	-0.151	0.991	0.15	0.769	-1.2	0.388	-1.81	0.524	-1.55	0.914	-0.858	0.835	-1.04	0.232	-1.96	0.618	-1.4	0.615	-1.01	1	0.355	0.876	-0.947
RefSeq	CHMP5	NM_029814.1	Chmp5	ILMN_2670352	0.86	-0.69	0.845	0.391	1	-0.237	0.141	1.65	0.00735	1.91	0.709	-0.436	0.0192	1.59	0.764	0.321	0.00263	1.96	1	0.0715	0.929	-0.324	0.29	0.757	0.997	0.0539	0.543	0.507	1	-0.378	0.949	0.25
RefSeq	SKINT3	NM_177578.4	Skint3	ILMN_1250350	1	-0.0566	0.793	-0.0854	1	-0.0747	1	0.0137	0.744	0.0871	0.979	0.0169	0.865	0.0732	0.928	-0.026	0.803	0.0609	0.996	-0.0276	1	-0.014	0.791	-0.0428	0.959	-0.0262	0.797	-0.0444	1	0.0123	1	0.00159
RefSeq	OLFR639	NM_147084.1	Olfr639	ILMN_1218318	1	-0.629	0.802	-0.729	1	-0.0863	1	-0.259	1	0.0725	0.932	-0.297	1	-0.242	0.62	-0.711	0.985	-0.139	1	0.0335	0.984	-0.314	0.783	-0.414	0.969	-0.212	0.851	0.331	1	-0.103	0.856	-0.745
RefSeq	PHLDB1	NM_153537.3	Phldb1	ILMN_2884126	1	0.93	1	0.175	1	-1.01	1	0.0249	0.929	-1.19	0.986	-0.281	1	-0.337	0.989	-0.186	0.966	-0.472	0.879	-1.51	0.972	0.849	0.989	0.0946	0.932	0.714	0.714	-1.22	1	0.135	0.896	1.32
RefSeq	FAM132B	NM_173395.2	Fam132b	ILMN_2421580	1	0.0596	0.794	-0.0893	1	-0.0179	1	-0.0987	0.385	-0.152	0.997	0.00624	0.849	-0.0818	0.68	-0.0725	0.676	-0.0937	1	-0.0129	0.884	0.0702	0.588	-0.0787	0.849	0.0583	0.943	-0.0192	1	0.0119	0.916	-0.0596
RefSeq	OTTMUSG00000016933	NM_001085525.1	OTTMUSG00000016933	ILMN_1215974	1	-0.288	0.828	-0.532	1	-0.284	1	-0.38	1	-0.223	0.978	-0.131	0.849	-0.578	0.504	-0.731	0.929	-0.259	1	-0.163	0.953	-0.355	0.551	-0.6	1	-0.0354	0.989	-0.0318	1	-0.32	0.865	-0.568
RefSeq	LMF1	NM_029624.2	Lmf1	ILMN_2655144	1	0.0486	0.788	1.52	1	-2.06	1	-1.91	0.0182	-4.54	0.227	-2.59	0.295	-2.5	0.739	0.926	0.77	-1.08	0.858	-1.23	0.556	2.04	0.0658	3.51	0.121	3.46	0.544	1.35	1	-1.43	0.764	2.16
RefSeq	MDM1	NM_148922.2	Mdm1	ILMN_2754667	1	-0.425	0.8	-0.834	1	0.442	1	-0.08	1	-0.189	0.839	-0.534	0.995	-0.432	0.431	-1.19	0.646	-0.967	0.967	-0.446	1	-0.243	0.66	-0.652	0.75	-0.779	0.977	0.0882	1	0.535	0.875	-0.74
RefSeq	ELP3	NM_028811.1	Elp3	ILMN_2820297	1	0.0993	1	-0.391	1	0.606	1	-1.84	0.0611	-3.47	0.519	-1.53	0.482	-1.89	0.91	-0.436	0.656	-1.34	0.866	1.11	0.68	1.58	0.583	1.09	0.416	2.13	0.139	2.63	1	-0.546	0.807	-1.54
RefSeq	NEK1	XM_973899.1	Nek1	ILMN_1248432	1	0.0846	1	-0.0687	0.732	-3.22	1	-0.0725	0.114	3.64	0.0804	3.8	0.338	2.63	0.344	2.63	0.155	3.24	1	0.0989	0.917	-1.01	0.63	-1.17	0.968	-0.399	0.0755	-3.7	1	-0.616	0.732	2.53
RefSeq	LOC100046852	XM_001476908.1	LOC100046852	ILMN_1217243	1	0.451	0.79	-1.44	1	-0.249	1	-0.224	0.948	0.846	0.587	1.52	1	-0.601	0.441	-1.82	0.748	-1.19	0.869	-1.22	0.781	-1.45	0.0913	-3.34	0.518	-2.04	0.171	-2.74	1	0.591	0.966	-0.604
RefSeq	9430073N08RIK	XM_125627.6	9430073N08Rik	ILMN_1226398	1	0.0357	1	-0.034	1	-0.182	1	-0.0402	1	-0.0253	0.95	0.0506	0.948	-0.109	0.764	-0.102	0.926	-0.0652	0.665	-0.207	0.961	-0.0834	0.537	-0.153	0.972	-0.0399	0.276	-0.258	1	-0.0435	0.916	0.105
RefSeq	G0S2	NM_008059.2	G0s2	ILMN_1257299	1	0.566	0.828	-0.978	1	0.477	1	-1.04	0.993	-0.542	0.691	1.07	0.948	0.804	0.715	0.867	0.946	0.404	0.497	1.92	0.74	1.35	0.955	-0.198	0.787	0.946	0.694	0.857	1	0.4	0.864	-1.05
RefSeq	BCL2L10	NM_013479.1	Bcl2l10	ILMN_2839758	1	-0.125	0.911	-0.102	1	-0.0989	1	-0.0778	1	0.0319	0.995	-0.0154	1	0.0149	0.995	-0.00928	0.971	-0.0415	0.988	-0.0626	1	-0.017	0.993	0.00615	0.922	-0.0734	0.915	-0.0472	1	0.0564	0.993	0.0533
MEEBO	UBE3A	scl9042.1.1_328	Ube3a	ILMN_2428622	1	0.0973	0.878	-0.0847	1	-0.0892	1	0.125	0.996	0.0535	0.977	0.0256	1	0.02	0.391	-0.19	0.962	-0.0344	0.278	-0.249	1	-0.0335	0.217	-0.215	0.821	-0.0879	0.118	-0.274	1	0.0544	0.953	0.0589
RefSeq	CLEC1B	NM_019985.2	Clec1b	ILMN_2605372	1	0.0201	0.871	-0.15	1	-0.212	1	0.0184	0.963	0.118	0.855	0.12	0.998	0.101	0.924	-0.0678	0.656	0.228	1	-0.00202	1	-0.0179	0.576	-0.188	0.895	0.11	0.772	-0.122	1	-0.127	0.994	-0.0657
RefSeq	CTHRC1	NM_026778.2	Cthrc1	ILMN_1225073	1	-0.116	0.916	-0.111	1	-0.0897	1	0.0376	0.304	0.345	0.625	0.191	0.947	0.128	0.989	-0.0203	0.711	0.177	1	0.0498	0.729	-0.217	0.446	-0.211	0.743	-0.168	0.676	-0.141	1	-0.0492	0.98	-0.07
RefSeq	IL17A	NM_010552.3	Il17a	ILMN_1220595	1	-0.395	0.795	-0.906	1	-0.43	1	-0.416	1	0.168	0.978	0.189	1	-0.214	0.704	-0.704	0.89	-0.481	0.961	-0.495	0.983	-0.382	0.537	-0.893	0.829	-0.649	0.689	-0.684	1	0.267	1	-0.209
RefSeq	BC017647	NM_145430.1	BC017647	ILMN_1233664	1	-0.713	0.788	-1.48	1	0.322	1	-1.1	0.995	-0.377	1	0.00895	0.0911	-2.14	0.0456	-2.52	0.108	-2.05	0.917	-0.631	0.306	-1.77	0.0386	-2.53	0.322	-1.68	0.684	-0.64	1	-0.0905	0.472	-1.89
MEEBO	TAPBP	scl0021356.1_24	Tapbp	ILMN_1226819	1	-0.46	0.788	-1.17	1	-0.1	1	-0.313	1	0.153	1	0.00566	0.955	-0.648	0.394	-1.51	0.618	-1.14	0.85	-0.928	0.869	-0.801	0.283	-1.51	0.577	-1.29	0.578	-0.933	1	0.492	0.927	-0.579
Riken	9530073A13RIK	ri|9530073A13|PX00114K21|AK035591|3548	9530073A13Rik	ILMN_1224964	0.983	1.88	1	0.0676	1	-0.382	1	-2.59	0.891	-1.29	0.241	3.19	1	0.404	0.338	3.06	0.973	-0.404	0.795	1.8	0.801	1.69	0.985	-0.127	0.894	0.882	0.644	-1.39	1	0.809	0.896	1.26
RefSeq	CCND1	NM_007631.2	Ccnd1	ILMN_2669793	1	-0.0932	1	0.033	1	-1.34	1	-0.827	1	0.071	0.806	0.805	1	-0.035	0.735	0.825	0.955	-0.366	0.914	-0.882	1	-0.106	0.997	0.0202	0.941	-0.437	0.35	-1.69	1	0.331	0.799	1.71
RefSeq	1700010D01RIK	NM_029590.2	1700010D01Rik	ILMN_1250734	0.335	-0.708	0.788	-0.311	1	-0.0909	1	-0.048	1	-0.0279	0.0898	-0.688	1	-0.107	0.429	-0.37	0.735	-0.242	0.803	-0.285	1	-0.0791	0.43	0.318	0.793	-0.214	0.328	0.403	1	0.135	0.994	-0.0851
RefSeq	PLCZ1	NM_054066.4	Plcz1	ILMN_1233256	1	-0.789	0.848	-0.68	1	0.366	1	-0.778	0.916	-0.617	0.791	-0.628	0.418	-1.44	0.396	-1.34	0.366	-1.48	0.987	-0.332	0.825	-0.823	0.62	-0.714	0.713	-0.859	0.89	0.295	1	0.0359	0.822	-1.01
RefSeq	OLFR1250	NM_146965.1	Olfr1250	ILMN_1255403	1	-0.413	0.846	-0.653	1	0.206	1	-0.16	1	-0.00627	0.953	-0.259	1	-0.316	0.588	-0.809	0.739	-0.737	0.979	-0.371	0.988	-0.31	0.709	-0.551	0.756	-0.731	0.968	-0.113	1	0.421	0.942	-0.438
RefSeq	FGF22	NM_023304.1	Fgf22	ILMN_1245714	1	-0.0511	0.788	-0.251	1	-0.17	1	-0.109	0.549	-0.282	0.588	-0.225	1	-0.0661	0.562	-0.209	0.979	-0.0422	0.967	-0.103	0.777	0.216	0.984	0.016	0.636	0.24	0.765	0.122	1	-0.0239	0.944	-0.106
Riken	E130314O04RIK	ri|E130314O04|PX00208L10|AK053852|2456	E130314O04Rik	ILMN_1213586	1	0.231	0.788	-1.18	1	-0.168	1	-0.318	1	0.283	0.584	0.832	1	-0.314	0.389	-1.18	0.824	-0.508	0.973	-0.358	0.878	-0.597	0.0613	-2.01	0.684	-0.791	0.29	-1.19	1	0.194	0.832	-0.82
MEEBO	SLC17A2	scl44987.9_12	Slc17a2	ILMN_2595395	1	0.207	0.8	-0.871	1	-0.607	1	-1.05	0.964	-0.518	0.749	0.741	0.764	-0.975	0.647	-0.794	0.669	-0.976	0.95	-0.532	0.97	-0.457	0.247	-1.54	0.903	-0.458	0.371	-1.27	1	0.00129	0.999	-0.262
RefSeq	DGL1-PENDING	XM_148039.1	Dgl1-pending	ILMN_1222841	1	0.00255	0.987	-0.101	1	-0.16	1	-0.0513	1	-0.0277	0.994	0.0261	1	-0.107	0.777	-0.157	0.979	-0.0527	0.939	-0.162	0.998	-0.0794	0.671	-0.183	0.998	-0.0249	0.685	-0.188	1	-0.0545	1	0.00512
MEEBO	IGHV1S124_AF025449_IG_HEAVY_VARIABLE_1S124_11	IGHV1S124_AF025449_Ig_heavy_variable_1S124_11	IGHV1S124_AF025449_Ig_heavy_variable_1S124_11	ILMN_2422974	1	0.0151	0.99	-0.0505	1	-0.0817	1	-0.0734	0.929	0.0861	0.456	0.175	1	-0.0236	1	-0.000706	0.751	-0.11	0.859	-0.118	0.858	-0.11	0.346	-0.175	0.499	-0.196	0.112	-0.293	1	0.0865	0.862	0.118
MEEBO	ZF	scl0233490.1_48	Zf	ILMN_1237142	1	-0.375	0.826	-0.678	1	0.286	1	-0.253	1	-0.319	0.866	-0.441	1	-0.225	0.68	-0.65	0.737	-0.718	1	-0.179	1	0.0943	0.919	-0.209	0.904	-0.399	0.896	0.262	1	0.493	0.929	-0.471
RefSeq	TMCO3	NM_172282.2	Tmco3	ILMN_2628745	1	-0.0755	0.975	-0.449	1	-1.27	1	0.986	0.303	1.89	0.739	0.832	0.269	1.97	0.826	0.536	0.834	0.665	0.542	-1.59	1	0.078	0.905	-0.296	0.624	-1.23	0.0957	-2.42	1	1.31	0.524	2.12
RefSeq	TCTEX1D1	NM_026100.2	Tctex1d1	ILMN_2438439	0.509	-1.78	1	-0.074	1	-0.0433	1	-0.0369	1	-0.0148	0.182	-1.76	1	-0.047	0.99	-0.0841	0.995	-0.0805	1	-0.0869	1	-0.0322	0.162	1.67	0.999	-0.0658	0.168	1.67	1	0.0335	1	0.00281
RefSeq	OLFR575	NM_147114.1	Olfr575	ILMN_2791541	1	-0.137	1	0.0534	1	0.0529	1	0.0412	1	0.0124	0.612	-0.165	1	-0.0675	0.91	-0.0552	0.722	-0.146	0.879	-0.134	0.965	-0.0799	0.684	0.11	0.705	-0.158	0.947	0.0316	1	0.078	0.949	0.0785
RefSeq	CFLAR	NM_207653.3	Cflar	ILMN_2748129	1	-0.00563	0.964	-0.0519	1	-0.0429	1	-0.0786	1	-0.00197	0.821	0.071	1	-0.0182	0.993	0.00846	0.945	-0.0381	1	-0.00239	1	-0.0162	0.759	-0.0625	0.954	-0.0361	0.726	-0.0734	1	0.0199	1	0.0109
RefSeq	BXDC5	NM_027332.2	Bxdc5	ILMN_1213929	1	-0.745	0.93	-0.51	1	0.465	1	-0.964	0.843	-0.773	0.836	-0.554	0.151	-2.03	0.355	-1.58	0.217	-1.83	0.98	-0.397	0.617	-1.26	0.447	-1.02	0.639	-1.05	0.956	0.157	1	-0.205	0.807	-1.18
RefSeq	LOC630146	XM_973806.1	LOC630146	ILMN_1229081	1	-0.0917	1	-0.0311	0.822	-1.86	1	0.229	0.977	-0.464	0.709	-0.785	1	0.254	1	-0.00553	0.997	0.0803	0.19	-2.01	0.876	0.718	0.589	0.779	0.861	0.545	0.375	-1.23	1	0.174	0.457	2.01
RefSeq	4430402I18RIK	NM_198651.2	4430402I18Rik	ILMN_2719487	1	-0.531	0.788	-1.5	1	-0.134	1	-0.423	1	0.294	0.988	0.187	0.968	-0.785	0.404	-1.87	0.678	-1.3	0.895	-1.01	0.856	-1.08	0.256	-2.05	0.6	-1.59	0.579	-1.19	1	0.512	0.911	-0.857
MEEBO	SCL0002022.1_2978	scl0002022.1_2978	scl0002022.1_2978	ILMN_2491930	1	0.141	0.861	-0.261	1	0.0481	1	-0.102	1	0.0243	0.772	0.267	1	-0.0621	0.776	-0.221	0.659	-0.383	0.937	-0.232	1	-0.0864	0.34	-0.489	0.649	-0.407	0.358	-0.5	1	0.32	1	0.0112
MEEBO	2810423A18RIK	scl1566.1.1_41	2810423A18Rik	ILMN_2437470	0.74	2.11	0.788	1.63	1	-0.578	1	0.544	0.552	1.82	0.0843	3.39	0.922	0.991	0.389	2.07	0.961	0.377	0.955	-0.744	0.934	-0.829	0.52	-1.32	0.671	-1.44	0.0256	-4.14	1	0.614	0.504	2.82
NA	NA	NA	NA	NA	1	-0.039	1	-0.00024	1	0.0719	1	-0.0243	0.677	-0.171	0.501	-0.186	0.693	-0.172	0.57	-0.148	0.468	-0.217	0.888	-0.121	1	-0.000867	0.919	0.0379	0.959	-0.0459	0.841	0.0651	1	0.045	1	-0.0272
RefSeq	MTL5	NM_001039657.1	Mtl5	ILMN_2602024	0.748	-0.225	1	-0.0173	1	0.0786	1	0.0123	0.535	0.199	0.963	-0.0382	1	0.0651	0.95	0.0355	1	-0.000413	0.974	0.0659	0.823	-0.134	0.787	0.0736	0.546	-0.199	0.69	0.104	1	0.0655	1	-0.0304
RefSeq	GCC2	NM_027375.2	Gcc2	ILMN_1212649	0.874	-1.64	0.988	-0.478	1	1.25	1	-0.171	1	0.014	0.533	-1.46	1	-0.0769	0.925	-0.384	0.587	-1.49	1	-0.0692	1	-0.0909	0.579	1.07	0.609	-1.5	0.476	1.39	1	1.41	1	-0.315
RefSeq	A3GALT2	NM_001009819.2	A3galt2	ILMN_1239466	1	-0.74	0.793	-0.971	1	-0.0697	1	-0.37	1	-0.291	0.797	-0.661	1	-0.437	0.524	-1.04	0.67	-0.989	0.918	-0.689	1	-0.146	0.851	-0.377	0.812	-0.699	0.994	-0.0285	1	0.552	0.981	-0.349
RefSeq	OLFR494	NM_146737.1	Olfr494	ILMN_2706613	1	-0.111	1	0.0419	1	-0.0721	1	0.152	1	0.00422	0.548	-0.258	1	-0.0141	0.806	-0.124	1	-0.00958	0.797	-0.233	1	-0.0184	0.737	0.134	0.999	-0.0138	0.973	0.0249	1	-0.00455	0.949	0.109
RefSeq	DUOX1	NM_001099297.1	Duox1	ILMN_2669853	1	0.295	0.788	0.903	1	-0.366	1	-0.138	1	0.193	0.488	0.626	0.0249	-1.48	0.617	-0.441	0.996	0.0443	0.987	-0.184	0.0192	-1.68	0.123	-1.07	0.96	-0.149	0.258	-0.809	0.139	-1.53	0.94	-0.257
RefSeq	BC057371	NM_177572.3	BC057371	ILMN_2676745	1	0.166	1	0.0189	1	0.0619	1	-0.0661	1	0.0232	0.525	0.256	1	-0.0773	0.997	0.00767	0.817	-0.145	1	-0.0173	0.972	-0.1	0.423	-0.248	0.787	-0.168	0.403	-0.273	1	0.068	1	0.0249
RefSeq	SRPK3	NM_019684.1	Srpk3	ILMN_2684515	1	0.904	1	-0.14	1	-0.616	1	0.0462	0.994	-0.553	0.969	0.305	0.862	1.09	0.72	0.903	0.739	1.1	0.993	0.434	0.657	1.64	0.809	0.598	0.573	1.65	0.976	0.129	1	-0.00674	0.98	0.47
Riken	9530005F04RIK	ri|9530005F04|PX00111G10|AK035247|1552	9530005F04Rik	ILMN_1228974	1	0.08	1	0.0271	1	-0.0523	1	-0.00708	1	0.00433	0.74	0.0914	1	0.00225	0.923	0.0364	0.984	0.0205	1	-0.0247	1	-0.00208	0.803	-0.055	0.991	0.0162	0.533	-0.116	1	-0.0182	0.937	0.0611
MEEBO	OLFR638	scl0259124.1_251	Olfr638	ILMN_2633907	1	-0.684	0.795	-0.858	1	-0.0236	1	-0.59	0.964	-0.495	0.812	-0.589	0.793	-0.89	0.442	-1.16	0.661	-0.949	0.981	-0.382	0.978	-0.395	0.716	-0.569	0.897	-0.454	0.934	0.207	1	0.0585	0.87	-0.776
MEEBO	DLX2	scl19152.3_218	Dlx2	ILMN_2773364	1	0.606	1	-0.0659	1	-0.0484	1	0.0689	0.952	-0.367	0.961	0.17	0.716	-0.695	0.43	-0.83	0.498	-0.865	0.516	-0.983	0.958	-0.327	0.256	-1	0.784	-0.498	0.195	-1.15	1	0.171	1	0.153
Riken	2610524N02RIK	ri|2610524N02|ZX00045N19|AK012153|2669	2610524N02Rik	ILMN_1228814	1	0.128	0.8	-0.95	1	0.249	1	-0.815	1	-0.353	0.847	0.591	0.753	-1.08	0.478	-1.21	0.545	-1.32	1	-0.253	0.906	-0.724	0.209	-1.8	0.72	-0.964	0.635	-0.843	1	0.24	0.855	-0.959
RefSeq	PER1	NM_011065.2	Per1	ILMN_2813487	1	0.627	0.967	1.16	1	0.143	1	-2.87	0.996	-1.09	0.661	2.41	0.188	-5.36	0.825	-1.32	0.298	-4.58	0.944	-1.56	0.464	-4.27	0.299	-3.73	0.55	-3.49	0.289	-3.97	1	-0.778	1	0.238
RefSeq	TYW1	NM_001015876.1	Tyw1	ILMN_3096175	1	-0.488	0.797	-0.84	1	-0.265	1	-0.0471	1	-0.0415	0.862	-0.482	1	-0.112	0.555	-0.905	0.935	-0.335	0.941	-0.553	1	-0.0706	0.808	-0.422	0.951	-0.294	0.982	-0.0705	1	0.223	0.973	-0.352
RefSeq	GLRA2	NM_183427.4	Glra2	ILMN_2729364	0.871	-0.13	0.991	-0.0369	1	-0.0366	1	-0.031	1	0.0319	0.795	-0.0673	1	-0.0394	0.851	-0.0453	0.848	-0.0589	0.931	-0.0646	0.896	-0.0714	0.931	0.0219	0.723	-0.0909	0.994	0.00266	1	0.0195	1	0.0193
RefSeq	COASY	NM_027896.4	Coasy	ILMN_2741236	1	1.2	0.982	-0.707	1	-2.23	1	1.02	1	-0.0733	0.998	0.103	1	0.365	0.676	-1.37	0.902	0.826	0.605	-2.42	1	0.439	0.59	-1.47	0.891	0.899	0.324	-2.53	1	-0.461	0.921	1.06
RefSeq	SUZ12	NM_199196.1	Suz12	ILMN_2764991	0.992	-0.817	0.958	-0.366	1	0.0764	1	-0.821	0.905	-0.543	0.786	-0.539	0.524	-1.09	0.654	-0.631	0.797	-0.551	0.975	0.346	0.904	-0.543	0.971	-0.0916	1	-0.00867	0.456	0.885	1	-0.534	0.807	-0.976
Riken	1200015P04RIK	ri|1200015P04|R000009L21|AK004798|1022	1200015P04Rik	ILMN_2548361	1	-0.761	0.794	-0.769	1	0.0289	1	-0.345	1	-0.23	0.733	-0.647	1	-0.244	0.648	-0.669	0.752	-0.665	0.988	-0.291	1	-0.0143	0.995	-0.022	0.88	-0.435	0.834	0.355	1	0.42	0.952	-0.377
MEEBO	GLYAT	scl53339.6_23	Glyat	ILMN_1235058	1	-0.0798	1	-0.0316	1	-0.00587	1	0.0305	0.988	0.0437	0.782	-0.0666	1	0.0324	0.922	-0.0296	0.847	-0.0562	0.818	-0.0926	1	-0.0113	0.849	0.037	0.668	-0.0999	0.914	-0.026	1	0.0887	0.908	0.063
MEEBO	1500010G04RIK	scl068965.1_2	1500010G04Rik	ILMN_1240425	1	-0.847	0.788	-0.927	1	0.271	1	-0.702	1	-0.235	0.909	-0.38	0.927	-0.642	0.576	-0.866	0.612	-1.03	1	-0.0563	0.974	-0.407	0.767	-0.487	0.74	-0.794	0.875	0.323	1	0.387	0.86	-0.81
RefSeq	TBXAS1	NM_011539.3	Tbxas1	ILMN_2769191	1	-0.284	0.814	-0.835	1	-0.434	1	0.234	1	0.00597	0.868	-0.512	1	0.337	0.698	-0.732	1	0.0353	0.934	-0.632	0.993	0.331	0.93	-0.22	1	0.0294	0.969	-0.12	1	0.302	1	-0.0991
RefSeq	CTAG2	XR_035228.1	Ctag2	ILMN_2745644	1	-0.0888	0.84	-0.777	1	0.172	1	-0.581	0.938	-0.627	0.99	-0.134	0.825	-0.925	0.503	-1.12	0.635	-1.1	0.992	-0.346	1	-0.298	0.513	-0.986	0.907	-0.473	0.941	-0.212	1	0.175	0.883	-0.774
RefSeq	PRAMEL4	NM_001001319.3	Pramel4	ILMN_1230882	1	-0.347	0.898	-0.401	1	-0.43	1	-0.258	0.939	-0.401	0.76	-0.49	0.998	-0.302	0.732	-0.445	0.822	-0.43	0.848	-0.602	1	0.0986	0.985	0.0453	1	-0.0292	0.956	-0.112	1	0.128	1	0.157
RefSeq	GABRP	NM_146017.3	Gabrp	ILMN_1221640	1	-0.153	0.788	-1.07	1	0.000227	1	-0.163	0.741	-0.82	0.623	-0.81	1	0.114	0.566	-0.794	0.94	-0.288	1	-0.125	0.718	0.934	0.997	0.0162	0.838	0.531	0.619	0.685	1	0.402	0.875	-0.669
RefSeq	OLFR1277	NM_146396.1	Olfr1277	ILMN_2727902	0.942	0.134	1	0.0211	1	0.069	1	-0.151	0.794	-0.105	0.338	0.18	0.842	-0.102	0.769	0.0706	0.461	-0.165	0.968	0.0549	1	0.00332	0.521	-0.11	0.885	-0.0603	0.483	-0.126	1	0.0636	1	0.0157
RefSeq	CEP97	NM_028815.3	Cep97	ILMN_2848828	1	-0.645	0.788	-1.08	1	0.151	1	-0.639	0.943	-0.561	0.827	-0.567	0.985	-0.499	0.546	-0.944	0.726	-0.818	1	-0.0272	1	0.0614	0.841	-0.378	0.965	-0.257	0.761	0.539	1	0.319	0.845	-0.917
RefSeq	MRGPRB4	NM_205795.1	Mrgprb4	ILMN_2695581	1	0.0328	0.87	-0.205	1	-0.0294	1	-0.188	1	-0.0501	0.842	0.171	0.869	-0.248	0.61	-0.265	0.778	-0.225	1	-0.0666	0.917	-0.197	0.288	-0.435	0.859	-0.175	0.639	-0.237	1	-0.0222	0.908	-0.198
RefSeq	MYCBP2	NM_207215.2	Mycbp2	ILMN_1240830	1	-0.582	0.788	-1.17	1	0.204	1	-0.606	0.987	-0.508	0.9	-0.484	1	-0.242	0.701	-0.802	0.678	-1.08	1	-0.273	1	0.266	0.9	-0.318	0.883	-0.575	0.947	0.211	1	0.84	0.947	-0.529
RefSeq	RREB1	NM_026830.1	Rreb1	ILMN_1234457	1	0.164	0.812	-0.258	1	-0.0581	1	-0.0985	0.976	0.151	0.423	0.413	1	0.0216	0.851	-0.138	0.728	-0.264	0.905	-0.223	0.978	-0.129	0.183	-0.551	0.535	-0.415	0.126	-0.636	1	0.285	0.997	0.0856
Riken	G430064M09RIK	ri|G430064M09|PH00001N17|AK090023|2228	G430064M09Rik	ILMN_1230316	1	-0.513	0.788	-2.81	1	-0.167	1	-0.471	1	-0.129	0.986	-0.171	0.856	-0.936	0.0292	-3.28	0.649	-1.15	0.893	-0.848	0.889	-0.807	0.0387	-3.11	0.716	-1.02	0.74	-0.676	1	0.216	0.408	-2.43
RefSeq	FAM160A2	NM_199009.1	Fam160a2	ILMN_1234685	1	0.406	0.835	0.936	1	-0.385	1	1.74	0.813	-1.06	0.188	-2.4	0.755	-1.24	0.35	-2.05	0.876	0.638	0.674	-1.49	1	-0.178	0.899	0.352	0.522	1.7	0.664	0.907	1	-1.88	0.954	-0.555
RefSeq	LOC385130	XM_358075.1	LOC385130	ILMN_1236567	1	-0.382	0.788	-0.84	1	0.0917	1	-0.531	0.925	-0.541	0.888	-0.391	0.765	-0.834	0.409	-1.14	0.599	-0.957	0.983	-0.334	0.988	-0.293	0.546	-0.751	0.893	-0.417	0.985	0.0564	1	0.124	0.846	-0.808
MEEBO	C030014I23RIK	scl35951.1.26_288	C030014I23Rik	ILMN_2424983	1	-0.409	0.962	1.06	1	2.4	1	-0.52	0.88	-1.72	0.783	-1.61	0.923	-1.64	0.998	-0.0658	0.892	-1.13	0.89	1.79	1	0.0746	0.683	1.54	0.969	0.588	0.303	3.4	1	-0.513	0.875	-1.86
RefSeq	ATP6V1A	NM_007508.5	Atp6v1a	ILMN_1255570	0.68	-1.68	0.788	-1.65	1	-0.109	1	0.0266	0.775	0.968	0.774	-0.737	0.95	0.663	0.557	-1.01	0.98	0.196	1	0.0604	0.999	-0.304	0.91	-0.275	0.794	-0.772	0.649	0.798	1	0.467	0.832	-1.07
RefSeq	SMC1A	NM_019710.1	Smc1a	ILMN_1220530	1	0.0756	0.788	-0.461	1	-0.127	1	-0.33	0.929	-0.242	0.903	0.163	1	0.0228	0.934	-0.108	0.919	-0.157	1	0.0461	0.902	0.265	0.655	-0.272	0.975	0.0847	0.896	-0.117	1	0.18	0.969	-0.154
RefSeq	NFS1	NM_010911.1	Nfs1	ILMN_1249158	1	-0.726	0.788	-0.897	1	0.359	1	-0.215	1	-0.285	0.646	-0.795	1	-0.0974	0.587	-0.78	0.861	-0.472	1	0.102	1	0.187	0.997	0.0155	0.975	-0.187	0.492	0.897	1	0.375	0.831	-0.882
RefSeq	COMTD1	NM_026965.2	Comtd1	ILMN_2591800	0.992	-0.973	0.788	-1.07	1	-0.815	1	-0.732	0.97	-0.479	0.743	-0.721	0.705	-1.02	0.395	-1.36	0.797	-0.658	0.885	-0.741	0.939	-0.545	0.671	-0.643	0.98	-0.179	0.995	-0.0206	1	-0.366	0.906	-0.623
RefSeq	CENPP	NM_025495.1	Cenpp	ILMN_2970623	0.51	2.14	1	0.102	1	-1.11	1	0.778	0.419	-1.63	0.962	-0.274	0.988	0.543	0.984	-0.133	0.829	0.672	0.718	-1.22	0.268	2.17	0.965	0.14	0.208	2.3	0.585	-0.944	1	-0.129	0.833	1.08
RefSeq	OLFR924	NM_207560.1	Olfr924	ILMN_2760135	1	0.0833	0.932	-0.168	1	0.0526	1	0.0815	1	-0.101	0.947	-0.099	0.758	0.319	0.956	0.0702	0.993	0.0348	1	0.00587	0.615	0.42	0.763	0.169	0.917	0.136	0.884	0.105	1	0.285	1	0.0643
MEEBO	EGR3	scl46131.3_126	Egr3	ILMN_1227494	1	0.16	0.798	2.34	1	-1.73	1	-0.0393	0.952	1.46	0.807	1.66	1	0.275	0.532	2.66	0.665	2.6	0.988	0.913	0.971	-1.19	0.849	0.996	0.912	1.14	0.905	-0.747	1	-2.33	0.903	1.74
MEEBO	PPM1L	scl23092.5_223	Ppm1l	ILMN_2419777	1	0.119	1	-0.463	1	-1.4	1	-0.825	1	-0.418	0.937	0.525	0.974	-0.855	0.914	-0.493	0.779	-1.13	0.727	-1.71	1	-0.436	0.68	-1.02	0.903	-0.711	0.301	-2.23	1	0.275	0.875	1.22
MEEBO	SHHRS	scl29298.3_504	Shhrs	ILMN_1233149	1	-0.727	0.814	-0.8	1	0.138	1	-0.646	0.929	-0.611	0.77	-0.692	0.834	-0.849	0.524	-1	0.631	-1.03	1	-0.249	1	-0.238	0.881	-0.311	0.913	-0.423	0.82	0.443	1	0.184	0.876	-0.754
Riken	9630050A07RIK	ri|9630050A07|PX00117O14|AK036261|1344	9630050A07Rik	ILMN_1212849	1	-0.324	0.907	-0.451	1	-0.271	1	-0.215	1	-0.0802	0.965	-0.19	0.935	-0.525	0.552	-0.762	0.914	-0.328	0.964	-0.384	0.941	-0.445	0.638	-0.572	0.951	-0.247	0.921	-0.195	1	-0.198	0.944	-0.378
MEEBO	UNC5C	scl0319658.1_5	Unc5c	ILMN_2461665	1	0.0323	0.788	-0.253	1	-0.266	1	-0.1	1	0.062	0.551	0.195	0.89	-0.137	0.356	-0.29	0.86	-0.098	0.528	-0.263	0.713	-0.199	0.0411	-0.485	0.719	-0.16	0.0509	-0.458	1	-0.0394	1	-0.0267
RefSeq	TCERG1	NM_001039474.1	Tcerg1	ILMN_1230053	1	-0.094	0.88	-0.139	1	-0.0205	1	-0.031	1	-0.00997	0.938	-0.0729	1	-0.0333	0.737	-0.141	0.905	-0.0964	0.982	-0.0858	1	-0.0233	0.884	-0.068	0.925	-0.0864	0.986	-0.0129	1	0.0631	1	-0.0551
MEEBO	WDFY1	scl16574.13.1_69	Wdfy1	ILMN_2421925	1	-1.54	1	0.0323	1	0.769	1	0.527	0.99	0.942	0.857	-1.12	1	-0.922	0.729	-1.42	0.922	-0.845	1	-0.602	0.826	-1.86	0.964	-0.292	0.747	-1.79	0.923	0.523	1	-0.0774	0.972	-0.815
RefSeq	SLCO1A5	NM_130861.2	Slco1a5	ILMN_1255691	1	0.204	0.794	-1.05	1	-0.0771	1	-0.513	1	-0.439	0.964	0.278	0.993	-0.532	0.561	-1.07	0.759	-0.877	0.983	-0.442	1	-0.0934	0.376	-1.35	0.927	-0.438	0.717	-0.719	1	0.345	0.925	-0.631
RefSeq	OLFR310	NM_001011520.1	Olfr310	ILMN_2886477	1	-0.198	0.788	-1.18	1	-0.0423	1	-0.533	1	-0.33	1	0.0057	0.982	-0.633	0.501	-1.28	0.693	-1.11	0.956	-0.622	1	-0.303	0.436	-1.29	0.828	-0.783	0.781	-0.627	1	0.48	0.927	-0.663
RefSeq	BC059842	XM_001477657.1	BC059842	ILMN_2592748	1	0.073	1	0.276	1	0.434	0.305	-2.74	0.925	-0.648	0.138	2.16	0.214	-1.96	0.52	1.05	0.326	-1.68	0.536	1.49	0.625	-1.31	0.43	-1.11	0.674	-1.03	0.706	-0.671	1	-0.281	0.959	-0.439
MEEBO	1810049O03RIK	scl34115.4.1_20	1810049O03Rik	ILMN_2749728	1	1.04	0.922	-0.707	1	0.277	1	-0.725	0.108	-3.04	0.611	-1.28	0.804	-1.19	0.588	-1.17	0.694	-1.2	1	-0.202	0.556	1.85	0.982	0.103	0.501	1.84	0.612	1.08	1	0.0115	0.88	-0.972
RefSeq	ZFAND6	NM_022985.5	Zfand6	ILMN_1246120	0.924	0.206	1	-0.0043	1	-0.105	1	-0.0071	1	-0.0288	0.577	0.185	1	-0.0293	0.978	-0.0265	0.988	-0.0252	0.914	-0.123	1	-0.000546	0.378	-0.211	1	0.00359	0.198	-0.308	1	-0.00413	0.928	0.0968
RefSeq	TMEM45A	NM_019631.2	Tmem45a	ILMN_2982663	1	0.0874	0.982	-0.651	1	-0.0578	1	-1.2	0.526	2.22	0.146	3.5	0.916	1.19	0.517	1.74	0.979	0.317	0.854	1.46	0.927	-1.02	0.45	-1.76	0.62	-1.9	0.4	-2.04	1	0.876	1	0.283
MEEBO	ACAT1	scl35850.12_191	Acat1	ILMN_2643977	0.521	1.19	1	-0.0988	1	-0.0286	1	-0.198	0.246	-1.15	0.919	0.236	1	-0.027	0.985	0.0725	0.951	-0.186	1	-0.0167	0.344	1.13	0.907	-0.164	0.431	0.966	0.842	-0.253	1	0.159	1	0.0891
RefSeq	LOC384178	XM_357470.1	LOC384178	ILMN_2537396	1	-0.00599	0.794	-0.74	1	0.244	1	-0.0823	1	0.256	0.907	0.333	1	-0.0371	0.612	-0.695	0.697	-0.742	0.958	-0.416	0.986	-0.293	0.345	-1.03	0.574	-0.998	0.555	-0.749	1	0.705	0.981	-0.279
RefSeq	2010107H07RIK	XM_909437.2	2010107H07Rik	ILMN_2669608	1	-0.0586	1	-0.484	1	1.81	1	-1.2	0.205	-3.65	0.41	-2.51	1	-0.756	0.999	-0.0401	0.791	-1.29	0.827	1.71	0.473	2.89	0.316	2.47	0.556	2.35	0.0841	4.22	1	0.538	0.846	-1.75
RefSeq	TMEM144	NM_027495.2	Tmem144	ILMN_2759730	1	-0.129	0.959	0.0757	1	-0.203	1	-0.086	0.994	-0.0701	0.783	-0.113	1	0.0106	0.519	0.172	0.997	0.0132	0.934	-0.103	0.962	0.0808	0.197	0.285	0.888	0.0834	0.986	0.00974	1	-0.0026	0.706	0.276
RefSeq	H2-M10.1	NM_013544.2	H2-M10.1	ILMN_2730154	1	0.0461	0.788	-1.17	1	-0.136	1	-0.148	1	-0.0666	0.989	0.127	1	-0.131	0.453	-1.15	0.774	-0.72	0.9	-0.708	1	-0.0645	0.323	-1.28	0.819	-0.654	0.59	-0.836	1	0.589	0.95	-0.445
MEEBO	A330041J22RIK	scl36645.3_158	A330041J22Rik	ILMN_1251121	1	0.244	0.792	-0.866	1	0.00746	1	-0.371	1	-0.123	0.848	0.491	0.979	-0.483	0.494	-0.979	0.813	-0.588	1	-0.21	0.981	-0.36	0.22	-1.47	0.881	-0.465	0.636	-0.701	1	0.105	0.862	-0.769
MEEBO	1200016D23RIK	scl000974.1_4	1200016D23Rik	ILMN_1235616	1	0.486	0.791	-0.881	1	-0.0733	1	-0.318	1	-0.245	0.816	0.559	1	-0.254	0.592	-0.816	0.94	-0.313	1	-0.0678	1	-0.00918	0.259	-1.38	0.999	-0.068	0.689	-0.627	1	0.0588	0.869	-0.749
RefSeq	PDCL	NM_026176.2	Pdcl	ILMN_2997256	1	-0.753	0.794	-1.07	1	-0.359	1	0.238	0.894	0.806	0.983	-0.184	0.927	0.782	0.841	-0.529	0.995	0.109	0.977	-0.487	1	-0.0233	0.89	-0.345	0.845	-0.696	0.914	-0.302	1	0.673	1	-0.0425
RefSeq	C730048C13RIK	NM_177002.2	C730048C13Rik	ILMN_2685022	0.878	-0.495	1	0.0141	1	0.16	1	-0.129	1	0.0956	0.781	-0.27	0.31	-0.678	0.407	-0.535	0.207	-0.752	0.689	-0.463	0.288	-0.773	0.672	-0.265	0.2	-0.848	0.799	-0.193	1	0.0744	1	-0.0713
RefSeq	ACOT10	NM_022816.1	Acot10	ILMN_2910627	0.986	-1.14	0.984	-0.423	1	-0.38	1	-0.552	1	0.139	0.909	-0.45	0.986	-0.565	0.878	-0.436	0.924	-0.428	1	-0.256	0.919	-0.704	0.998	0.0143	0.882	-0.567	0.952	0.194	1	-0.137	1	-0.18
RefSeq	WDR51B	NM_027740.5	Wdr51b	ILMN_2541823	0.999	-0.991	0.919	-0.541	1	0.434	1	-0.974	0.95	-0.555	0.833	-0.572	0.181	-1.99	0.367	-1.55	0.225	-1.84	0.973	-0.433	0.542	-1.43	0.481	-0.982	0.549	-1.29	0.963	0.138	1	-0.145	0.81	-1.12
RefSeq	2310040G24RIK	XM_001480154.1	2310040G24Rik	ILMN_2716069	1	0.25	1	-0.068	1	-0.0154	1	1.28	1	0.503	0.94	-0.522	0.457	2.32	0.755	0.975	0.389	2.41	0.909	1.12	0.698	1.82	0.509	1.5	0.588	1.9	0.494	1.64	1	-0.0895	1	-0.142
RefSeq	ABCA15	NM_177213.3	Abca15	ILMN_1218537	1	0.0454	1	0.0453	1	0.0927	1	-0.139	0.778	-0.153	0.979	0.0315	1	-0.000124	0.488	0.184	0.836	-0.101	0.884	0.131	0.809	0.153	0.529	0.153	0.953	0.052	0.744	0.0994	1	0.101	0.987	0.0535
RefSeq	LOC666466	XR_001876.2	LOC666466	ILMN_1222079	0.944	-0.106	0.895	0.0565	1	-0.0166	1	0.0319	0.59	0.115	0.966	-0.0227	1	0.0323	0.763	0.057	0.978	0.0188	0.995	-0.0297	0.824	-0.0829	0.568	0.0797	0.669	-0.0965	0.982	-0.00699	1	0.0136	0.851	0.0866
MEEBO	GRID2	scl29956.4_609	Grid2	ILMN_2432568	1	0.00637	0.919	0.0554	1	-0.138	1	-0.000471	1	0.0221	0.954	0.0289	0.898	-0.0761	0.963	-0.0202	0.98	0.0188	0.692	-0.118	0.784	-0.0981	0.787	-0.0491	1	-0.00329	0.297	-0.147	1	-0.0949	0.839	0.0982
RefSeq	TSPYL4	NM_030203.2	Tspyl4	ILMN_1234395	1	-0.158	0.819	-0.136	1	-0.0898	1	-0.164	1	0.0461	0.945	0.0529	1	0.0738	0.76	0.103	0.986	0.0257	0.94	0.1	1	0.0277	0.894	0.0497	0.994	-0.0204	0.906	0.0474	1	0.0481	1	0.00226
RefSeq	FBXL4	NM_172988.3	Fbxl4	ILMN_1256720	1	-0.615	0.788	-1.01	1	0.22	1	-0.675	1	-0.0437	1	0.0167	0.86	-0.846	0.468	-1.18	0.609	-1.14	1	-0.242	0.864	-0.802	0.392	-1.2	0.652	-1.09	0.92	-0.258	1	0.291	0.851	-0.943
RefSeq	ATL3	NM_146091.3	Atl3	ILMN_2635606	1	-1.81	1	-0.613	1	0.479	1	-2.15	0.263	-3.47	0.286	-3.13	0.369	-3.06	0.649	-1.52	0.127	-4.1	0.886	-1.47	1	0.413	0.567	1.61	0.945	-0.63	0.586	1.66	1	1.04	1	-0.049
RefSeq	B230120H23RIK	NM_023057.3	B230120H23Rik	ILMN_1256000	1	-0.382	0.788	-0.64	1	-0.175	1	0.0166	1	-0.154	0.583	-0.552	1	0.101	0.516	-0.556	0.99	-0.067	0.965	-0.259	0.965	0.254	0.999	-0.00417	0.986	0.0867	0.768	0.293	1	0.168	0.926	-0.297
Riken	D430019F01RIK	ri|D430019F01|PX00194G14|AK084957|3320	D430019F01Rik	ILMN_1239713	1	-0.097	0.981	-0.0412	1	0.0478	1	-0.0661	0.504	-0.143	0.282	-0.174	1	-0.0335	0.992	-0.00858	0.748	-0.0849	1	0.029	0.752	0.11	0.238	0.166	0.866	0.0584	0.151	0.203	1	0.0514	0.979	-0.0376
Riken	1700085C21RIK	ri|1700085C21|ZX00076K10|AK007004|1083	1700085C21Rik	ILMN_1215197	1	0.0267	0.801	-0.0602	1	-0.0344	1	-0.0216	1	0.00485	0.735	0.0532	1	0.0289	0.98	-0.00975	0.989	0.00955	1	-0.0032	0.988	0.024	0.529	-0.063	0.999	0.0047	0.618	-0.0564	1	0.0193	1	-0.00656
MEEBO	CTTN	scl0013043.1_48	Cttn	ILMN_2695663	1	0.242	1	-0.0162	1	0.105	1	-0.169	0.771	-0.327	0.966	0.084	0.992	0.171	0.581	0.324	0.982	-0.0619	0.939	0.212	0.565	0.498	0.668	0.24	0.787	0.265	0.867	0.128	1	0.233	0.988	0.112
RefSeq	RAET1B	NM_009017.1	Raet1b	ILMN_3158725	1	-0.0249	0.795	-0.181	1	0.1	1	-0.0791	0.643	-0.226	0.679	-0.172	1	-0.085	0.569	-0.186	0.843	-0.117	0.994	0.0627	0.891	0.141	0.983	-0.0147	0.867	0.109	0.418	0.234	1	0.0317	0.807	-0.249
RefSeq	OLFR799	NM_146927.1	Olfr799	ILMN_3001636	1	0.00662	0.788	-0.37	1	-0.235	1	0.0197	1	0.098	0.954	0.0849	1	-0.0616	0.382	-0.451	0.987	0.0454	0.915	-0.209	0.949	-0.16	0.181	-0.536	0.983	-0.0527	0.527	-0.294	1	-0.107	0.873	-0.242
RefSeq	BBS4	NM_175325.2	Bbs4	ILMN_2726448	1	-1.3	1	-0.0428	1	-0.387	1	-1.93	1	0.0876	0.907	0.719	0.647	-2.03	0.992	-0.142	0.715	-1.53	1	0.0149	0.666	-2.12	0.782	-0.861	0.707	-1.62	0.846	-0.704	1	-0.501	1	-0.157
RefSeq	LOC266459	XM_181357.3	LOC266459	ILMN_2534585	1	-0.115	1	-0.00778	1	-0.204	1	0.198	0.779	-0.311	0.219	-0.624	0.998	0.153	0.978	-0.053	0.807	0.228	0.96	-0.174	0.588	0.464	0.209	0.571	0.425	0.54	0.355	0.451	1	-0.0756	0.98	0.121
Riken	1810015H18RIK	ri|1810015H18|R000022L19|AK007511|1150	1810015H18Rik	ILMN_1237614	1	0.336	0.788	-1.58	1	-0.656	1	-0.429	0.751	1.4	0.353	2.16	0.922	-1.02	0.383	-2.17	0.712	-1.29	0.77	-1.51	0.426	-2.42	0.0241	-4.33	0.313	-2.68	0.0552	-3.67	1	0.266	0.953	-0.654
RefSeq	LOC224882	XM_128720.2	LOC224882	ILMN_1221649	1	0.141	0.874	-0.285	1	-0.342	1	0.0312	1	-0.116	1	-0.00673	1	-0.0385	0.637	-0.354	1	-0.0154	0.845	-0.389	1	0.0776	0.595	-0.348	0.972	0.101	0.581	-0.382	1	-0.0232	1	0.0344
RefSeq	MTERFD2	NM_178051.3	Mterfd2	ILMN_2679695	0.937	-0.616	1	0.0501	1	-0.467	1	-0.214	1	-0.0434	0.703	-0.445	1	0.0477	0.778	0.312	1	-0.0121	0.964	-0.265	1	0.0911	0.295	0.758	0.999	0.0313	0.88	0.18	1	0.0598	0.824	0.577
RefSeq	MYLK	NM_139300.3	Mylk	ILMN_1218347	0.543	3.2	0.788	3.84	1	-2.49	1	0.312	0.292	3	0.00871	5.89	0.0391	4.57	0.000139	8.1	0.279	2.98	1	0.181	0.805	1.57	0.335	2.21	1	-0.0207	0.00959	-5.71	1	1.59	0.00168	7.92
RefSeq	RER1	NM_026395.1	Rer1	ILMN_2935796	1	0.191	0.954	0.113	1	-0.139	1	0.183	0.554	0.308	0.431	0.317	0.422	0.367	0.441	0.297	0.157	0.495	0.906	0.173	1	0.0587	0.982	-0.0198	0.777	0.187	0.742	-0.144	1	-0.128	0.936	0.124
RefSeq	GPR20	NM_173365.2	Gpr20	ILMN_2621667	1	0.085	1	0.077	1	0.0874	1	-0.753	1	-0.0775	0.393	0.761	1	-0.0651	0.402	0.765	0.99	-0.0676	0.563	0.773	1	0.0124	0.999	0.00442	1	0.00992	0.995	0.0123	1	0.00247	1	-0.00785
MEEBO	AI504432	scl22745.3_318	AI504432	ILMN_1226048	1	-0.0723	1	-0.0158	1	-0.666	0.652	-3.36	0.915	1.04	0.0411	4.33	0.903	1.17	0.0333	4.51	0.992	0.178	0.318	2.87	1	0.13	0.97	0.186	0.87	-0.858	0.56	-1.45	1	0.988	0.83	1.64
RefSeq	LOC677643	XR_031047.1	LOC677643	ILMN_1225733	1	-0.00143	1	-0.0144	1	0.087	1	0.0349	0.994	0.0445	0.997	0.00818	1	0.0133	0.906	-0.036	0.962	0.0283	0.895	0.0804	0.999	-0.0312	0.831	-0.0442	0.988	-0.0163	0.699	0.0722	1	-0.015	0.822	-0.116
MEEBO	C230030N03RIK	scl18086.3.1_301	C230030N03Rik	ILMN_1253107	1	-0.237	0.833	-0.393	1	0.0894	1	-0.262	1	-0.0293	1	-0.00392	0.986	-0.267	0.667	-0.397	0.712	-0.457	1	-0.106	0.97	-0.237	0.62	-0.393	0.75	-0.428	0.943	-0.102	1	0.191	0.925	-0.291
MEEBO	SEMA5B	scl49191.18.1_6	Sema5b	ILMN_2606570	1	-0.177	0.788	-0.681	1	-0.184	1	-0.139	1	0.00173	0.997	-0.0356	1	-0.057	0.429	-0.598	1	0.0126	1	-0.0325	1	-0.0588	0.379	-0.563	1	0.0109	0.998	0.00303	1	-0.0696	0.807	-0.566
Riken	NCOA1	ri|F730003F10|PL00002J06|AK089302|2823	Ncoa1	ILMN_2585292	1	0.0307	0.788	-0.201	1	-0.115	1	0.171	1	-0.0489	0.535	-0.189	0.867	0.137	0.403	-0.235	1	0.0042	0.409	-0.282	0.723	0.186	0.906	-0.0454	0.951	0.0531	0.768	-0.093	1	0.133	0.997	0.0477
MEEBO	OSP94	scl23243.20_160	Osp94	ILMN_2507059	1	0.0897	0.933	-0.052	1	-0.0333	1	0.0258	1	-0.0132	0.867	0.0507	0.992	-0.0481	0.433	-0.126	0.977	0.0203	0.984	-0.0388	0.988	-0.035	0.187	-0.177	0.944	0.0335	0.576	-0.0895	1	-0.0685	0.86	-0.0871
RefSeq	HIST1H1C	NM_015786.1	Hist1h1c	ILMN_2855315	1	-0.105	0.788	2.92	1	-2.08	1	1.08	0.664	2.73	0.811	1.54	1	0.723	0.52	2.56	0.67	2.43	0.997	-0.739	0.853	-2.01	0.83	1.02	0.993	-0.301	0.558	-2.28	1	-1.71	0.8	3.3
Riken	1700080P15RIK	ri|1700080P15|ZX00076F11|AK006960|783	1700080P15Rik	ILMN_1225282	1	-0.529	0.833	-0.653	1	-0.144	1	-0.143	1	0.111	0.943	-0.275	0.986	-0.44	0.486	-0.95	0.781	-0.625	0.902	-0.626	0.918	-0.55	0.604	-0.674	0.736	-0.736	0.843	-0.351	1	0.186	0.973	-0.323
RefSeq	MCRS1	NM_016766.2	Mcrs1	ILMN_1214431	1	0.166	0.788	-1.84	1	-0.404	1	-0.345	0.827	1.23	0.507	1.74	1	-0.42	0.425	-1.92	0.764	-1.15	0.875	-1.21	0.719	-1.65	0.0658	-3.66	0.419	-2.38	0.141	-2.95	1	0.726	0.946	-0.71
RefSeq	GPR77	NM_176912.3	Gpr77	ILMN_2671707	1	-0.0989	0.938	-0.0581	1	0.0194	1	-0.0266	0.408	-0.176	0.131	-0.248	1	-0.0295	0.804	-0.061	0.984	0.0196	0.947	0.0656	0.635	0.146	0.222	0.187	0.375	0.196	0.0375	0.314	1	-0.0491	0.819	-0.127
RefSeq	CXCR5	NM_007551.2	Cxcr5	ILMN_2990494	1	-0.103	0.859	0.122	1	-0.179	1	0.273	1	0.0106	0.149	-0.365	1	0.0162	0.667	-0.135	0.62	0.19	0.516	-0.263	1	0.00566	0.329	0.23	0.671	0.179	0.75	0.103	1	-0.174	0.886	0.128
Riken	E130208E03RIK	ri|E130208E03|PX00092H16|AK053696|2356	E130208E03Rik	ILMN_1256395	0.998	-0.194	1	-0.0395	1	0.0121	1	-0.074	1	-0.0249	0.746	-0.145	1	-0.0798	0.95	-0.0453	0.947	-0.0615	1	0.0246	1	-0.0549	0.769	0.0995	0.979	-0.0366	0.582	0.169	1	-0.0183	0.977	-0.0699
RefSeq	LOC238966	XM_138927.3	LOC238966	ILMN_1259918	1	0.476	0.804	-0.713	1	-0.384	1	-0.0527	0.722	0.839	0.288	1.37	1	-0.303	0.467	-0.963	0.774	-0.621	0.708	-0.953	0.583	-1.14	0.0353	-2.33	0.354	-1.46	0.0331	-2.32	1	0.319	1	-0.00991
RefSeq	LOC238689	XM_138684.2	LOC238689	ILMN_1256597	1	0.0193	0.848	0.0545	1	-0.0243	1	0.0496	1	0.00826	0.951	-0.022	1	0.0255	0.874	0.0304	0.942	0.0252	0.929	-0.0487	1	0.0172	0.658	0.0525	0.974	0.017	0.871	-0.0266	1	0.000239	0.828	0.0791
RefSeq	TRAPPC3	NM_013718.2	Trappc3	ILMN_2503748	0.915	0.209	0.82	-0.141	1	0.0768	1	-0.0603	0.519	-0.236	0.978	0.0335	1	-0.0258	0.762	-0.107	0.904	-0.0786	0.992	0.0585	0.68	0.21	0.599	-0.14	0.722	0.157	0.963	0.0251	1	0.0529	0.847	-0.165
RefSeq	PLXNA4	XM_984204.1	Plxna4	ILMN_2520582	1	-0.0277	0.788	0.11	1	-0.003	1	-0.0422	0.985	0.0357	0.804	0.0502	0.981	-0.0418	0.402	0.11	0.9	-0.036	1	0.00315	0.776	-0.0776	0.615	0.0602	0.712	-0.0718	0.74	-0.047	1	-0.00581	0.799	0.107
RefSeq	PPP1R11	NM_029632.1	Ppp1r11	ILMN_2816137	1	-0.352	0.788	2.23	1	-0.952	1	-2.48	0.653	-2.38	0.992	-0.251	0.212	-4.1	0.927	0.62	0.504	-2.77	0.943	-1.24	0.854	-1.71	0.832	0.871	0.981	-0.388	0.814	-0.988	1	-1.33	0.859	1.86
RefSeq	LOC193045	XM_111101.2	LOC193045	ILMN_1256093	1	-0.0778	0.795	-0.089	1	-0.0663	1	-0.0734	1	0.033	0.951	0.0285	0.947	-0.0626	0.648	-0.0783	0.986	-0.0148	1	-0.00776	0.782	-0.0956	0.43	-0.107	0.893	-0.0478	0.863	-0.0363	1	-0.0477	0.888	-0.0705
RefSeq	LOC100047300	XM_001478776.1	LOC100047300	ILMN_2595311	0.864	0.219	0.942	-0.0851	1	0.11	1	0.0369	0.222	-0.33	0.679	-0.148	1	0.0322	0.806	-0.0898	0.952	-0.051	1	0.0219	0.226	0.363	0.869	0.0581	0.401	0.279	0.518	0.17	1	0.0832	0.906	-0.112
RefSeq	LOC676779	XM_992807.2	LOC676779	ILMN_1229301	1	-0.0205	1	-0.0342	1	0.00907	0.972	0.298	0.564	0.224	0.856	-0.0942	0.539	0.237	0.801	-0.0952	0.541	0.218	0.982	-0.0704	1	0.0127	0.999	-0.00097	1	-0.00577	0.966	0.0238	1	0.0184	1	-0.0248
MEEBO	F830005D05RIK	scl16558.1.7_294	F830005D05Rik	ILMN_2426752	1	1.23	1	0.211	1	-3.4	0.972	3.6	0.633	2.48	0.999	0.107	0.395	3.35	0.999	-0.0327	0.437	3.08	0.316	-3.91	0.98	0.875	0.986	-0.14	0.961	0.606	0.165	-4.02	1	0.269	0.612	3.88
RefSeq	HERPUD1	NM_022331.1	Herpud1	ILMN_2790246	1	0.244	0.788	1.97	1	-0.0943	1	0.0662	0.829	1.3	0.638	1.48	0.933	1.07	0.277	2.98	1	-0.043	1	-0.204	1	-0.237	0.511	1.49	0.739	-1.35	0.479	-1.69	1	1.11	0.492	3.18
RefSeq	AB124611	NM_206536.1	AB124611	ILMN_2719139	1	-0.00536	0.975	-0.0632	1	0.171	1	-0.114	0.752	-0.147	0.964	-0.0382	1	-0.0274	0.978	0.0235	0.158	-0.315	1	-0.0299	0.864	0.12	0.837	0.0617	0.636	-0.168	0.988	0.00839	0.907	0.288	0.981	0.0533
RefSeq	6530404N21RIK	XM_001481327.1	6530404N21Rik	ILMN_2691781	0.694	-0.565	1	0.0601	1	0.0546	1	0.477	0.215	0.703	0.635	-0.34	0.611	0.44	0.994	0.0226	0.252	0.652	0.931	0.229	0.882	-0.263	0.475	0.362	0.989	-0.0517	0.252	0.568	1	-0.212	0.923	-0.206
RefSeq	4833442J19RIK	NM_177101.4	4833442J19Rik	ILMN_3160574	1	-0.108	0.904	-0.114	1	-0.212	1	-0.0372	1	-0.045	0.827	-0.116	1	0.0372	0.963	-0.0391	0.976	0.0401	0.917	-0.134	0.977	0.0823	0.842	0.0765	0.912	0.0851	0.976	-0.0187	1	-0.00285	0.943	0.0952
MEEBO	A430034D21RIK	scl14440.2.1_15	A430034D21Rik	ILMN_1250698	1	-0.928	0.827	-0.78	1	0.269	1	-0.819	0.95	-0.565	0.788	-0.674	0.364	-1.62	0.366	-1.59	0.424	-1.47	0.985	-0.378	0.745	-1.06	0.531	-0.911	0.719	-0.901	0.9	0.297	1	-0.158	0.807	-1.21
RefSeq	TCFAP2C	NM_009335.1	Tcfap2c	ILMN_2783226	1	0.147	0.788	2.41	1	-1.64	1	2.24	0.179	4.74	0.514	2.65	0.893	1.74	0.624	1.92	0.564	2.72	0.96	-1.16	0.614	-2.99	0.881	-0.73	0.725	-2.02	0.223	-3.81	1	-0.976	0.799	3.08
RefSeq	EG664804	XM_973024.1	EG664804	ILMN_2753300	1	-0.018	0.833	-0.0612	1	-0.0231	1	0.0164	1	0.0171	0.973	-0.0173	0.873	0.0644	0.975	-0.0133	0.962	0.0211	1	-0.0183	0.933	0.0472	0.989	0.004	1	0.00401	0.997	-0.00108	1	0.0432	1	0.00508
RefSeq	MYL9	XM_977718.2	Myl9	ILMN_2718662	0.352	2.71	1	-0.373	1	-0.773	1	0.544	0.5	1.56	0.0131	3.73	0.00621	3.85	0.0713	2.94	0.000151	5.34	0.00494	4.02	0.269	2.29	0.658	-0.794	0.015	3.77	0.92	0.288	1	-1.48	0.846	-1.08
MEEBO	FBXO30	scl39152.4_674	Fbxo30	ILMN_2431871	1	0.0732	0.788	3.16	0.976	3.89	1	0.624	0.366	3.62	0.411	3.07	0.793	-2.12	0.969	0.412	0.609	-2.49	0.99	0.775	0.099	-5.75	0.386	-2.66	0.0663	-6.12	0.505	-2.3	1	0.37	1	-0.363
Riken	RPS6KA2	ri|D030052D12|PX00180C04|AK050996|1651	Rps6ka2	ILMN_2572864	1	-0.104	0.814	-0.555	1	0.274	1	-0.107	1	0.0268	0.999	0.0304	0.891	-0.519	0.395	-0.967	0.919	-0.274	1	0.107	0.854	-0.546	0.271	-0.998	0.909	-0.301	0.971	0.0766	1	-0.245	0.737	-1.07
Riken	9430032P18RIK	ri|9430032P18|PX00108P08|AK034767|2589	9430032P18Rik	ILMN_1235012	1	-0.195	0.843	-0.267	1	0.14	1	0.0582	0.689	0.385	0.928	0.131	1	0.0297	0.639	-0.295	1	-0.00574	1	0.0764	0.781	-0.355	0.388	-0.427	0.645	-0.391	0.96	-0.0549	1	0.0354	0.831	-0.372
RefSeq	SEC14L3	NM_001029937.1	Sec14l3	ILMN_1241255	1	-0.533	0.86	-0.445	1	0.499	1	-0.421	1	0.0301	0.99	-0.0821	0.913	-0.466	0.671	-0.489	0.71	-0.573	0.95	0.347	0.866	-0.496	0.696	-0.407	0.704	-0.603	0.7	0.43	1	0.107	0.802	-0.837
RefSeq	SSR1	NM_025965.2	Ssr1	ILMN_2628138	1	-0.112	0.982	0.0663	1	0.178	1	-0.264	1	0.0176	0.606	0.17	0.974	-0.0954	0.405	0.235	0.735	-0.142	0.361	0.299	0.911	-0.113	0.849	0.0649	0.705	-0.16	0.65	0.129	1	0.0468	0.973	-0.0646
RefSeq	RASGRP4	NM_145149.3	Rasgrp4	ILMN_2427293	1	-0.604	0.871	-0.95	1	0.384	1	-0.234	1	0.108	0.98	-0.263	1	-0.361	0.676	-1.08	0.454	-2.01	0.806	-1.39	0.992	-0.469	0.737	-0.814	0.472	-2.12	0.632	-1.13	1	1.65	1	0.313
RefSeq	ARHGAP8	NM_028455.2	Arhgap8	ILMN_1228093	1	1.7	1	-0.479	1	-1.01	1	1.11	1	0.663	0.789	1.25	0.796	1.74	0.992	0.153	0.605	2.07	1	-0.0474	0.936	1.08	0.725	-1.1	0.785	1.41	0.685	-1.3	1	-0.33	1	0.2
RefSeq	2400003C14RIK	NM_028018.1	2400003C14Rik	ILMN_2976120	1	-0.271	0.837	-0.523	1	0.711	1	-0.434	0.286	-1.24	0.331	-1.07	0.291	-1.23	0.276	-1.32	0.012	-2.18	0.529	-1.03	1	0.00932	0.866	-0.243	0.531	-0.941	0.986	0.0415	1	0.95	0.967	-0.284
RefSeq	BC053749	NM_183321.1	BC053749	ILMN_2656776	1	1.45	0.788	-1.86	1	-0.935	1	-0.145	1	0.321	0.453	1.92	1	-0.465	0.393	-2.18	0.915	-0.629	0.825	-1.42	0.953	-0.787	0.042	-4.1	0.839	-0.951	0.0972	-3.34	1	0.164	0.938	-0.761
RefSeq	LOC380772	XM_358423.1	LOC380772	ILMN_1224590	1	-0.11	0.788	0.113	1	0.0259	1	-0.101	1	0.0114	1	0.00235	0.704	-0.12	0.616	0.0948	0.662	-0.111	1	0.0161	0.685	-0.131	0.576	0.0924	0.633	-0.122	0.968	0.0138	1	-0.00864	0.891	0.0787
RefSeq	ZFP654	NM_028059.2	Zfp654	ILMN_2613851	1	0.251	0.912	1.25	1	-0.897	1	-1.53	1	0.647	0.553	2.43	0.411	-3.43	0.928	-0.649	0.652	-2.27	0.902	-1.63	0.344	-4.08	0.303	-3.08	0.549	-2.91	0.178	-4.06	1	-1.17	0.956	0.982
Riken	5330420J21RIK	ri|5330420J21|PX00643O11|AK077327|1956	5330420J21Rik	ILMN_2586777	1	-0.0974	1	-0.0623	1	-1.41	1	0.0425	0.751	-1.34	0.57	-1.48	1	0.0358	0.996	-0.069	0.997	0.101	0.808	-1.35	0.777	1.38	0.473	1.41	0.665	1.44	0.978	0.127	1	-0.0651	0.851	1.28
RefSeq	4932431H17RIK	NM_001081262.1	4932431H17Rik	ILMN_3026210	1	0.323	0.923	-0.21	1	0.0678	1	0.042	0.374	-0.617	0.68	-0.336	1	0.0264	0.776	-0.225	0.994	0.0403	1	0.0661	0.428	0.644	0.899	0.111	0.377	0.657	0.495	0.402	1	-0.0139	0.879	-0.291
RefSeq	MUTYH	NM_133250.1	Mutyh	ILMN_2590061	1	-0.153	1	-0.0526	1	-0.0293	1	0.00858	0.933	-0.137	0.422	-0.299	1	0.0899	0.983	0.0288	0.924	0.0866	1	0.0487	0.764	0.227	0.275	0.328	0.68	0.224	0.261	0.347	1	0.00335	1	-0.0199
RefSeq	RPL23	NM_022891.2	Rpl23	ILMN_2685675	1	-0.0973	1	-0.0239	1	0.309	1	-0.0798	0.937	-0.148	0.788	-0.166	0.844	-0.21	0.751	-0.154	0.525	-0.312	0.995	0.0771	1	-0.0621	0.99	0.0113	0.825	-0.163	0.524	0.243	1	0.101	0.847	-0.231
RefSeq	ALOX12B	NM_009659.2	Alox12b	ILMN_1235966	1	1.57	1	-0.253	1	3.07	1	-0.432	0.982	0.896	0.344	2.89	1	-0.196	0.999	-0.0164	0.75	-1.54	0.782	1.96	0.941	-1.09	0.257	-2.91	0.562	-2.44	0.802	-0.935	1	1.34	0.831	-1.98
RefSeq	LOC382895	XM_356739.1	LOC382895	ILMN_2536192	1	-0.0723	0.992	0.0321	1	-0.0397	1	-0.106	0.545	-0.116	0.65	-0.0818	0.852	-0.0748	0.702	0.0635	0.999	0.00513	0.877	0.0717	0.97	0.0409	0.223	0.145	0.529	0.121	0.206	0.153	1	-0.08	1	-0.00817
RefSeq	ZFP287	NM_133208.2	Zfp287	ILMN_2443102	0.975	0.462	0.788	-0.616	1	-0.353	1	-0.213	0.791	-0.389	0.797	0.286	1	0.0205	0.604	-0.382	1	-0.0222	0.985	-0.162	0.8	0.41	0.253	-0.668	0.745	0.367	0.501	-0.448	1	0.0427	0.938	-0.22
Riken	2810006K23RIK	ri|2810006K23|ZX00064L05|AK012682|484	2810006K23Rik	ILMN_2546984	1	0.0151	0.923	-0.08	1	0.0835	1	-0.0976	1	0.0266	0.637	0.139	1	0.00539	0.978	0.0229	0.759	-0.116	0.973	0.0652	1	-0.0212	0.605	-0.116	0.693	-0.143	0.795	-0.0741	1	0.121	0.996	-0.0423
RefSeq	FBXL8	NM_015821.1	Fbxl8	ILMN_2588771	1	0.69	0.788	-1.37	1	-0.515	1	-0.207	0.0644	-2.46	0.285	-1.56	0.837	-0.82	0.198	-1.98	0.84	-0.565	0.833	-0.873	0.396	1.64	0.815	-0.416	0.257	1.89	0.667	0.69	1	-0.255	0.807	-1.11
RefSeq	LOC234486	XM_134462.2	LOC234486	ILMN_2533263	0.752	0.357	1	-0.0541	1	-0.24	1	-0.0423	0.217	-0.473	0.948	-0.0736	1	0.0408	0.985	0.0291	0.939	0.0844	0.968	-0.114	0.228	0.514	0.824	0.103	0.156	0.557	0.956	-0.04	1	-0.0436	0.92	0.143
Riken	D130053H12RIK	ri|D130053H12|PX00184J16|AK051503|1739	D130053H12Rik	ILMN_2573168	0.363	-1.75	0.924	-0.401	1	-0.131	1	-0.0903	1	0.257	0.205	-1.4	1	-0.237	0.686	-0.548	0.954	-0.217	0.989	-0.258	0.91	-0.494	0.404	0.851	0.836	-0.474	0.269	1.14	1	-0.0199	0.971	-0.289
RefSeq	LYPLA2	NM_011942.1	Lypla2	ILMN_1228132	1	-0.114	0.849	1.03	1	1.19	1	1.55	0.961	-0.762	0.27	-2.43	1	-0.179	0.83	-0.697	0.992	0.163	1	-0.199	0.98	0.583	0.376	1.73	0.834	0.925	0.263	2.23	1	-0.342	0.981	-0.498
MEEBO	CKLF5	scl000553.1_41	CKLF5	ILMN_1239969	1	-0.23	1	0.047	1	-0.499	1	-0.0227	1	-0.000628	0.976	-0.208	1	-0.0644	1	0.00532	0.767	-0.775	0.658	-1.25	1	-0.0638	0.934	0.213	0.783	-0.774	0.502	-1.04	1	0.71	0.807	1.26
RefSeq	BRP44	NM_027430.2	Brp44	ILMN_2672349	0.403	-0.373	0.999	-0.0564	1	0.112	1	-0.00954	1	0.00958	0.139	-0.353	1	-0.0293	0.844	-0.0762	0.991	0.0197	0.861	0.141	1	-0.0389	0.211	0.277	0.999	0.0101	0.0228	0.495	1	-0.049	0.802	-0.218
MEEBO	9430080K19RIK	scl18038.1.15_227	9430080K19Rik	ILMN_2500370	1	-0.128	0.831	1.61	1	-0.102	1	0.437	0.663	2.32	0.696	1.76	1	0.219	0.729	1.39	0.996	-0.183	0.99	-0.722	0.772	-2.1	0.949	-0.364	0.594	-2.5	0.421	-2.48	1	0.401	0.833	2.11
RefSeq	GZMM	NM_008504.2	Gzmm	ILMN_1229500	1	-0.402	0.788	3.52	1	0.28	1	-1.06	1	-0.244	0.964	0.417	0.0412	-4.46	0.993	0.119	0.68	-1.61	1	-0.263	0.106	-4.22	0.947	-0.298	0.757	-1.36	0.844	-0.681	1	-2.85	1	0.382
MEEBO	A630038E17RIK	scl46340.18_484	A630038E17Rik	ILMN_2438041	1	0.0763	1	-0.0159	1	0.502	1	-0.00274	1	-0.289	0.989	-0.21	1	-0.181	0.984	-0.194	0.222	-2.93	0.481	-2.42	1	0.108	0.998	0.0157	0.378	-2.64	0.314	-2.21	1	2.74	0.793	2.23
RefSeq	COPS7A	NM_012003.1	Cops7a	ILMN_2875812	1	1.43	1	0.086	0.409	-3.95	1	-0.0213	0.00321	6.04	0.000257	7.49	0.00979	4.95	0.00997	5.06	0.00657	5.17	0.876	1.24	0.895	-1.08	0.238	-2.43	0.864	-0.863	0.0017	-6.25	1	-0.221	0.26	3.82
RefSeq	BAT4	NM_032460.1	Bat4	ILMN_2621949	1	-0.478	0.788	-0.547	1	0.0772	1	0.266	1	-0.00244	0.33	-0.746	1	0.126	0.399	-0.687	0.973	-0.108	0.937	-0.296	1	0.128	0.968	0.0593	0.975	-0.105	0.555	0.45	1	0.233	0.873	-0.391
RefSeq	SYNGR2	NM_009304.1	Syngr2	ILMN_2706231	1	0.111	0.959	-0.452	1	-1.03	1	0.384	0.949	0.565	0.951	0.293	0.973	0.559	0.934	-0.277	0.938	-0.347	0.347	-1.76	1	-0.00579	0.735	-0.569	0.711	-0.912	0.123	-2.05	1	0.907	0.77	1.48
RefSeq	ZFP317	NM_172918.3	Zfp317	ILMN_2481799	0.96	-1.89	1	-0.0241	1	-0.726	1	0.942	0.948	0.994	0.569	-1.84	0.999	0.766	0.986	-0.2	0.993	0.185	0.859	-1.48	1	-0.227	0.51	1.64	0.902	-0.808	0.939	0.357	1	0.581	0.882	1.28
RefSeq	HBS1L	NM_001042593.1	Hbs1l	ILMN_3139405	1	0.513	1	0.503	1	-0.071	1	-0.255	1	0.559	0.701	1.33	1	-0.381	0.95	0.377	0.875	-0.829	0.981	-0.645	0.934	-0.94	0.723	-0.95	0.733	-1.39	0.396	-1.97	1	0.448	0.91	1.02
RefSeq	DGKA	NM_016811.2	Dgka	ILMN_2940446	1	0.339	0.788	2.32	1	-2.4	1	1.1	1	0.356	0.978	-0.402	0.71	-2.22	0.834	-0.991	0.979	0.402	0.518	-3.1	0.654	-2.57	0.899	-0.589	1	0.046	0.365	-2.69	1	-2.62	0.832	2.11
RefSeq	COBL	NM_172496.2	Cobl	ILMN_2951682	1	1.17	0.972	0.907	1	3.37	1	0.142	0.763	2.03	0.382	3.06	0.8	2	0.426	2.76	0.898	1	0.246	4.24	1	-0.0309	0.964	-0.294	0.899	-1.02	0.769	1.18	1	0.993	0.9	-1.47
RefSeq	USP10	NM_009462.1	Usp10	ILMN_1217931	1	-0.143	1	-0.0333	1	0.0569	1	-0.167	1	0.00493	0.983	0.0288	0.897	-0.134	1	2.84e-05	0.532	-0.221	1	0.00337	0.863	-0.139	0.953	-0.0287	0.559	-0.226	0.962	-0.0254	1	0.0868	1	-0.00334
MEEBO	AI849053	scl21982.2_107	AI849053	ILMN_2519402	0.691	-0.191	0.86	-0.0841	1	-0.0763	1	0.0569	1	0.0429	0.269	-0.205	1	0.000561	0.467	-0.14	0.878	0.062	0.943	-0.0713	0.988	-0.0423	0.758	0.065	0.987	0.0191	0.459	0.134	1	-0.0614	0.924	-0.0692
RefSeq	CABP1	NM_013879.1	Cabp1	ILMN_2816577	1	0.0122	0.829	0.0875	1	-0.171	1	-0.0346	1	0.028	0.793	0.0749	1	-0.0329	0.653	0.0893	0.491	0.15	1	0.0142	0.947	-0.0609	0.966	0.0143	0.642	0.122	0.774	-0.0607	1	-0.183	0.903	0.0751
RefSeq	BC061212	NM_198667.1	BC061212	ILMN_3098894	0.941	-0.245	0.873	-0.143	1	0.133	1	0.0624	1	-0.0564	0.272	-0.364	0.994	0.102	0.834	-0.103	0.999	-0.0126	1	0.058	0.883	0.158	0.376	0.26	0.976	0.0437	0.147	0.422	1	0.114	0.881	-0.161
RefSeq	AY761184	NM_001007582.1	AY761184	ILMN_2757031	1	-0.266	0.788	-0.959	1	0.107	1	-0.183	1	-0.013	0.993	-0.0961	1	-0.18	0.533	-0.956	0.829	-0.588	0.995	-0.298	1	-0.167	0.53	-0.86	0.846	-0.575	0.937	-0.201	1	0.407	0.896	-0.659
RefSeq	AGPAT3	NM_053014.3	Agpat3	ILMN_1226540	0.497	1.26	0.824	-0.493	1	-0.24	1	0.681	1	-0.175	0.802	0.405	0.888	0.487	0.492	-0.687	0.601	0.703	0.989	-0.218	0.747	0.661	0.191	-1.09	0.509	0.878	0.52	-0.623	1	-0.217	0.88	-0.47
MEEBO	9630020C08RIK	scl37505.5.1_32	9630020C08Rik	ILMN_2678939	1	-0.0762	1	-0.0236	1	0.00488	1	0.0442	0.911	-0.0892	0.32	-0.21	1	0.025	0.915	-0.0428	0.988	-0.019	0.974	-0.0583	0.835	0.114	0.356	0.167	0.878	0.0703	0.446	0.151	1	0.044	1	0.0155
RefSeq	GUCY2C	NM_145067.2	Gucy2c	ILMN_1248741	1	-0.0035	0.845	-0.64	1	0.419	1	0.0979	1	0.202	0.992	0.101	1	-0.186	0.509	-0.924	0.691	-0.82	0.947	-0.499	0.972	-0.389	0.39	-1.02	0.605	-1.02	0.691	-0.6	1	0.634	0.943	-0.425
NA	NA	NA	NA	NA	1	0.0813	0.788	-1.04	1	-0.131	1	-0.206	1	-0.00799	0.921	0.28	1	-0.122	0.426	-0.952	0.899	-0.344	0.986	-0.269	1	-0.114	0.212	-1.23	0.906	-0.336	0.66	-0.549	1	0.223	0.851	-0.683
RefSeq	NHSL1	NM_173390.3	Nhsl1	ILMN_2744492	1	0.256	1	-0.417	1	-1.42	1	2.43	0.00566	6.9	0.0655	4.73	0.0225	5.45	0.404	2.6	0.0402	4.98	0.939	1.13	0.864	-1.46	0.408	-2.13	0.668	-1.93	0.154	-3.6	1	0.47	0.875	1.47
RefSeq	KITL	NM_013598.1	Kitl	ILMN_2676022	1	-0.0286	0.963	-0.0478	1	-0.038	1	-0.0386	1	-0.0393	0.957	-0.0294	1	0.0122	0.998	0.00301	0.951	0.0328	0.995	0.0333	0.963	0.0516	0.89	0.0324	0.82	0.0721	0.748	0.0627	1	-0.0206	0.997	-0.0303
MEEBO	9430034D17RIK	scl0077286.1_137	9430034D17Rik	ILMN_2773741	1	0.112	1	-0.0501	1	-0.126	1	0.346	0.338	0.437	0.735	0.202	0.68	0.292	0.876	-0.105	0.827	0.164	0.692	-0.308	0.944	-0.145	0.392	-0.307	0.664	-0.272	0.149	-0.51	1	0.127	0.876	0.203
RefSeq	GPR161	NM_001081126.1	Gpr161	ILMN_3096982	1	-0.125	0.794	-0.228	1	0.115	1	-0.21	0.979	-0.117	0.99	-0.032	0.977	-0.134	0.753	-0.152	0.805	-0.165	0.927	0.16	1	-0.0177	0.785	-0.12	0.977	-0.0489	0.636	0.192	1	0.0312	0.807	-0.312
RefSeq	ARID4A	NM_001081195.1	Arid4a	ILMN_1249368	1	-0.339	0.895	-0.67	1	0.814	1	-0.765	1	-0.418	1	0.00835	0.511	-1.54	0.423	-1.44	0.263	-1.99	0.985	-0.413	0.77	-1.12	0.333	-1.45	0.504	-1.57	0.859	-0.422	1	0.452	0.851	-1.03
RefSeq	TMEM149	NM_145580.2	Tmem149	ILMN_1244377	1	-0.0885	1	0.0176	1	-0.0852	0.984	-0.262	1	-0.0077	0.575	0.166	0.903	-0.117	0.521	0.163	0.99	0.0195	0.651	0.196	0.899	-0.109	0.997	-0.0028	0.984	0.0272	0.945	0.0305	1	-0.136	1	-0.0333
RefSeq	RDH1	NM_080436.2	Rdh1	ILMN_1230677	0.667	-0.236	1	-0.0356	1	0.0341	1	-0.117	1	-0.00172	0.701	-0.121	1	-0.0262	0.884	0.0556	0.948	-0.0458	0.904	0.106	1	-0.0244	0.373	0.176	0.956	-0.0441	0.261	0.226	1	0.0196	0.982	-0.0501
RefSeq	RBM5	NM_148930.2	Rbm5	ILMN_2942492	1	0.432	0.788	0.889	1	0.0361	1	-0.381	0.932	0.452	0.256	1.27	1	-0.081	0.358	1.19	0.985	0.119	0.902	0.536	0.884	-0.533	0.974	-0.0768	0.905	-0.334	0.519	-0.73	1	-0.2	0.855	0.653
RefSeq	LOC673135	XM_001004681.1	LOC673135	ILMN_1223599	1	-0.0402	0.87	0.0662	1	-0.0397	1	0.00707	0.824	0.0824	0.931	0.0351	1	-0.0157	0.853	0.0434	0.835	0.06	1	0.0132	0.775	-0.098	0.981	0.00834	0.974	-0.0224	0.933	-0.0219	1	-0.0756	0.991	0.0302
Riken	6030458P06RIK	ri|6030458P06|PX00057J09|AK031605|2390	6030458P06Rik	ILMN_1257704	0.593	-2.11	1	-0.0797	1	0.157	1	0.689	0.896	0.842	0.294	-1.96	1	0.523	0.961	-0.246	0.976	0.25	1	-0.282	1	-0.319	0.289	1.71	0.892	-0.592	0.325	1.67	1	0.272	1	0.0362
Riken	6430601O08RIK	ri|6430601O08|PX00048A07|AK032580|2149	6430601O08Rik	ILMN_1220273	0.848	0.11	0.788	-0.104	1	-0.0406	1	-0.00774	0.408	-0.129	0.99	-0.0106	0.996	-0.0384	0.364	-0.135	0.729	-0.0713	0.655	-0.104	0.737	0.0903	0.272	-0.124	0.816	0.0574	0.455	-0.0935	1	0.0329	0.977	-0.0304
RefSeq	MCPH1	NM_173189.2	Mcph1	ILMN_2752754	1	0.0259	0.789	0.114	1	0.104	1	-0.181	0.898	-0.0811	0.559	0.126	0.986	-0.0599	0.223	0.235	0.963	-0.0302	0.157	0.255	1	0.0212	0.514	0.109	0.912	0.0508	0.458	0.129	1	-0.0296	1	-0.0193
RefSeq	MAT1A	NM_133653.2	Mat1a	ILMN_2678460	0.326	-0.283	0.788	0.115	1	0.00744	1	0.000871	0.211	-0.227	0.000749	-0.511	0.851	-0.097	0.979	0.0169	0.984	-0.0193	1	-0.0128	0.71	0.13	0.000405	0.528	0.33	0.208	0.000803	0.498	1	-0.0777	1	0.0297
RefSeq	PIAS1	NM_019663.3	Pias1	ILMN_2737777	1	-1.18	1	0.988	1	2.13	1	1.34	0.859	2.61	1	0.0932	1	1.39	0.921	1.04	0.951	1.03	0.95	1.82	0.986	-1.23	0.902	0.944	0.902	-1.58	0.79	1.73	1	0.358	1	-0.785
RefSeq	LOC385878	XM_358982.1	LOC385878	ILMN_1214234	0.671	-0.261	1	-0.0308	1	-0.0229	1	-0.0529	0.497	-0.222	0.0496	-0.43	1	0.0129	0.957	0.035	0.915	0.0671	0.939	0.0971	0.542	0.235	0.0299	0.465	0.337	0.289	0.0118	0.527	1	-0.0542	0.972	-0.0621
RefSeq	EGR3	NM_018781.2	Egr3	ILMN_2653543	1	-0.464	0.788	-1.11	1	0.214	1	-0.649	1	-0.362	0.983	-0.177	0.608	-1.32	0.35	-1.79	0.465	-1.49	0.943	-0.631	0.818	-0.962	0.266	-1.61	0.658	-1.13	0.837	-0.454	1	0.17	0.824	-1.16
RefSeq	RANBP3	NM_027933.2	Ranbp3	ILMN_1237007	0.975	-1.03	0.87	-0.649	1	-0.16	1	-0.712	1	-0.203	0.854	-0.518	1	-0.361	0.921	-0.298	0.716	-0.85	0.996	-0.298	1	-0.158	0.925	0.22	0.823	-0.647	0.931	0.221	1	0.489	1	-0.000407
RefSeq	NTAN1	NM_010946.3	Ntan1	ILMN_2888742	1	0.251	0.914	1.44	1	-0.667	1	-0.122	0.896	1.8	0.691	2.18	1	-0.686	0.904	0.874	0.931	0.957	1	0.412	0.786	-2.49	0.776	-1.3	0.946	-0.846	0.691	-1.76	1	-1.64	1	0.462
RefSeq	ABPB	NM_001100464.1	Abpb	ILMN_2771109	1	-0.408	0.788	-1.57	1	-0.259	1	-0.372	1	-0.291	0.966	-0.327	1	-0.435	0.453	-1.63	0.766	-1.04	0.919	-0.927	1	-0.143	0.504	-1.3	0.868	-0.749	0.827	-0.6	1	0.606	0.936	-0.705
MEEBO	DAB2IP	scl0003047.1_416	Dab2ip	ILMN_2610965	1	0.00765	0.793	-0.238	1	-0.193	1	0.0443	1	-0.00595	0.982	-0.0425	1	-0.106	0.37	-0.388	0.846	-0.145	0.494	-0.382	0.981	-0.1	0.301	-0.346	0.865	-0.139	0.339	-0.339	1	0.0391	1	-0.00644
MEEBO	4632408A20RIK	scl42988.4_256	4632408A20Rik	ILMN_1247032	1	2.07	0.822	1.76	1	-0.217	1	0.663	1	-0.0754	0.823	1.34	1	0.103	0.798	1.2	0.989	-0.305	0.953	-1.18	1	0.178	0.987	-0.132	0.997	-0.229	0.445	-2.52	1	0.408	0.822	2.39
Riken	2610010G17RIK	ri|2610010G17|ZX00060P11|AK011368|1162	2610010G17Rik	ILMN_1220575	1	0.184	1	-0.00676	1	0.163	1	-0.0975	0.648	-0.401	0.938	-0.12	1	0.0612	0.861	0.152	0.965	0.0899	0.801	0.35	0.617	0.463	0.617	0.272	0.516	0.491	0.354	0.47	1	-0.0288	0.926	-0.198
RefSeq	NR2F6	NM_010150.2	Nr2f6	ILMN_1215135	1	0.0304	0.788	-0.828	1	-0.237	1	-0.0646	1	-0.104	1	-0.00877	1	-0.0934	0.367	-0.857	0.995	-0.0529	0.979	-0.226	1	0.0103	0.245	-0.848	0.998	0.0509	0.849	-0.217	1	-0.0405	0.808	-0.631
RefSeq	KCNG3	NM_153512.1	Kcng3	ILMN_1237974	1	-0.0806	1	-0.101	0.954	0.595	1	-0.0437	1	0.0218	0.999	-0.0151	1	0.111	0.977	0.054	0.501	-0.448	0.95	0.19	1	0.0891	0.937	0.0691	0.52	-0.47	0.739	0.205	1	0.559	0.968	-0.136
RefSeq	PKN2	NM_178654.3	Pkn2	ILMN_2768805	1	1.59	1	0.186	1	0.84	1	0.403	1	-0.197	0.888	0.99	0.925	-1.49	0.652	-1.71	0.632	-2.28	0.86	-1.84	0.93	-1.29	0.354	-2.7	0.691	-2.08	0.358	-2.83	1	0.786	1	0.133
Riken	2810458H16RIK	ri|2810458H16|ZX00067O24|AK013364|1814	2810458H16Rik	ILMN_1246004	0.967	0.102	0.819	-0.0765	1	-0.0142	1	0.0516	1	-0.0065	0.887	0.044	0.869	0.0768	0.799	-0.0513	0.995	0.00899	0.94	-0.0568	0.825	0.0833	0.478	-0.0953	0.986	0.0155	0.482	-0.101	1	0.0678	1	0.00553
RefSeq	RASGEF1C	NM_029004.1	Rasgef1c	ILMN_1231901	1	-0.66	1	0.0104	1	-0.00257	1	-0.125	0.677	-1.19	0.315	-1.72	1	0.0387	0.977	0.174	0.999	0.0693	1	0.192	0.712	1.23	0.193	1.9	0.614	1.26	0.197	1.92	1	-0.0306	1	-0.0176
RefSeq	GINS3	NM_030198.3	Gins3	ILMN_2589960	1	0.523	0.788	-1.66	1	-1	1	-0.387	1	-0.252	0.904	0.657	0.913	-1.14	0.374	-2.41	0.694	-1.46	0.613	-2.08	0.942	-0.885	0.143	-3.07	0.78	-1.21	0.2	-2.73	1	0.322	1	-0.336
RefSeq	LONP1	NM_028782.2	Lonp1	ILMN_2719163	1	1.41	0.91	0.871	1	-0.224	1	-0.442	0.944	-0.891	0.807	0.966	0.305	-2.64	0.606	-1.33	0.708	-1.37	0.892	-1.15	0.698	-1.75	0.261	-2.3	0.952	-0.479	0.327	-2.12	1	-1.27	1	-0.18
RefSeq	UBE2J1	NM_019586.3	Ube2j1	ILMN_1254000	0.96	-0.585	0.923	-0.29	0.408	-1.39	1	0.52	0.571	0.673	0.714	-0.433	0.996	0.244	0.51	-0.566	0.493	0.714	0.142	-1.2	0.857	-0.429	0.915	-0.133	0.999	0.041	0.311	-0.765	1	-0.47	0.807	0.632
Riken	C230053B09RIK	ri|C230053B09|PX00175N18|AK048765|1408	C230053B09Rik	ILMN_2567596	1	-0.0216	1	-0.0248	1	-0.0478	1	0.0268	1	0.00617	0.861	-0.0422	1	0.0234	0.901	-0.0282	0.719	0.0708	1	-0.00381	1	0.0172	0.949	0.014	0.767	0.0646	0.81	0.0384	1	-0.0474	0.992	-0.0244
RefSeq	OLFR1480	NM_207575.1	Olfr1480	ILMN_2658864	1	-0.0263	1	0.0239	1	0.168	1	-0.147	0.737	-0.163	0.962	-0.0426	0.906	-0.122	0.927	0.0487	0.596	-0.188	0.888	0.127	1	0.0411	0.749	0.0913	0.988	-0.0248	0.502	0.17	1	0.0659	0.946	-0.0786
RefSeq	SVOPL	NM_177200.2	Svopl	ILMN_2847727	1	0.378	0.788	-1.81	1	-1.45	1	-0.555	0.992	0.691	0.59	1.62	1	-0.697	0.441	-1.96	0.811	-1.05	0.661	-1.94	0.826	-1.39	0.0923	-3.58	0.635	-1.74	0.092	-3.57	1	0.354	1	-0.0123
RefSeq	CHRM1	NM_007698.2	Chrm1	ILMN_1238387	1	0.0707	0.915	-0.0887	1	-0.113	1	-0.0451	0.856	-0.124	0.999	-0.00792	1	-0.00509	0.921	-0.0487	0.999	0.00912	0.985	-0.0589	0.877	0.119	0.912	-0.0408	0.747	0.133	0.887	-0.051	1	-0.0142	1	0.0101
Riken	ARAF	ri|2310066D16|ZX00040N09|AK010060|1264	Araf	ILMN_1256033	0.842	0.138	1	0.0032	1	-0.0818	1	-0.0795	0.398	-0.162	0.852	0.0561	1	-0.016	0.743	0.0668	0.941	0.0353	0.994	0.033	0.572	0.146	0.975	0.0106	0.299	0.197	0.933	-0.0231	1	-0.0512	0.986	0.0337
RefSeq	LOC383618	XM_357159.1	LOC383618	ILMN_1249711	1	-0.0269	0.788	-0.109	1	-0.0973	1	0.00362	1	0.0229	0.994	-0.00767	1	0.0144	0.469	-0.0978	0.941	0.0288	0.862	-0.0721	1	-0.00843	0.448	-0.0901	0.999	0.00594	0.651	-0.0644	1	-0.0144	0.992	-0.0257
NA	NA	NA	NA	NA	1	-0.186	0.793	-0.811	1	0.0648	1	-0.228	1	-0.0775	1	-0.0351	1	-0.267	0.533	-0.85	0.73	-0.711	0.961	-0.418	1	-0.19	0.497	-0.815	0.787	-0.633	0.819	-0.383	1	0.444	0.936	-0.432
RefSeq	LOC237188	XM_205338.2	LOC237188	ILMN_1244880	1	-0.139	0.814	-0.864	1	-0.238	1	-0.388	1	-0.21	1	0.0392	1	-0.405	0.623	-0.881	0.769	-0.793	0.936	-0.643	1	-0.195	0.549	-0.92	0.865	-0.583	0.71	-0.683	1	0.388	1	-0.238
RefSeq	2310047M15RIK	XM_884663.3	2310047M15Rik	ILMN_1223369	1	-0.0177	1	0.0114	1	-0.00566	1	0.0138	1	-0.0222	0.86	-0.0537	1	0.0187	0.977	0.0163	0.928	0.0391	1	0.0196	0.982	0.0409	0.669	0.07	0.852	0.0613	0.676	0.0733	1	-0.0204	1	-0.00334
RefSeq	MCOLN3	NM_134160.1	Mcoln3	ILMN_1256430	1	0.292	1	-0.114	0.934	-1.72	1	-0.138	1	-0.234	0.976	0.196	1	-0.103	0.992	-0.0781	0.613	-1.06	0.0462	-2.64	1	0.132	0.9	-0.274	0.738	-0.83	0.0254	-2.84	1	0.961	0.2	2.56
RefSeq	2310042E22RIK	NM_025634.2	2310042E22Rik	ILMN_2634140	1	0.488	0.8	-0.875	1	-0.623	1	-0.00707	0.77	-0.915	0.902	-0.42	1	-0.0476	0.574	-0.916	1	-0.0477	0.921	-0.664	0.823	0.868	0.778	-0.495	0.726	0.867	0.922	-0.244	1	9.1e-05	1	-0.251
RefSeq	LRRC9	NM_030070.2	Lrrc9	ILMN_1226411	1	0.0341	0.897	-0.109	1	0.085	1	-0.207	0.825	-0.152	0.874	0.0892	0.986	-0.0933	0.998	0.00508	0.838	-0.109	0.792	0.183	0.993	0.0587	0.801	-0.0841	0.972	0.0426	0.788	0.0935	1	0.0161	0.839	-0.178
RefSeq	PRMT7	NM_145404.1	Prmt7	ILMN_1220228	1	0.136	0.8	-0.165	1	-0.0654	1	-0.0991	0.0514	-0.509	0.368	-0.273	0.989	0.0938	0.979	0.0277	0.995	-0.0168	1	0.017	0.0207	0.602	0.231	0.301	0.0822	0.492	0.266	0.29	1	0.111	1	0.0107
RefSeq	1700112E06RIK	XM_920730.2	1700112E06Rik	ILMN_1233120	1	0.107	0.788	-1.61	1	-0.568	1	-0.333	0.764	1.22	0.449	1.66	1	-0.502	0.405	-1.78	0.848	-0.747	0.891	-0.982	0.607	-1.72	0.0471	-3.44	0.455	-1.97	0.129	-2.64	1	0.245	0.916	-0.798
RefSeq	PORCN	NM_145908.1	Porcn	ILMN_3093626	1	-0.264	0.788	1.86	0.409	-4	1	0.952	0.258	-2.9	0.0543	-4.11	0.86	-1.29	0.945	-0.389	0.528	1.97	0.281	-2.98	0.763	1.6	0.0765	3.72	0.0255	4.87	0.67	1.13	0.693	-3.26	0.714	2.59
RefSeq	DGKB	NM_178681.4	Dgkb	ILMN_2443156	0.229	0.354	0.937	0.066	1	0.103	1	-0.0204	0.025	-0.393	0.986	-0.0193	0.696	-0.141	0.864	-0.0549	0.838	-0.078	0.989	0.045	0.299	0.252	0.904	-0.0356	0.12	0.315	0.797	0.0643	1	-0.0633	0.876	-0.0999
RefSeq	DMKN	NM_172899.3	Dmkn	ILMN_1229763	1	0.333	0.788	1.1	1	0.0899	1	0.22	0.868	0.654	0.668	0.766	1	0.0614	0.494	0.944	1	-0.0322	1	-0.162	0.902	-0.592	0.936	0.177	0.768	-0.686	0.475	-0.929	1	0.0936	0.807	1.11
RefSeq	CEACAM13	NM_028171.2	Ceacam13	ILMN_2692200	1	-0.33	0.788	-1.51	1	0.0435	1	-0.407	1	-0.237	0.988	-0.161	0.977	-0.627	0.379	-1.73	0.588	-1.31	0.893	-0.859	0.989	-0.39	0.306	-1.57	0.703	-1.07	0.733	-0.698	1	0.682	0.878	-0.868
RefSeq	NFIC	NM_008688.3	Nfic	ILMN_3022492	1	-0.168	0.93	-0.354	1	-0.181	1	0.144	0.562	-0.851	0.253	-1.16	1	0.0969	0.768	-0.4	0.979	0.132	0.998	-0.193	0.565	0.948	0.408	0.763	0.48	0.983	0.304	0.97	1	-0.0347	0.99	-0.207
MEEBO	C330011F03	scl49806.5.1_109	C330011F03	ILMN_1218666	1	0.051	0.964	0.0416	1	-0.103	1	0.0424	0.85	0.0741	0.671	0.0828	0.994	0.0439	0.844	0.0432	0.635	0.0989	0.963	-0.0464	0.993	-0.0302	0.825	-0.0396	0.966	0.0247	0.334	-0.129	1	-0.0549	0.846	0.0896
MEEBO	MYO18B	scl074376.1_234	Myo18b	ILMN_1239070	1	0.118	0.82	-0.242	1	0.0455	1	0.024	1	0.118	0.774	0.212	1	-0.0723	0.481	-0.338	0.836	-0.182	0.953	-0.161	0.92	-0.19	0.172	-0.55	0.681	-0.3	0.395	-0.372	1	0.11	0.92	-0.177
RefSeq	PMM2	NM_016881.2	Pmm2	ILMN_2626547	1	-0.174	1	0.0587	1	-0.262	1	1.06	0.467	1.17	0.997	-0.0603	0.557	1.07	0.99	0.0757	0.5	1.08	0.998	-0.241	1	-0.0962	0.952	0.136	0.995	-0.0923	0.934	-0.181	1	-0.00391	0.972	0.317
RefSeq	OLFR1324	NM_146292.1	Olfr1324	ILMN_1239031	1	-0.0701	0.803	-0.114	1	-0.0162	1	0.0498	0.663	0.146	0.977	0.0259	1	0.0433	0.585	-0.12	0.975	-0.0283	0.908	-0.0943	0.864	-0.102	0.422	-0.146	0.543	-0.174	0.565	-0.12	1	0.0717	1	-0.0257
RefSeq	OLFR1030	NM_146588.1	Olfr1030	ILMN_2978444	0.711	-0.228	0.861	-0.102	1	-0.141	1	0.0192	1	0.0434	0.402	-0.204	1	0.0375	0.785	-0.0834	0.976	-0.0309	0.63	-0.191	1	-0.00584	0.586	0.121	0.888	-0.0743	0.978	0.0134	1	0.0684	0.887	0.107
Riken	PRLR	ri|A630063N04|PX00147I11|AK042147|923	Prlr	ILMN_1254895	1	-0.00901	1	-0.0402	1	0.0555	1	0.0644	0.939	0.0815	0.998	0.00813	1	0.0429	0.848	-0.0617	0.957	-0.0386	0.989	-0.0475	1	-0.0386	0.773	-0.0698	0.728	-0.12	0.845	-0.0556	1	0.0815	1	-0.0142
RefSeq	HAPLN4	NM_177900.4	Hapln4	ILMN_2589915	0.999	-1.6	1	-0.114	1	0.115	1	-1.68	1	0.12	0.99	0.196	1	0.182	0.49	1.74	1	0.0598	0.697	1.85	1	0.0624	0.494	1.55	1	-0.0599	0.493	1.65	1	0.122	1	-0.107
RefSeq	LOC100045252	XR_031462.1	LOC100045252	ILMN_2692980	1	-0.126	0.972	0.0719	1	0.0132	1	-0.141	0.781	-0.156	0.707	-0.141	1	-0.0181	0.473	0.195	0.987	0.026	0.763	0.181	0.855	0.138	0.143	0.336	0.652	0.182	0.166	0.321	1	-0.0441	1	0.0146
RefSeq	ETL4	NM_001081006.1	Etl4	ILMN_1259022	1	0.283	0.788	2.73	1	-2.38	1	0.557	0.921	1.25	0.867	0.978	1	0.488	0.405	2.66	0.115	4.28	0.915	1.34	0.982	-0.764	0.554	1.69	0.436	3.02	0.947	0.365	0.828	-3.79	0.9	1.32
RefSeq	SF3B3	NM_133953.2	Sf3b3	ILMN_1237140	1	1.4	0.788	2.53	1	-1.86	1	0.87	0.626	1.88	0.347	2.41	0.827	1.41	0.265	3.07	0.699	1.47	0.884	-1.25	0.999	-0.462	0.831	0.663	0.969	-0.403	0.0867	-3.66	1	-0.0591	0.18	4.33
RefSeq	GM1614	XM_908264.3	Gm1614	ILMN_1213493	1	-0.0452	0.983	-0.0357	1	-0.0242	1	0.0708	0.71	0.0952	0.97	-0.0208	0.656	0.106	1	-6.93e-05	0.536	0.115	1	0.0197	1	0.0113	0.926	0.0208	0.975	0.0195	0.828	0.0405	1	-0.00824	1	-0.0198
RefSeq	PRP2	NM_031499.2	Prp2	ILMN_2936574	0.609	0.307	0.972	0.0754	1	0.173	1	-0.133	0.193	-0.362	0.898	0.0781	0.986	-0.0908	0.731	0.118	0.669	-0.176	0.902	0.13	0.506	0.271	0.927	0.0397	0.662	0.186	0.901	0.0522	1	0.0853	1	-0.0124
RefSeq	1700028K03RIK	NM_182745.1	1700028K03Rik	ILMN_2680815	1	-0.258	0.8	-0.278	1	0.163	1	-0.00283	1	0.11	0.888	-0.145	1	-0.0229	0.569	-0.298	0.682	-0.302	0.975	-0.137	0.978	-0.133	0.789	-0.153	0.55	-0.412	0.994	0.00833	1	0.28	0.937	-0.161
RefSeq	AKT3	NM_011785.2	Akt3	ILMN_2904321	1	-0.0729	0.788	2.43	1	-1.58	1	-0.408	1	0.47	0.92	0.806	0.474	-3.02	0.992	-0.184	0.983	0.363	0.984	-0.807	0.427	-3.5	0.795	-0.989	1	-0.107	0.644	-1.61	1	-3.39	0.993	0.623
RefSeq	ERMAP	NM_013848.1	Ermap	ILMN_2801970	1	0.437	0.788	-1.79	1	-0.505	1	-0.402	0.865	1.08	0.416	1.92	0.986	-0.723	0.385	-2.11	0.745	-1.15	0.85	-1.25	0.637	-1.8	0.0323	-4.03	0.431	-2.23	0.0933	-3.17	1	0.429	0.919	-0.855
RefSeq	2210412D01RIK	NM_133722.1	2210412D01Rik	ILMN_1217822	1	-0.195	0.85	0.87	1	0.91	1	0.931	0.205	2.42	0.568	1.29	0.338	2.03	0.358	1.97	0.54	1.5	0.665	1.48	0.994	-0.387	0.745	0.678	0.786	-0.918	0.959	0.187	1	0.531	0.967	0.491
RefSeq	HN1L	NM_198937.2	Hn1l	ILMN_2851251	1	0.00156	1	-0.146	1	-0.562	1	0.449	0.419	0.9	0.742	0.452	0.518	0.814	0.89	0.219	0.739	0.491	0.853	-0.52	1	-0.0853	0.842	-0.233	0.814	-0.409	0.233	-0.972	1	0.324	0.807	0.739
RefSeq	LOC546090	XR_032463.1	LOC546090	ILMN_1236599	1	-0.0222	0.788	-0.929	1	-0.403	1	-0.391	1	0.163	0.797	0.532	1	-0.356	0.488	-0.894	0.96	-0.22	0.999	-0.232	0.919	-0.519	0.188	-1.43	0.9	-0.383	0.548	-0.763	1	-0.136	0.872	-0.662
Riken	A430110D14RIK	ri|A430110D14|PX00065C11|AK020790|1207	A430110D14Rik	ILMN_1252390	1	0.0927	0.788	-0.117	1	0.0924	1	0.0291	1	-0.0226	0.897	0.0411	0.835	0.0813	0.714	-0.0649	0.852	-0.0534	1	0.00984	0.72	0.104	0.411	-0.106	0.945	-0.0309	0.881	-0.0312	1	0.135	0.875	-0.0747
MEEBO	CACNA1E	scl16128.16.1_301	Cacna1e	ILMN_1218344	1	-0.0651	1	0.0402	1	-0.141	1	-0.112	1	-0.0171	0.973	0.0295	0.876	-0.11	0.921	0.0422	0.896	-0.0647	0.919	-0.0937	0.906	-0.0926	0.978	0.0127	0.941	-0.0476	0.573	-0.123	1	-0.045	0.836	0.136
RefSeq	OLFR1141	NM_146637.1	Olfr1141	ILMN_1227279	0.371	-0.52	0.891	-0.136	1	0.133	1	-0.0823	1	-0.0783	0.101	-0.516	1	0.035	0.992	-0.0191	0.96	-0.0608	0.916	0.154	0.956	0.113	0.0966	0.497	0.999	0.0175	0.0218	0.67	1	0.0958	0.876	-0.174
NA	NA	NA	NA	NA	1	-0.0515	0.884	-0.154	1	-0.136	1	-0.251	1	0.0428	0.611	0.242	0.978	-0.133	0.978	-0.037	0.947	-0.0784	1	0.0367	0.889	-0.176	0.408	-0.279	0.892	-0.121	0.608	-0.205	1	-0.0549	0.992	-0.0737
NA	NA	NA	NA	NA	1	-0.255	0.8	-0.724	1	-0.0945	1	-0.24	1	-0.256	0.94	-0.271	1	-0.00121	0.77	-0.485	0.879	-0.416	0.992	-0.271	0.995	0.254	0.909	-0.215	0.978	-0.16	1	-0.000132	1	0.415	1	-0.215
RefSeq	5730522E02RIK	XR_035404.1	5730522E02Rik	ILMN_1252073	1	-0.359	1	-0.155	1	-0.0516	1	-0.426	0.968	-0.333	0.909	-0.265	0.983	-0.342	0.987	-0.0716	0.727	-0.555	1	-0.181	1	-0.00964	0.893	0.194	0.943	-0.223	0.966	0.0845	1	0.213	1	0.109
RefSeq	G3BP2	NM_011816.3	G3bp2	ILMN_2691815	1	0.105	0.795	-0.202	1	0.0161	1	-0.142	0.894	-0.157	0.909	0.0905	1	0.0673	0.997	0.00696	0.983	0.0383	0.85	0.196	0.767	0.224	0.85	-0.0836	0.727	0.195	0.808	0.106	1	0.029	0.862	-0.189
RefSeq	BNIP1	NM_172149.4	Bnip1	ILMN_2648648	1	0.00891	0.794	1.07	1	0.344	1	0.958	0.71	1.19	0.974	0.24	1	0.000986	0.99	0.111	0.852	0.657	1	0.0431	0.758	-1.19	0.972	-0.129	0.904	-0.532	0.954	-0.197	1	-0.656	1	0.0677
Riken	D630024O11RIK	ri|D630024O11|PX00197C16|AK085436|1045	D630024O11Rik	ILMN_2582841	1	-0.00201	0.794	-0.367	1	-0.227	1	-0.256	1	0.0614	0.722	0.315	0.979	-0.214	0.636	-0.326	0.818	-0.256	0.946	-0.228	0.899	-0.276	0.227	-0.641	0.764	-0.318	0.337	-0.543	1	0.0421	1	-0.0982
RefSeq	BCL7B	NM_009745.1	Bcl7b	ILMN_2685390	0.456	-0.643	0.969	-0.132	1	0.286	1	-0.207	0.841	-0.248	0.117	-0.684	1	0.0743	0.831	0.149	0.96	-0.0832	0.608	0.41	0.75	0.322	0.0424	0.833	0.874	0.165	0.00568	1.09	1	0.158	0.862	-0.261
RefSeq	1810037I17RIK	NM_024461.2	1810037I17Rik	ILMN_2602607	1	-0.542	0.992	-1.05	1	-4.78	1	-0.591	0.952	1.63	0.836	1.68	0.981	1.56	0.886	1.11	0.87	1.55	0.844	-2.64	1	-0.0692	0.94	-0.576	1	-0.0881	0.291	-4.33	1	0.0189	0.807	3.75
RefSeq	PHTF1	NM_013629.1	Phtf1	ILMN_2939522	1	0.87	0.891	1.17	1	-0.658	1	0.863	0.855	1.49	0.73	1.5	1	0.826	0.772	1.13	0.975	0.416	0.946	-1.11	0.988	-0.667	0.941	-0.369	0.864	-1.08	0.34	-2.61	1	0.41	0.807	2.24
RefSeq	IL17RE	NM_001034031.1	Il17re	ILMN_3162860	0.68	0.674	1	-0.0588	1	0.21	1	-0.0869	0.331	-0.708	0.99	0.053	1	0.000253	0.994	0.0283	0.916	-0.175	0.998	0.122	0.421	0.708	0.987	-0.0246	0.564	0.534	0.956	0.0694	1	0.175	1	-0.0941
RefSeq	KCNE1	NM_008424.3	Kcne1	ILMN_2607246	1	-0.064	0.788	-0.841	1	-0.0985	1	-0.119	0.909	-0.444	0.828	-0.39	1	-0.0502	0.463	-0.772	0.894	-0.315	0.972	-0.295	0.932	0.394	0.732	-0.382	0.978	0.129	0.963	0.0945	1	0.265	0.889	-0.477
Riken	8030406F08RIK	ri|8030406F08|PX00102L15|AK033091|1757	8030406F08Rik	ILMN_1239436	1	-0.164	0.788	-0.549	1	0.0245	1	-0.227	1	0.187	0.862	0.25	1	-0.135	0.568	-0.457	0.794	-0.338	1	-0.0862	0.911	-0.321	0.276	-0.707	0.643	-0.525	0.685	-0.336	1	0.203	0.877	-0.371
RefSeq	PLD5	NM_176916.4	Pld5	ILMN_1213763	1	0.0164	0.788	-0.295	1	0.101	1	-0.04	1	0.00863	0.959	0.065	1	-0.0372	0.449	-0.292	0.841	-0.144	1	-0.00243	1	-0.0458	0.272	-0.357	0.839	-0.152	0.908	-0.0674	1	0.106	0.807	-0.29
RefSeq	SLC7A2	NM_007514.3	Slc7a2	ILMN_3038743	0.899	-0.325	0.914	-0.149	1	0.0922	1	-0.0965	1	0.0232	0.735	-0.205	1	-0.0502	0.882	-0.103	0.676	-0.258	1	-0.0691	1	-0.0734	0.846	0.102	0.655	-0.281	0.79	0.136	1	0.208	1	-0.0334
RefSeq	4121402D02RIK	NM_028722.1	4121402D02Rik	ILMN_2746421	0.0336	-5.23	0.788	2.31	1	0.0468	1	1.2	0.414	2.01	0.0112	-4.42	0.517	-1.81	0.805	-0.699	0.972	0.299	0.929	-0.851	0.0452	-3.82	0.0341	3.72	0.553	-1.71	0.0399	3.57	1	-2.11	1	0.152
RefSeq	WDR12	NM_021312.4	Wdr12	ILMN_1259912	1	-0.0749	0.917	0.0605	1	0.0305	1	0.0275	0.956	-0.0597	0.356	-0.162	0.939	-0.0723	0.894	-0.0393	0.979	0.0211	1	0.0241	1	-0.0126	0.415	0.123	0.792	0.0808	0.212	0.186	1	-0.0934	0.921	-0.0634
RefSeq	4921509E07RIK	NM_027597.3	4921509E07Rik	ILMN_2631883	0.997	-0.11	1	-0.00936	1	0.00621	1	0.0128	0.927	0.0685	0.87	-0.054	0.937	0.0723	0.842	0.0501	0.677	0.105	0.842	0.0979	1	0.00385	0.501	0.104	0.944	0.0361	0.32	0.152	1	-0.0322	0.956	-0.0478
RefSeq	NOLA3	NM_025403.2	Nola3	ILMN_2669023	1	0.625	1	0.102	1	-1.83	1	0.575	0.367	-2.33	0.318	-2.28	0.95	-0.921	0.56	-1.39	0.997	0.111	0.464	-2.29	0.785	1.41	0.711	0.889	0.382	2.44	0.998	-0.0121	1	-1.03	0.916	0.901
RefSeq	PCDHB14	NM_053139.3	Pcdhb14	ILMN_2607000	1	-0.0796	0.815	0.236	1	0.106	0.961	-0.493	1	-0.0603	0.48	0.354	0.682	-0.321	0.401	0.408	0.866	-0.155	0.491	0.445	0.815	-0.26	0.942	0.0549	0.946	-0.0946	0.889	0.0912	1	-0.166	1	-0.0363
MEEBO	MTDNA_COXII	mtDNA_COXII	mtDNA_COXII	ILMN_1248039	1	-0.0462	0.788	2.36	1	0.16	1	0.243	0.23	4.15	0.235	3.86	1	0.238	0.494	2.36	0.856	1.21	0.956	1.13	0.354	-3.91	0.658	-1.51	0.526	-2.94	0.381	-2.73	1	-0.972	0.924	1.23
RefSeq	LCN12	NM_029958.1	Lcn12	ILMN_2660461	0.496	-3	0.868	1	1	0.0446	1	-0.122	0.582	-1.84	0.0166	-4.72	0.917	-1.06	0.997	0.0651	1	-0.0331	1	0.134	0.951	0.783	0.0141	4.78	0.583	1.81	0.0119	4.85	1	-1.03	1	-0.0689
RefSeq	OLFR594	NM_207143.1	Olfr594	ILMN_1226190	0.536	-0.316	1	0.014	1	0.0171	1	-0.0804	0.489	-0.231	0.0364	-0.467	0.927	-0.114	0.985	-0.0201	0.987	-0.0252	0.975	0.0723	0.895	0.117	0.0448	0.446	0.574	0.206	0.0127	0.539	1	-0.0893	0.927	-0.0925
RefSeq	LOC675933	XM_986119.2	LOC675933	ILMN_1235807	1	-0.0171	0.946	0.0361	1	-0.0461	1	0.0544	1	0.0165	0.752	-0.055	0.921	-0.0521	0.563	-0.0705	0.838	-0.0444	0.25	-0.145	0.803	-0.0687	0.934	-0.0155	0.753	-0.061	0.404	-0.09	1	-0.00772	0.833	0.0745
RefSeq	LOC381427	XM_358575.1	LOC381427	ILMN_1229031	1	-0.014	1	0.0338	1	-0.0533	1	-0.00158	0.816	-0.0877	0.62	-0.1	0.947	-0.0664	0.924	-0.031	0.941	-0.0349	0.864	-0.0866	1	0.0213	0.674	0.0691	0.883	0.0528	0.966	0.0135	1	-0.0315	0.93	0.0556
RefSeq	LOC381649	XM_355612.1	LOC381649	ILMN_1241536	1	0.132	1	-0.0737	1	-1.29	1	0.76	0.581	0.976	0.896	0.348	0.605	0.971	0.973	0.138	0.812	0.519	0.254	-1.53	1	-0.00503	0.907	-0.21	0.856	-0.457	0.0716	-1.88	1	0.452	0.431	1.67
RefSeq	CNTN6	NM_017383.3	Cntn6	ILMN_2613068	1	0.185	0.788	-0.748	1	-0.433	1	-0.227	1	-0.202	0.954	0.21	0.974	-0.414	0.432	-0.936	0.896	-0.349	0.896	-0.555	1	-0.212	0.25	-1.15	0.977	-0.148	0.499	-0.765	1	-0.065	0.937	-0.38
RefSeq	LOC670341	XR_002939.1	LOC670341	ILMN_1256898	1	0.0105	1	-0.00806	1	0.00924	1	-0.228	1	-0.0453	0.452	0.193	0.42	-0.232	0.992	-0.0122	0.814	-0.0991	0.839	0.138	0.66	-0.187	0.313	-0.205	0.939	-0.0538	0.866	-0.0551	1	-0.133	0.836	-0.15
Riken	B930085B11RIK	ri|B930085B11|PX00665F03|AK081092|1703	B930085B11Rik	ILMN_1235636	1	0.0747	0.788	-0.153	1	-0.0501	1	-0.0158	1	0.0053	0.77	0.0957	1	-0.0475	0.405	-0.185	0.979	0.0259	1	-0.00849	0.983	-0.0528	0.12	-0.28	0.988	0.0206	0.642	-0.104	1	-0.0734	0.802	-0.176
RefSeq	OLFR1509	NM_020514.1	Olfr1509	ILMN_2651333	0.854	-0.151	0.92	0.0635	1	-0.0923	1	-0.0391	0.979	0.0555	0.874	-0.0568	0.685	-0.128	0.955	-0.0256	0.841	0.0691	1	0.0159	0.47	-0.184	0.906	0.0312	0.994	0.0136	0.726	0.0727	1	-0.197	0.979	-0.0415
RefSeq	RNASE10	NM_029145.2	Rnase10	ILMN_2754737	1	0.056	0.788	-0.264	1	-0.00721	1	0.0728	0.864	0.149	0.786	0.132	0.999	-0.087	0.172	-0.423	0.848	-0.113	0.801	-0.193	0.671	-0.236	0.0319	-0.555	0.535	-0.261	0.224	-0.325	1	0.0257	0.807	-0.231
RefSeq	SGCB	NM_011890.4	Sgcb	ILMN_1222716	1	0.586	0.886	-1.19	1	-0.676	1	0.49	0.162	4.04	0.127	4.14	0.187	3.8	0.481	2.13	0.525	2.4	0.928	1.23	1	-0.24	0.448	-2.01	0.733	-1.65	0.27	-2.91	1	1.41	0.947	0.896
Riken	2300008H03RIK	ri|2300008H03|ZX00038E10|AK009045|1670	2300008H03Rik	ILMN_2546104	1	-0.0195	0.882	-0.246	1	-0.095	1	-0.156	1	-0.101	0.994	0.0351	0.998	-0.174	0.719	-0.264	0.775	-0.288	0.943	-0.227	1	-0.0724	0.614	-0.299	0.896	-0.187	0.697	-0.262	1	0.115	1	-0.0364
RefSeq	OLFR197	NM_146484.1	Olfr197	ILMN_2956500	0.715	-0.286	0.815	-0.151	1	0.18	1	0.0648	1	0.0532	0.303	-0.297	1	0.0165	0.501	-0.199	0.83	-0.115	1	0.000257	1	-0.0367	0.762	0.098	0.716	-0.168	0.244	0.298	1	0.132	0.822	-0.2
RefSeq	IL11RA1	NM_010549.2	Il11ra1	ILMN_1229957	1	0.21	1	0.028	1	-0.698	1	-0.592	0.0593	-1.46	0.5	-0.656	0.0822	-1.32	0.431	-0.7	0.897	0.259	1	0.153	1	0.139	0.982	-0.0435	0.0254	1.72	0.297	0.809	0.168	-1.58	0.753	-0.853
Riken	A630025D22RIK	ri|A630025D22|PX00145O13|AK041622|2457	A630025D22Rik	ILMN_1254619	1	-0.13	0.788	-0.175	1	-0.0762	1	0.0105	0.829	-0.108	0.198	-0.249	1	-0.0169	0.372	-0.202	0.761	-0.102	0.552	-0.188	0.897	0.0911	0.863	0.0462	1	0.00621	0.816	0.0602	1	0.0849	1	-0.0139
RefSeq	MCL1	NM_008562.3	Mcl1	ILMN_1216732	1	0.26	1	-0.0386	1	0.85	1	-0.21	0.934	0.341	0.367	0.811	0.299	-0.973	0.393	-0.802	0.0958	-1.28	0.984	-0.217	0.147	-1.31	0.0289	-1.61	0.0419	-1.62	0.173	-1.03	1	0.304	0.828	-0.585
RefSeq	INSL6	NM_013754.1	Insl6	ILMN_2677859	1	0.793	1	0.653	1	1.75	1	0.138	0.806	2.19	0.531	2.84	0.902	-1.88	0.798	-1.36	0.845	1.47	0.662	3.08	0.452	-4.06	0.211	-4.2	0.96	-0.718	0.977	0.237	1	-3.35	0.643	-4.44
RefSeq	RNF185	NM_145355.2	Rnf185	ILMN_2957036	1	-1.87	0.854	1.47	1	0.385	1	-0.379	0.949	-1.18	0.448	-2.67	0.955	-1.29	0.937	0.562	0.927	-0.797	1	-0.0317	1	-0.105	0.246	3.23	0.981	0.387	0.38	2.64	1	-0.493	0.996	0.593
RefSeq	ZFP251	NM_001007568.2	Zfp251	ILMN_2870623	1	-0.597	0.788	-2.16	1	0.201	1	1.7	0.28	2.19	0.996	-0.102	0.503	1.71	0.325	-2.15	0.465	1.7	1	0.202	0.982	-0.487	0.21	-2.05	0.924	-0.495	0.922	0.304	1	0.00794	0.536	-2.35
Riken	D230021F18RIK	ri|D230021F18|PX00188E14|AK051938|3254	D230021F18Rik	ILMN_2574431	1	-0.0455	0.982	-0.0365	1	-0.00477	1	-0.0943	0.996	-0.0383	0.993	0.0104	1	-0.0229	0.889	0.0349	0.958	-0.0262	0.921	0.0633	1	0.0155	0.91	0.0245	0.992	0.0122	0.761	0.0529	1	0.00331	0.992	-0.0285
RefSeq	IDH3A	NM_029573.2	Idh3a	ILMN_2740134	1	-0.307	1	0.0731	1	-0.439	1	-0.818	1	-0.341	0.996	0.171	1	0.454	0.752	1.34	0.493	2.87	0.511	3.25	0.985	0.794	0.752	1.17	0.468	3.21	0.311	3.08	1	-2.42	0.857	-1.9
RefSeq	GPATCH1	NM_026181.1	Gpatch1	ILMN_2926257	1	0.801	0.799	0.843	1	0.302	1	0.116	1	-0.135	0.833	0.55	1	-0.29	0.842	0.437	0.903	0.429	0.928	0.615	1	-0.155	0.969	-0.113	0.851	0.564	0.984	0.0652	1	-0.719	1	-0.178
RefSeq	SPTLC3	NM_175467.3	Sptlc3	ILMN_1247080	1	-0.0607	0.788	-1.31	1	-0.103	1	-0.622	0.871	0.92	0.487	1.48	0.678	-1.37	0.344	-2.05	0.537	-1.52	0.872	-1	0.329	-2.29	0.0295	-3.54	0.26	-2.44	0.131	-2.48	1	0.151	0.861	-1.05
Riken	A730062O07RIK	ri|A730062O07|PX00151P06|AK043167|3158	A730062O07Rik	ILMN_1248556	1	-0.0545	0.788	-0.394	1	-0.0885	1	0.0243	0.888	0.243	0.877	0.164	1	0.00947	0.45	-0.409	1	-0.00732	0.987	-0.12	0.9	-0.234	0.206	-0.573	0.792	-0.25	0.607	-0.284	1	0.0168	0.862	-0.289
RefSeq	GPR56	NM_018882.2	Gpr56	ILMN_2738618	0.884	-0.139	0.794	-0.105	0.427	0.277	1	-0.0941	1	-0.0293	0.793	-0.0738	1	-0.0429	0.831	-0.0538	0.0115	-0.349	1	0.0227	1	-0.0135	0.946	0.02	0.0449	-0.319	0.589	0.0965	0.202	0.306	0.898	-0.0765
RefSeq	CEBPG	NM_009884.3	Cebpg	ILMN_1244024	1	-0.281	0.788	3.92	1	0.188	1	2.4	1	-0.992	0.427	-3.67	0.734	-2.86	0.831	-1.34	0.919	-1.12	0.674	-3.33	0.907	-1.87	0.571	2.33	1	-0.132	0.969	0.337	1	-1.73	0.889	2
RefSeq	4930548F15RIK	XM_984432.1	4930548F15Rik	ILMN_1214624	1	0.0367	0.788	-0.328	1	-0.122	1	-0.0355	1	0.0012	0.92	0.0734	1	-0.0826	0.251	-0.375	1	-0.00549	0.967	-0.0916	0.974	-0.0838	0.0823	-0.449	1	-0.00669	0.597	-0.165	1	-0.0772	0.782	-0.284
RefSeq	CCDC121	XM_906534.2	Ccdc121	ILMN_1259013	0.563	0.144	0.788	0.0797	1	-0.0695	1	-0.0206	0.97	-0.0398	0.314	0.125	0.622	-0.0951	0.994	0.00523	0.83	-0.049	0.653	-0.0978	0.895	-0.0553	0.259	-0.119	0.995	-0.00918	0.0312	-0.222	1	-0.0461	0.802	0.103
RefSeq	E330034G19RIK	NM_001033214.1	E330034G19Rik	ILMN_2825118	1	-0.34	1	1.62e-05	1	-1.82	1	-0.00837	1	-0.0676	0.96	-0.399	1	-0.0654	0.997	-0.057	0.979	-0.285	0.576	-2.1	1	0.00219	0.925	0.342	0.989	-0.218	0.446	-1.7	1	0.22	0.799	2.04
RefSeq	LBX1	NM_010691.4	Lbx1	ILMN_2830970	1	-0.0498	0.949	0.0413	1	0.0707	1	-0.0841	1	-0.00816	0.949	0.0261	1	-0.0333	0.505	0.0922	0.662	-0.0864	0.88	0.0684	0.999	-0.0251	0.618	0.066	0.716	-0.0783	0.801	0.0423	1	0.0531	0.997	0.0238
NA	NA	NA	NA	NA	0.273	-0.337	0.99	-0.0472	1	-0.0666	1	0.0686	0.905	0.0882	0.0772	-0.317	1	0.0408	0.778	-0.075	0.993	-0.0141	0.705	-0.149	0.986	-0.0474	0.162	0.242	0.771	-0.102	0.368	0.168	1	0.0549	0.923	0.0742
RefSeq	GGNBP1	NM_027544.1	Ggnbp1	ILMN_2721198	1	1.39	0.788	2.91	1	-0.183	1	-1.26	0.575	-3.55	0.946	-0.891	0.246	-5.28	0.881	-1.1	0.774	-2.12	0.985	-1.04	0.928	-1.73	0.984	-0.207	0.888	1.43	0.988	-0.147	1	-3.16	1	-0.0602
RefSeq	EG434510	NM_001034892.1	EG434510	ILMN_2989109	0.999	-0.184	1	0.00057	1	-0.0582	1	-0.238	1	0.0282	0.894	0.0815	1	-0.0595	0.551	0.179	1	-0.00685	0.824	0.173	0.964	-0.0877	0.761	0.0972	0.979	-0.035	0.796	0.0911	1	-0.0526	1	0.0061
RefSeq	NGB	NM_022414.2	Ngb	ILMN_2895873	1	0.359	0.788	-1.71	1	-0.0606	1	-0.461	0.892	0.845	0.392	1.67	0.989	-0.596	0.371	-1.84	0.65	-1.21	0.919	-0.811	0.668	-1.44	0.0258	-3.51	0.363	-2.06	0.12	-2.48	1	0.615	0.86	-1.03
RefSeq	DGKB	NM_178681.4	Dgkb	ILMN_1228648	1	0.0885	0.998	0.0509	1	-0.102	1	-0.0698	1	0.0323	0.446	0.191	0.926	-0.102	0.984	0.0185	0.818	-0.0955	0.856	-0.128	0.812	-0.134	0.395	-0.172	0.735	-0.128	0.107	-0.319	1	-0.00663	0.836	0.147
RefSeq	KCNC1	NM_008421.2	Kcnc1	ILMN_1239595	0.421	-0.687	1	-0.0965	1	0.0268	1	0.0308	0.979	0.149	0.225	-0.568	1	0.0735	0.974	-0.0538	0.998	0.0213	1	0.0173	1	-0.0759	0.218	0.515	0.922	-0.128	0.167	0.586	1	0.0523	1	-0.0711
RefSeq	DIRAS1	NM_145217.2	Diras1	ILMN_1220054	1	-0.898	0.788	-1.24	1	-0.598	1	-0.52	1	-0.284	0.84	-0.662	0.747	-1.19	0.358	-1.91	0.59	-1.34	0.669	-1.42	0.866	-0.905	0.446	-1.25	0.718	-1.06	0.714	-0.758	1	0.153	0.964	-0.489
RefSeq	CARM1	NM_021531.2	Carm1	ILMN_3003076	1	0.404	0.788	-1.34	1	-0.0616	1	-0.283	0.999	-0.426	0.965	0.262	1	-0.247	0.448	-1.3	0.939	-0.374	1	-0.153	1	0.178	0.279	-1.57	1	0.0515	0.856	-0.414	1	0.127	0.825	-1.15
RefSeq	LOC385644	XM_358834.1	LOC385644	ILMN_1220243	1	0.0148	0.982	-0.156	1	-0.0867	1	-0.396	1	0.0843	0.473	0.495	1	0.026	0.728	0.266	0.953	0.119	0.755	0.428	1	-0.0583	0.736	-0.229	0.998	0.0347	0.955	-0.0669	1	-0.093	0.967	-0.162
RefSeq	KHDRBS1	NM_011317.3	Khdrbs1	ILMN_1256052	0.997	1.31	0.982	0.502	1	-1.66	1	0.152	0.697	-1.35	0.985	-0.199	0.996	-0.584	0.97	-0.233	0.997	-0.0984	0.532	-1.91	0.931	0.77	0.995	-0.0345	0.688	1.26	0.355	-1.71	1	-0.485	0.804	1.67
RefSeq	FOXN4	NM_148935.2	Foxn4	ILMN_1248018	1	-0.532	0.814	-0.859	1	0.176	1	-0.442	0.895	-0.733	0.724	-0.823	0.948	-0.664	0.519	-1.08	0.545	-1.28	0.931	-0.659	1	0.0696	0.916	-0.257	0.879	-0.544	0.958	0.164	1	0.614	0.967	-0.421
RefSeq	IMPA1	NM_018864.4	Impa1	ILMN_2718157	0.874	-0.503	0.978	-0.16	1	-0.114	1	0.0311	0.932	0.244	0.757	-0.29	0.991	0.194	1	0.00252	0.742	0.324	0.971	0.179	1	-0.0502	0.633	0.293	0.976	0.0803	0.418	0.47	1	-0.131	0.954	-0.177
RefSeq	KCNH8	NM_001031811.1	Kcnh8	ILMN_1216399	1	-4.31e-05	0.948	0.0427	1	-0.0491	1	-0.0612	0.949	0.0503	0.461	0.111	1	-0.0242	0.591	0.0797	0.755	0.07	0.832	0.0821	0.84	-0.0745	0.861	-0.0317	0.974	0.0197	0.882	-0.0294	1	-0.0942	1	-0.00238
Riken	A330040H08RIK	ri|A330040H08|PX00131M06|AK039405|726	A330040H08Rik	ILMN_1221194	1	-0.0276	0.788	0.117	1	-0.0209	1	-0.0165	1	-0.00478	0.982	-0.0159	0.95	-0.0586	0.64	0.0751	0.933	-0.0338	0.979	-0.0383	0.935	-0.0538	0.489	0.091	0.951	-0.0291	0.925	-0.0224	1	-0.0247	0.807	0.113
RefSeq	EG433003	XM_484529.5	EG433003	ILMN_1214722	1	0.223	0.793	-0.476	1	0.436	1	0.0271	0.989	-0.222	0.999	-0.0258	1	-0.112	0.442	-0.615	0.416	-0.742	0.923	-0.333	1	0.11	0.388	-0.589	0.663	-0.52	0.733	-0.308	1	0.63	0.925	-0.282
RefSeq	OLFR979	NM_147108.1	Olfr979	ILMN_1228380	1	0.19	0.788	-1.61	1	-0.624	1	-0.407	0.709	1.47	0.368	2.06	0.962	-0.851	0.392	-2.05	0.714	-1.25	0.775	-1.47	0.442	-2.32	0.0287	-4.11	0.289	-2.72	0.0601	-3.53	1	0.399	0.965	-0.584
Riken	SEMA4G	ri|A330030L04|PX00130F05|AK039355|1372	Sema4g	ILMN_2560329	0.599	0.2	0.971	-0.049	0.851	-0.219	1	-0.0545	0.86	-0.0886	0.372	0.166	1	-0.000704	0.997	0.00477	0.909	0.0495	0.792	-0.115	0.869	0.0879	0.296	-0.161	0.591	0.138	0.0649	-0.282	1	-0.0502	0.829	0.12
RefSeq	MRGPRA5	NM_207534.1	Mrgpra5	ILMN_2992572	1	-0.0895	0.845	-0.115	1	0.0472	1	-0.0132	0.761	-0.149	0.378	-0.225	1	-0.0123	0.694	-0.114	0.963	-0.041	1	0.0193	0.83	0.137	0.654	0.111	0.815	0.108	0.262	0.244	1	0.0287	0.862	-0.134
NA	NA	NA	NA	NA	1	-0.011	1	0.00609	1	-0.115	1	0.0523	0.976	0.0565	0.998	-0.00679	0.968	0.0679	0.968	0.0217	0.451	0.164	1	-0.00298	1	0.0114	0.917	0.0285	0.709	0.108	0.993	0.00381	1	-0.0964	1	0.0247
Riken	C230096G02RIK	ri|C230096G02|PX00177G02|AK049067|3347	C230096G02Rik	ILMN_1256727	1	0.00997	0.932	-0.0599	1	0.0196	1	-0.0511	1	-0.0391	0.978	0.0221	1	-0.000845	0.992	-0.0096	0.779	-0.0843	1	-0.0136	0.991	0.0382	0.903	-0.0317	0.926	-0.0452	0.893	-0.0356	1	0.0834	1	0.00396
RefSeq	SLC12A9	NM_031406.2	Slc12a9	ILMN_2659574	1	-0.26	0.788	-0.678	1	0.107	1	-0.0899	1	-0.0809	0.816	-0.251	1	-0.0762	0.358	-0.664	0.902	-0.186	1	0.0107	1	0.0047	0.475	-0.413	0.968	-0.105	0.718	0.262	1	0.11	0.713	-0.675
RefSeq	CBX8	NM_013926.1	Cbx8	ILMN_1232016	1	-0.0693	0.87	-0.44	1	-0.211	1	-0.29	1	0.0725	0.893	0.293	0.967	-0.384	0.64	-0.534	0.666	-0.652	0.854	-0.573	0.899	-0.456	0.351	-0.828	0.633	-0.724	0.357	-0.866	1	0.268	1	0.0383
RefSeq	TICAM2	NM_173394.2	Ticam2	ILMN_2955020	1	-0.72	1	-0.042	1	-0.116	1	-1.43	1	0.0601	0.73	0.768	1	-0.0811	0.413	1.31	1	0.0024	0.605	1.31	1	-0.141	0.751	0.537	0.999	-0.0577	0.765	0.546	1	-0.0835	1	-0.00977
MEEBO	9930021F22RIK	scl54753.5.1_33	9930021F22Rik	ILMN_1219762	1	0.327	1	0.0609	1	-0.0353	0.42	-2.4	0.497	1.33	0.00147	4.06	0.215	1.87	0.000325	4.33	0.214	1.84	0.000496	4.21	0.943	0.539	0.901	0.273	0.878	0.51	0.96	0.148	1	0.0287	1	0.125
RefSeq	ORM1	NM_008768.1	Orm1	ILMN_1226935	1	0.521	0.788	1.18	1	0.283	1	0.341	0.0425	3.34	0.0277	3.52	0.904	0.884	0.393	1.73	0.941	-0.411	0.983	-0.469	0.253	-2.46	0.264	-1.8	0.0236	-3.75	0.01	-3.99	1	1.29	0.596	2.19
NA	NA	NA	NA	NA	1	-0.0354	1	-0.025	1	-0.0163	1	0.0771	0.868	0.0684	0.875	-0.0441	1	-0.0374	0.373	-0.139	0.808	-0.0605	0.392	-0.154	0.691	-0.106	0.45	-0.0954	0.499	-0.129	0.405	-0.11	1	0.0231	1	0.0145
RefSeq	MYL3	NM_010859.1	Myl3	ILMN_2691780	1	-0.308	1	0.00426	1	0.0245	1	-1.3	1	0.124	0.56	1.11	1	0.0575	0.417	1.36	0.997	-0.0765	0.674	1.25	1	-0.0669	0.92	0.246	0.978	-0.201	0.967	0.132	1	0.134	1	0.114
Riken	E330027M22RIK	ri|E330027M22|PX00212H23|AK054458|2358	E330027M22Rik	ILMN_1221523	1	-0.0125	0.802	-0.439	1	-0.0671	1	0.00375	1	0.195	0.932	0.179	0.885	-0.395	0.349	-0.838	0.857	-0.281	0.915	-0.352	0.691	-0.59	0.132	-1.02	0.701	-0.477	0.486	-0.531	1	-0.113	0.843	-0.485
Riken	SLC15A2	ri|8430408C16|PX00024N13|AK018393|963	Slc15a2	ILMN_1222763	0.191	2.94	1	-0.115	1	-0.145	1	0.0427	0.0139	-3.34	0.897	-0.445	1	0.0813	0.993	-0.0766	0.997	0.0761	1	-0.111	0.0132	3.42	0.858	0.369	0.0128	3.42	0.883	0.334	1	0.00521	1	0.0349
RefSeq	MAP3K7IP1	NM_025609.2	Map3k7ip1	ILMN_2906042	1	-0.569	0.788	2.32	0.916	3.76	0.678	-4.3	0.132	-4.62	0.9	-0.888	0.169	-4.22	0.463	2.4	0.239	-3.78	0.198	4.28	1	0.4	0.232	3.29	0.923	0.837	0.0577	5.16	1	-0.437	0.853	-1.88
RefSeq	GPSN2	NM_134118.3	Gpsn2	ILMN_2710784	1	0.0408	0.957	-0.3	1	0.402	1	-0.648	0.0101	-2.22	0.0885	-1.54	0.0268	-1.83	0.137	-1.48	0.0294	-1.8	0.701	-0.75	0.929	0.393	0.982	0.0524	0.828	0.426	0.404	0.786	1	-0.0326	0.811	-0.734
RefSeq	CD2	NM_013486.2	Cd2	ILMN_2753697	1	-0.173	0.792	-1.1	1	-1.25	1	0.838	0.753	1.09	0.997	0.0827	0.994	0.53	0.441	-1.41	0.139	-2.42	0.00153	-4.5	0.96	-0.564	0.331	-1.49	0.0271	-3.51	0.00187	-4.59	0.291	2.95	0.178	3.09
RefSeq	TRO	NM_001002272.2	Tro	ILMN_1235530	1	0.118	0.788	-0.46	1	0.0511	1	0.322	0.817	0.345	0.934	0.141	1	0.166	0.38	-0.616	0.999	-0.0214	0.908	-0.292	0.974	-0.18	0.164	-0.758	0.719	-0.367	0.482	-0.433	1	0.187	0.875	-0.325
RefSeq	TAAR3	NM_001008429.1	Taar3	ILMN_1222605	1	-0.883	0.788	-1.27	1	-0.0782	1	-0.705	1	-0.145	0.94	-0.323	0.698	-1.06	0.348	-1.63	0.551	-1.19	0.946	-0.563	0.8	-0.919	0.321	-1.3	0.649	-1.05	0.923	-0.241	1	0.126	0.822	-1.06
RefSeq	DUSP6	NM_026268.1	Dusp6	ILMN_2925711	1	0.726	1	-0.412	1	0.44	1	0.392	0.96	0.75	0.732	1.08	1	-0.335	0.637	-1.14	0.985	-0.226	1	-0.179	0.864	-1.09	0.232	-2.22	0.809	-0.976	0.568	-1.26	1	-0.11	0.898	-0.961
MEEBO	COL23A1	scl072794.4_14	Col23a1	ILMN_1241768	1	-0.216	0.811	-0.547	1	-0.183	1	-0.282	1	0.0887	0.967	0.155	0.99	-0.322	0.592	-0.587	0.658	-0.66	0.859	-0.561	0.921	-0.411	0.409	-0.742	0.616	-0.749	0.463	-0.716	1	0.338	1	-0.026
NA	NA	NA	NA	NA	1	-0.0302	0.788	-1.77	1	-0.222	1	-0.468	0.876	1.08	0.583	1.52	0.981	-0.778	0.4	-2.08	0.683	-1.4	0.883	-1.15	0.637	-1.86	0.0663	-3.6	0.378	-2.48	0.178	-2.67	1	0.619	0.912	-0.925
NA	NA	NA	NA	NA	0.526	-0.359	1	-0.00556	1	-0.0192	1	-0.0639	1	-0.0158	0.279	-0.311	1	-0.0495	0.996	0.00891	0.999	-0.0111	1	0.0337	1	-0.0337	0.199	0.32	1	0.00474	0.173	0.344	1	-0.0384	1	-0.0248
NA	NA	NA	NA	NA	1	-0.0737	1	-0.0206	1	-0.0294	1	-0.0926	1	-0.0215	1	-0.00252	0.82	-0.127	0.882	-0.0548	0.995	-0.0138	0.989	0.0495	0.879	-0.105	0.855	-0.0523	1	0.00775	0.865	0.052	1	-0.113	0.885	-0.104
RefSeq	TAF1C	NM_021441.2	Taf1c	ILMN_2653808	1	-0.129	0.93	-0.124	1	-0.277	1	-0.0975	1	-0.0736	0.893	-0.105	1	-0.0112	0.977	-0.0372	0.958	-0.0653	0.768	-0.245	1	0.0624	0.896	0.0678	1	0.00829	0.742	-0.14	1	0.0541	0.856	0.208
MEEBO	GCAP3	scl0014483.1_1	Gcap3	ILMN_1221986	1	-0.484	0.788	-1.15	1	-0.188	1	-0.46	1	-0.227	0.972	-0.25	0.756	-1.15	0.364	-1.84	0.51	-1.48	0.762	-1.21	0.856	-0.92	0.302	-1.59	0.636	-1.26	0.607	-0.962	1	0.338	0.929	-0.627
MEEBO	WWP1	scl24523.27_25	Wwp1	ILMN_1243215	0.934	2.44	1	0.000357	1	1.37	1	1.44	0.114	4.94	0.0367	5.95	0.31	3.67	0.513	2.24	0.0469	5.53	0.0679	5.47	0.932	-1.27	0.191	-3.71	0.963	0.591	0.932	-0.48	1	-1.86	0.759	-3.23
RefSeq	NIPSNAP3A	NM_025623.2	Nipsnap3a	ILMN_2596459	1	0.0292	0.792	-0.282	1	-0.0955	1	-0.224	0.89	-0.208	0.985	0.0448	1	-0.116	0.768	-0.174	0.939	-0.101	1	0.0275	0.995	0.0921	0.626	-0.219	0.935	0.107	0.986	-0.0172	1	-0.0152	0.898	-0.202
RefSeq	1110033F04RIK	NM_026807.2	1110033F04Rik	ILMN_2648134	1	0.299	1	-0.0915	1	-0.0206	1	0.11	8.56e-07	-2.3	2.97e-06	-2.11	1	0.0159	0.775	-0.186	0.928	0.121	1	-0.00966	5.21e-07	2.31	9.49e-06	1.92	2.38e-07	2.42	2.44e-06	2.1	1	-0.105	0.927	-0.176
RefSeq	UNC119	NM_011676.2	Unc119	ILMN_2464999	1	-0.344	0.788	-1.32	1	-0.21	1	-1.03	1	-0.301	0.937	0.383	0.834	-0.974	0.478	-1.26	0.635	-1.18	0.993	-0.358	0.93	-0.672	0.274	-1.64	0.774	-0.875	0.705	-0.74	1	0.203	0.873	-0.904
RefSeq	CEP350	XM_129509.9	Cep350	ILMN_1222118	1	-0.189	0.856	-1.07	1	-0.0771	1	-0.322	1	-0.397	0.981	-0.264	0.847	-1.29	0.411	-2.03	0.754	-1.2	0.931	-0.957	0.934	-0.891	0.394	-1.77	0.876	-0.804	0.819	-0.693	1	-0.0863	0.892	-1.07
MEEBO	4930404N11RIK	scl00116970.1_109	4930404N11Rik	ILMN_1253019	1	0.012	0.788	0.282	1	0.0932	1	-0.187	0.929	0.145	0.354	0.344	0.963	0.138	0.0633	0.608	0.971	0.0538	0.552	0.334	1	-0.00724	0.409	0.263	0.926	-0.0917	0.99	-0.0105	1	0.0844	0.807	0.274
RefSeq	ATP2A3	NM_016745.2	Atp2a3	ILMN_2900462	1	-0.091	0.797	1.47	1	-1.15	1	0.113	1	0.206	1	0.00196	0.854	-1.36	1	-0.000569	0.733	-1.37	0.448	-2.63	0.791	-1.57	0.999	-0.00253	0.692	-1.58	0.242	-2.63	1	0.00665	0.733	2.63
RefSeq	TRP53INP1	NM_021897.1	Trp53inp1	ILMN_2971479	1	-0.0408	0.871	-0.52	1	-0.309	1	1.04	0.0289	2.32	0.315	1.23	0.0311	2.17	0.665	0.603	0.0282	2.18	0.758	0.832	1	-0.15	0.593	-0.629	0.985	-0.132	0.789	-0.4	1	-0.0186	0.994	-0.229
MEEBO	1700012B15RIK	scl43447.9.129_14	1700012B15Rik	ILMN_1246016	0.834	0.15	1	0.0172	1	-0.117	1	0.00124	1	-0.0375	0.606	0.111	1	-0.016	1	-1.23e-06	0.783	0.0804	0.99	-0.0383	1	0.0216	0.483	-0.111	0.654	0.118	0.348	-0.149	1	-0.0964	0.982	0.0383
RefSeq	LOC100044146	XM_001471897.1	LOC100044146	ILMN_2612439	0.721	0.122	0.788	0.0941	1	-0.104	1	-0.0409	0.428	-0.12	0.85	0.0435	0.76	-0.0794	0.712	0.0557	0.996	-0.00701	0.853	-0.0701	0.957	0.0404	0.957	0.0122	0.505	0.113	0.314	-0.114	1	-0.0724	0.74	0.126
NA	NA	NA	NA	NA	1	-0.0614	1	-0.048	1	-0.0657	1	-0.15	1	-0.0457	0.956	0.0427	1	-0.0237	0.816	0.0781	0.989	-0.0205	0.979	0.0636	1	0.022	0.923	0.0354	0.986	0.0252	0.965	0.0209	1	-0.00324	1	0.0145
RefSeq	LOC383864	XM_357299.1	LOC383864	ILMN_1239461	1	-0.0814	0.951	-0.0558	1	-0.078	1	-0.0102	0.686	0.126	0.887	0.0544	1	0.0209	0.959	-0.0247	1	-0.00113	0.943	-0.0689	0.818	-0.105	0.672	-0.079	0.645	-0.127	0.488	-0.123	1	0.022	0.973	0.0442
RefSeq	CDSN	NM_001008424.2	Cdsn	ILMN_2796382	1	0.021	0.794	0.423	0.943	0.803	1	0.0176	0.814	-0.389	0.691	-0.385	0.835	0.395	0.324	0.8	1	0.00122	0.375	0.787	0.402	0.783	0.0515	1.19	0.738	0.39	0.051	1.17	1	0.393	1	0.0133
RefSeq	SPRR2A	NM_011468.4	Sprr2a	ILMN_3071908	1	-0.456	0.788	-1.64	1	-0.364	1	-0.463	0.94	0.782	0.825	0.788	0.911	-0.96	0.359	-2.13	0.666	-1.31	0.835	-1.21	0.61	-1.74	0.0974	-2.92	0.425	-2.09	0.276	-2	1	0.348	0.894	-0.926
RefSeq	DGKQ	NM_199011.1	Dgkq	ILMN_1219240	1	0.0594	1	0.0132	1	0.0459	1	0.103	0.758	0.124	0.816	0.0805	0.731	0.136	0.901	0.0456	0.841	0.0778	1	0.0204	1	0.0114	0.908	-0.0349	0.939	-0.0466	0.817	-0.0601	1	0.058	1	0.0252
RefSeq	TENC1	NM_153533.2	Tenc1	ILMN_2744164	0.335	-0.682	0.934	-0.145	1	-0.0026	1	-0.0056	1	0.0852	0.142	-0.591	0.983	0.148	0.997	0.00899	0.96	0.0761	1	0.0791	1	0.0628	0.109	0.6	1	-0.00908	0.0709	0.67	1	0.0718	1	-0.0701
MEEBO	SHD	scl50606.7.1_142	Shd	ILMN_2775742	1	0.272	1	-0.23	1	-0.0786	1	-0.795	1	0.0401	0.379	1.11	1	-0.0892	0.758	0.476	0.952	-0.234	0.934	0.483	1	-0.129	0.587	-0.632	0.939	-0.274	0.624	-0.625	1	0.145	1	-0.00648
Riken	A630047E20RIK	ri|A630047E20|PX00145M24|AK041928|3013	A630047E20Rik	ILMN_2571808	1	-0.426	0.93	-0.374	1	0.262	1	0.237	1	-0.204	0.479	-0.867	0.973	-0.399	0.397	-1.01	0.848	-0.409	0.95	-0.384	1	-0.195	0.937	-0.143	0.96	-0.205	0.694	0.483	1	0.0101	0.857	-0.626
RefSeq	MAP4K5	NM_024275.2	Map4k5	ILMN_1216281	1	-0.0941	0.888	-0.352	1	-0.0871	1	-0.121	1	0.174	0.932	0.201	1	-0.0441	0.831	-0.275	0.993	-0.063	1	-0.029	0.983	-0.218	0.574	-0.476	0.919	-0.237	0.846	-0.23	1	0.0189	0.959	-0.246
Riken	A230104G09RIK	ri|A230104G09|PX00063J23|AK039171|2829	A230104G09Rik	ILMN_2574066	1	0.0803	0.974	-0.0441	1	0.00754	1	0.00879	1	-0.0362	0.94	0.0352	0.91	-0.0776	0.442	-0.13	1	0.000332	1	-0.000912	0.983	-0.0414	0.244	-0.166	0.942	0.0366	0.878	-0.0361	1	-0.0779	0.807	-0.13
RefSeq	TRPC3	NM_019510.1	Trpc3	ILMN_3001313	1	-0.187	0.871	-0.181	1	-0.0228	1	-0.044	1	-0.0905	0.687	-0.234	1	0.00416	0.829	-0.133	0.997	0.0229	1	0.0441	0.988	0.0947	0.855	0.1	0.92	0.113	0.507	0.278	1	-0.0188	0.908	-0.177
RefSeq	V1RH3	NM_134212.1	V1rh3	ILMN_1231031	1	-0.0166	0.811	-0.499	1	0.0676	1	-0.167	1	0.137	0.877	0.287	0.952	-0.372	0.458	-0.704	0.782	-0.432	0.992	-0.198	0.834	-0.508	0.211	-0.991	0.695	-0.569	0.619	-0.484	1	0.0602	0.862	-0.507
RefSeq	LOC383062	XM_356831.1	LOC383062	ILMN_2536614	1	-0.00138	0.981	-0.0319	1	-0.137	1	0.0144	0.969	0.0412	0.946	0.0254	0.997	0.0366	0.985	-0.00977	0.971	0.0189	0.436	-0.133	1	-0.00464	0.819	-0.0352	0.963	-0.0224	0.149	-0.158	1	0.0177	0.764	0.123
RefSeq	RPRD1A	NM_144861.2	Rprd1a	ILMN_2776876	0.935	-0.425	0.995	-0.131	1	-0.429	1	-0.107	0.975	-0.181	0.419	-0.498	1	-0.0188	0.986	-0.0425	0.99	0.0463	0.896	-0.276	0.974	0.162	0.363	0.456	0.844	0.227	0.739	0.223	1	-0.0652	0.913	0.233
RefSeq	CYP4A31	NM_201640.1	Cyp4a31	ILMN_2960044	0.996	-0.197	0.788	-0.266	1	-0.0865	1	-0.186	0.994	-0.0808	0.882	-0.0922	1	-0.00648	0.851	-0.0863	0.985	-0.0311	0.988	0.0683	0.983	0.0743	0.994	0.00585	0.968	0.0497	0.613	0.16	1	0.0247	0.875	-0.155
RefSeq	C4A	NM_011413.2	C4a	ILMN_2646052	1	0.427	1	-0.144	0.389	-3.65	1	0.223	1	-0.53	0.967	-0.326	0.00022	6.29	0.000565	5.92	0.079	3.3	0.979	-0.575	0.000196	6.82	0.000509	6.25	0.0594	3.83	0.951	-0.249	0.603	2.99	0.00166	6.5
RefSeq	E2F1	NM_007891.3	E2f1	ILMN_1231138	1	-0.476	0.791	2.21	1	1.34	1	1.07	1	0.223	0.833	-1.32	0.914	-1.63	0.957	-0.489	0.751	-1.82	0.919	-1.54	0.852	-1.85	0.857	0.83	0.72	-2.04	0.976	-0.222	1	0.184	0.95	1.05
RefSeq	SSXB5	NM_199319.1	Ssxb5	ILMN_3008642	0.876	-0.232	1	-0.0609	1	0.0206	1	-0.141	1	0.0684	0.992	-0.0219	1	0.0016	0.85	0.0819	0.975	-0.0385	0.921	0.123	0.986	-0.0668	0.739	0.104	0.855	-0.107	0.63	0.145	1	0.0401	1	-0.0415
RefSeq	OLFR1222	NM_001011860.1	Olfr1222	ILMN_3161191	1	-0.648	0.802	-0.663	1	0.354	1	-0.265	1	0.0434	0.894	-0.339	1	-0.197	0.661	-0.595	0.701	-0.697	1	-0.0779	0.995	-0.24	0.873	-0.256	0.689	-0.74	0.877	0.261	1	0.5	0.901	-0.517
Riken	C530041E22RIK	ri|C530041E22|PX00669D20|AK083061|2735	C530041E22Rik	ILMN_1232786	1	0.0357	0.979	-0.0354	1	-0.014	1	-0.0484	0.787	-0.0797	0.999	0.00452	0.818	-0.0794	0.68	-0.0664	0.564	-0.106	0.877	-0.0712	1	0.000203	0.596	-0.0709	0.958	-0.0259	0.598	-0.0757	1	0.0261	1	0.00477
RefSeq	LOC100041077	XM_001476560.1	LOC100041077	ILMN_1220089	1	-0.0929	0.788	-0.108	1	-0.0801	1	0.11	0.416	0.158	0.9	-0.0449	0.947	0.0666	0.39	-0.151	0.846	0.0605	0.652	-0.129	0.826	-0.091	0.467	-0.106	0.705	-0.0971	0.621	-0.0842	1	0.00609	1	-0.0221
RefSeq	BAZ1A	XM_915565.3	Baz1a	ILMN_1227401	1	-0.00755	0.871	-0.253	1	-0.549	1	-0.167	1	-0.00521	0.909	0.154	0.968	-0.22	0.643	-0.306	1	0.0126	0.805	-0.369	0.941	-0.215	0.37	-0.46	1	0.0178	0.329	-0.523	1	-0.233	1	0.0632
RefSeq	GSDMDC1	NM_026960.3	Gsdmdc1	ILMN_2752790	1	-0.0962	0.824	-0.166	1	-0.0431	1	-0.0499	1	0.0105	0.982	-0.0358	1	0.0255	0.861	-0.091	1	0.00518	1	0.012	1	0.015	0.91	-0.0552	1	-0.00531	0.932	0.0477	1	0.0203	0.943	-0.103
MEEBO	ADRA1B	scl40319.5_436	Adra1b	ILMN_2606415	1	-0.0994	0.884	0.1	1	0.0686	1	0.136	0.792	0.142	0.831	-0.0932	1	0.0432	0.996	0.00781	0.993	0.0171	0.995	-0.05	0.925	-0.0987	0.697	0.101	0.773	-0.125	0.912	0.0431	1	0.0261	0.977	0.0579
Riken	01/09/2007	ri|D430043E23|PX00195I14|AK052529|2864	01/09/2007	ILMN_1226120	0.815	-0.125	0.938	-0.0462	1	-0.0131	1	0.0216	0.936	0.0554	0.601	-0.0917	1	0.0072	0.729	-0.0606	0.886	-0.0449	0.854	-0.0796	0.95	-0.0482	0.87	0.0311	0.634	-0.1	0.966	0.0121	1	0.0521	1	0.019
RefSeq	RFFL	NM_001007465.1	Rffl	ILMN_3124547	0.821	-2.17	1	0.404	1	-1.37	1	-0.139	0.59	-1.94	0.0687	-3.97	0.771	-1.54	0.748	-1	0.8	-1.09	0.539	-2.32	1	0.399	0.161	2.97	0.872	0.855	0.494	1.65	1	-0.457	0.865	1.32
RefSeq	PTPRF	NM_011213.2	Ptprf	ILMN_2662690	1	0.193	0.803	-0.363	1	0.307	1	-0.0314	1	0.00789	0.845	0.233	1	0.0168	0.679	-0.315	0.391	-0.638	0.908	-0.299	1	0.0089	0.332	-0.547	0.444	-0.646	0.379	-0.532	1	0.655	1	-0.0151
RefSeq	AGFG2	NM_178162.2	Agfg2	ILMN_2612774	1	0.128	0.881	-1.08	1	-1.52	1	0.616	0.26	3.13	0.326	2.64	0.254	3.13	0.624	1.43	0.56	2.04	1	-0.0923	1	0.00345	0.649	-1.21	0.836	-1.09	0.243	-2.73	1	1.09	0.854	1.52
RefSeq	TYK2	NM_018793.1	Tyk2	ILMN_2848018	1	0.387	1	0.0371	1	-0.832	1	-0.845	1	-0.851	0.984	0.381	1	0.761	0.718	1.64	0.854	1.36	0.947	1.37	0.908	1.61	0.764	1.26	0.712	2.21	0.842	0.989	1	-0.596	1	0.273
RefSeq	ITM2B	NM_008410.2	Itm2b	ILMN_2685362	1	-0.01	0.97	-0.0826	1	0.126	1	-0.109	0.514	0.261	0.211	0.36	0.878	0.154	0.573	0.18	0.86	0.107	0.35	0.342	0.943	-0.107	0.52	-0.18	0.766	-0.154	0.978	-0.0175	1	0.047	0.864	-0.162
RefSeq	LAYN	XM_146887.7	Layn	ILMN_1257873	0.834	-0.235	0.87	-0.118	1	-0.0904	1	-0.287	1	0.0238	0.9	0.0759	0.237	-0.33	0.585	-0.16	0.67	-0.172	1	0.0245	0.268	-0.354	0.316	-0.236	0.627	-0.196	0.901	-0.0513	1	-0.157	0.828	-0.185
RefSeq	LOC382136	XM_358710.1	LOC382136	ILMN_1216951	1	-0.277	0.88	-0.672	1	-0.179	1	-0.516	1	0.192	0.908	0.431	0.916	-0.749	0.611	-0.905	0.731	-0.885	0.956	-0.548	0.816	-0.941	0.345	-1.34	0.668	-1.08	0.552	-0.979	1	0.136	0.983	-0.357
Riken	3230402H02RIK	ri|3230402H02|PX00093A07|AK019450|2633	3230402H02Rik	ILMN_1215329	0.0808	-0.648	1	-0.011	1	-0.172	1	0.145	1	0.0102	0.00159	-0.783	1	-0.00579	0.614	-0.162	0.939	0.0653	0.606	-0.252	1	-0.016	0.0119	0.621	0.959	0.055	0.0317	0.53	1	-0.071	0.945	0.0901
RefSeq	A630033E08RIK	NM_177358.3	A630033E08Rik	ILMN_1243037	0.595	-0.573	1	-0.0832	1	0.2	1	-0.0442	1	-0.0299	0.265	-0.559	1	-0.0584	0.925	-0.0974	0.751	-0.262	1	-0.0182	1	-0.0285	0.294	0.461	0.805	-0.233	0.228	0.541	1	0.204	1	-0.0792
Riken	A930008A22RIK	ri|A930008A22|PX00065K11|AK020827|891	A930008A22Rik	ILMN_1248475	1	-0.266	0.788	-0.772	1	-0.362	1	-0.111	1	0.0333	0.975	-0.122	1	-0.087	0.431	-0.748	0.948	-0.188	0.898	-0.439	1	-0.12	0.45	-0.626	0.934	-0.221	0.776	-0.317	1	0.101	0.935	-0.309
MEEBO	ARL10C	scl29666.8_123	Arl10c	ILMN_1233167	1	1.12	1	-0.261	1	-1.31	1	0.28	1	0.911	0.782	1.75	1	-0.409	0.888	-0.95	0.769	-1.93	0.585	-3.52	0.954	-1.32	0.449	-2.7	0.628	-2.84	0.124	-5.27	1	1.52	0.833	2.57
RefSeq	USP44	NM_183199.2	Usp44	ILMN_2741066	0.953	-0.187	0.8	-0.15	1	0.0692	1	0.0332	0.896	0.118	0.821	-0.102	0.943	0.11	0.858	-0.073	1	0.00482	1	0.0408	1	-0.00851	0.95	0.0288	0.82	-0.114	0.602	0.143	1	0.105	0.901	-0.114
Riken	SPN	ri|A630014B01|PX00144A16|AK041480|2164	Spn	ILMN_2574982	1	-0.0216	1	-0.0246	1	-1.4	1	-0.024	1	0.0378	1	0.0402	1	-0.0315	0.997	-0.032	0.999	0.0581	0.622	-1.32	1	-0.0693	0.985	-0.0722	1	0.0203	0.345	-1.36	1	-0.0896	0.807	1.29
Riken	KIF17	ri|B930001E07|PX00162P03|AK046890|1969	KIF17	ILMN_1251085	1	0.00987	1	-0.0345	1	-0.0339	1	0.00134	1	-0.00943	1	-0.000897	1	-0.0567	0.72	-0.0926	0.987	-0.0202	0.981	-0.0554	0.988	-0.0473	0.672	-0.0917	0.999	-0.0108	0.848	-0.0545	1	-0.0365	0.998	-0.0372
RefSeq	BCL2L14	NM_025778.1	Bcl2l14	ILMN_2890866	1	0.0196	1	0.0927	1	-1.35	1	-0.731	0.885	0.897	0.426	1.65	0.915	0.889	0.405	1.71	0.791	0.875	1	0.261	1	-0.00754	0.988	0.0655	1	-0.0219	0.453	-1.39	1	0.0144	0.807	1.45
RefSeq	2610207I05RIK	NM_001031814.1	2610207I05Rik	ILMN_2507446	1	-0.0771	1	0.0298	1	-0.0808	1	0.0337	0.356	0.176	0.823	0.0648	0.962	-0.0647	0.745	-0.0687	0.815	0.0705	0.98	-0.0441	0.19	-0.24	0.361	-0.134	0.688	-0.105	0.511	-0.109	1	-0.135	1	-0.0246
MEEBO	4933409N07RIK	scl34845.7_126	4933409N07Rik	ILMN_2680102	1	-0.634	0.788	-1.1	1	0.144	1	-0.735	1	-0.188	0.996	-0.0872	0.597	-1.36	0.366	-1.73	0.454	-1.53	0.939	-0.655	0.738	-1.17	0.262	-1.64	0.576	-1.35	0.784	-0.568	1	0.175	0.838	-1.07
Riken	6430519P13RIK	ri|6430519P13|PX00045N23|AK032323|2792	6430519P13Rik	ILMN_1242934	1	-0.43	0.958	-0.345	1	-0.942	1	-0.00515	1	0.156	0.93	-0.269	1	-0.123	0.757	-0.463	0.807	-0.505	0.271	-1.44	0.984	-0.279	0.911	-0.194	0.727	-0.662	0.26	-1.17	1	0.382	0.802	0.979
RefSeq	LOC380973	XM_354882.1	LOC380973	ILMN_2528901	0.89	0.305	0.788	-0.355	1	-0.208	1	-0.0121	0.972	-0.123	0.727	0.194	1	-0.0392	0.372	-0.382	0.928	-0.0934	0.691	-0.29	0.989	0.0838	0.0814	-0.576	0.994	0.0296	0.145	-0.484	1	0.0542	0.974	-0.0922
RefSeq	RBPMS2	NM_028030.3	Rbpms2	ILMN_2621012	1	-0.0647	1	-0.0129	1	0.0428	0.867	0.876	0.0433	1.34	0.697	0.404	0.0278	1.36	0.549	0.473	0.028	1.35	0.751	0.52	1	0.0179	0.961	0.0696	1	0.00833	0.925	0.116	1	0.00958	1	-0.0462
Riken	WIZ	ri|1500011G01|R000020I20|AK005208|1479	Wiz	ILMN_1238008	1	0.0725	1	-0.0357	1	-1.38	1	0.163	0.965	0.548	0.9	0.457	0.975	0.585	0.891	0.385	0.866	0.565	0.83	-0.979	1	0.037	0.985	-0.0712	1	0.0176	0.339	-1.44	1	0.0194	0.806	1.36
RefSeq	9930013L23RIK	NM_030728.3	9930013L23Rik	ILMN_1216436	0.984	-0.275	0.788	-0.266	1	-0.0376	1	-0.0501	1	0.0462	0.786	-0.179	1	-0.0105	0.615	-0.226	0.899	-0.122	0.979	-0.11	1	-0.0568	0.946	-0.0473	0.836	-0.169	0.916	0.0688	1	0.112	0.956	-0.116
RefSeq	TPR	NM_133780.2	Tpr	ILMN_1228511	0.813	-0.11	0.788	-0.119	1	-0.0275	1	-0.0274	0.832	0.0655	0.973	-0.0171	0.969	0.0461	0.785	-0.045	0.992	-0.0092	1	-0.00926	1	-0.0194	0.865	-0.0279	0.705	-0.0747	0.975	0.00788	1	0.0553	0.954	-0.0358
RefSeq	VPS13B	XM_981678.1	Vps13b	ILMN_1239303	1	0.158	0.788	-0.581	1	-0.0978	1	-0.225	1	-0.0855	0.856	0.298	0.992	-0.269	0.482	-0.625	0.835	-0.341	0.984	-0.214	0.992	-0.184	0.217	-0.922	0.905	-0.255	0.564	-0.511	1	0.0717	0.884	-0.411
RefSeq	ZIC4	NM_009576.2	Zic4	ILMN_1246394	1	-0.31	0.803	-1.01	1	0.156	1	-0.567	1	0.323	0.872	0.58	0.913	-0.851	0.487	-1.3	0.671	-1.15	0.986	-0.426	0.773	-1.17	0.231	-1.88	0.566	-1.47	0.597	-1.01	1	0.299	0.882	-0.871
RefSeq	5830411G16RIK	XM_132538.6	5830411G16Rik	ILMN_1233082	1	-0.0732	0.972	-0.178	1	0.463	1	0.0487	1	0.0381	0.977	-0.0838	0.676	-0.478	0.35	-0.705	0.562	-0.509	1	-0.0952	0.67	-0.516	0.277	-0.621	0.556	-0.547	0.994	-0.0114	1	0.0315	0.793	-0.61
RefSeq	PCDHGB5	NM_033577.1	Pcdhgb5	ILMN_2589952	0.864	0.132	0.9	-0.0605	1	-0.0307	1	0.0111	1	0.00034	0.501	0.121	1	0.00382	0.731	-0.0678	0.981	0.0188	1	-0.0231	1	0.00348	0.167	-0.189	0.982	0.0184	0.319	-0.144	1	-0.0149	0.957	-0.0447
MEEBO	SCL0002531.1_14	scl0002531.1_14	scl0002531.1_14	ILMN_1238089	1	-0.0883	0.788	-0.298	1	-0.0518	1	-0.115	0.992	0.0691	0.823	0.0957	1	-0.021	0.425	-0.205	0.999	-0.00966	0.991	0.0534	0.941	-0.0901	0.157	-0.3	0.891	-0.0788	0.914	-0.0422	1	-0.0114	0.727	-0.258
RefSeq	LOC665032	XM_991641.1	LOC665032	ILMN_1224719	1	-0.172	0.788	-0.69	1	-0.745	1	-0.265	0.00277	-2.52	0.0036	-2.43	0.586	-0.802	0.257	-1.23	0.838	-0.381	0.598	-0.861	0.0692	1.72	0.156	1.2	0.0127	2.14	0.0622	1.57	1	-0.421	0.922	-0.366
RefSeq	B230218L05RIK	NM_207260.1	B230218L05Rik	ILMN_2822888	1	-0.135	0.891	-0.266	1	0.0671	1	-0.176	1	0.0939	0.947	0.135	0.922	-0.306	0.586	-0.397	0.817	-0.283	1	-0.0398	0.808	-0.4	0.369	-0.532	0.735	-0.377	0.848	-0.175	1	-0.0235	0.871	-0.357
RefSeq	SAMD8	NM_026283.2	Samd8	ILMN_2647590	1	-0.0679	0.882	-0.609	1	1.18	1	0.184	1	0.189	0.997	-0.0624	1	-0.162	0.54	-0.954	0.632	-1.01	1	-0.0163	0.985	-0.351	0.518	-0.892	0.566	-1.2	0.989	0.0461	1	0.851	0.838	-0.938
RefSeq	LOC100045522	XM_001474445.1	LOC100045522	ILMN_2524801	0.759	-3.7	0.852	1.79	1	-1.77	1	-0.093	1	-0.966	0.226	-4.57	0.644	-2.96	0.863	-1.07	0.678	-2.43	0.436	-4.12	0.861	-1.99	0.302	3.5	0.856	-1.47	0.95	0.458	1	-0.525	0.807	3.04
RefSeq	KCNK13	NM_146037.1	Kcnk13	ILMN_2593787	1	-0.42	1	-0.176	1	1.36	1	-0.304	0.954	0.608	0.893	0.492	0.983	0.582	0.74	0.71	0.784	-0.791	0.88	0.874	1	-0.0266	0.939	0.218	0.561	-1.4	0.874	0.382	1	1.37	1	-0.164
RefSeq	OLFR524	NM_001011814.1	Olfr524	ILMN_3160809	1	0.166	0.788	-0.369	1	-0.102	1	-0.0871	1	-0.0814	0.743	0.172	1	-0.0365	0.403	-0.318	0.942	-0.0757	0.982	-0.0902	1	0.045	0.106	-0.49	1	0.00572	0.433	-0.262	1	0.0392	0.833	-0.228
RefSeq	GKN1	NM_025466.1	Gkn1	ILMN_2600499	1	-0.415	1	-0.0397	1	1.12	1	0.0954	1	0.284	0.979	-0.226	0.33	-2.07	0.31	-2.2	0.554	-1.48	0.985	-0.454	0.309	-2.35	0.227	-1.97	0.49	-1.77	0.947	-0.228	1	-0.583	0.793	-1.75
RefSeq	DSP	XM_621314.3	Dsp	ILMN_1224045	1	0.467	0.792	0.577	1	0.453	1	0.0164	0.95	-0.337	0.978	0.114	0.656	-0.689	0.957	-0.129	0.754	-0.474	1	-0.0377	0.933	-0.352	0.835	-0.242	0.974	-0.137	0.92	-0.151	1	-0.216	1	-0.091
RefSeq	SNX8	NM_172277.2	Snx8	ILMN_2671671	1	-0.559	1	0.769	0.62	5.01	1	-0.532	0.982	-1.08	0.878	-1.1	1	0.0168	0.78	1.32	0.578	-2.68	0.649	2.87	0.965	1.09	0.449	2.42	0.809	-1.6	0.203	3.97	1	2.69	0.901	-1.55
RefSeq	RHBDD2	NM_146002.2	Rhbdd2	ILMN_2445117	1	0.0156	0.854	0.0552	1	-0.114	1	-0.0177	0.769	-0.073	0.866	-0.0398	0.67	-0.0885	0.963	-0.0156	0.9	0.0361	0.887	-0.0604	1	-0.0155	0.887	0.0241	0.511	0.109	0.915	-0.0207	1	-0.125	0.923	0.0448
RefSeq	GBP3	NM_018734.2	Gbp3	ILMN_2918002	1	0.12	1	0.251	1	-0.349	1	-1.94	0.366	2.59	0.0307	4.64	0.552	2.12	0.0549	4.31	0.408	2.4	0.0842	3.99	0.999	-0.463	0.935	-0.332	0.995	-0.185	0.845	-0.654	1	-0.279	1	0.322
NA	NA	NA	NA	NA	0.806	0.179	0.826	-0.101	1	-0.062	1	-0.116	0.785	-0.116	0.396	0.18	1	-0.0501	0.938	-0.0346	0.483	-0.174	0.829	-0.12	0.955	0.0659	0.212	-0.214	0.908	-0.0578	0.0805	-0.299	1	0.124	0.905	0.085
RefSeq	SMARCE1	NM_020618.3	Smarce1	ILMN_2610600	1	1.18	0.788	2.54	1	1.76	1	2.37	0.612	2.77	0.784	1.58	0.989	-1.16	0.862	-0.993	0.969	0.562	1	-0.0387	0.416	-3.94	0.423	-2.58	0.698	-2.21	0.685	-1.62	1	-1.73	0.966	-0.954
RefSeq	MLH3	NM_175337.1	Mlh3	ILMN_2500573	1	-0.0789	0.946	-0.44	1	-0.847	1	-0.152	1	0.154	0.963	0.228	1	-0.193	0.804	-0.48	0.798	-0.624	0.541	-1.32	0.983	-0.347	0.607	-0.708	0.735	-0.779	0.209	-1.55	1	0.432	0.849	0.839
Riken	SPNR	ri|6030405K23|PX00056I08|AK031315|1747	Spnr	ILMN_1231849	1	-0.185	0.788	0.282	1	0.118	1	-0.287	0.96	0.141	0.645	0.243	0.758	-0.262	0.463	0.306	0.764	-0.202	0.888	0.202	0.495	-0.403	0.918	0.0634	0.549	-0.343	0.959	-0.0408	1	-0.0596	0.969	0.104
RefSeq	LOC627081	XM_899015.2	LOC627081	ILMN_1212945	1	-0.0264	1	0.0252	1	-0.0951	1	-0.113	1	-0.035	0.904	0.0516	0.804	-0.113	0.961	0.0252	0.758	-0.0964	0.93	-0.0785	0.92	-0.0781	0.931	-0.0265	0.889	-0.0614	0.483	-0.13	1	-0.0167	0.863	0.104
Riken	C330046L10RIK	ri|C330046L10|PX00667N07|AK082872|1444	C330046L10Rik	ILMN_2587650	1	-0.012	0.842	-0.278	1	-0.221	1	-0.157	1	-0.145	1	-0.000121	1	-0.131	0.725	-0.252	0.777	-0.279	0.839	-0.343	1	0.0135	0.674	-0.252	0.939	-0.134	0.566	-0.343	1	0.148	1	0.0907
RefSeq	TSPAN8	NM_146010.1	Tspan8	ILMN_1220261	1	0.0816	0.797	1.91	1	1.13	1	-0.45	0.245	3.98	0.138	4.51	1	-0.141	0.515	2.22	0.897	0.991	0.667	2.57	0.298	-4.12	0.436	-2.29	0.504	-2.99	0.563	-1.94	1	-1.13	1	-0.352
Riken	PTPRS	ri|A130084H05|PX00125L09|AK038176|4549	Ptprs	ILMN_2562039	1	0.0841	0.854	-0.364	1	0.0112	1	0.019	1	0.00501	0.988	0.0702	0.991	-0.252	0.441	-0.635	0.894	-0.245	0.964	-0.253	0.959	-0.257	0.309	-0.705	0.895	-0.25	0.725	-0.323	1	-0.00673	0.883	-0.381
RefSeq	WIPI1	NM_145940.2	Wipi1	ILMN_1236411	1	-0.535	1	0.0487	1	-0.349	1	2.69	0.299	3.12	0.998	-0.109	0.0542	4.56	0.501	1.92	0.295	3.07	1	0.0314	0.854	1.45	0.408	2.03	1	-0.0457	0.981	0.14	1	1.49	0.828	1.89
RefSeq	MOCS1	NM_020042.1	Mocs1	ILMN_2679885	1	0.875	0.788	-2.75	1	-0.528	1	0.228	1	-0.904	0.994	-0.258	0.924	1.91	0.881	-1.07	0.919	1.11	1	0.353	0.76	2.82	0.894	-0.808	0.794	2.01	0.933	0.611	1	0.802	0.936	-1.42
RefSeq	2900024C23RIK	NM_026062.2	2900024C23Rik	ILMN_2842802	1	0.0988	0.98	-0.573	1	0.159	1	0.735	0.835	1.18	0.921	0.548	0.984	-0.761	0.397	-2.07	0.904	-0.65	0.862	-1.23	0.599	-1.95	0.177	-2.62	0.564	-1.83	0.4	-1.77	1	-0.111	0.921	-0.842
RefSeq	HAVCR2	NM_134250.1	Havcr2	ILMN_2721929	1	-0.0668	1	0.259	1	-0.627	1	1.57	0.818	1.67	1	0.0333	1	0.814	0.944	-0.499	0.0402	-5.25	0.00245	-7.45	0.975	-0.858	0.906	-0.532	0.0092	-6.93	0.00328	-7.49	0.112	6.07	0.0285	6.95
MEEBO	MAPK1	scl0001776.1_145	Mapk1	ILMN_2649828	1	-0.0429	0.788	-0.218	1	-0.146	1	0.00595	1	0.038	0.995	-0.0109	1	0.0287	0.376	-0.196	1	-0.00172	0.675	-0.154	1	-0.00923	0.283	-0.185	0.953	-0.0397	0.453	-0.143	1	0.0305	0.986	-0.0416
RefSeq	PRRG3	NM_001081135.1	Prrg3	ILMN_1241345	0.877	0.235	1	0.000233	1	-0.0266	1	-0.212	0.0515	-0.504	0.948	-0.0567	0.813	-0.169	0.95	0.0434	0.867	-0.0992	0.969	0.0861	0.361	0.335	0.758	0.1	0.195	0.404	0.644	0.143	1	-0.0696	1	-0.0428
RefSeq	ACO2	NM_080633.2	Aco2	ILMN_2748837	1	0.761	0.8	1.53	1	-0.711	1	-0.629	1	0.12	0.673	1.51	0.796	1.61	0.166	3.77	0.388	2.63	0.527	2.55	0.829	1.49	0.329	2.26	0.481	2.51	0.737	1.04	1	-1.02	0.892	1.21
RefSeq	LOC637082	XM_916287.2	LOC637082	ILMN_1233896	1	0.0481	1	0.0168	1	0.0228	1	0.11	0.83	-0.122	0.47	-0.184	0.9	0.111	0.985	0.0179	0.74	0.122	1	0.0345	0.474	0.233	0.31	0.202	0.397	0.244	0.292	0.219	1	-0.0106	1	-0.0166
RefSeq	4921517D21RIK	NM_026338.2	4921517D21Rik	ILMN_2691901	1	-0.137	0.953	-0.091	1	-0.145	1	-0.038	0.885	-0.14	0.474	-0.239	1	-0.0421	0.826	-0.0952	0.728	-0.164	0.57	-0.272	0.957	0.0974	0.631	0.143	0.992	-0.0248	0.953	-0.0333	1	0.122	0.852	0.177
RefSeq	MTAP6	NM_001048167.1	Mtap6	ILMN_3108372	1	0.17	0.788	-0.417	1	-0.0634	1	0.151	0.95	0.183	0.812	0.201	0.966	-0.191	0.121	-0.759	0.989	-0.044	0.877	-0.259	0.696	-0.373	0.025	-0.96	0.808	-0.227	0.312	-0.46	1	-0.147	0.752	-0.5
MEEBO	SBK	scl0104175.6_273	Sbk	ILMN_2724545	1	1.22	1	0.175	1	0.995	1	-0.721	0.808	-2.05	0.999	-0.108	1	0.293	0.821	1.19	1	-0.0132	0.907	1.7	0.776	2.35	0.751	1.3	0.736	2.04	0.646	1.81	1	0.306	1	-0.514
RefSeq	NR3C2	NM_001083906.1	Nr3c2	ILMN_2751258	1	-0.0726	1	0.0285	1	-0.068	1	-0.0389	0.993	0.0413	0.996	0.00757	1	-0.00859	0.759	0.0588	0.856	0.0538	1	0.0247	0.953	-0.0499	0.759	0.0512	0.992	0.0125	0.951	0.0171	1	-0.0624	0.98	0.0341
RefSeq	VBP1	NM_011692.2	Vbp1	ILMN_1243095	1	-0.0347	0.788	1.51	1	-1.14	1	-0.363	0.822	1.14	0.558	1.47	1	-0.0559	0.412	1.81	0.716	1.19	0.997	0.41	0.824	-1.2	0.913	0.344	1	0.05	0.637	-1.06	1	-1.25	0.831	1.4
RefSeq	ATL1	NM_178628.4	Atl1	ILMN_2689284	1	-0.0527	1	0.0342	1	-0.166	1	-0.0142	1	0.00796	0.976	-0.0306	0.931	-0.103	0.894	-0.0543	0.96	-0.041	0.637	-0.192	0.882	-0.111	0.955	-0.0238	0.947	-0.049	0.475	-0.162	1	-0.0616	0.852	0.138
Riken	B130064I06RIK	ri|B130064I06|PX00158F19|AK045308|1756	B130064I06Rik	ILMN_1251625	1	-0.115	0.84	-0.684	1	-0.083	1	-0.103	0.96	0.496	0.859	0.483	1	-0.0676	0.708	-0.649	0.71	-0.825	0.854	-0.805	0.928	-0.563	0.365	-1.13	0.496	-1.32	0.324	-1.29	1	0.757	1	0.156
RefSeq	LOC384323	XM_357570.1	LOC384323	ILMN_2538959	1	-0.0245	1	-0.000865	1	0.0637	1	0.048	0.99	0.0449	0.958	-0.0277	1	0.0122	0.894	-0.0367	0.953	-0.0299	1	-0.0143	0.993	-0.0327	0.979	-0.00904	0.793	-0.0748	0.966	0.0134	1	0.0421	1	-0.0224
RefSeq	DCAKD	NM_026551.3	Dcakd	ILMN_2698843	1	-0.355	0.8	1.79	1	0.567	1	-2.3	0.273	-3.64	0.694	-1.69	0.605	-2.49	0.65	1.61	0.647	-2.07	0.983	0.796	0.939	1.15	0.22	3.3	0.776	1.57	0.394	2.49	1	-0.416	0.967	0.809
RefSeq	OLFR1347	NM_146385.1	Olfr1347	ILMN_2693946	1	-0.271	0.952	-0.268	1	-0.17	1	0.0245	1	-0.0649	0.806	-0.36	1	-0.0502	0.763	-0.342	0.937	-0.2	0.915	-0.394	1	0.0147	0.994	0.0181	0.971	-0.135	0.986	-0.034	1	0.15	1	0.0521
RefSeq	AMACR	NM_008537.3	Amacr	ILMN_2948539	1	-0.218	0.788	-0.56	1	-0.125	1	-0.104	1	-0.0248	0.959	-0.139	1	-0.158	0.458	-0.615	0.984	-0.0882	1	-0.109	1	-0.134	0.526	-0.476	0.993	-0.0634	0.987	0.0303	1	-0.0702	0.838	-0.506
RefSeq	PIP4K2C	NM_054097.2	Pip4k2c	ILMN_2696191	1	-0.871	1	0.114	1	0.0977	1	2.01	1	-1.02	0.374	-3.91	1	-0.512	0.597	-2.41	0.973	-0.608	0.829	-2.52	1	0.51	0.748	1.5	0.988	0.414	0.79	1.38	1	0.0959	1	0.112
RefSeq	LOC100038860	XM_001471916.1	LOC100038860	ILMN_2775235	1	0.0272	0.814	-0.121	1	-0.146	1	-0.0313	0.962	0.0781	0.648	0.137	1	0.055	0.949	-0.0351	0.974	0.0323	0.95	-0.0824	1	-0.0231	0.397	-0.172	0.953	-0.0458	0.291	-0.219	1	0.0227	0.988	0.0473
RefSeq	PSTPIP2	NM_013831.4	Pstpip2	ILMN_2722513	1	0.0574	1	0.0667	1	-0.0382	1	0.658	0.317	0.805	0.899	0.205	0.401	0.735	0.922	0.144	0.489	0.631	1	-0.0652	1	-0.0706	0.965	-0.0613	0.934	-0.175	0.756	-0.27	1	0.104	0.955	0.209
RefSeq	CD86	NM_019388.2	Cd86	ILMN_1217041	1	1.73	1	-0.0408	1	1.51	1	-1.16	1	-0.605	0.597	2.29	0.986	1.17	0.534	2.29	0.062	-5.61	0.625	-2.95	0.863	1.77	1	-0.00192	0.181	-5.01	0.082	-5.23	0.13	6.78	0.334	5.23
RefSeq	LOC210876	XM_139816.3	LOC210876	ILMN_2530514	1	-0.11	0.788	-0.236	1	-0.0774	1	-0.0867	1	0.0505	0.988	0.0274	1	-0.000979	0.682	-0.15	0.951	-0.0616	1	-0.0522	1	-0.0514	0.547	-0.177	0.865	-0.112	0.85	-0.0796	1	0.0606	0.943	-0.0976
RefSeq	LOC381867	XM_355880.1	LOC381867	ILMN_2540038	1	-0.181	0.788	-0.986	1	0.0359	1	-0.166	1	-0.0431	0.997	-0.0582	1	-0.183	0.456	-1	0.799	-0.58	0.972	-0.378	1	-0.139	0.416	-0.945	0.836	-0.537	0.859	-0.32	1	0.397	0.882	-0.625
RefSeq	GABRA6	NM_008068.2	Gabra6	ILMN_2732698	1	0.025	0.939	-0.0932	1	-0.0535	1	0.13	0.577	0.23	0.786	0.125	1	-0.00538	0.439	-0.228	0.928	-0.07	0.589	-0.253	0.634	-0.235	0.152	-0.354	0.408	-0.3	0.126	-0.378	1	0.0647	1	0.0249
Riken	2700069A02RIK	ri|2700069A02|ZX00063F08|AK076066|2008	2700069A02Rik	ILMN_1220923	1	0.566	0.788	2.47	1	-0.428	1	1.64	0.188	3.64	0.375	2.56	0.835	1.55	0.413	2.37	0.199	3.45	0.887	1.37	0.689	-2.09	0.974	-0.188	0.996	-0.19	0.703	-1.18	1	-1.9	0.926	0.996
MEEBO	IRX3	scl34499.5.1_0	Irx3	ILMN_2776909	1	0.246	0.99	0.895	1	1.12	1	2.17	0.606	2.94	0.906	1.02	0.946	-1.58	0.463	-2.85	0.917	-1.01	0.864	-2.06	0.339	-4.52	0.237	-3.87	0.413	-3.95	0.385	-3.08	1	-0.573	0.986	-0.794
RefSeq	TAS2R136	NM_181276.1	Tas2r136	ILMN_1250482	1	0.172	0.912	-0.121	1	0.127	1	0.0375	0.917	-0.14	1	-0.00606	1	0.047	0.811	-0.111	0.975	-0.0456	1	0.0437	0.826	0.187	0.785	-0.105	0.911	0.0946	0.929	0.0497	1	0.0926	0.888	-0.155
MEEBO	SKIV2L	scl50011.20.1_22	Skiv2l	ILMN_2748317	1	-0.173	1	-0.0844	1	-0.175	1	0.421	0.882	0.821	0.976	0.227	1	0.399	0.99	-0.106	0.86	-0.622	0.75	-1.22	0.984	-0.422	0.894	-0.333	0.558	-1.44	0.375	-1.44	1	1.02	0.838	1.11
RefSeq	SLC39A3	NM_134135.1	Slc39a3	ILMN_2695367	0.69	0.699	0.788	-0.531	1	0.108	1	0.138	0.504	-0.604	0.994	-0.0422	1	-0.177	0.267	-0.845	0.887	-0.218	0.95	-0.248	0.789	0.427	0.174	-0.803	0.73	0.386	0.815	-0.206	1	0.0412	0.799	-0.598
RefSeq	FLG	XM_001481265.1	Flg	ILMN_2456327	1	0.0809	0.871	-0.515	1	0.0122	1	0.342	0.861	0.592	0.901	0.331	1	0.294	0.691	-0.563	0.989	-0.106	0.948	-0.436	0.983	-0.298	0.397	-0.894	0.716	-0.698	0.519	-0.767	1	0.4	1	-0.127
RefSeq	ELMOD1	NM_177769.4	Elmod1	ILMN_1216751	1	0.0288	0.815	-0.129	1	-0.152	1	-0.0408	1	0.0107	0.865	0.0804	1	0.0167	0.847	-0.0712	0.895	0.0746	1	-0.0368	1	0.00594	0.501	-0.152	0.924	0.0638	0.658	-0.117	1	-0.0579	1	-0.0344
RefSeq	EG545370	NM_001024720.1	EG545370	ILMN_2926311	0.798	-0.23	1	0.00609	1	0.00252	1	-0.131	1	-0.0298	0.728	-0.128	0.798	-0.152	0.991	-0.0147	0.916	-0.0675	0.98	0.0664	0.875	-0.122	0.659	0.113	0.973	-0.0377	0.415	0.195	1	-0.0847	0.94	-0.0811
RefSeq	1700014N06RIK	XM_906752.2	1700014N06Rik	ILMN_1259771	1	-0.055	0.941	-0.0828	1	-0.155	1	-0.0738	1	0.0431	0.922	0.0619	0.966	-0.0975	0.741	-0.106	0.778	-0.122	0.658	-0.203	0.835	-0.141	0.469	-0.168	0.68	-0.165	0.243	-0.265	1	0.0244	0.921	0.097
RefSeq	LOC385037	XM_358008.1	LOC385037	ILMN_2541472	1	0.0497	0.939	-0.0401	1	-0.0338	1	0.0576	1	0.0311	0.952	0.0231	1	0.0251	0.585	-0.0727	1	0.000247	0.708	-0.0911	1	-0.006	0.377	-0.0958	0.929	-0.0308	0.308	-0.114	1	0.0248	1	0.0184
RefSeq	OLFR1453	NM_146700.1	Olfr1453	ILMN_2717108	0.98	0.132	1	-0.038	1	0.0179	1	0.0526	0.648	-0.141	0.87	-0.0624	1	0.0164	0.77	-0.0742	0.995	0.0112	1	-0.0235	0.641	0.158	0.977	-0.0118	0.582	0.153	0.892	0.0389	1	0.00518	0.967	-0.0507
RefSeq	RTDR1	XM_983430.1	Rtdr1	ILMN_2651415	1	-0.0753	0.802	-0.68	1	0.269	1	-0.152	1	0.00278	0.993	0.0797	0.996	-0.357	0.475	-0.885	0.815	-0.509	1	-0.0884	0.97	-0.36	0.361	-0.965	0.828	-0.512	0.936	-0.168	1	0.152	0.832	-0.797
MEEBO	4833426I10RIK	scl074592.1_78	4833426I10Rik	ILMN_1259512	1	-0.0674	1	0.0537	1	-1.08	1	-0.0112	1	0.0774	1	0.0212	1	-0.176	0.981	-0.111	0.985	-0.133	0.529	-1.21	0.995	-0.253	0.953	-0.132	0.968	-0.21	0.279	-1.23	1	-0.0435	0.799	1.09
RefSeq	YARS2	NM_198246.1	Yars2	ILMN_2712064	0.871	-0.172	1	-0.0113	1	-0.0101	1	-0.134	1	0.00811	0.97	-0.0299	1	-0.057	0.829	0.0657	0.934	-0.0491	0.95	0.0748	0.963	-0.0651	0.65	0.0956	0.915	-0.0572	0.638	0.105	1	-0.00788	1	-0.00908
RefSeq	1700065D16RIK	NM_028533.2	1700065D16Rik	ILMN_2636814	1	-0.0401	0.989	-0.0418	1	-0.0678	1	0.0663	1	-0.0058	0.608	-0.112	0.974	-0.063	0.381	-0.171	0.945	0.0368	0.859	-0.0973	0.957	-0.0572	0.768	-0.0588	0.932	0.0426	0.966	0.0149	1	-0.0997	0.907	-0.0737
Riken	D230019G01RIK	ri|D230019G01|PX00188O12|AK051921|3638	D230019G01Rik	ILMN_1252675	1	0.0686	1	-0.0677	1	0.0653	1	0.552	0.682	0.46	0.999	-0.0231	0.541	0.571	0.986	-0.0484	0.614	0.469	1	-0.0175	1	0.111	0.987	-0.0254	1	0.00883	0.997	0.00554	1	0.102	1	-0.0309
RefSeq	LYPD2	NM_026671.1	Lypd2	ILMN_1248788	0.688	-1.8	1	-0.24	1	0.577	1	0.127	1	-0.0124	0.265	-1.94	1	0.0499	0.934	-0.317	0.864	-0.617	1	-0.167	1	0.0623	0.288	1.63	0.876	-0.605	0.26	1.78	1	0.667	1	-0.149
RefSeq	GABBR1	NM_019439.3	Gabbr1	ILMN_2680745	1	0.13	0.912	-0.152	1	-0.0423	1	-0.138	1	-0.00146	0.608	0.267	0.674	-0.304	0.46	-0.318	0.626	-0.289	0.908	-0.193	0.714	-0.302	0.105	-0.585	0.651	-0.287	0.211	-0.46	1	-0.015	0.949	-0.125
RefSeq	FBXO3	NM_212433.1	Fbxo3	ILMN_1228298	1	-0.4	0.889	-0.807	1	-0.277	1	-0.0642	0.263	2.4	0.317	2.06	0.498	1.83	0.628	1.09	0.737	1.09	0.922	0.875	0.976	-0.562	0.633	-0.968	0.68	-1.31	0.569	-1.19	1	0.747	1	0.217
Riken	BUB1	ri|C230061K18|PX00175H16|AK082540|1138	Bub1	ILMN_2582233	1	-0.0216	0.85	0.0841	1	-0.0942	1	0.0488	0.85	0.0926	0.979	0.0222	1	-0.0251	0.992	0.0101	0.965	0.0298	0.812	-0.113	0.773	-0.118	0.975	-0.0121	0.874	-0.0629	0.435	-0.136	1	-0.0549	0.828	0.123
RefSeq	HSD17B10	NM_016763.2	Hsd17b10	ILMN_1238614	1	-0.829	0.84	-0.948	1	-1.05	1	-0.861	0.0907	-3.1	0.0831	-3.06	0.299	-2.23	0.304	-2.31	0.835	-0.776	0.89	-0.97	0.902	0.871	0.724	0.753	0.324	2.32	0.23	2.09	1	-1.45	0.828	-1.34
RefSeq	GUCY1A3	NM_021896.4	Gucy1a3	ILMN_1241211	1	-0.0592	0.872	0.0616	1	0.0735	1	0.092	1	-0.024	0.204	-0.175	1	0.011	0.96	-0.0193	0.968	-0.0226	0.973	-0.0411	0.983	0.0351	0.209	0.156	1	0.00138	0.305	0.134	1	0.0337	1	0.0218
Riken	B230316E19RIK	ri|B230316E19|PX00159G22|AK045875|1134	B230316E19Rik	ILMN_1220424	1	-0.0567	0.788	-0.198	1	-0.0332	1	0.0936	1	0.0315	0.781	-0.119	0.978	0.0939	0.471	-0.198	0.995	0.0164	0.93	-0.11	0.986	0.0624	0.804	-0.079	0.998	-0.0151	0.989	0.00843	1	0.0775	0.938	-0.0874
RefSeq	MAGEA3	NM_020017.1	Magea3	ILMN_2767393	1	0.152	0.788	-0.684	1	0.0784	1	-0.0692	0.991	0.245	0.696	0.466	1	-0.092	0.43	-0.706	0.937	-0.197	1	-0.0496	0.929	-0.337	0.116	-1.17	0.768	-0.442	0.557	-0.515	1	0.105	0.807	-0.657
RefSeq	AKR1E1	NM_018859.2	Akr1e1	ILMN_2602837	1	0.563	1	0.0743	1	1.78	1	1.23	1	0.415	0.979	-0.247	0.925	0.929	0.974	-0.222	0.95	-0.415	1	0.138	0.983	0.514	0.997	0.0251	0.842	-0.83	0.904	0.385	1	1.34	0.998	-0.36
RefSeq	EG330503	NM_001033540.2	EG330503	ILMN_2510971	1	0.0304	0.954	-0.0803	1	0.0241	1	-0.119	1	0.0201	0.609	0.169	1	-0.031	0.997	0.00744	0.815	-0.112	1	0.031	0.997	-0.0511	0.511	-0.162	0.78	-0.132	0.623	-0.138	1	0.0809	1	-0.0236
Riken	D030050C19RIK	ri|D030050C19|PX00180E18|AK083587|2896	D030050C19Rik	ILMN_1251606	1	-0.054	1	-0.00128	1	-0.0175	1	-0.0202	1	-0.00524	0.85	-0.0391	1	-0.0161	0.997	0.00276	0.986	0.0112	1	0.0138	1	-0.0109	0.731	0.0418	0.974	0.0164	0.664	0.0529	1	-0.0273	1	-0.0111
RefSeq	DEFCR-RS2	NM_007847.1	Defcr-rs2	ILMN_1231872	1	-0.0493	1	-0.0211	1	0.0692	1	-0.0416	0.81	-0.0896	0.64	-0.0972	0.961	-0.0629	0.872	-0.0423	0.775	-0.0774	0.993	0.0334	1	0.0267	0.762	0.0549	0.994	0.0122	0.384	0.131	1	0.0145	0.886	-0.0757
MEEBO	4930578I06RIK	scl45431.3_0	4930578I06Rik	ILMN_1246251	1	-0.0412	1	-0.0134	1	-0.282	1	0.166	1	0.0397	0.681	-0.167	0.879	0.153	0.982	-0.0262	0.742	0.158	0.516	-0.29	0.934	0.113	0.639	0.141	0.845	0.119	0.722	-0.123	1	-0.00523	0.799	0.264
MEEBO	D530004J12RIK	scl30001.15.1_37	D530004J12Rik	ILMN_2703364	1	-0.221	0.999	-0.0955	1	-0.14	1	0.0338	0.975	-0.139	0.401	-0.394	1	-0.0323	0.783	-0.162	0.955	0.0818	0.993	-0.0923	0.984	0.107	0.586	0.233	0.777	0.221	0.482	0.302	1	-0.114	1	-0.0694
RefSeq	SLCO3A1	NM_023908.2	Slco3a1	ILMN_2663230	0.721	-2.2	1	-0.463	1	2.33	1	-0.681	0.952	-0.804	0.3	-2.33	0.897	-1.09	0.763	-0.872	0.376	-2.24	0.95	0.774	1	-0.285	0.474	1.46	0.681	-1.43	0.108	3.1	1	1.15	0.809	-1.65
RefSeq	LOC386545	XM_359388.1	LOC386545	ILMN_1227570	1	0.016	0.803	0.0771	1	0.0367	1	0.113	1	-0.014	0.469	-0.111	1	0.039	0.997	0.00329	0.902	0.0406	0.982	-0.0354	0.932	0.053	0.342	0.114	0.844	0.0547	0.602	0.0754	1	-0.00166	0.958	0.0387
RefSeq	9830163H01RIK	NM_001001500.1	9830163H01Rik	ILMN_3160411	1	0.0904	0.935	0.0761	1	0.0187	1	-0.0922	0.795	-0.131	0.933	0.0518	0.606	-0.182	0.99	-0.0136	0.688	-0.139	1	-0.0286	0.988	-0.051	0.813	-0.0654	0.999	-0.00856	0.772	-0.0803	1	-0.0425	1	0.0149
RefSeq	EDNRB	NM_007904.2	Ednrb	ILMN_2717765	1	-0.101	0.8	0.116	1	-0.0265	1	0.0123	0.958	0.0716	0.945	-0.0419	0.565	-0.171	0.815	-0.0674	0.792	-0.0929	0.796	-0.132	0.341	-0.243	0.941	-0.0255	0.572	-0.165	0.695	-0.0898	1	-0.0785	0.943	0.0643
RefSeq	LOC633016	XM_921371.2	LOC633016	ILMN_1230808	1	-0.0979	1	-0.0062	1	-0.074	1	-0.0114	0.994	0.0436	0.908	-0.0429	1	-0.0315	0.944	-0.0263	0.98	-0.0194	0.883	-0.0819	0.886	-0.0752	0.955	0.0166	0.848	-0.063	0.861	-0.0391	1	-0.0122	0.931	0.0556
RefSeq	BANF2	NM_001044750.1	Banf2	ILMN_3105680	0.491	-0.36	0.861	0.123	1	0.24	1	-0.206	0.223	-0.345	0.0363	-0.499	0.965	-0.106	0.433	0.223	0.343	-0.288	0.849	0.158	0.597	0.239	0.00168	0.722	0.95	0.0569	0.00412	0.657	1	0.182	0.976	0.0651
Riken	EDIL3	ri|D230009J11|PX00187P17|AK084215|2681	Edil3	ILMN_2580261	1	-0.473	0.788	-1.12	1	0.356	1	-0.369	1	-0.24	0.949	-0.344	0.998	-0.507	0.483	-1.26	0.743	-0.925	1	-0.199	1	-0.266	0.59	-0.917	0.848	-0.684	0.967	0.145	1	0.418	0.847	-1.06
RefSeq	TMC1	NM_028953.2	Tmc1	ILMN_2784402	0.437	0.285	0.861	-0.0917	1	-0.016	1	-0.108	0.687	-0.142	0.203	0.251	0.98	0.0712	0.734	0.0871	0.997	0.0101	0.89	0.102	0.459	0.213	0.363	-0.164	0.617	0.152	0.45	-0.149	1	0.0612	1	-0.0145
Riken	1500002K03RIK	ri|1500002K03|ZX00081A09|AK005121|1022	1500002K03Rik	ILMN_1218596	1	-0.037	0.856	-0.489	1	0.237	1	-0.542	1	-0.0622	0.807	0.443	0.615	-0.849	0.472	-0.796	0.42	-1.03	0.987	-0.248	0.711	-0.787	0.184	-1.24	0.517	-0.965	0.521	-0.691	1	0.178	0.875	-0.548
MEEBO	9430093I07RIK	scl0109278.1_112	9430093I07Rik	ILMN_1218109	1	0.0216	1	-0.166	1	0.704	1	0.429	0.425	1.2	0.607	0.796	0.654	0.928	0.869	0.332	0.93	0.302	0.906	0.577	0.988	-0.275	0.732	-0.463	0.626	-0.901	0.911	-0.219	1	0.626	0.992	-0.245
RefSeq	MS4A3	NM_133246.4	Ms4a3	ILMN_2719732	1	0.0498	0.794	0.111	1	0.0233	1	0.0218	1	-0.0229	0.999	0.0051	1	0.00222	0.661	0.0915	0.964	0.0301	1	0.0316	1	0.0251	0.634	0.0864	0.906	0.0531	0.932	0.0265	1	-0.0279	0.937	0.0599
RefSeq	GBA	NM_008094.4	Gba	ILMN_1234545	1	-0.148	1	-0.0287	1	-0.0613	1	0.118	0.996	0.0633	0.437	-0.203	1	-0.0369	0.459	-0.184	0.975	0.0338	0.826	-0.146	0.918	-0.1	0.967	0.0194	0.979	-0.0295	0.864	0.0574	1	-0.0707	1	-0.038
RefSeq	LOC382321	XM_358726.1	LOC382321	ILMN_1216863	1	-0.159	0.788	-1.33	1	0.0889	1	-0.691	1	-0.0861	0.919	0.446	0.922	-0.811	0.433	-1.45	0.595	-1.31	0.969	-0.532	0.922	-0.725	0.22	-1.9	0.653	-1.23	0.602	-0.978	1	0.501	0.875	-0.917
Riken	A430077H08RIK	ri|A430077H08|PX00138O19|AK040210|934	A430077H08Rik	ILMN_1253865	0.976	-0.0867	1	-0.0101	1	-0.067	1	-0.017	1	-0.0274	0.499	-0.0971	1	-0.0358	0.898	-0.029	0.974	-0.0181	0.867	-0.0682	1	-0.00845	0.577	0.0681	0.995	0.00925	0.871	0.0289	1	-0.0177	0.945	0.0392
RefSeq	TAS2R143	NM_001001452.1	Tas2r143	ILMN_2897041	1	0.0149	0.983	0.047	1	0.0561	1	-0.092	0.738	-0.119	0.993	-0.0122	1	0.00325	0.461	0.142	0.903	-0.0549	0.888	0.0932	0.769	0.122	0.346	0.154	0.876	0.0642	0.59	0.105	1	0.0582	0.967	0.0491
MEEBO	1110048D14RIK	scl10474.1.1_78	1110048D14Rik	ILMN_2664522	1	1.41	0.8	2.2	1	-0.000138	1	1.34	0.71	2.57	0.572	2.64	1	0.288	0.843	1.15	0.687	2.35	0.98	1.02	0.81	-2.28	0.72	-1.49	0.998	-0.212	0.712	-1.62	1	-2.07	1	0.135
RefSeq	SPG7	NM_153176.4	Spg7	ILMN_2742420	1	-0.483	0.979	0.788	1	-0.756	1	0.314	0.949	-1.12	0.618	-1.92	0.973	-1.11	0.914	-0.634	0.759	-1.54	0.612	-2.61	1	0.0113	0.686	1.28	0.975	-0.42	0.872	-0.693	1	0.431	0.834	1.98
Riken	D430004H20RIK	ri|D430004H20|PX00193A23|AK084869|758	D430004H20Rik	ILMN_2579432	1	0.00659	0.823	-0.153	1	-0.000427	1	-0.0112	0.175	-0.406	0.171	-0.389	0.969	0.112	0.978	-0.0299	0.979	0.0379	1	0.0487	0.0767	0.519	0.167	0.359	0.161	0.444	0.0921	0.437	1	0.0743	0.967	-0.0786
Riken	D230048P18RIK	ri|D230048P18|PX00190A05|AK052127|2303	D230048P18Rik	ILMN_1217032	1	0.541	1	-0.0471	1	-0.844	0.537	1.55	0.441	0.996	1	-0.00866	0.0802	1.62	0.997	0.0227	0.102	1.53	0.64	-0.858	0.808	0.619	0.99	0.0314	0.767	0.536	0.384	-0.849	1	0.0832	0.802	0.881
RefSeq	ZBTB43	NM_001025594.1	Zbtb43	ILMN_2522541	1	-0.0158	0.799	0.216	1	-0.266	1	0.0808	1	0.0412	0.969	-0.0554	0.988	-0.122	0.995	0.0131	0.979	-0.0471	0.439	-0.394	0.906	-0.164	0.9	0.0685	0.936	-0.0883	0.324	-0.339	1	-0.0753	0.701	0.407
RefSeq	HMGA1	NM_016660.2	Hmga1	ILMN_3105657	1	-0.748	0.793	-0.864	1	0.477	1	-0.725	0.856	-0.706	0.718	-0.729	0.407	-1.41	0.336	-1.55	0.0791	-2.16	0.762	-0.961	0.866	-0.703	0.537	-0.818	0.418	-1.46	0.919	-0.232	1	0.755	0.908	-0.586
RefSeq	OLFR1046	NM_146582.2	Olfr1046	ILMN_2636238	1	0.0107	0.808	-0.0903	1	-0.0241	1	-0.0933	0.996	-0.0434	0.837	0.0607	1	0.0154	0.973	0.0184	0.998	-0.0075	0.944	0.0618	0.944	0.0588	0.839	-0.0423	0.944	0.0359	0.998	0.00108	1	0.0229	0.967	-0.0434
RefSeq	CPS1	NM_001080809.1	Cps1	ILMN_2913078	1	0.00475	1	-0.0321	1	0.053	1	-0.0999	1	-0.0199	0.863	0.0847	0.961	-0.0995	0.966	-0.0317	0.985	-0.0272	0.89	0.126	0.963	-0.0796	0.653	-0.116	1	-0.00722	0.921	0.041	1	-0.0724	0.846	-0.157
RefSeq	2310007F21RIK	NM_025857.2	2310007F21Rik	ILMN_1227353	1	-0.0986	1	0.00309	1	-0.066	1	0.152	0.802	0.147	0.813	-0.104	0.999	0.0743	0.851	-0.0747	0.981	0.0304	0.723	-0.188	0.975	-0.0725	0.948	0.0292	0.812	-0.116	0.795	-0.0837	1	0.0438	0.902	0.113
RefSeq	1500011K16RIK	XR_035441.1	1500011K16Rik	ILMN_1212605	1	-0.12	1	-0.471	1	2.61	1	-0.509	1	-0.678	0.987	-0.289	0.753	2.01	0.528	2.05	0.379	3.1	0.0162	6.22	0.598	2.69	0.393	2.34	0.299	3.78	0.0123	6.51	1	-1.09	0.465	-4.17
Riken	D430006A07RIK	ri|D430006A07|PX00193C06|AK084888|869	D430006A07Rik	ILMN_2579463	0.944	-0.558	1	-0.165	1	0.169	1	-0.245	0.915	0.325	1	0.0119	0.852	-0.414	0.721	-0.334	0.501	-0.649	0.967	-0.236	0.518	-0.739	0.656	-0.346	0.267	-0.974	0.794	-0.247	1	0.235	1	-0.0987
RefSeq	LOC383983	XM_357363.1	LOC383983	ILMN_1246481	1	0.0978	1	-0.00923	1	-0.0197	1	0.0172	0.362	-0.212	0.603	-0.131	1	0.00609	0.978	-0.0204	0.889	0.0641	1	0.0272	0.428	0.218	0.569	0.111	0.217	0.276	0.407	0.159	1	-0.058	0.977	-0.0475
Riken	C230066H01RIK	ri|C230066H01|PX00175F09|AK082583|798	C230066H01Rik	ILMN_1260291	1	0.0472	0.788	0.715	1	0.016	1	0.0798	1	-0.0478	0.986	-0.0804	0.559	-0.712	0.98	-0.0764	0.997	0.0438	1	-0.02	0.665	-0.664	0.999	0.00404	0.985	0.0916	0.972	0.0605	1	-0.755	1	-0.0564
RefSeq	LOC100045430	XM_001474434.1	LOC100045430	ILMN_1251890	1	-0.592	0.788	-1.83	1	-1.69	1	-0.893	0.379	-1.6	0.448	-1.3	1	-0.26	0.46	-1.19	0.938	0.354	0.973	-0.445	0.608	1.34	0.974	0.107	0.284	1.96	0.604	0.854	1	-0.614	0.883	-0.747
Riken	PHKG2	ri|A430010P18|PX00133J08|AK079680|1428	Phkg2	ILMN_1257511	1	-0.0354	1	0.0188	1	0.0785	1	-0.042	0.899	-0.0814	0.806	-0.0748	0.94	-0.0776	0.98	-0.0168	0.583	-0.136	1	-0.0155	1	0.00386	0.783	0.0581	0.903	-0.0545	0.793	0.0594	1	0.0584	1	-0.00132
RefSeq	LOC100040846	XM_001475382.1	LOC100040846	ILMN_2480922	0.984	-0.16	0.788	-0.205	1	0.0493	1	0.0994	0.93	0.096	0.569	-0.164	0.992	0.0747	0.383	-0.23	1	0.000735	0.993	-0.0493	1	-0.0213	0.819	-0.0665	0.843	-0.0952	0.659	0.114	1	0.074	0.807	-0.181
Riken	MRPL15	ri|5730533N12|PX00006G15|AK017804|1002	Mrpl15	ILMN_1231294	1	0.458	1	-0.114	1	2.2	1	0.886	1	-0.389	0.912	-0.818	0.88	1.61	0.925	0.609	0.753	1.61	0.555	2.93	0.781	2	0.657	1.43	0.685	2	0.174	3.75	1	-0.00526	0.81	-2.32
RefSeq	WIZ	NM_212438.1	Wiz	ILMN_1221828	1	-0.157	1	-0.0336	1	0.557	1	0.321	0.994	0.835	0.98	0.357	1	-0.322	0.905	-0.677	0.972	0.452	0.989	0.687	0.936	-1.16	0.769	-1.03	0.979	-0.383	0.956	0.33	1	-0.773	0.9	-1.36
RefSeq	CGNL1	NM_026599.4	Cgnl1	ILMN_1235904	1	0.082	1	0.0127	1	-0.00976	1	0.0976	0.81	-0.0721	0.578	-0.0877	0.994	0.0389	0.794	-0.046	0.865	0.045	0.897	-0.0623	0.608	0.111	0.781	0.0416	0.509	0.117	0.896	0.0254	1	-0.00617	1	0.0163
RefSeq	TCEAL6	NM_025355.3	Tceal6	ILMN_1236300	0.698	0.412	0.818	-0.213	1	0.114	1	0.00621	1	0.00018	0.329	0.406	1	-0.0548	0.518	-0.274	0.957	-0.0743	1	0.0335	1	-0.055	0.0534	-0.68	0.961	-0.0745	0.315	-0.373	1	0.0196	0.807	-0.307
RefSeq	LOC331083	XM_285626.2	LOC331083	ILMN_1253041	1	-0.042	0.987	0.0287	1	0.0579	1	-0.00239	0.881	0.0559	0.973	0.0162	1	0.0166	0.752	0.0477	0.729	-0.065	1	-0.00468	0.955	-0.0392	0.831	0.0315	0.428	-0.121	0.911	-0.0209	1	0.0816	0.9	0.0524
RefSeq	LOC635992	XM_001480808.1	LOC635992	ILMN_1243471	1	-0.0752	0.799	-0.091	1	0.0269	1	0.0565	0.856	0.0792	0.863	-0.0525	0.914	0.0734	0.693	-0.0741	0.949	0.0318	1	0.00209	1	-0.00582	0.932	-0.0217	0.903	-0.0475	0.776	0.0546	1	0.0416	0.881	-0.0762
RefSeq	SMC3	NM_007790.2	Smc3	ILMN_2678413	1	-0.0427	0.995	0.0395	1	-0.0984	1	0.0901	1	0.00433	0.521	-0.129	0.973	0.0633	0.986	0.0127	0.471	0.154	0.996	-0.0348	0.951	0.059	0.351	0.141	0.538	0.149	0.608	0.0937	1	-0.0904	0.962	0.0475
Riken	1810020C02RIK	ri|1810020C02|R000022J12|AK007556|418	1810020C02Rik	ILMN_2543655	1	0.966	1	0.138	1	-1.04	1	0.0078	0.934	-0.964	1	-0.00618	0.923	-1.1	0.758	-0.969	0.933	-0.578	0.776	-1.63	1	-0.135	0.712	-0.963	0.97	0.386	0.501	-1.62	1	-0.521	0.964	0.658
MEEBO	C030021G16RIK	scl0077530.1_171	C030021G16Rik	ILMN_2522055	0.921	-0.113	0.911	0.0543	1	0.0276	1	-0.0433	1	-0.0174	0.657	-0.0866	1	-0.0338	0.725	0.0638	1	-0.000658	0.9	0.0703	1	-0.0164	0.238	0.15	0.983	0.0167	0.23	0.157	1	-0.0331	1	-0.00645
RefSeq	ZFP410	NM_144833.2	Zfp410	ILMN_1219787	1	-0.851	0.788	-1.21	1	0.102	1	-0.835	1	0.435	0.928	0.418	0.797	-1.08	0.432	-1.45	0.563	-1.38	0.984	-0.44	0.614	-1.51	0.225	-1.87	0.432	-1.81	0.658	-0.859	1	0.301	0.859	-1.01
RefSeq	SPAM1	NM_001079875.1	Spam1	ILMN_3152309	1	-0.0474	1	-0.0278	1	0.0229	1	-0.059	0.816	-0.097	0.749	-0.0854	1	-0.00569	0.954	0.0255	0.931	-0.0425	0.989	0.0394	0.856	0.0913	0.496	0.111	0.898	0.0545	0.464	0.125	1	0.0368	1	-0.0139
RefSeq	FIP1L1	NM_024183.3	Fip1l1	ILMN_2985381	0.921	0.626	0.788	-0.829	1	0.0754	1	0.148	1	0.144	0.508	0.622	0.994	0.247	0.405	-0.73	0.959	-0.145	0.98	-0.218	1	0.103	0.0569	-1.35	0.87	-0.289	0.252	-0.84	1	0.393	0.843	-0.512
MEEBO	MAPK8	scl45735.13_394	Mapk8	ILMN_2456617	1	-0.164	0.788	2.52	1	0.261	1	1.26	0.176	3.9	0.43	2.47	1	0.164	0.675	1.42	0.629	1.99	0.955	0.987	0.277	-3.73	0.741	-1.06	0.671	-1.91	0.63	-1.48	1	-1.83	1	0.429
RefSeq	RGNEF	NM_012026.2	Rgnef	ILMN_1229911	1	-0.278	0.958	-0.438	1	-0.305	1	0.361	0.935	0.583	0.998	-0.0562	1	0.0729	0.673	-0.726	0.958	-0.267	0.806	-0.933	0.948	-0.51	0.656	-0.67	0.724	-0.85	0.563	-0.876	1	0.339	1	0.206
RefSeq	IFNA7	NM_008334.2	Ifna7	ILMN_2658633	1	-0.0856	1	0.0039	1	-0.0424	1	-0.0476	0.76	0.0952	0.838	0.0572	0.886	-0.0783	0.938	-0.0268	0.779	-0.0736	0.919	-0.0683	0.399	-0.173	0.574	-0.084	0.383	-0.169	0.388	-0.126	1	-0.00467	0.964	0.0416
RefSeq	SFXN2	NM_053196.3	Sfxn2	ILMN_2729281	0.948	0.817	1	0.162	1	-0.381	1	-0.54	0.698	-0.764	0.711	0.593	0.917	-0.519	0.945	0.183	0.999	0.0395	1	0.198	0.99	0.245	0.742	-0.41	0.633	0.804	0.773	-0.394	1	-0.559	1	-0.0157
RefSeq	DPP8	NM_028906.2	Dpp8	ILMN_1215849	1	-0.869	1	0.0469	1	2.48	1	2.91	1	0.82	0.688	-2.95	1	0.378	0.699	-2.48	0.997	-0.273	1	-0.7	1	-0.442	0.964	0.474	0.951	-1.09	0.711	2.26	1	0.651	0.936	-1.78
RefSeq	PRPF31	NM_027328.3	Prpf31	ILMN_2754225	0.228	-2.12	1	-0.0771	1	-0.0581	1	0.0648	1	-0.0672	0.0298	-2.25	1	0.117	0.997	-0.0251	0.987	0.116	1	-0.00717	1	0.184	0.0301	2.23	0.972	0.183	0.0271	2.25	1	0.0011	1	-0.0179
RefSeq	NEGR1	NM_001039094.2	Negr1	ILMN_2689346	1	0.0708	1	0.0321	1	0.0326	1	0.87	0.615	0.901	0.989	0.102	0.543	1.01	0.952	0.173	0.437	1.1	0.99	0.258	1	0.11	0.978	0.0713	0.968	0.195	0.94	0.157	1	-0.0847	1	-0.0852
RefSeq	D630001M17RIK	XM_155643.2	D630001M17Rik	ILMN_1256521	1	-0.515	0.788	-0.609	1	-0.0493	1	-0.157	1	0.0463	0.827	-0.311	0.979	-0.284	0.403	-0.736	0.871	-0.277	0.993	-0.169	0.921	-0.331	0.592	-0.425	0.844	-0.323	0.913	0.142	1	-0.00728	0.822	-0.567
RefSeq	EG268795	XM_921134.3	EG268795	ILMN_2618642	1	0.389	0.887	-1.76	1	-3.4	1	0.649	0.225	5.47	0.217	5.21	0.612	3.46	0.889	1.05	0.59	3.24	0.999	-0.814	0.891	-2.02	0.274	-4.16	0.771	-2.24	0.112	-6.03	1	0.219	0.906	1.87
MEEBO	MTAP7	scl39104.23_0	Mtap7	ILMN_2463616	1	0.595	0.833	1.02	1	-0.47	1	-0.815	0.842	-1.07	0.962	0.341	0.899	-1	0.752	0.83	0.994	0.139	0.986	0.484	1	0.0664	0.855	0.489	0.716	1.21	0.973	0.143	1	-1.14	1	0.346
RefSeq	ELMO2	NM_207705.1	Elmo2	ILMN_3058341	1	0.0184	1	-0.0521	1	-0.0289	1	0.08	1	0.0381	0.988	-0.0235	0.915	0.122	0.995	-0.0102	0.86	0.0938	1	-0.0151	0.96	0.0837	0.982	0.0133	0.946	0.0557	0.989	0.00838	1	0.028	1	0.00492
RefSeq	LOC239972	XM_139665.1	LOC239972	ILMN_1226756	1	-0.000519	0.812	-0.573	1	-0.408	1	-0.0326	1	0.112	0.974	0.144	1	-0.118	0.561	-0.659	0.85	-0.395	0.724	-0.771	0.991	-0.23	0.394	-0.803	0.793	-0.507	0.353	-0.915	1	0.277	1	0.112
RefSeq	ELMO1	NM_080288.1	Elmo1	ILMN_2672847	1	-0.0858	1	-0.0353	1	-0.0763	1	0.199	0.463	0.204	0.837	-0.0814	0.659	0.163	0.82	-0.0716	0.447	0.202	0.957	-0.0735	1	-0.0407	0.985	0.00976	1	-0.00167	0.988	0.00786	1	-0.039	1	0.0019
RefSeq	LOC381535	NM_001085519.1	LOC381535	ILMN_1240901	0.79	0.116	0.916	0.0454	1	-0.0495	1	-0.0337	1	0.00745	0.191	0.157	0.812	0.074	0.28	0.153	0.622	0.0878	0.851	0.072	0.852	0.0665	0.989	-0.00403	0.684	0.0804	0.492	-0.085	1	-0.0139	0.835	0.081
RefSeq	9130221H12RIK	NM_178400.2	9130221H12Rik	ILMN_2607972	1	1.4	0.992	-0.802	1	2.36	1	1.58	0.559	-2.84	0.414	-3.03	1	0.423	0.603	-1.96	0.925	-0.863	1	-0.0818	0.537	3.27	0.791	1.07	0.724	1.98	0.356	2.95	1	1.29	0.863	-1.88
RefSeq	STX1B1	NM_019560.1	Stx1b1	ILMN_1237525	0.96	-0.174	0.788	-0.172	1	-0.0842	1	-0.107	0.963	-0.0839	0.636	-0.151	0.924	-0.111	0.49	-0.175	0.852	-0.0909	0.977	-0.0677	1	-0.027	0.956	-0.0246	1	-0.00694	0.784	0.0828	1	-0.02	0.901	-0.107
RefSeq	ZKSCAN6	NM_026107.2	Zkscan6	ILMN_2520748	0.544	2.04	0.788	-1.16	1	1.75	1	0.197	0.328	-1.83	1	0.0107	0.826	-0.961	0.185	-2.32	0.191	-2.13	0.953	-0.58	0.856	0.872	0.11	-2.33	0.964	-0.297	0.772	-0.59	1	1.17	0.733	-1.74
Riken	9530021H06RIK	ri|9530021H06|PX00111M24|AK035352|2538	9530021H06Rik	ILMN_1257371	1	-0.112	1	0.0125	1	-0.0854	1	-1.31	1	-0.0381	0.542	1.16	1	-0.000989	0.43	1.32	1	0.04	0.668	1.26	1	0.0371	0.956	0.161	0.999	0.0781	0.975	0.105	1	-0.041	1	0.0569
RefSeq	GPRK6	NM_001038018.1	Gprk6	ILMN_3086889	1	-0.164	0.8	0.235	1	0.126	1	-0.0527	1	0.00584	0.915	-0.106	0.562	-0.349	0.951	-0.0615	0.768	-0.203	1	-0.0244	0.608	-0.355	0.952	0.0443	0.774	-0.209	0.896	0.0814	1	-0.146	1	-0.037
RefSeq	OLFR982	NM_146854.1	Olfr982	ILMN_2698350	1	-0.631	0.809	-0.909	1	0.344	1	-0.929	0.994	-0.445	0.988	-0.147	0.291	-1.89	0.327	-1.87	0.3	-1.83	0.957	-0.555	0.597	-1.44	0.23	-1.72	0.554	-1.38	0.858	-0.409	1	-0.0609	0.807	-1.31
RefSeq	NDUFV1	NM_133666.2	Ndufv1	ILMN_2702704	1	0.0627	0.99	0.183	1	0.478	1	-0.761	0.185	-1.03	0.91	-0.203	0.15	-1.06	0.954	-0.112	0.468	-0.691	0.739	0.548	1	-0.0286	0.945	0.0916	0.821	0.337	0.282	0.751	1	-0.365	0.802	-0.66
RefSeq	CCM2	NM_146014.2	Ccm2	ILMN_2719834	1	-0.34	1	-0.123	1	-0.508	1	0.712	0.895	0.577	0.833	-0.476	0.981	0.437	0.83	-0.398	0.938	0.286	0.709	-0.935	1	-0.139	0.977	0.0776	0.939	-0.291	0.763	-0.459	1	0.152	0.906	0.536
RefSeq	SLFN5	NM_183201.3	Slfn5	ILMN_2751361	1	-0.00413	0.975	0.0716	1	-0.0593	1	-0.031	0.909	0.117	0.703	0.144	1	0.025	0.688	0.128	0.813	0.114	0.962	0.0859	0.95	-0.0917	0.978	-0.0159	1	-0.00249	0.882	-0.0576	1	-0.0892	1	0.0417
Riken	CUGBP2	ri|A130018N14|PX00121G06|AK037436|2076	Cugbp2	ILMN_1253235	1	0.0466	1	-0.109	1	-0.016	1	-1.67	1	0.0352	0.363	1.75	1	-0.00965	0.422	1.55	0.999	-0.0751	0.613	1.58	1	-0.0449	0.951	-0.201	0.998	-0.11	0.962	-0.173	1	0.0655	1	-0.0277
Riken	AQP4	ri|A830087J22|PX00156K13|AK044074|926	Aqp4	ILMN_1227682	1	-0.756	0.788	-1.03	1	0.37	1	-0.851	1	-0.244	0.987	-0.148	0.59	-1.31	0.396	-1.49	0.347	-1.68	0.974	-0.456	0.761	-1.07	0.34	-1.34	0.52	-1.43	0.9	-0.308	1	0.367	0.836	-1.03
RefSeq	INTS2	NM_027421.2	Ints2	ILMN_2657510	0.815	-0.776	1	0.164	1	0.367	1	-0.132	1	0.127	0.651	-0.517	1	-0.207	0.977	0.0894	0.675	-0.548	1	-0.049	0.932	-0.334	0.44	0.606	0.592	-0.676	0.612	0.468	1	0.341	1	0.138
RefSeq	FLT4	NM_008029.2	Flt4	ILMN_2611439	1	-0.939	0.897	-0.648	1	0.213	1	-0.926	1	-0.0782	0.996	-0.0912	0.458	-1.6	0.447	-1.32	0.418	-1.6	0.977	-0.465	0.572	-1.52	0.412	-1.23	0.506	-1.53	0.876	-0.374	1	0.00912	0.875	-0.852
NA	NA	NA	NA	NA	1	-0.0139	1	0.0349	1	-0.0441	1	0.00161	0.596	0.127	0.566	0.112	1	-0.00389	0.933	0.0294	0.839	0.0625	1	0.0167	0.645	-0.131	0.604	-0.0823	0.843	-0.0647	0.566	-0.0949	1	-0.0663	1	0.0127
MEEBO	2310040G07RIK	scl27685.1.1_215	2310040G07Rik	ILMN_1232245	0.486	-1.35	1	0.00675	1	0.0162	1	-0.0127	1	0.105	0.212	-1.23	1	-0.0228	1	-0.00331	0.995	-0.064	1	-0.0351	1	-0.127	0.165	1.23	0.968	-0.169	0.183	1.2	1	0.0412	1	0.0318
RefSeq	P2RX5	NM_033321.2	P2rx5	ILMN_2741716	1	-0.113	1	-0.0471	1	-0.063	1	-0.00223	0.826	-0.125	0.316	-0.236	1	-0.0259	0.836	-0.0708	0.858	-0.0831	0.813	-0.144	0.912	0.0987	0.425	0.165	0.963	0.0415	0.733	0.0918	1	0.0572	0.942	0.0731
RefSeq	PDCD1	NM_008798.1	Pdcd1	ILMN_1260060	1	0.138	0.829	-0.274	1	0.0106	1	0.148	1	0.00515	1	-0.00553	1	-0.115	0.377	-0.537	0.989	-0.0462	0.956	-0.184	0.989	-0.12	0.26	-0.532	0.989	-0.0514	0.792	-0.179	1	-0.069	0.834	-0.353
RefSeq	TXNIP	NM_023719.1	Txnip	ILMN_1213609	1	1.61	0.814	2.18	1	0.0176	1	0.936	0.808	2.28	0.535	2.95	0.869	2.13	0.427	3.37	0.613	2.9	0.894	1.98	1	-0.146	0.955	0.418	0.972	0.621	0.864	-0.973	1	-0.767	0.932	1.39
RefSeq	OLFR1200	NM_001005227.1	Olfr1200	ILMN_2876794	1	-0.0455	0.788	0.13	1	-0.00138	1	-0.0681	1	-0.00312	0.984	0.0195	0.764	-0.121	0.752	0.0769	0.988	-0.0176	0.982	0.0491	0.791	-0.118	0.798	0.0574	0.994	-0.0145	0.925	0.0297	1	-0.104	1	0.0278
RefSeq	VGLL3	XM_001480406.1	Vgll3	ILMN_2477044	1	0.00104	0.788	1.01	1	1.16	1	0.747	0.601	1.19	0.893	0.44	1	0.109	0.884	0.374	1	0.00248	0.979	0.411	0.727	-1.08	0.985	-0.0668	0.589	-1.18	0.993	-0.0294	1	0.107	1	-0.0374
RefSeq	ADAR	NM_019655.2	Adar	ILMN_2704372	1	-0.436	0.902	-0.684	1	0.653	1	-0.602	1	-0.215	1	-0.0482	0.441	-1.75	0.368	-1.83	0.192	-2.28	0.853	-1.03	0.612	-1.54	0.254	-1.79	0.348	-2.07	0.608	-0.977	1	0.529	0.898	-0.808
Riken	B930074N15RIK	ri|B930074N15|PX00166C01|AK047479|2296	B930074N15Rik	ILMN_1220414	1	-0.0669	0.943	-0.136	1	0.00722	1	-0.011	0.428	0.411	0.443	0.355	1	-0.0746	0.692	-0.2	0.352	-0.44	0.494	-0.422	0.375	-0.486	0.131	-0.555	0.0257	-0.851	0.0309	-0.777	1	0.365	0.873	0.222
RefSeq	ATRNL1	NM_181415.3	Atrnl1	ILMN_1217254	1	0.516	0.788	1.97	1	-1.34	1	-0.323	0.149	2.41	0.028	3.25	0.921	-0.78	0.406	1.51	0.517	1.42	0.986	0.401	0.047	-3.19	0.241	-1.74	0.721	-0.993	0.0515	-2.85	0.812	-2.2	0.834	1.11
RefSeq	SPOCK2	NM_052994.2	Spock2	ILMN_1251096	1	-0.11	0.942	0.523	1	0.216	1	-1.17	1	-0.164	0.687	0.897	0.797	-0.979	0.72	0.714	0.867	-0.561	0.883	0.826	0.864	-0.816	0.948	-0.183	0.932	-0.397	0.984	-0.0711	1	-0.419	1	-0.112
RefSeq	PIK3R5	NM_177320.2	Pik3r5	ILMN_1234494	0.707	-0.237	0.904	-0.089	1	-0.0308	1	0.15	1	-0.0507	0.0321	-0.438	0.764	0.15	0.778	-0.0885	0.821	0.0978	0.95	-0.0829	0.613	0.201	0.0882	0.35	0.689	0.149	0.0808	0.355	1	0.0526	1	-0.00553
RefSeq	ABCD2	NM_011994.2	Abcd2	ILMN_1245831	1	-0.213	0.788	-0.73	1	-0.192	1	-0.292	0.992	0.236	0.832	0.315	1	-0.192	0.463	-0.63	0.931	-0.201	1	-0.101	0.859	-0.428	0.19	-0.945	0.759	-0.437	0.642	-0.416	1	0.00937	0.838	-0.529
Riken	DPP6	ri|D130067B08|PX00185L23|AK051708|2140	Dpp6	ILMN_2576662	0.825	-0.563	0.788	-0.455	1	-0.0638	1	-0.168	1	0.0743	0.733	-0.321	0.966	-0.245	0.426	-0.532	0.783	-0.3	0.967	-0.196	0.867	-0.319	0.774	-0.211	0.716	-0.375	0.898	0.124	1	0.0558	0.873	-0.335
RefSeq	GM694	NM_001033374.2	Gm694	ILMN_3160727	1	0.0491	0.969	0.0503	1	0.0164	1	0.0229	1	-0.0459	0.982	-0.0197	1	-0.017	0.992	0.0104	0.987	0.0176	1	0.0111	1	0.0288	0.911	0.03	0.871	0.0635	0.916	0.0308	1	-0.0346	1	-0.000714
RefSeq	NTF5	NM_198190.1	Ntf5	ILMN_2768390	1	0.0465	1	-0.0156	1	-0.0412	1	0.0306	0.906	-0.145	0.822	-0.129	1	-0.0821	0.767	-0.128	0.765	-0.164	0.735	-0.236	0.998	0.0632	0.999	0.00107	0.998	-0.0188	0.797	-0.106	1	0.082	0.939	0.108
MEEBO	SCL0002023.1_27	scl0002023.1_27	scl0002023.1_27	ILMN_1212614	1	-0.0853	0.976	0.0471	1	0.0314	1	0.0604	1	-0.00866	0.421	-0.154	1	0.018	0.997	0.00475	0.931	0.043	1	0.014	1	0.0267	0.303	0.159	0.908	0.0517	0.296	0.168	1	-0.025	1	-0.00927
RefSeq	NAPRT1	NM_172607.3	Naprt1	ILMN_1223102	1	0.0487	1	0.00419	1	-0.463	1	0.0796	1	0.0349	1	0.00397	1	-0.000386	0.974	-0.0758	1	-0.00699	0.666	-0.549	1	-0.0353	0.947	-0.0798	0.998	-0.0419	0.4	-0.553	1	0.0066	0.828	0.474
RefSeq	LOC100047603	XM_001479162.1	LOC100047603	ILMN_2697057	1	-0.09	0.948	-0.0485	1	-0.075	1	0.0504	1	-0.0121	0.343	-0.153	1	-0.00602	0.519	-0.105	0.988	0.0145	0.735	-0.111	1	0.00612	0.794	0.0477	0.966	0.0266	0.841	0.0417	1	-0.0205	1	0.006
RefSeq	YIPF1	NM_145550.2	Yipf1	ILMN_2755803	1	-0.165	0.816	1.05	1	-0.874	1	-0.475	0.52	-1.73	0.549	-1.42	0.71	-1.38	0.986	0.144	0.675	-1.26	0.636	-1.65	1	0.347	0.374	1.56	0.935	0.475	0.95	-0.234	1	-0.128	0.799	1.8
MEEBO	2010209O12RIK	scl00100910.1_246	2010209O12Rik	ILMN_2702868	1	0.0227	0.858	-0.247	1	-0.111	1	-0.166	1	0.0429	0.798	0.232	0.964	-0.211	0.633	-0.292	0.71	-0.317	0.9	-0.261	0.889	-0.254	0.272	-0.524	0.675	-0.36	0.326	-0.493	1	0.105	1	-0.0309
RefSeq	SATB1	NM_009122.1	Satb1	ILMN_1220726	1	-1.76	0.935	1.33	1	3.99	1	2.24	0.14	5.7	0.795	1.7	0.891	1.98	0.869	1.07	0.979	0.497	0.855	2.24	0.55	-3.72	0.916	-0.633	0.25	-5.2	0.938	0.54	1	1.49	0.952	-1.17
Riken	A930016O22RIK	ri|A930016O22|PX00066I24|AK020867|1220	A930016O22Rik	ILMN_1252047	1	-0.17	0.84	-0.4	1	-0.379	1	-0.168	1	0.135	0.964	0.133	0.99	-0.267	0.576	-0.5	0.796	-0.374	0.746	-0.584	0.876	-0.403	0.389	-0.633	0.7	-0.509	0.352	-0.717	1	0.107	1	0.0848
RefSeq	NFATC1	NM_198429.1	Nfatc1	ILMN_1216522	1	0.339	0.788	1.96	1	-0.227	1	-0.699	0.196	3.45	0.0532	4.48	0.769	-1.67	0.777	0.99	0.866	0.916	0.873	1.39	0.0352	-5.11	0.125	-3.49	0.472	-2.53	0.18	-3.1	1	-2.58	1	-0.397
NA	NA	NA	NA	NA	1	0.0814	1	-0.014	1	0.0253	1	-0.0429	0.937	-0.0564	0.759	0.0679	0.95	0.0591	0.567	0.0881	0.952	-0.0278	0.975	0.0405	0.656	0.116	0.93	0.0202	0.954	0.0286	0.901	-0.0274	1	0.0869	0.937	0.0476
Riken	2610104A14RIK	ri|2610104A14|ZX00061A19|AK011816|791	2610104A14Rik	ILMN_1240605	1	0.0636	0.922	0.1	1	0.26	1	-0.114	0.99	-0.0812	0.858	0.0966	1	-0.048	0.588	0.166	0.51	-0.238	0.899	0.136	1	0.0332	0.849	0.0697	0.739	-0.157	0.936	0.0395	1	0.19	1	0.0302
RefSeq	LOC433716	XR_031539.1	LOC433716	ILMN_1228599	1	0.0194	0.887	-0.051	0.288	-0.229	1	0.0404	0.581	0.102	0.612	0.0807	0.978	0.0447	0.782	-0.0468	0.881	0.0413	0.0403	-0.228	0.899	-0.057	0.246	-0.127	0.794	-0.0603	0.00349	-0.309	1	0.00333	0.378	0.181
RefSeq	LOC634171	XM_908821.3	LOC634171	ILMN_2488192	0.959	0.546	0.932	0.26	1	-0.00658	1	-0.0348	0.353	-0.814	0.884	-0.234	1	0.0873	0.668	0.382	0.982	0.0886	1	0.117	0.354	0.902	0.361	0.616	0.326	0.903	0.68	0.35	1	-0.00132	0.931	0.265
RefSeq	DNM3OS	NR_002870.1	Dnm3os	ILMN_2482263	1	-0.0378	1	0.0126	1	-0.0151	1	0.0922	1	-0.0603	0.505	-0.19	0.847	0.137	0.896	0.0576	0.664	0.161	0.992	0.054	0.665	0.197	0.253	0.248	0.523	0.221	0.278	0.244	1	-0.0241	1	0.00361
Riken	SNTG1	ri|A230066K05|PX00128P08|AK038832|2945	Sntg1	ILMN_1223931	0.931	0.168	0.882	-0.0925	1	-0.0123	1	-0.0348	0.894	-0.103	0.78	0.1	0.973	0.082	0.974	0.0243	0.872	0.0759	0.92	0.0984	0.635	0.185	0.767	-0.0757	0.578	0.179	0.998	-0.00163	1	0.00608	0.937	-0.0741
MEEBO	5730601F06RIK	scl36170.1.1_65	5730601F06Rik	ILMN_2488000	0.703	1.06	1	-0.211	1	0.989	0.929	1.18	0.00454	2.56	0.00644	2.44	0.0149	2.08	0.534	0.685	0.00413	2.39	0.0114	2.19	0.892	-0.481	0.0537	-1.75	0.968	-0.173	0.869	-0.243	1	-0.308	0.374	-1.51
RefSeq	EG625917	XM_917009.3	EG625917	ILMN_1229034	1	0.0779	0.788	2.41	1	-0.211	1	-0.107	1	-0.583	0.973	-0.399	1	-0.155	0.432	2.36	0.999	0.112	1	0.00789	1	0.428	0.274	2.76	0.935	0.695	0.936	0.407	1	-0.267	0.807	2.36
MEEBO	EEF2K	scl32114.1_221	Eef2k	ILMN_2431150	1	0.0748	1	0.0893	1	1.38	1	0.574	0.877	2.03	0.844	1.53	1	0.0437	0.977	-0.441	0.924	1.07	0.919	1.88	0.886	-1.99	0.646	-1.97	0.941	-0.956	0.968	0.346	1	-1.03	0.863	-2.32
MEEBO	5031439G07RIK	scl46882.12_63	5031439G07Rik	ILMN_2428798	1	0.359	0.8	-1.29	1	-1.03	1	-0.592	0.582	-1.82	0.828	-0.864	1	0.2	0.905	-0.496	0.554	1.77	0.839	1.33	0.583	2.02	0.914	0.367	0.117	3.59	0.282	2.2	1	-1.57	0.807	-1.83
RefSeq	4933436I01RIK	NM_025763.1	4933436I01Rik	ILMN_2940867	0.51	-0.244	0.873	-0.0813	1	-0.00482	1	-0.14	0.929	-0.0771	0.361	-0.181	1	0.0157	0.764	0.0743	1	-0.00422	0.759	0.131	0.873	0.0928	0.12	0.255	0.852	0.0729	0.055	0.312	1	0.0199	0.95	-0.0566
RefSeq	GRAMD2	NM_001033498.1	Gramd2	ILMN_2898777	1	-0.451	0.788	-0.985	1	0.124	1	-0.156	1	0.0213	0.929	-0.273	1	-0.0555	0.462	-0.885	0.943	-0.251	1	0.0291	1	-0.0768	0.592	-0.611	0.938	-0.272	0.848	0.302	1	0.195	0.807	-0.914
RefSeq	LCE1H	NM_026335.2	Lce1h	ILMN_1243087	0.631	-0.16	1	-0.00741	1	0.0541	1	0.0548	1	-0.00213	0.106	-0.217	0.785	0.0904	0.925	0.0283	0.972	0.0215	1	0.0208	0.783	0.0926	0.0536	0.245	0.969	0.0236	0.0583	0.237	1	0.069	1	0.00745
RefSeq	DTNB	NM_007886.1	Dtnb	ILMN_2920027	1	0.221	0.788	3.37	1	-1.1	1	-1.55	0.0238	-5.77	0.14	-4.01	0.118	-4.2	0.883	0.722	0.92	-0.758	1	-0.31	0.842	1.58	0.0611	4.73	0.0759	5.02	0.146	3.7	0.984	-3.44	0.929	1.03
RefSeq	DOCK4	NM_172803.2	Dock4	ILMN_2870329	1	0.487	0.788	-1.24	1	-0.57	1	-0.448	1	-0.261	0.793	0.673	1	-0.165	0.569	-0.956	0.958	-0.281	0.982	-0.404	1	0.0958	0.23	-1.63	1	-0.02	0.482	-1.08	1	0.116	0.929	-0.552
RefSeq	HERC1	XM_985533.1	Herc1	ILMN_2574297	1	0.0709	1	0.0162	1	-0.00654	1	-0.0814	0.984	0.0741	0.384	0.226	1	-0.0684	0.969	0.0292	0.813	-0.105	1	-0.03	0.819	-0.142	0.363	-0.197	0.627	-0.179	0.245	-0.256	1	0.0364	0.975	0.0592
RefSeq	BCL11B	NM_021399.2	Bcl11b	ILMN_2443624	1	0.827	1	-0.0183	1	-0.976	1	1.25	0.987	0.559	0.993	0.132	0.783	1.19	0.993	-0.0859	0.775	0.924	0.764	-1.31	0.957	0.628	0.948	-0.217	0.958	0.365	0.432	-1.44	1	0.263	0.838	1.22
RefSeq	CTCFL	NM_001081387.1	Ctcfl	ILMN_2855551	1	-0.239	0.857	-1.46	1	1.47	1	0.0852	1	-0.0899	0.977	-0.414	0.866	-1.7	0.37	-3.24	0.721	-1.81	1	-0.424	0.867	-1.61	0.312	-2.83	0.752	-1.72	0.999	-0.00986	1	0.111	0.799	-2.82
RefSeq	AKAP13	XM_907140.3	Akap13	ILMN_2494465	1	-0.0352	1	0.0362	1	0.0181	1	0.00408	1	0.0143	0.979	-0.025	1	0.0171	0.889	0.0492	0.96	0.036	0.985	0.0499	1	0.00284	0.743	0.0743	0.986	0.0217	0.76	0.075	1	-0.0188	1	-0.000725
RefSeq	BAIAP2L2	NM_177580.3	Baiap2l2	ILMN_1215537	1	-0.278	0.8	-0.497	1	-0.017	1	0.598	0.611	0.673	0.93	-0.203	0.738	0.578	0.582	-0.517	0.692	0.528	1	-0.087	1	-0.0949	0.745	-0.314	0.968	-0.145	0.94	0.116	1	0.0505	0.878	-0.43
RefSeq	SIGLECH	NM_178706.3	Siglech	ILMN_1239190	1	-0.111	0.939	-0.0612	1	0.0184	1	0.176	0.955	-0.0669	0.0293	-0.354	1	0.0483	0.37	-0.189	0.99	0.0155	0.696	-0.142	0.797	0.115	0.311	0.165	0.819	0.0823	0.199	0.212	1	0.0328	0.972	-0.0468
RefSeq	MOSC2	NM_133684.2	Mosc2	ILMN_2970788	1	0.0875	0.887	-0.0673	1	-0.0741	1	-0.0319	0.26	-0.199	0.755	-0.0797	0.975	-0.06	0.602	-0.0953	0.996	0.00935	0.997	-0.0328	0.631	0.139	0.961	-0.0156	0.285	0.209	0.831	0.047	1	-0.0694	0.922	-0.0626
RefSeq	EPHB4	NM_010144.4	Ephb4	ILMN_2973206	1	0.214	0.794	0.355	1	0.224	1	-0.336	1	-0.119	0.531	0.432	0.726	-0.399	0.671	0.292	0.837	-0.231	0.858	0.33	0.882	-0.28	0.857	-0.14	0.959	-0.112	0.914	-0.102	1	-0.168	1	-0.0378
RefSeq	EPC1	NM_007935.1	Epc1	ILMN_2623032	1	0.778	0.788	1.7	1	-0.056	1	-0.434	1	0.316	0.569	1.53	1	-0.192	0.409	1.94	0.986	-0.228	1	0.15	0.987	-0.508	0.898	0.411	0.931	-0.544	0.539	-1.38	1	0.0359	0.807	1.79
Riken	D930046G03RIK	ri|D930046G03|PX00203E02|AK086699|2816	D930046G03Rik	ILMN_2580808	1	0.0336	1	0.00941	1	0.057	1	-0.103	0.327	-0.294	0.662	-0.157	1	-0.0221	0.811	0.0906	0.846	-0.102	0.991	0.0588	0.481	0.272	0.29	0.247	0.633	0.192	0.394	0.216	1	0.0794	1	0.0318
NA	NA	NA	NA	NA	1	-0.126	0.999	0.0498	1	-0.149	1	-0.133	0.906	0.0997	0.762	0.106	0.995	0.0679	0.335	0.251	0.53	0.184	0.71	0.168	1	-0.0319	0.491	0.144	0.858	0.0847	0.838	0.0617	1	-0.117	0.926	0.0827
MEEBO	1110049L02RIK	scl35811.1.467_45	1110049L02Rik	ILMN_2461077	0.763	-0.143	0.953	0.0461	1	0.0157	1	0.0195	0.528	0.13	0.939	-0.0328	1	0.0161	0.857	0.0426	0.991	0.0118	1	0.00794	0.695	-0.113	0.614	0.0755	0.589	-0.118	0.839	0.0408	1	0.00423	0.98	0.0347
Riken	RNF23	ri|E130103K13|PX00091J08|AK053507|1467	Rnf23	ILMN_1228186	1	-0.07	0.984	-0.231	1	-0.622	1	-0.385	0.972	0.298	0.591	0.613	1	-0.206	0.992	-0.0516	0.854	-0.339	0.814	-0.576	0.84	-0.504	0.421	-0.665	0.652	-0.637	0.14	-1.19	1	0.133	0.859	0.524
RefSeq	RBMS3	NM_178660.2	Rbms3	ILMN_2634777	1	1.64	1	0.685	1	1.46	1	2.68	0.852	1.76	0.944	0.717	0.913	1.62	0.974	-0.374	0.701	2.05	0.985	0.824	1	-0.133	0.787	-1.09	0.992	0.292	0.989	0.106	1	-0.425	0.931	-1.2
RefSeq	USE1	NM_025917.3	Use1	ILMN_2667101	1	0.133	0.788	-0.868	1	-0.474	1	0.0633	0.33	-0.943	0.325	-0.873	0.758	-0.559	0.0578	-1.49	0.505	-0.732	0.134	-1.27	0.902	0.384	0.426	-0.618	0.933	0.21	0.678	-0.397	1	0.174	0.97	-0.221
RefSeq	BRMS1	NM_134155.1	Brms1	ILMN_2743551	1	1.15	0.801	2.04	1	0.594	1	-1.9	0.248	-4.39	0.838	-1.33	0.212	-4.53	0.945	-0.584	0.11	-5.23	0.697	-2.73	1	-0.144	0.882	0.746	0.938	-0.84	0.742	-1.4	1	0.696	0.852	2.15
NA	NA	NA	NA	NA	0.201	-0.464	1	-0.0489	1	0.0906	1	0.0965	0.936	0.0988	0.0341	-0.462	1	-0.0164	0.542	-0.162	0.739	-0.134	0.858	-0.14	0.893	-0.115	0.168	0.3	0.496	-0.233	0.143	0.321	1	0.118	1	-0.0214
MEEBO	4930510E17RIK	scl36952.2.1_326	4930510E17Rik	ILMN_2637771	1	-0.046	1	0.0118	1	0.059	1	0.0435	0.395	0.166	0.767	0.0761	0.667	0.121	0.625	0.0895	0.77	0.0805	0.844	0.0961	0.978	-0.0445	0.967	0.0133	0.765	-0.0851	0.947	0.0199	1	0.0406	1	-0.00662
RefSeq	SERPINB3B	NM_198680.1	Serpinb3b	ILMN_3001787	1	-0.119	0.904	1.4	1	2.8	1	2.06	0.13	5.41	0.42	3.23	0.87	1.94	0.803	1.28	0.842	1.42	0.845	2.16	0.549	-3.46	0.59	-1.95	0.392	-3.98	0.825	-1.07	1	0.521	0.976	-0.879
Riken	1700054O19RIK	ri|1700054O19|ZX00075G12|AK006789|870	1700054O19Rik	ILMN_1259618	1	-0.0866	0.788	-0.109	1	-0.0727	1	0.0145	0.793	0.0954	0.999	-0.00572	0.845	0.0914	0.926	-0.0318	1	-0.00331	0.863	-0.0905	1	-0.00396	0.917	-0.0261	0.711	-0.0987	0.632	-0.0847	1	0.0947	0.929	0.0587
Riken	4930572L20RIK	ri|4930572L20|PX00036D09|AK016282|1442	4930572L20Rik	ILMN_1234310	0.804	0.488	1	-0.0236	1	-0.171	1	-0.231	0.514	-0.471	0.768	0.249	1	-0.0339	0.823	0.174	0.986	0.0538	0.993	0.114	0.647	0.437	0.931	-0.0747	0.461	0.525	0.856	-0.134	1	-0.0876	1	0.0596
RefSeq	EG545878	XM_620367.3	EG545878	ILMN_1259958	1	0.0513	0.788	-0.287	1	-0.018	1	-0.0455	0.964	-0.0713	0.979	0.0255	1	-0.0565	0.165	-0.298	0.635	-0.143	0.862	-0.116	1	0.0148	0.0754	-0.324	0.877	-0.0716	0.496	-0.141	1	0.0864	0.799	-0.183
RefSeq	BC030046	XM_147850.7	BC030046	ILMN_1234939	1	-0.306	1	0.0122	1	0.252	1	-0.186	1	-0.023	0.898	-0.143	1	-0.0553	0.857	0.143	0.612	-0.361	1	0.0774	1	-0.0324	0.552	0.286	0.667	-0.338	0.698	0.221	1	0.305	1	0.0656
RefSeq	PPP1R3A	NM_080464.2	Ppp1r3a	ILMN_2588375	1	0.177	1	-0.0655	1	-0.047	1	-0.117	0.762	-0.194	0.875	0.1	0.878	0.163	0.515	0.215	0.932	0.0762	0.909	0.146	0.391	0.357	0.744	0.115	0.546	0.27	0.932	0.0459	1	0.0872	0.984	0.0687
RefSeq	GSTA1	NM_008181.1	Gsta1	ILMN_2657636	1	1.33	0.788	-1.45	1	-1.58	1	0.289	0.906	0.979	0.393	2.02	0.991	0.706	0.697	-1.04	0.936	-0.513	0.423	-2.38	1	-0.273	0.113	-3.06	0.665	-1.49	0.0192	-4.41	1	1.22	0.848	1.35
RefSeq	HIST1H2AG	NM_178186.2	Hist1h2ag	ILMN_2981801	1	-0.473	1	-0.113	1	-1.6	1	-0.0465	0.0324	-3.77	0.0141	-4.19	1	-0.477	0.865	-0.543	0.909	-0.558	0.434	-2.11	0.101	3.29	0.0339	3.65	0.11	3.21	0.242	2.08	1	0.0809	0.807	1.57
NA	NA	NA	NA	NA	1	0.211	1	-0.0315	1	0.0021	1	0.0656	0.399	-0.423	0.595	-0.278	0.913	0.197	0.891	0.1	0.817	0.177	0.979	0.114	0.176	0.62	0.304	0.378	0.188	0.6	0.309	0.391	1	0.0201	1	-0.0135
MEEBO	4931420C21RIK	scl070965.1_29	4931420C21Rik	ILMN_1226047	1	-0.0136	1	-0.00782	1	0.165	1	0.0519	1	-0.0381	0.607	-0.104	0.991	0.0514	0.992	-0.00839	0.797	-0.0723	0.984	0.0406	0.834	0.0895	0.53	0.0953	0.946	-0.0342	0.331	0.144	1	0.124	0.948	-0.049
RefSeq	FAM159B	NM_029984.1	Fam159b	ILMN_1213789	1	0.00255	0.788	-0.267	1	-0.142	1	0.0163	1	0.0763	0.949	0.0625	0.97	-0.119	0.25	-0.402	0.729	-0.175	0.443	-0.334	0.798	-0.195	0.0929	-0.465	0.583	-0.251	0.154	-0.396	1	0.0562	0.985	-0.0687
RefSeq	LOC384964	XM_357965.1	LOC384964	ILMN_2541571	1	-0.046	0.803	0.0944	1	-0.023	1	0.0031	1	0.0416	0.997	-0.00749	1	-0.0408	0.842	0.0505	0.977	-0.022	0.973	-0.0481	0.872	-0.0825	0.76	0.058	0.855	-0.0637	0.862	-0.0406	1	-0.0188	0.854	0.0986
RefSeq	CD302	NM_025422.3	Cd302	ILMN_2616097	1	-0.172	0.925	-0.264	1	0.198	1	-0.0613	1	0.031	0.983	-0.0802	0.971	-0.281	0.547	-0.484	0.741	-0.403	0.998	-0.144	0.92	-0.312	0.584	-0.404	0.726	-0.434	0.967	-0.0636	1	0.122	0.898	-0.34
RefSeq	MBNL1	NM_020007.3	Mbnl1	ILMN_2724124	1	0.0149	0.8	-0.299	1	0.0805	1	0.0754	1	0.0494	1	-0.0111	0.992	-0.164	0.365	-0.538	0.779	-0.249	0.907	-0.243	0.921	-0.213	0.245	-0.527	0.727	-0.298	0.691	-0.232	1	0.085	0.86	-0.295
NA	NA	NA	NA	NA	1	0.0115	1	0.0102	1	-0.0299	1	0.0292	1	-0.0071	0.975	-0.0248	0.923	0.0833	0.8	0.0644	0.774	0.0892	1	0.0302	0.872	0.0904	0.629	0.0892	0.761	0.0963	0.817	0.055	1	-0.00591	0.996	0.0342
RefSeq	CXXC1	NM_028868.1	Cxxc1	ILMN_2898135	1	-0.784	0.788	2.85	1	-0.319	1	1.54	1	0.329	0.585	-1.99	0.94	-1.27	0.999	0.042	0.739	-1.59	0.338	-3.44	0.845	-1.6	0.449	2.03	0.681	-1.92	0.651	-1.45	1	0.322	0.614	3.49
RefSeq	DUOX2	XM_988431.1	Duox2	ILMN_2622260	1	0.0913	0.868	0.0647	1	-0.0608	1	-0.0473	0.872	-0.0718	0.777	0.0668	1	0.0408	0.365	0.153	0.817	0.0622	0.96	0.0486	0.688	0.113	0.539	0.086	0.51	0.134	0.947	-0.0181	1	-0.0213	0.822	0.104
RefSeq	HYAL5	NM_028957.2	Hyal5	ILMN_2596220	1	-0.0654	0.916	0.0688	1	0.0831	1	-0.0337	0.357	-0.201	0.205	-0.233	1	-0.0408	0.823	0.0617	0.797	-0.0856	1	0.0312	0.623	0.16	0.0754	0.295	0.706	0.116	0.111	0.264	1	0.0448	1	0.0305
Riken	E330019C05RIK	ri|E330019C05|PX00211I08|AK087769|632	E330019C05Rik	ILMN_1252088	0.602	-1.86	1	0.0157	1	0.0989	1	-0.0113	1	0.00811	0.261	-1.84	1	0.0206	0.997	0.0476	0.999	-0.0638	1	0.0464	1	0.0125	0.187	1.88	0.999	-0.0719	0.195	1.88	1	0.0844	1	0.00115
MEEBO	6720422M22RIK	scl099946.1_47	6720422M22Rik	ILMN_1253572	1	0.803	0.788	-1.97	1	-0.579	1	-1.83	1	-0.068	0.33	2.56	0.997	0.746	0.894	0.6	0.965	0.42	0.792	1.67	0.961	0.814	0.386	-1.96	0.958	0.488	0.774	-0.894	1	0.327	0.909	-1.07
RefSeq	WFDC2	NM_026323.2	Wfdc2	ILMN_1236758	0.763	-1.5	1	-0.222	1	-0.0355	1	0.041	1	0.0639	0.374	-1.48	0.971	-0.587	0.631	-0.85	1	0.0143	1	-0.0621	0.92	-0.651	0.711	0.628	1	-0.0496	0.332	1.42	1	-0.601	0.877	-0.788
RefSeq	ALG3	NM_145939.1	Alg3	ILMN_1215893	1	-1.73	0.933	1.32	1	2.28	1	0.389	0.762	-2.4	0.238	-4.51	1	-1.02	0.997	-0.0863	0.675	-2.46	1	-0.577	0.946	1.38	0.191	4.42	1	-0.069	0.263	3.93	1	1.45	1	0.491
RefSeq	IDUA	NM_008325.2	Idua	ILMN_2676924	0.863	0.148	1	-0.00404	1	0.0311	1	0.124	0.814	-0.098	0.8	-0.0745	0.839	0.0988	0.941	-0.0295	0.884	0.0569	0.994	-0.0363	0.404	0.197	0.842	0.0449	0.53	0.155	0.881	0.0382	1	0.0419	1	0.00674
RefSeq	LOC100040525	XR_031953.1	LOC100040525	ILMN_2744121	1	0.534	0.997	-0.558	1	0.782	1	0.192	0.498	2.22	0.312	2.56	0.46	2.36	0.539	1.61	0.818	1.04	0.789	1.63	1	0.145	0.727	-0.946	0.797	-1.18	0.755	-0.929	1	1.32	1	-0.0173
MEEBO	4921513D09RIK	scl31060.16.1_26	4921513D09Rik	ILMN_1232913	1	-0.0959	0.794	0.115	1	-0.112	1	-0.00956	1	-0.00678	0.75	-0.0931	0.726	-0.13	0.996	-0.00594	0.783	0.0901	1	-0.0128	0.776	-0.123	0.658	0.0871	0.777	0.0969	0.715	0.0803	1	-0.22	1	0.00684
RefSeq	AKT2	NM_007434.2	Akt2	ILMN_2655895	1	0.0565	0.788	-0.153	1	0.0527	1	0.00494	0.521	-0.166	0.647	-0.115	1	0.0202	0.487	-0.138	0.912	-0.0527	1	-0.00497	0.516	0.187	0.944	-0.023	0.714	0.114	0.581	0.11	1	0.0729	0.825	-0.133
MEEBO	221973_54	221973_54	221973_54	ILMN_2506479	1	-0.0268	0.995	-0.0512	1	-0.00591	1	-0.0706	0.699	-0.152	0.751	-0.108	0.851	-0.122	0.704	-0.103	0.919	-0.059	1	0.00573	1	0.0297	0.993	0.00531	0.835	0.093	0.635	0.114	1	-0.0634	0.881	-0.109
MEEBO	IGKV2-137_AJ231263_IG_KAPPA_VARIABLE_2-137_15	IGKV2-137_AJ231263_Ig_kappa_variable_2-137_15	IGKV2-137_AJ231263_Ig_kappa_variable_2-137_15	ILMN_2499056	1	0.246	1	-0.0537	1	-0.0229	1	-0.211	0.957	-0.157	0.583	0.299	1	-0.0647	0.914	0.0926	0.685	-0.274	0.997	-0.0856	0.993	0.0925	0.646	-0.207	0.924	-0.117	0.351	-0.385	1	0.209	0.916	0.178
MEEBO	PGD	scl0110208.1_282	Pgd	ILMN_2712066	1	0.00298	0.864	0.542	1	0.551	1	-0.151	0.849	-0.628	0.825	-0.474	0.884	0.622	0.35	1.32	0.907	0.346	0.615	1.05	0.474	1.25	0.0931	1.79	0.58	0.975	0.156	1.52	1	0.276	0.984	0.267
RefSeq	GLIS3	NM_175459.5	Glis3	ILMN_2496419	1	0.0852	1	0.00327	1	0.0106	1	0.0508	1	0.0312	0.848	0.0656	0.916	0.0856	0.916	0.038	0.911	0.0512	1	0.0109	0.971	0.0544	0.923	-0.0276	0.985	0.0199	0.819	-0.0547	1	0.0344	1	0.0271
RefSeq	GLCCI1	NM_178072.2	Glcci1	ILMN_2734737	1	0.0482	0.788	-0.326	1	-0.228	1	-0.0686	1	0.00132	0.902	0.118	1	-0.0631	0.466	-0.32	1	-0.00605	0.94	-0.165	1	-0.0644	0.235	-0.438	1	-0.00737	0.502	-0.283	1	-0.0571	0.926	-0.155
RefSeq	MOXD1	NM_021509.3	Moxd1	ILMN_2977492	1	-1.99	0.788	2.99	1	-1	1	0.831	0.514	3.23	0.982	0.402	0.812	-2.18	1	-0.0145	0.554	2.9	0.972	1.07	0.18	-5.4	0.948	-0.417	0.991	-0.328	0.909	0.666	0.644	-5.08	0.952	-1.08
RefSeq	LOC545472	XM_619824.4	LOC545472	ILMN_1256983	1	-0.164	0.884	1.06	1	1.35	1	1.22	1	0.104	0.745	-1.28	0.989	0.847	0.871	0.692	0.808	-1.13	0.942	-0.999	0.974	0.743	0.395	1.97	0.797	-1.24	0.956	0.281	1	1.98	0.834	1.69
RefSeq	PCYT1B	NM_177546.2	Pcyt1b	ILMN_3132186	0.879	0.473	0.921	-0.206	1	-0.155	1	0.101	0.0386	-1.07	0.215	-0.696	1	-0.0624	0.55	-0.369	0.95	-0.117	0.8	-0.373	0.0765	1.01	0.556	0.327	0.101	0.951	0.597	0.323	1	0.0545	1	0.00403
RefSeq	PCNX	NM_018814.3	Pcnx	ILMN_2750767	1	0.326	1	-0.314	1	2.92	1	2.43	0.524	-2.98	0.108	-5.08	1	0.706	0.585	-2.04	0.86	-1.24	0.992	-0.744	0.435	3.68	0.31	3.04	0.775	1.74	0.15	4.34	1	1.94	0.922	-1.29
MEEBO	OLFR915	scl36018.1_153	Olfr915	ILMN_2777134	1	-0.0558	0.897	-0.101	1	-0.108	1	-0.0725	1	-0.0104	1	0.00637	0.986	-0.0861	0.721	-0.114	0.995	-0.0171	0.996	-0.0524	0.972	-0.0757	0.647	-0.12	1	-0.00664	0.874	-0.0588	1	-0.0691	0.976	-0.0617
RefSeq	OLFR536	NM_146520.2	Olfr536	ILMN_2674023	0.0734	-0.537	0.804	-0.131	1	-0.105	1	-0.00795	1	0.0393	0.0149	-0.49	1	0.0163	0.709	-0.107	0.83	0.0944	1	-0.00241	1	-0.023	0.0599	0.383	0.937	0.0551	0.0137	0.488	1	-0.0781	0.9	-0.104
RefSeq	CNTD1	NM_026562.1	Cntd1	ILMN_2701759	1	-0.0741	1	0.0328	1	-0.00714	1	-0.0994	0.947	-0.0604	0.938	-0.0352	1	0.00259	0.425	0.135	1	-0.00384	0.862	0.0884	0.93	0.063	0.224	0.17	0.872	0.0566	0.421	0.124	1	0.00643	0.955	0.0464
RefSeq	AGER	NM_007425.2	Ager	ILMN_1239451	1	0.082	1	-0.0442	1	0.48	1	0.00141	0.557	-0.385	0.599	-0.305	1	0.0242	0.993	-0.0215	0.484	-0.407	1	0.0715	0.593	0.41	0.515	0.283	0.999	-0.022	0.391	0.376	1	0.432	0.991	-0.0929
RefSeq	C7	XM_904680.3	C7	ILMN_1255035	1	0.395	0.793	-0.489	1	0.212	1	-0.401	0.988	-0.231	0.548	0.565	0.8	-0.477	0.49	-0.565	0.704	-0.465	0.998	0.148	0.964	-0.247	0.0998	-1.13	0.905	-0.234	0.621	-0.417	1	-0.0121	0.799	-0.713
Riken	5830445I20RIK	ri|5830445I20|PX00039B10|AK030893|2676	5830445I20Rik	ILMN_1221533	1	0.151	0.794	-0.263	1	-0.138	1	-0.173	0.993	-0.12	0.76	0.204	1	0.0227	0.949	-0.0668	1	0.01	1	0.045	0.956	0.143	0.499	-0.271	0.903	0.13	0.759	-0.159	1	0.0127	0.969	-0.112
RefSeq	POR	NM_008898.1	Por	ILMN_2629266	1	-0.0766	1	-0.0166	1	0.0503	1	0.0578	1	0.0382	0.668	-0.0963	0.899	0.0816	0.994	0.00711	0.946	0.035	1	0.0274	0.981	0.0434	0.506	0.103	1	-0.00319	0.441	0.124	1	0.0466	1	-0.0203
RefSeq	1190028D05RIK	XM_001474289.1	1190028D05Rik	ILMN_1230347	0.96	0.431	0.875	-0.257	1	-0.138	1	-0.23	0.905	-0.268	0.605	0.393	1	0.154	0.914	0.126	0.97	-0.0938	1	-0.00188	0.739	0.422	0.671	-0.267	0.911	0.174	0.515	-0.395	1	0.248	0.986	0.128
RefSeq	PROKR1	NM_021381.3	Prokr1	ILMN_1228536	1	-0.0417	0.938	-0.0572	1	0.0336	1	0.0739	1	0.00135	0.595	-0.114	0.722	0.118	0.986	-0.0127	0.979	0.0219	1	-0.0184	0.754	0.117	0.535	0.102	0.981	0.0205	0.599	0.0959	1	0.0964	1	0.00565
RefSeq	2410014A08RIK	NM_175403.2	2410014A08Rik	ILMN_2997796	0.316	-1.54	1	0.137	1	0.193	1	-0.414	0.0711	-1.58	0.000879	-2.7	1	0.101	0.511	0.653	1	0.0276	0.779	0.635	0.0689	1.68	4.57e-05	3.36	0.0862	1.61	4.73e-05	3.34	1	0.0739	1	0.018
RefSeq	TMTC4	NM_028651.2	Tmtc4	ILMN_1216099	0.863	0.526	1	0.126	1	-0.216	1	-0.0768	0.891	-0.29	0.738	0.312	0.99	-0.202	1	0.000528	0.932	0.151	1	0.0119	1	0.0885	0.618	-0.312	0.643	0.441	0.662	-0.3	1	-0.353	1	-0.0114
MEEBO	LOC384417	IGKV5-37_AJ235963_Ig_kappa_variable_5-37_4	LOC384417	ILMN_1217760	0.936	0.25	1	0.0358	1	0.101	1	-0.061	0.761	-0.206	0.879	0.105	1	-0.00616	0.868	0.0907	0.799	-0.15	1	0.0112	0.808	0.2	0.986	-0.0142	0.968	0.0561	0.833	-0.0936	1	0.144	0.977	0.0795
MEEBO	FSHPRH1	scl0102920.22_45	Fshprh1	ILMN_2748499	1	-0.00595	1	0.0414	1	-0.351	1	0.0149	1	-0.218	0.955	-0.238	0.976	-0.468	0.811	-0.441	0.981	-0.153	0.937	-0.519	0.998	-0.25	0.919	-0.203	0.999	0.065	0.883	-0.28	1	-0.315	1	0.0776
RefSeq	CD96	NM_032465.1	Cd96	ILMN_1249991	1	0.158	1	-0.303	1	-1.23	1	-0.12	1	0.266	0.845	0.544	1	0.42	0.947	0.238	0.995	0.0972	0.775	-1.02	1	0.154	0.885	-0.307	0.984	-0.169	0.25	-1.56	1	0.323	0.807	1.25
RefSeq	EXPI	NM_007969.4	Expi	ILMN_1239717	1	-0.399	1	0.0682	1	0.895	1	1.33	0.195	-3.4	0.0217	-5.13	0.913	1.22	0.998	-0.0441	0.951	0.514	1	0.0782	0.0638	4.62	0.0222	5.08	0.148	3.91	0.0174	5.2	1	0.704	1	-0.122
RefSeq	TMEM116	NM_029912.1	Tmem116	ILMN_2624031	0.393	0.454	1	0.0657	1	-0.0512	1	0.15	0.951	-0.112	0.627	0.191	0.949	0.127	0.958	0.0424	0.859	0.111	0.97	-0.0911	0.677	0.239	0.63	-0.149	0.628	0.223	0.316	-0.282	1	0.0166	0.903	0.134
RefSeq	COPS5	NM_013715.1	Cops5	ILMN_2662124	1	-0.175	0.788	2.32	1	-0.988	1	1.26	0.904	-1.6	0.442	-3.04	0.61	-2.88	0.664	-1.82	0.921	-0.938	0.596	-3.19	0.946	-1.28	0.768	1.22	0.962	0.66	0.985	-0.153	1	-1.94	0.921	1.37
RefSeq	RELT	NM_177073.5	Relt	ILMN_2422834	1	0.0028	0.788	-0.512	1	-0.207	1	-0.13	0.982	-0.225	0.978	-0.0915	0.987	-0.243	0.422	-0.625	0.882	-0.24	0.924	-0.317	1	-0.0183	0.42	-0.533	1	-0.0158	0.811	-0.226	1	-0.0025	0.909	-0.307
Riken	4930548G14RIK	ri|4930548G14|PX00035E04|AK016069|1186	4930548G14Rik	ILMN_1239913	1	0.177	0.788	-0.895	1	-0.159	1	-0.151	0.989	0.264	0.606	0.592	1	-0.0896	0.403	-0.834	0.771	-0.449	0.888	-0.457	0.932	-0.354	0.0735	-1.43	0.591	-0.713	0.194	-1.05	1	0.359	0.912	-0.377
RefSeq	ABI2	NM_198127.1	Abi2	ILMN_3006644	1	0.752	1	-0.00892	1	0.266	1	1	0.492	2.98	0.455	2.73	0.379	3.44	0.479	2.43	0.846	1.26	1	0.521	1	0.453	0.961	-0.308	0.764	-1.73	0.502	-2.21	1	2.18	0.857	1.9
RefSeq	POU4F1	NM_011143.3	Pou4f1	ILMN_3109300	0.811	-0.166	1	-0.0216	1	-0.00719	1	0.0849	1	0.0163	0.183	-0.234	1	0.0402	0.791	-0.0663	0.97	0.0284	0.953	-0.0637	1	0.0239	0.295	0.168	0.997	0.012	0.311	0.171	1	0.0119	1	-0.00257
RefSeq	2810410M20RIK	NM_024428.2	2810410M20Rik	ILMN_2776521	0.926	2.26	0.978	-0.784	1	-0.325	1	1.54	0.771	1.8	0.439	2.52	0.378	3.1	0.876	0.772	0.425	2.84	0.96	0.972	0.908	1.3	0.536	-1.75	0.874	1.04	0.628	-1.55	1	0.26	1	-0.2
RefSeq	CTNNA1	NM_009818.1	Ctnna1	ILMN_2780205	1	0.425	0.788	2.5	1	-0.00688	1	0.54	1	0.294	0.991	0.179	1	-0.119	0.438	1.84	0.997	-0.124	0.971	-0.671	1	-0.412	0.416	1.66	0.961	-0.418	0.755	-0.85	1	0.00555	0.689	2.51
RefSeq	HNT	NM_172290.3	Hnt	ILMN_2681195	1	0.0611	0.944	0.0721	1	-0.00592	1	-0.0294	1	-0.0465	0.949	0.044	1	-0.0478	0.891	0.0536	0.831	-0.0902	0.97	-0.0668	1	-0.00137	0.986	0.0096	0.957	-0.0437	0.649	-0.111	1	0.0424	0.868	0.12
Riken	C230066H16RIK	ri|C230066H16|PX00175J01|AK082585|3985	C230066H16Rik	ILMN_1242350	1	-0.0413	0.954	0.0405	1	0.0739	1	-0.027	0.925	-0.0551	0.717	-0.0694	1	-0.0109	0.734	0.0567	0.649	-0.0884	1	0.0126	0.955	0.0442	0.277	0.126	0.93	-0.0333	0.544	0.082	1	0.0775	0.937	0.0441
RefSeq	GPR6	NM_199058.1	Gpr6	ILMN_2592996	1	0.00635	0.788	-0.742	1	-0.0896	1	0.00603	1	-0.237	0.917	-0.237	0.992	-0.293	0.331	-1.04	0.895	-0.287	0.931	-0.382	1	-0.0564	0.324	-0.804	0.999	-0.0498	0.925	-0.146	1	-0.00656	0.822	-0.659
RefSeq	P2RX6	NM_011028.1	P2rx6	ILMN_2706411	1	0.184	0.932	-0.0987	1	-0.0473	1	0.186	0.828	0.156	0.709	0.154	0.81	0.172	0.767	-0.113	0.756	0.148	0.972	-0.0847	1	0.0155	0.291	-0.267	1	-0.00788	0.38	-0.239	1	0.0234	1	-0.0281
Riken	4930473A02RIK	ri|4930473A02|PX00032I08|AK015562|1408	4930473A02Rik	ILMN_2549002	1	-0.0232	0.804	0.0882	1	0.0332	1	0.0422	0.872	0.0769	0.993	0.0115	1	-0.0301	0.978	0.0159	0.96	0.0281	1	0.0191	0.754	-0.107	0.992	0.00441	0.9	-0.0488	0.982	0.00766	1	-0.0582	1	-0.00325
RefSeq	1700007K13RIK	NM_027040.1	1700007K13Rik	ILMN_1232336	1	-0.0602	1	-0.0386	1	-1.14	1	0.454	0.921	0.646	0.989	0.132	0.974	0.554	0.994	0.0619	0.882	0.501	0.738	-1.09	1	-0.0918	0.985	-0.0701	0.989	-0.145	0.398	-1.23	1	0.053	0.808	1.15
RefSeq	OLFR1328	NM_207570.1	Olfr1328	ILMN_2867960	1	0.107	0.957	-0.083	1	0.0444	1	0.0736	0.913	-0.119	0.882	-0.0854	0.996	0.0827	0.871	-0.074	0.938	0.0635	1	0.0343	0.714	0.202	0.986	0.0115	0.675	0.183	0.704	0.12	1	0.0192	0.919	-0.108
MEEBO	A930004K21RIK	scl18755.20_323	A930004K21Rik	ILMN_1230834	1	-0.835	1	-0.024	1	-1.3	1	0.142	1	-0.391	0.541	-1.37	1	0.209	0.997	0.0435	0.987	0.183	0.779	-1.26	0.962	0.6	0.403	1.41	0.902	0.574	0.979	0.107	1	0.0257	0.828	1.3
Riken	3110009N10RIK	ri|3110009N10|ZX00070N22|AK014036|509	3110009N10Rik	ILMN_1230523	0.924	0.119	0.826	0.0798	1	0.0572	1	0.0527	0.907	-0.0687	1	-0.0022	1	0.0397	0.734	0.0668	0.989	0.0135	1	0.018	0.743	0.108	0.67	0.069	0.76	0.0822	0.943	0.0202	1	0.0262	0.945	0.0489
RefSeq	HIST2H2AB	NM_178213.3	Hist2h2ab	ILMN_2785454	0.956	-0.874	1	0.15	0.384	-2.09	1	-0.534	0.000438	-3.7	0.000139	-4.04	1	-0.335	0.854	0.349	0.922	-0.314	0.109	-1.87	0.00124	3.36	3.4e-05	4.39	0.00113	3.39	0.0371	2.17	1	-0.0216	0.149	2.22
RefSeq	MPA2L	NM_194336.1	Mpa2l	ILMN_2653249	1	-0.00766	1	0.00508	1	0.0877	1	-0.0357	1	-0.0114	0.978	0.0166	1	0.0256	0.674	0.0664	0.995	-0.00831	0.618	0.115	0.977	0.0371	0.738	0.0498	1	0.00312	0.449	0.0985	1	0.034	0.926	-0.0487
RefSeq	OLFR1138	NM_146639.1	Olfr1138	ILMN_1224920	0.92	0.158	1	-0.0382	1	0.0373	1	-0.0891	0.686	-0.143	0.731	0.104	1	-0.0235	0.961	0.0273	0.87	-0.0703	0.978	0.0562	0.818	0.119	0.735	-0.0765	0.87	0.0725	0.869	-0.0477	1	0.0467	1	-0.0288
RefSeq	FAT1	NM_001081286.1	Fat1	ILMN_1259809	1	-0.0485	0.788	-0.113	1	0.114	1	0.122	0.744	0.109	0.852	-0.0607	0.371	0.181	0.835	-0.0536	0.998	-0.00798	1	-0.0156	0.92	0.0716	0.986	0.00708	0.662	-0.117	0.848	0.045	1	0.189	0.984	-0.038
RefSeq	OLFR107	NM_146511.1	Olfr107	ILMN_1247423	0.938	0.208	0.886	0.114	1	0.017	1	0.155	0.564	-0.231	0.62	-0.177	1	-0.0143	0.923	-0.0552	0.903	0.0827	0.997	-0.0548	0.683	0.216	0.675	0.122	0.369	0.313	0.7	0.122	1	-0.0971	1	-0.000395
MEEBO	FBN1	scl18732.66_476	Fbn1	ILMN_1223552	1	-0.355	0.788	-1.34	0.831	-2.44	1	-0.6	0.855	0.991	0.62	1.24	6.19e-06	7.44	3.33e-05	6.7	0.000254	5.71	0.0194	3.87	0.000128	6.45	0.000889	5.46	0.00541	4.72	0.123	2.63	1	1.73	0.372	2.83
RefSeq	4930451G09RIK	XR_035207.1	4930451G09Rik	ILMN_2757459	1	0.853	0.788	1.7	1	0.0357	1	-0.166	0.926	-0.827	0.986	0.192	0.591	-1.64	0.974	0.224	1	0.0491	1	0.25	0.923	-0.81	0.995	0.0321	0.821	0.876	0.99	0.0583	1	-1.69	1	-0.0262
RefSeq	OLFR47	NM_146370.1	Olfr47	ILMN_2639426	1	-0.845	0.788	-1.02	1	0.0384	1	-0.429	1	0.37	0.999	-0.045	0.855	-0.805	0.394	-1.39	0.647	-0.994	0.95	-0.526	0.668	-1.18	0.3	-1.35	0.505	-1.36	0.797	-0.481	1	0.189	0.855	-0.866
RefSeq	CEP57	NM_026665.2	Cep57	ILMN_1223812	1	-0.621	1	-0.305	0.927	-1.86	1	-0.963	1	-0.257	0.996	0.0849	1	-0.35	0.925	0.308	0.952	-0.307	0.698	-1.2	1	-0.0932	0.93	0.223	1	-0.05	0.39	-1.28	1	-0.0432	0.785	1.51
RefSeq	SLA	NM_009192.2	Sla	ILMN_3118707	1	0.0303	1	0.0581	0.222	3.2	1	0.0155	0.000766	4.87	0.000688	4.88	0.000261	4.88	0.000286	4.92	0.36	1.73	0.000301	4.92	1	0.0102	0.993	0.0381	0.0445	-3.14	0.994	0.0314	0.155	3.15	1	0.00668
Riken	A830097B02RIK	ri|A830097B02|PX00156P13|AK044167|2388	A830097B02Rik	ILMN_2563934	1	0.425	0.788	-0.567	1	0.196	1	-0.0825	0.882	-0.366	0.954	0.142	0.986	-0.26	0.387	-0.745	0.348	-0.81	0.762	-0.531	1	0.106	0.187	-0.887	0.727	-0.444	0.35	-0.673	1	0.549	0.962	-0.214
RefSeq	ZFP59	NM_011762.3	Zfp59	ILMN_2939348	1	-0.0899	0.978	0.0496	1	0.0606	1	0.0196	0.878	0.0906	0.985	-0.0189	0.921	0.0868	0.565	0.117	0.995	-0.0121	1	0.0289	1	-0.00379	0.425	0.136	0.748	-0.103	0.854	0.0478	1	0.0989	0.89	0.0878
RefSeq	MYC	NM_010849.4	Myc	ILMN_1231123	1	0.0739	0.794	-0.0869	1	-0.0409	1	-0.0502	1	-0.0051	0.453	0.119	1	0.0207	0.974	-0.016	0.974	0.0206	0.993	0.0299	1	0.0258	0.283	-0.135	0.963	0.0257	0.542	-0.0891	1	0.000153	0.942	-0.0458
RefSeq	CD44	NM_001039150.1	Cd44	ILMN_2474229	1	0.0105	0.888	0.213	1	0.203	1	0.542	0.202	0.689	0.89	0.157	0.543	0.459	0.886	0.13	0.904	0.154	0.951	-0.185	0.909	-0.23	0.982	-0.0273	0.441	-0.534	0.52	-0.342	1	0.304	0.852	0.315
RefSeq	TANC2	NM_181071.3	Tanc2	ILMN_2517149	1	-0.0344	1	0.00813	1	-0.0904	1	-0.00157	1	0.0274	0.997	-0.00543	0.94	0.0547	0.663	0.0644	0.572	0.0979	1	0.00908	0.992	0.0273	0.572	0.0699	0.741	0.0706	0.952	0.0145	1	-0.0432	0.903	0.0554
RefSeq	D11WSU99E	NM_138598.5	D11Wsu99e	ILMN_2613354	1	0.867	0.812	2.17	1	2.88	1	0.206	0.896	-1.84	0.892	-1.18	1	-0.781	0.847	1.19	0.857	-1.46	0.968	1.22	0.98	1.06	0.535	2.36	0.989	0.379	0.562	2.4	1	0.677	1	-0.0359
RefSeq	GM1821	NR_002875.1	Gm1821	ILMN_3157823	1	0.366	0.84	0.295	1	-0.483	1	0.0124	0.794	0.352	0.239	0.706	1	-0.0234	0.736	0.26	0.895	0.188	0.886	-0.308	0.798	-0.376	0.415	-0.446	0.921	-0.164	0.0539	-1.01	1	-0.212	0.793	0.567
Riken	A330043C08RIK	ri|A330043C08|PX00131F05|AK039440|776	A330043C08Rik	ILMN_1235968	1	0.165	1	0.052	1	-0.0368	1	0.322	0.978	0.135	0.996	-0.0218	0.992	0.136	0.835	-0.134	0.87	0.148	0.895	-0.21	1	0.00124	0.839	-0.112	1	0.0133	0.7	-0.189	1	-0.012	0.998	0.0768
RefSeq	PPBP	NM_023785.2	Ppbp	ILMN_1228102	0.363	-0.24	0.788	0.116	1	0.0558	0.46	0.248	0.261	0.188	0.0278	-0.3	0.324	0.174	0.87	0.0421	0.313	0.172	1	-0.0201	1	-0.0142	0.0104	0.342	0.987	-0.0161	0.0369	0.28	1	0.00197	0.917	0.0622
RefSeq	CDH23	NM_023370.2	Cdh23	ILMN_2641588	1	-0.115	1	-0.0292	1	-0.0647	1	-0.00909	0.855	-0.373	0.603	-0.479	1	-0.19	0.854	-0.21	0.843	-0.282	0.911	-0.338	0.983	0.183	0.741	0.269	0.98	0.0903	0.9	0.141	1	0.0924	0.999	0.128
RefSeq	CCL2	NM_011333.3	Ccl2	ILMN_1245710	0.587	-0.152	0.982	-0.0334	1	-0.000353	1	0.0696	0.859	0.0662	0.227	-0.155	0.773	0.0833	0.951	-0.0197	0.651	0.0875	1	0.0175	1	0.0171	0.237	0.136	0.969	0.0213	0.133	0.173	1	-0.0042	0.958	-0.0372
RefSeq	RTN4	NM_024226.3	Rtn4	ILMN_2732907	1	-0.0741	1	-0.0199	1	-0.0786	1	0.0118	1	0.0148	0.845	-0.0711	1	-0.0121	0.904	-0.0438	0.966	0.0324	0.971	-0.0581	1	-0.0269	0.932	0.0272	0.991	0.0176	0.974	0.013	1	-0.0445	1	0.0143
RefSeq	CTSB	NM_007798.2	Ctsb	ILMN_2683316	1	-0.0955	0.948	0.146	1	0.364	1	-0.129	0.382	-0.478	0.363	-0.444	1	0.106	0.432	0.381	0.703	0.275	0.074	0.768	0.306	0.583	0.0414	0.825	0.109	0.753	0.00191	1.21	1	-0.17	0.807	-0.387
Riken	D430021F02RIK	ri|D430021F02|PX00194C19|AK084981|2241	D430021F02Rik	ILMN_1220981	1	-0.0552	1	-0.0113	1	-0.0533	1	0.181	0.392	0.177	0.861	-0.0591	0.22	0.218	0.953	0.0255	0.246	0.208	1	-0.0265	0.987	0.0407	0.63	0.0846	0.965	0.0307	0.905	0.0326	1	0.0101	0.951	0.052
RefSeq	GATS	NM_030719.3	Gats	ILMN_3110679	1	0.353	1	0.0606	1	-0.121	1	0.0793	0.761	-0.425	0.938	-0.151	0.891	0.346	0.693	0.327	0.669	0.443	0.95	0.243	0.406	0.771	0.446	0.478	0.284	0.868	0.585	0.394	1	-0.0972	1	0.0843
RefSeq	OLFR410	NM_146707.1	Olfr410	ILMN_1225411	1	0.0558	1	0.00536	1	-0.0568	1	0.0993	1	0.0249	0.979	-0.0187	1	0.00972	0.627	-0.0842	0.989	-0.0137	0.401	-0.17	1	-0.0151	0.687	-0.0655	0.93	-0.0386	0.282	-0.151	1	0.0235	0.862	0.0856
RefSeq	CHIC2	NM_028850.1	Chic2	ILMN_1253410	1	0.921	0.977	0.858	1	1.73	1	0.0344	0.355	3.43	0.158	4.31	0.955	1.31	0.533	2.13	0.58	2.45	0.245	4.15	0.769	-2.12	0.459	-2.18	0.903	-0.976	0.981	-0.165	1	-1.14	0.845	-2.02
RefSeq	SALL4	NM_175303.3	Sall4	ILMN_2676148	1	-0.121	0.841	0.0999	1	-0.0152	1	0.0883	1	-0.036	0.224	-0.245	1	-0.0491	0.934	-0.0375	0.972	0.0306	0.95	-0.0729	1	-0.0131	0.251	0.208	0.892	0.0666	0.375	0.172	1	-0.0797	1	0.0354
RefSeq	FNDC8	NM_030224.1	Fndc8	ILMN_1247113	0.454	0.379	0.788	0.21	1	0.0126	1	-0.0228	0.702	-0.188	0.501	0.214	0.602	-0.224	0.996	0.00903	0.997	-0.0146	1	0.0209	1	-0.0355	0.41	-0.204	0.694	0.174	0.479	-0.193	1	-0.209	1	-0.0118
RefSeq	MORC2B	NM_177719.2	Morc2b	ILMN_2872287	1	-0.221	0.886	-0.184	1	-0.0329	1	0.0947	0.995	0.122	0.795	-0.194	0.674	0.331	0.971	0.0526	0.862	0.161	1	0.0337	0.891	0.21	0.572	0.247	0.991	0.0396	0.64	0.228	1	0.17	1	0.0189
Riken	B930062B16RIK	ri|B930062B16|PX00164P13|AK047433|1736	B930062B16Rik	ILMN_1220808	1	0.24	0.788	-0.265	1	-0.00756	1	0.113	1	0.0464	0.802	0.173	0.994	0.126	0.571	-0.251	0.947	0.0854	1	-0.0347	0.998	0.0794	0.236	-0.425	0.989	0.039	0.639	-0.208	1	0.0404	0.873	-0.217
RefSeq	RCOR1	NM_198023.2	Rcor1	ILMN_1215969	1	-0.476	1	0.169	1	0.00621	1	0.31	1	-0.114	0.257	-0.901	1	0.0998	0.992	-0.0412	0.971	0.121	0.988	-0.183	0.98	0.214	0.218	0.859	0.907	0.235	0.334	0.717	1	-0.0211	0.998	0.142
RefSeq	UBAP1	NM_023305.3	Ubap1	ILMN_2458274	1	0.156	0.828	1.13	1	-0.383	1	-2.06	1	0.00674	0.336	2.23	1	-0.407	0.265	2.79	0.712	-1.29	1	0.39	1	-0.414	0.845	0.564	0.723	-1.3	0.383	-1.84	1	0.884	0.714	2.4
RefSeq	CLDN19	NM_153105.6	Cldn19	ILMN_3163350	1	0.316	1	-0.0891	1	-0.058	1	0.57	0.949	0.263	1	0.00957	0.7	0.502	0.905	-0.157	0.581	0.538	1	-0.0901	0.955	0.239	0.86	-0.166	0.852	0.275	0.936	-0.0997	1	-0.0357	1	-0.0668
RefSeq	BC037703	NM_172295.2	BC037703	ILMN_1219894	1	-0.0299	1	0.0138	1	-0.0404	1	0.00272	0.756	0.0828	0.835	0.0502	0.961	-0.0524	0.835	-0.0413	0.836	-0.0527	0.733	-0.0958	0.483	-0.135	0.451	-0.0915	0.438	-0.135	0.219	-0.146	1	0.000261	0.914	0.0545
Riken	C130046N05RIK	ri|C130046N05|PX00169H16|AK048290|2925	C130046N05Rik	ILMN_1223290	0.51	0.197	1	-0.0212	1	0.057	1	-0.072	0.14	-0.221	0.876	0.0484	1	-0.0354	0.978	0.0154	0.977	-0.0203	0.742	0.109	0.334	0.185	0.875	-0.0331	0.254	0.2	0.738	0.0603	1	-0.0151	0.848	-0.0933
RefSeq	ERC1	NM_053204.2	Erc1	ILMN_2772035	1	-0.0895	1	0.0285	1	-0.0552	1	-0.0206	0.927	-0.0687	0.457	-0.138	1	-0.0254	0.956	0.0237	0.97	-0.0259	0.95	-0.0604	0.982	0.0434	0.27	0.161	0.927	0.0429	0.677	0.0772	1	0.000522	0.876	0.0841
RefSeq	1200003C05RIK	NM_024205.1	1200003C05Rik	ILMN_1223051	1	-0.0955	1	-0.272	1	0.168	1	0.872	0.487	1.85	0.793	0.883	0.705	1.43	0.957	0.289	0.907	0.578	1	-0.127	0.995	-0.418	0.811	-0.595	0.695	-1.27	0.649	-1.01	1	0.855	0.989	0.416
NA	NA	NA	NA	NA	1	0.163	0.788	-0.608	1	-0.16	1	-0.052	1	-0.048	0.897	0.167	1	-0.0876	0.338	-0.644	1	-0.0106	0.996	-0.118	1	-0.0397	0.111	-0.811	0.997	0.0374	0.654	-0.286	1	-0.0771	0.799	-0.526
RefSeq	ELAC1	NM_053255.3	Elac1	ILMN_1227624	1	0.0139	0.957	0.609	1	-1.43	1	0.423	0.842	1.06	0.872	0.649	1	0.39	0.856	0.576	0.774	0.983	0.924	-0.87	0.956	-0.668	0.988	-0.0727	0.999	-0.0745	0.434	-1.52	1	-0.593	0.82	1.45
RefSeq	PKIG	NM_001039391.1	Pkig	ILMN_3090728	0.954	-1.66	0.788	2.1	1	1.93	1	-0.0126	0.662	-1.67	0.121	-3.32	1	-0.495	0.502	1.61	0.986	0.236	0.546	2.18	0.864	1.17	0.0122	4.93	0.564	1.9	0.00449	5.5	1	-0.732	0.973	-0.57
Riken	UBCE7IP3-PENDING	ri|A630082H19|PX00148C01|AK042325|1536	Ubce7ip3-pending	ILMN_1228658	1	0.116	0.904	0.0893	1	-0.00934	1	-0.0935	0.813	-0.131	0.865	0.0783	0.975	-0.085	0.744	0.0978	1	-0.00743	0.961	0.0767	0.997	0.0464	0.966	0.0195	0.76	0.124	0.998	-0.00159	1	-0.0776	1	0.0211
MEEBO	5330414O08RIK	scl32313.5_285	5330414O08Rik	ILMN_1218282	1	0.371	1	0.399	1	0.358	1	-0.0131	0.493	-1.76	0.56	-1.38	1	-0.259	0.985	0.152	0.963	-0.331	1	0.0403	0.687	1.5	0.379	1.53	0.627	1.43	0.456	1.42	1	0.0718	1	0.112
MEEBO	E030007A22	scl44796.3_420	E030007A22	ILMN_2665017	1	0.124	0.788	-1.24	1	-0.366	1	-0.0371	0.987	0.407	0.811	0.568	1	-0.123	0.389	-1.32	0.902	-0.413	0.87	-0.741	0.934	-0.53	0.119	-1.89	0.716	-0.82	0.304	-1.31	1	0.29	0.91	-0.58
RefSeq	CLCA6	NM_207208.3	Clca6	ILMN_2742695	1	-0.0335	1	0.0202	1	0.0505	1	-0.0688	1	-0.0167	0.982	0.0186	0.9	-0.0838	0.996	0.00528	0.969	-0.0268	0.868	0.0926	0.93	-0.0671	0.969	-0.0134	0.998	-0.0101	0.705	0.0739	1	-0.057	0.875	-0.0873
RefSeq	TAS2R116	NM_053212.1	Tas2r116	ILMN_2938373	1	0.017	0.794	-0.105	1	-0.0251	1	0.104	0.957	0.0612	0.968	-0.0261	0.495	0.158	0.845	-0.0512	0.835	0.0683	0.95	-0.061	0.832	0.0965	0.927	-0.0251	0.999	0.00708	0.892	-0.035	1	0.0894	1	0.00984
MEEBO	ZBTB10	scl0229055.1_167	Zbtb10	ILMN_2485794	1	-0.111	0.89	-0.107	1	-0.113	1	-0.0576	0.976	0.085	0.98	0.0317	0.58	-0.222	0.37	-0.271	0.73	-0.148	0.699	-0.203	0.38	-0.307	0.193	-0.303	0.538	-0.233	0.347	-0.234	1	-0.0742	0.97	-0.0684
MEEBO	9626962_211_RC	9626962_211_rc	9626962_211_rc	ILMN_1225181	1	-0.0778	0.788	0.892	1	0.00679	1	0.47	0.962	0.388	0.972	-0.16	0.879	-0.584	0.956	-0.161	0.853	0.418	1	-0.0454	0.61	-0.972	0.999	-0.00146	1	0.0295	0.959	0.114	1	-1	1	-0.116
RefSeq	PHLPP	XM_129968.4	Phlpp	ILMN_1232451	1	-0.779	0.984	-0.496	1	-2.01	1	0.139	0.399	2	0.697	1.08	0.417	1.98	0.517	1.35	0.809	0.859	0.796	-1.29	1	-0.0143	0.934	0.269	0.727	-1.14	0.176	-2.37	1	1.12	0.485	2.64
NA	NA	NA	NA	NA	1	-0.0643	0.793	-0.363	1	-0.305	1	-0.147	1	-0.0139	0.98	0.069	1	-0.0755	0.67	-0.291	0.701	-0.347	0.612	-0.505	1	-0.0616	0.511	-0.36	0.728	-0.333	0.278	-0.574	1	0.272	0.925	0.214
RefSeq	BC089491	NM_175033.3	BC089491	ILMN_2599891	1	0.587	0.788	-1.58	1	0.392	1	0.273	1	0.407	0.799	0.721	1	0.105	0.366	-1.75	0.85	-0.634	0.968	-0.515	1	-0.302	0.095	-2.47	0.703	-1.04	0.453	-1.24	1	0.739	0.814	-1.24
RefSeq	ATAD4	NM_146026.1	Atad4	ILMN_1246558	0.953	0.26	0.788	-0.281	1	0.103	1	0.0639	0.276	-0.422	0.625	-0.225	1	-0.00851	0.382	-0.353	0.813	-0.154	0.964	-0.115	0.379	0.413	0.752	-0.128	0.618	0.268	0.81	0.111	1	0.145	0.832	-0.239
RefSeq	MYOT	NM_001033621.3	Myot	ILMN_2444217	0.957	0.217	0.923	0.106	1	-0.0166	1	0.192	0.797	-0.174	0.743	-0.149	0.869	0.159	0.888	0.0733	0.535	0.245	1	0.036	0.416	0.333	0.411	0.223	0.21	0.419	0.548	0.185	1	-0.0858	1	0.0372
RefSeq	QPRT	NM_133686.1	Qprt	ILMN_2591754	0.739	-0.227	0.808	0.129	1	-0.0167	1	0.086	1	-0.0444	0.0911	-0.358	1	0.047	0.772	0.0896	0.593	0.173	0.969	0.0699	0.93	0.0914	0.0259	0.447	0.496	0.217	0.0314	0.428	1	-0.126	1	0.0196
RefSeq	4930448N21RIK	XM_001474568.1	4930448N21Rik	ILMN_1259347	1	0.167	0.788	-1.44	1	-0.189	1	-0.289	0.965	0.647	0.669	1.1	0.992	-0.605	0.402	-1.76	0.694	-1.16	0.862	-1.06	0.77	-1.25	0.0864	-2.86	0.487	-1.8	0.202	-2.16	1	0.551	0.925	-0.702
MEEBO	4933404K08RIK	scl12335.4.1_245	4933404K08Rik	ILMN_2469448	1	-0.769	0.794	-0.877	1	0.481	1	-0.974	0.92	-0.606	0.901	-0.401	0.18	-1.89	0.264	-1.79	0.154	-1.94	0.958	-0.482	0.583	-1.28	0.267	-1.39	0.499	-1.33	0.979	-0.0808	1	0.0472	0.799	-1.31
MEEBO	HIST1H4B	scl44205.2.1_2	Hist1h4b	ILMN_1221724	1	-0.0826	1	-0.00243	1	-0.0554	1	0.0572	0.633	0.119	0.976	-0.0209	0.718	0.109	0.834	0.049	0.559	0.123	1	0.0108	1	-0.0102	0.668	0.0699	1	0.00452	0.894	0.0317	1	-0.0147	0.974	0.0382
NA	NA	NA	NA	NA	1	-0.0874	0.788	-0.515	1	0.0668	1	0.0168	0.994	0.195	0.977	0.091	0.992	-0.222	0.353	-0.754	0.74	-0.378	0.909	-0.328	0.813	-0.417	0.169	-0.845	0.572	-0.573	0.566	-0.419	1	0.156	0.849	-0.427
MEEBO	A730089K16RIK	scl0320411.1_266	A730089K16Rik	ILMN_2694446	0.931	-1.02	0.788	-0.924	1	0.553	1	-0.732	1	-0.195	0.848	-0.485	0.677	-0.991	0.411	-1.18	0.461	-1.23	1	0.0501	0.815	-0.797	0.603	-0.698	0.602	-1.04	0.737	0.535	1	0.244	0.799	-1.23
RefSeq	PUS7L	NM_172437.2	Pus7l	ILMN_1252373	1	-0.988	0.8	1.82	1	2.54	1	0.0818	1	-0.762	0.664	-1.83	0.578	-2.61	0.862	-0.877	0.815	-1.34	0.95	1.13	0.815	-1.85	0.798	0.956	0.962	-0.573	0.305	2.96	1	-1.28	0.838	-2
RefSeq	CDC7	NM_009863.2	Cdc7	ILMN_1238374	1	1.54	1	0.0587	1	-0.612	1	1.06	1	0.894	0.857	1.38	0.513	3.59	0.543	2.58	0.634	2.75	0.979	1.07	0.756	2.69	0.8	1.21	0.804	1.85	0.97	-0.302	1	0.839	0.921	1.51
RefSeq	ZC3H3	NM_172121.1	Zc3h3	ILMN_2507227	1	0.785	0.95	1.21	1	2.27	1	0.653	0.902	-1.74	0.808	-1.6	0.658	-2.91	0.576	-2.35	0.384	-3.9	0.844	-2.28	0.969	-1.18	0.894	-0.75	0.738	-2.16	0.914	-0.679	1	0.99	1	-0.0714
RefSeq	LOC386146	XM_359092.1	LOC386146	ILMN_1242871	1	-0.00974	0.985	-0.105	1	-0.318	1	0.0136	0.988	0.123	0.928	0.0996	1	0.0438	0.936	-0.0745	0.886	-0.135	0.389	-0.467	0.999	-0.0791	0.695	-0.174	0.703	-0.258	0.123	-0.566	1	0.179	0.793	0.392
RefSeq	P2RX1	NM_008771.2	P2rx1	ILMN_2932453	1	0.147	1	0.0265	1	-0.0682	1	-1.16	1	-0.102	0.427	1.21	1	0.052	0.406	1.24	0.999	0.0495	0.646	1.14	1	0.154	0.993	0.0342	0.985	0.152	0.984	-0.063	1	0.00251	1	0.0971
Riken	C130053D24RIK	ri|C130053D24|PX00170G18|AK081622|1830	C130053D24Rik	ILMN_2579060	1	-0.158	0.788	-1.03	1	-0.245	1	-0.601	1	-0.278	0.982	0.164	1	-0.362	0.635	-0.79	0.833	-0.589	1	-0.234	1	-0.0841	0.484	-0.954	0.948	-0.311	0.841	-0.398	1	0.227	0.922	-0.556
RefSeq	TRP53	NM_011640.2	Trp53	ILMN_2466845	1	0.317	1	-0.215	1	-1.41	1	0.721	0.0467	3.94	0.0736	3.53	0.0463	3.75	0.247	2.81	0.192	2.79	0.969	0.66	1	-0.19	0.777	-0.722	0.766	-1.14	0.135	-2.87	1	0.952	0.768	2.15
RefSeq	POLR2D	NM_027002.3	Polr2d	ILMN_2690306	1	0.234	0.82	1.29	1	0.917	1	-0.843	0.808	1.39	0.334	2.47	1	-0.447	0.515	1.69	0.952	0.48	0.58	2.24	0.703	-1.84	0.787	-0.784	0.861	-0.914	0.962	-0.231	1	-0.927	0.982	-0.553
RefSeq	LOC383874	XM_357305.1	LOC383874	ILMN_1229808	1	0.0294	0.788	-0.344	1	0.0957	1	-0.13	1	-0.0209	0.893	0.138	0.802	-0.285	0.359	-0.5	0.68	-0.296	1	-0.0708	0.834	-0.264	0.122	-0.638	0.722	-0.275	0.697	-0.209	1	0.0107	0.799	-0.429
MEEBO	MKIAA1090	scl0004163.1_467	mKIAA1090	ILMN_2499646	1	-0.00381	0.788	-0.196	1	0.0829	1	-0.0291	1	-0.0402	0.993	-0.015	1	0.0585	0.641	-0.108	0.827	-0.0835	1	0.0285	0.878	0.0988	0.658	-0.093	0.947	-0.0432	0.884	0.0435	1	0.142	0.831	-0.136
NA	NA	NA	NA	NA	1	-0.0602	1	0.0025	1	0.0464	1	-0.0436	0.841	-0.0724	0.607	-0.0889	1	-0.0279	0.962	0.0182	0.999	0.00471	0.762	0.0946	0.959	0.0445	0.381	0.107	0.736	0.0771	0.127	0.184	1	-0.0326	0.862	-0.0764
RefSeq	WFDC15B	NM_138685.2	Wfdc15b	ILMN_3141801	1	0.0112	0.967	0.0623	1	0.104	1	-0.00803	0.896	-0.101	0.839	-0.0813	0.923	0.0999	0.457	0.17	0.876	0.0739	0.628	0.186	0.572	0.2	0.188	0.252	0.583	0.175	0.168	0.267	1	0.026	1	-0.0156
MEEBO	MOGAT1	scl17761.14_501	Mogat1	ILMN_2460672	1	0.00074	0.788	-0.507	1	0.196	1	-0.0946	0.996	0.145	0.786	0.241	1	-0.107	0.389	-0.52	0.804	-0.241	1	0.0495	0.891	-0.253	0.11	-0.76	0.641	-0.386	0.775	-0.191	1	0.133	0.733	-0.569
RefSeq	2310002D06RIK	XM_899399.2	2310002D06Rik	ILMN_2470876	0.998	-0.233	1	0.0261	1	0.0879	1	0.124	0.976	-0.113	0.162	-0.47	1	0.0592	0.974	-0.0385	0.984	-0.0393	0.993	-0.0752	0.878	0.172	0.162	0.431	0.95	0.0734	0.211	0.394	1	0.0986	1	0.0368
RefSeq	CHST14	NM_028117.2	Chst14	ILMN_2981665	1	-0.749	0.803	-0.857	1	-0.169	1	0.0844	1	0.252	0.83	-0.581	1	-0.0106	0.558	-0.952	1	-0.0311	0.999	-0.284	1	-0.263	0.851	-0.371	0.96	-0.283	0.898	0.297	1	0.0205	0.901	-0.668
NA	NA	NA	NA	NA	0.891	-0.161	0.788	-0.158	1	-0.0552	1	0.0169	0.663	0.144	0.962	-0.0336	1	0.00195	0.413	-0.173	0.919	0.0526	1	-0.0195	0.729	-0.142	0.441	-0.14	0.807	-0.0916	0.972	0.0141	1	-0.0507	0.807	-0.154
RefSeq	LOC385241	XM_358141.1	LOC385241	ILMN_2542459	1	0.00483	0.814	-0.0815	1	-0.0308	1	0.0417	0.945	-0.0578	0.63	-0.0946	1	0.0253	0.546	-0.0979	0.988	0.0144	0.943	-0.0581	0.842	0.083	0.994	-0.0033	0.797	0.0722	0.864	0.0365	1	0.0108	0.968	-0.0398
MEEBO	C230029M16	scl37452.4.1_330	C230029M16	ILMN_2745953	1	0.00167	1	-0.00088	1	-0.0172	1	-0.105	1	0.00433	0.516	0.111	1	0.00427	0.478	0.109	0.912	0.0407	0.605	0.129	1	-5.33e-05	0.995	-0.0026	0.932	0.0363	0.949	0.0175	1	-0.0364	1	-0.0201
RefSeq	LOC674611	XM_980150.1	LOC674611	ILMN_2474128	1	-0.134	0.788	-1.36	1	0.474	1	-0.618	1	-0.33	0.986	0.155	0.804	-0.947	0.353	-1.68	0.517	-1.31	1	-0.222	0.93	-0.618	0.18	-1.84	0.694	-0.985	0.865	-0.377	1	0.367	0.793	-1.46
RefSeq	LYPD6B	NM_027990.3	Lypd6b	ILMN_2596998	1	-0.345	0.788	1.71	0.658	2.76	1	1.45	0.258	-2.36	0.0141	-4.15	1	0.161	0.908	0.427	0.666	-1.27	1	0.0415	0.287	2.52	0.00593	4.58	0.74	1.09	0.0115	4.2	1	1.43	0.992	0.385
MEEBO	HSPB2	scl35873.2.103_19	Hspb2	ILMN_2613904	1	-0.906	0.788	-1.45	1	-0.325	1	-1.74	1	0.0192	0.798	0.853	1	-0.038	0.967	0.248	0.977	-0.263	0.851	1.15	1	-0.0572	0.8	-0.605	0.975	-0.282	0.931	0.299	1	0.225	0.898	-0.904
MEEBO	EIF3S8	scl056347.10_39	Eif3s8	ILMN_2615741	1	-0.0251	1	-0.121	1	-1.07	1	0.522	0.792	0.803	0.954	0.256	0.891	0.694	0.995	0.0507	0.988	0.131	0.442	-1.46	1	-0.109	0.925	-0.205	0.789	-0.673	0.159	-1.72	1	0.563	0.701	1.51
RefSeq	PHF10	NM_024250.3	Phf10	ILMN_2712731	1	-0.124	1	0.691	1	2.01	1	-1.52	1	-0.5	0.949	0.897	0.988	-1.51	0.95	0.699	0.903	-1.36	0.905	2.17	0.99	-1.01	0.985	-0.198	0.96	-0.859	0.835	1.27	1	-0.154	0.942	-1.47
MEEBO	2310039L15RIK	scl38526.3.1_60	2310039L15Rik	ILMN_2651831	1	-0.388	0.788	-1.19	1	0.203	1	-0.564	1	-0.277	0.993	-0.102	0.709	-1.02	0.328	-1.65	0.529	-1.19	0.972	-0.426	0.864	-0.743	0.223	-1.55	0.694	-0.915	0.878	-0.324	1	0.172	0.807	-1.22
RefSeq	RAD50	NM_009012.1	Rad50	ILMN_2867427	1	-2.04	0.973	1.1	1	2.56	1	0.397	0.94	-1.56	0.338	-4	1	0.00112	0.938	0.699	0.85	-1.51	1	0.656	0.932	1.56	0.18	4.7	1	0.0489	0.191	4.65	1	1.51	1	0.0431
MEEBO	PCDH20	scl45254.2_166	Pcdh20	ILMN_1237302	1	0.459	0.788	1.73	1	-0.0596	1	-1.07	0.967	-0.43	0.432	1.1	0.171	-1.71	0.423	1.09	0.99	0.109	0.605	1.12	0.495	-1.29	0.997	-0.0163	0.834	0.539	0.995	0.0196	0.587	-1.82	1	-0.0359
MEEBO	BPNT1	scl000932.1_92	Bpnt1	ILMN_2601515	1	-0.199	0.953	-0.419	1	0.721	1	0.298	0.469	-1.27	0.174	-1.76	1	-0.234	0.503	-0.952	0.749	-0.715	0.992	-0.293	0.694	1.03	0.528	0.812	0.842	0.551	0.226	1.47	1	0.481	0.882	-0.659
RefSeq	SUHW2	NM_177475.2	Suhw2	ILMN_2804702	0.364	2.87	0.788	1.51	1	-0.3	1	-0.369	0.0204	-3.82	0.879	-0.588	0.58	-1.55	0.939	0.323	1	0.0554	1	0.124	0.335	2.27	0.63	0.911	0.0215	3.88	0.751	0.712	1	-1.61	1	0.199
RefSeq	EG667728	XR_035278.1	EG667728	ILMN_2525605	1	-0.282	0.792	1.52	1	-0.983	1	-0.789	0.248	-2.94	0.327	-2.43	0.909	-1.15	0.685	1.16	0.73	-1.33	0.808	-1.52	0.704	1.79	0.0877	3.59	0.669	1.61	0.753	0.908	1	0.182	0.679	2.68
MEEBO	SCL0001651.1_229	scl0001651.1_229	scl0001651.1_229	ILMN_1220845	1	0.0313	1	-0.00441	1	0.629	1	0.211	1	0.193	1	0.0124	1	0.228	0.999	0.0121	0.765	-0.429	1	-0.0122	1	0.0355	1	-0.000297	0.631	-0.622	0.99	-0.0247	1	0.657	1	0.0244
RefSeq	EG665646	NR_002884.2	EG665646	ILMN_3050077	0.873	-0.218	0.788	-0.205	1	0.017	1	0.0231	0.696	0.18	0.931	-0.061	0.98	0.0919	0.652	-0.136	0.98	0.0321	1	0.026	0.955	-0.088	0.816	-0.0749	0.735	-0.148	0.791	0.087	1	0.0599	0.846	-0.162
Riken	5031411O12RIK	ri|5031411O12|PX00642D23|AK077241|1986	5031411O12Rik	ILMN_2584151	1	0.00996	0.788	-0.231	1	-0.187	1	0.0198	0.597	0.204	0.516	0.194	0.884	0.131	0.698	-0.12	0.982	-0.0295	0.567	-0.237	0.975	-0.0724	0.16	-0.314	0.512	-0.233	0.0515	-0.43	1	0.161	0.896	0.116
RefSeq	PTPN3	NM_011207.1	Ptpn3	ILMN_1242945	0.721	0.173	0.887	-0.0703	1	0.0998	1	0.00216	0.765	-0.106	0.838	0.0646	0.905	0.0835	0.989	0.0111	0.988	0.0167	0.79	0.114	0.423	0.19	0.794	-0.0536	0.641	0.123	0.828	0.0496	1	0.0669	0.853	-0.103
MEEBO	OSBPL8	scl00237542.2_258	Osbpl8	ILMN_2646676	1	0.0316	0.836	-0.0739	1	0.0231	1	0.0315	0.845	0.0783	0.719	0.0783	0.968	0.0573	0.828	-0.048	0.913	0.0413	0.991	0.033	1	-0.0209	0.339	-0.126	0.932	-0.0369	0.816	-0.0453	1	0.016	0.867	-0.081
MEEBO	COL9A1	scl18118.39_260	Col9a1	ILMN_2706692	1	-0.084	0.788	-0.418	1	-0.129	1	-0.0686	1	-0.0416	0.982	-0.057	1	-0.0259	0.481	-0.375	0.922	-0.132	0.946	-0.192	1	0.0157	0.509	-0.318	0.964	-0.0907	0.846	-0.135	1	0.106	0.929	-0.183
RefSeq	4930538K18RIK	NM_029198.1	4930538K18Rik	ILMN_3078582	1	0.00467	0.788	0.119	1	0.139	1	0.0405	1	0.0429	0.998	0.00706	1	0.037	0.547	0.115	0.971	0.0274	0.751	0.126	1	-0.00598	0.523	0.108	0.992	-0.0155	0.507	0.119	1	0.00953	1	-0.0107
RefSeq	1810012P15RIK	NM_001076681.1	1810012P15Rik	ILMN_1229428	1	-0.019	1	0.0136	1	-0.0408	1	-0.0186	1	-0.013	0.993	-0.0133	1	-0.0364	0.997	-0.00417	1	0.000992	1	-0.0212	1	-0.0234	0.983	0.00917	0.995	0.014	0.986	-0.00783	1	-0.0374	1	0.017
RefSeq	LOC637047	XM_912638.2	LOC637047	ILMN_1256666	1	0.0452	1	-0.0252	1	0.0126	0.66	-0.189	0.767	-0.0834	0.27	0.15	1	-0.00781	0.326	0.156	0.731	-0.0752	0.566	0.126	0.836	0.0756	0.987	0.0052	0.998	0.00824	0.911	-0.0244	1	0.0673	0.985	0.0296
MEEBO	4930424G05RIK	scl18750.7.1_9	4930424G05Rik	ILMN_2646179	1	-0.195	1	0.0123	1	0.17	1	0.0407	1	0.0259	0.69	-0.21	1	0.0549	0.987	0.0264	0.824	-0.156	1	-0.0271	1	0.029	0.505	0.237	0.793	-0.182	0.66	0.183	1	0.211	1	0.0536
RefSeq	GNL3L	NM_198110.1	Gnl3l	ILMN_2609716	1	0.289	0.788	-1.44	1	-0.118	1	0.211	1	-0.13	0.997	-0.0522	1	0.229	0.283	-1.43	0.989	-0.1	0.949	-0.429	0.967	0.359	0.178	-1.37	1	0.0298	0.798	-0.377	1	0.329	0.802	-0.997
Riken	9130230H23RIK	ri|9130230H23|PX00061K03|AK033716|2232	9130230H23Rik	ILMN_1232097	1	0.0826	0.847	-0.0598	1	0.0182	1	-0.00141	1	-0.0253	0.767	0.0587	0.846	0.0701	0.98	0.0117	0.867	0.0438	0.887	0.0635	0.696	0.0954	0.737	-0.047	0.745	0.0691	0.987	0.00478	1	0.0262	0.913	-0.0518
RefSeq	MPG	NM_010822.2	Mpg	ILMN_2600753	1	-0.376	1	-0.0908	1	0.011	1	-0.427	1	-0.207	0.972	-0.156	1	0.308	0.589	0.644	0.963	0.186	0.854	0.624	0.887	0.516	0.416	0.8	0.868	0.393	0.466	0.78	1	0.122	1	0.0205
RefSeq	LOC100044948	XM_001473652.1	LOC100044948	ILMN_1244853	1	0.239	0.822	1.48	1	-2.41	1	0.397	0.762	-1.75	0.588	-1.91	0.47	-2.68	0.611	-1.6	0.868	-0.984	0.212	-3.79	0.958	-0.932	0.952	0.306	0.92	0.769	0.508	-1.88	1	-1.7	0.807	2.19
Riken	0610009J05RIK	ri|0610009J05|R000002G03|AK002411|1570	0610009J05Rik	ILMN_1257639	1	-2.4	0.963	-1.35	1	-1.05	0.748	5.98	0.195	6.11	0.748	-2.26	0.68	3.36	0.42	-3.96	0.613	3.32	0.66	-3.71	0.812	-2.75	0.743	-1.69	0.71	-2.79	0.807	-1.44	1	0.0412	1	-0.251
RefSeq	LOC100044395	XM_001472182.1	LOC100044395	ILMN_2546905	1	-0.0279	1	0.00861	1	-0.134	1	-0.0492	0.842	0.149	0.65	0.17	0.93	0.126	0.542	0.184	0.734	0.155	0.985	0.0702	1	-0.0224	0.983	0.0141	1	0.00585	0.774	-0.0999	1	-0.0282	0.916	0.114
RefSeq	6230427J02RIK	NM_026597.1	6230427J02Rik	ILMN_2888375	1	1.06	0.799	2.06	1	0.416	1	-0.435	1	-0.582	0.915	0.912	0.455	-3.41	0.878	-0.911	0.986	0.367	0.955	1.22	0.664	-2.83	0.604	-1.82	0.922	0.949	0.966	0.306	1	-3.78	0.851	-2.13
RefSeq	ATF2	NM_001025093.1	Atf2	ILMN_3078995	1	-0.0106	0.992	-0.0392	1	0.0667	1	0.00196	1	-0.0419	0.869	-0.0545	1	0.0369	0.997	-0.00423	1	0.00545	0.929	0.0702	0.886	0.0788	0.801	0.0502	0.912	0.0473	0.439	0.125	1	0.0315	0.9	-0.0744
RefSeq	KLHL8	NM_178741.3	Klhl8	ILMN_1244349	1	-0.00354	0.878	0.0599	1	0.133	1	-0.0841	1	-0.0166	0.779	0.064	1	-0.0075	0.387	0.137	0.909	-0.0399	0.269	0.178	1	0.00913	0.606	0.0726	0.969	-0.0233	0.398	0.114	1	0.0324	0.955	-0.041
RefSeq	SEC22C	NM_178677.2	Sec22c	ILMN_2798964	1	-0.0681	0.964	-0.242	1	0.586	1	0.352	0.951	0.307	0.975	-0.112	0.967	0.32	0.821	-0.274	0.832	-0.337	1	-0.102	1	0.0124	0.894	-0.162	0.601	-0.644	0.996	0.0103	1	0.657	0.989	-0.172
RefSeq	SERPINA3M	NM_009253.1	Serpina3m	ILMN_2728473	1	0.295	1	-0.0175	1	-0.00724	1	-0.738	0.716	-1.01	1	0.021	1	0.31	0.52	1.03	0.972	0.229	0.81	0.96	0.605	1.32	0.471	1.01	0.569	1.24	0.545	0.939	1	0.0802	1	0.07
RefSeq	GRIA4	NM_019691.3	Gria4	ILMN_2663423	0.701	-0.158	1	-0.0238	1	0.0748	1	-0.00835	1	-0.03	0.238	-0.179	1	-0.0218	0.89	-0.0372	0.824	-0.0638	1	0.0194	1	0.0082	0.294	0.142	0.944	-0.0338	0.143	0.199	1	0.042	0.925	-0.0566
RefSeq	LOC382863	XM_356715.1	LOC382863	ILMN_2536078	0.8	-0.291	1	0.0262	1	-0.0712	1	0.0334	1	0.0659	0.466	-0.259	1	0.0532	0.955	0.046	0.983	0.0356	0.992	-0.069	1	-0.0127	0.274	0.305	0.989	-0.0302	0.563	0.19	1	0.0175	0.927	0.115
RefSeq	DMRT3	NM_177360.2	Dmrt3	ILMN_1230366	1	-0.0206	0.814	-0.0856	1	0.0322	1	0.0704	0.964	-0.0543	0.393	-0.145	1	-0.0369	0.285	-0.193	0.843	-0.0612	0.815	-0.0994	1	0.0173	0.803	-0.0477	0.999	-0.00687	0.826	0.0459	1	0.0242	0.854	-0.0936
RefSeq	SPATA17	NM_028848.2	Spata17	ILMN_2679469	1	-0.0771	0.906	0.074	1	0.178	1	-0.0653	1	-0.0279	0.947	-0.0397	0.776	-0.124	0.985	0.0157	0.475	-0.175	0.952	0.0685	0.876	-0.0957	0.819	0.0554	0.616	-0.147	0.603	0.108	1	0.0511	0.965	-0.0528
RefSeq	CIAPIN1	NM_134141.4	Ciapin1	ILMN_1232237	1	0.0166	1	-0.0329	1	-1.1	1	0.000608	1	-0.0326	1	-0.0166	1	0.0689	0.997	0.0354	0.978	-0.191	0.602	-1.29	1	0.101	0.988	0.052	0.986	-0.158	0.353	-1.27	1	0.259	0.799	1.32
RefSeq	4930444P10RIK	XM_001475855.1	4930444P10Rik	ILMN_1231199	1	-0.0863	0.788	0.159	1	-0.0241	1	0.00346	1	0.0128	0.813	-0.0769	0.69	-0.136	0.978	0.0189	0.946	-0.0398	0.95	-0.0674	0.676	-0.149	0.613	0.0958	0.916	-0.0526	0.982	0.00954	1	-0.0965	0.896	0.0863
RefSeq	SHC1	NM_011368.4	Shc1	ILMN_1236765	0.81	-0.151	0.82	-0.0875	1	-0.0327	1	0.0928	1	0.022	0.161	-0.222	0.966	0.0646	0.509	-0.116	0.761	0.0848	0.985	-0.0407	0.983	0.0425	0.494	0.107	0.858	0.0628	0.224	0.182	1	-0.0202	0.899	-0.075
RefSeq	OTTMUSG00000000712	NM_001076790.1	OTTMUSG00000000712	ILMN_2960483	1	0.189	1	0.0162	1	-0.227	0.0797	-4.5	1	-0.212	0.012	4.48	1	-0.0307	0.00911	4.49	0.999	0.0795	0.0118	4.36	1	0.182	0.999	0.00902	0.975	0.292	0.977	-0.124	1	-0.11	1	0.133
RefSeq	LOC671878	XM_001473434.1	LOC671878	ILMN_1217489	0.877	2.22	0.954	0.829	1	1.91	1	-0.155	0.556	-2.25	0.997	0.13	0.977	-0.966	0.999	0.018	0.324	-2.92	0.965	-0.857	0.883	1.28	0.986	-0.112	0.93	-0.671	0.763	-0.987	1	1.96	0.941	0.875
RefSeq	ADH1	NM_007409.2	Adh1	ILMN_2850077	1	2.06	0.992	-0.742	1	-0.771	1	2.61	1	0.237	0.986	-0.312	0.368	3.33	0.999	-0.0205	0.526	2.6	0.985	-0.778	0.516	3.1	0.962	0.291	0.616	2.37	0.932	-0.466	1	0.728	0.976	0.757
RefSeq	LOC230896	XM_124427.4	LOC230896	ILMN_2529682	1	-0.00368	0.788	-1.57	1	-0.98	1	-0.343	0.0147	-3.29	0.0277	-2.95	0.642	-1.18	0.109	-2.41	0.641	-1.05	0.408	-1.68	0.237	2.11	0.756	0.542	0.176	2.25	0.382	1.27	1	-0.135	0.888	-0.726
RefSeq	PCNT	NM_008787.3	Pcnt	ILMN_2520992	1	-0.0142	1	0.00346	1	-0.0475	1	-0.00161	0.971	0.0392	0.937	0.0267	1	0.00835	0.974	0.0134	0.875	0.0405	1	-0.00537	0.982	-0.0309	0.95	-0.0133	1	0.00126	0.843	-0.0321	1	-0.0322	1	0.0188
RefSeq	2310003F16RIK	NM_026318.2	2310003F16Rik	ILMN_1257360	1	0.212	0.788	1.23	1	1.47	1	0.799	0.584	-1.5	0.26	-2.09	1	-0.515	0.993	-0.0839	0.94	-0.417	1	0.257	0.854	0.984	0.216	2	0.722	1.08	0.152	2.34	1	-0.0984	0.997	-0.341
Riken	RDGB2	ri|4930413D18|PX00029L02|AK015126|1669	Rdgb2	ILMN_2550497	1	-0.0333	1	0.0207	1	0.01	1	-0.0264	0.733	-0.0728	0.558	-0.0797	0.902	-0.0549	0.988	-0.00778	0.692	-0.0689	0.973	-0.0325	1	0.0179	0.494	0.0719	1	0.00391	0.717	0.0472	1	0.014	0.984	0.0247
RefSeq	ID3	NM_008321.1	Id3	ILMN_2687169	1	0.601	0.833	-0.467	1	-0.948	1	-0.267	0.0557	-1.63	0.465	-0.767	0.000136	-2.88	6.28e-05	-3.08	0.546	-0.751	0.115	-1.43	0.261	-1.25	0.00354	-2.31	0.49	0.884	0.469	-0.665	0.0386	-2.13	0.182	-1.65
RefSeq	PMM2	NM_016881.2	Pmm2	ILMN_1219568	1	-0.261	0.943	0.724	1	-0.729	1	1.15	0.824	1.22	0.989	-0.196	1	0.416	0.999	-0.0138	0.982	0.258	0.726	-1.62	0.944	-0.803	0.967	0.182	0.827	-0.961	0.528	-1.43	1	0.159	0.819	1.61
Riken	6330510M13RIK	ri|6330510M13|PX00042D24|AK031958|3231	6330510M13Rik	ILMN_2553847	0.858	-0.11	0.912	-0.0475	1	-0.0117	1	0.0566	0.527	0.112	0.802	-0.0545	1	0.00807	0.472	-0.0961	0.936	-0.03	0.696	-0.0984	0.661	-0.104	0.783	-0.0416	0.382	-0.142	0.784	-0.0439	1	0.0381	1	0.0023
RefSeq	RAB27B	NM_030554.3	Rab27b	ILMN_2634501	1	-0.0728	0.8	-0.12	1	-0.021	1	-0.0589	0.86	-0.105	0.678	-0.119	1	-0.00649	0.825	-0.0677	0.915	-0.0569	1	-0.0189	0.886	0.0987	0.851	0.0513	0.939	0.0483	0.665	0.1	1	0.0504	0.979	-0.0488
MEEBO	A230078I01RIK	scl53863.5.1_114	A230078I01Rik	ILMN_2647411	0.641	-0.142	1	-0.00281	1	0.00094	1	-0.0452	0.928	0.0535	0.867	-0.043	1	0.0369	0.574	0.0793	0.96	0.023	0.873	0.0691	1	-0.0167	0.284	0.122	0.938	-0.0306	0.357	0.112	1	0.0139	1	0.0101
RefSeq	FAF1	NM_007983.2	Faf1	ILMN_2662508	1	-0.00155	0.788	2.41	1	-0.081	1	-0.992	0.944	-1.04	1	-0.049	1	-0.564	0.364	2.84	0.975	-0.375	0.997	0.537	1	0.475	0.224	2.89	0.933	0.665	0.883	0.586	1	-0.19	0.806	2.31
MEEBO	FHL3	scl0002754.1_85	Fhl3	ILMN_2686669	1	-0.0448	1	-0.00743	1	0.0223	1	-0.124	0.865	-0.0886	0.996	-0.00947	0.885	-0.091	0.955	0.0256	0.633	-0.123	1	0.0234	1	-0.00238	0.891	0.035	0.958	-0.0343	0.906	0.0329	1	0.0319	1	0.00216
RefSeq	CDK5RAP2	NM_145990.3	Cdk5rap2	ILMN_2842859	0.948	2.53	1	0.455	1	-0.0403	1	0.103	0.827	-1.87	0.965	0.55	1	0.301	0.929	0.653	0.999	-0.128	1	-0.271	0.79	2.17	0.99	0.103	0.779	1.75	0.866	-0.821	1	0.428	0.966	0.924
RefSeq	MAPK6	NM_027418.1	Mapk6	ILMN_3068722	1	0.0399	0.964	-0.152	1	-0.0386	1	0.0993	0.969	-0.174	0.784	-0.233	0.955	0.211	0.986	-0.0396	0.851	-0.196	0.805	-0.334	0.712	0.385	0.74	0.194	0.999	-0.0224	0.9	-0.101	1	0.407	0.861	0.294
RefSeq	OVOL2	NM_026924.3	Ovol2	ILMN_2498592	1	0.55	1	0.198	1	1.2	1	-0.769	1	0.0126	0.671	1.33	1	-0.361	0.875	0.605	0.752	-1.2	0.96	0.765	1	-0.374	0.79	-0.726	0.761	-1.21	0.861	-0.566	1	0.839	1	-0.16
RefSeq	RAD51	NM_011234.4	Rad51	ILMN_1256883	0.663	0.172	0.795	-0.0963	1	-0.0409	1	-0.115	0.301	-0.184	0.619	0.103	1	0.00878	0.941	0.0273	0.982	0.0187	0.853	0.0926	0.348	0.193	0.648	-0.0755	0.288	0.203	0.976	-0.0102	1	-0.00989	0.916	-0.0652
RefSeq	LOC626347	XM_988229.1	LOC626347	ILMN_2690611	0.472	-0.201	0.956	0.0454	1	0.00524	1	-0.0368	1	-0.00136	0.266	-0.166	1	-0.00252	0.639	0.0797	0.887	0.0479	0.833	0.09	1	-0.00116	0.0599	0.246	0.887	0.0493	0.0468	0.256	1	-0.0505	1	-0.0103
RefSeq	NCAPG	XM_485604.4	Ncapg	ILMN_1227776	1	-0.0601	1	-0.0268	1	0.0436	1	0.0437	0.987	-0.0506	0.404	-0.154	0.961	0.0675	0.998	-0.00298	0.996	0.00952	1	0.00942	0.747	0.118	0.314	0.151	0.874	0.0601	0.297	0.164	1	0.058	1	-0.0124
Riken	LAMA2	ri|5830440B04|PX00039P14|AK030879|2742	Lama2	ILMN_2553806	1	0.0373	1	0.0143	1	-0.0312	1	0.0332	0.27	-0.153	0.242	-0.149	1	-0.0134	0.883	-0.0323	0.995	-0.00849	0.858	-0.0729	0.431	0.14	0.303	0.117	0.371	0.145	0.571	0.0761	1	-0.00491	0.945	0.0405
RefSeq	NRXN3	NM_172544.2	Nrxn3	ILMN_2640909	1	0.113	0.84	-0.348	1	0.206	1	0.226	1	0.163	0.993	0.0503	1	-0.0194	0.43	-0.593	0.743	-0.383	0.859	-0.403	0.983	-0.182	0.307	-0.643	0.607	-0.545	0.534	-0.453	1	0.363	0.967	-0.19
RefSeq	SPECC1L	NM_153406.2	Specc1l	ILMN_1227250	0.983	0.113	0.875	0.0712	1	-0.0854	1	-0.00444	1	-0.0394	0.762	0.0785	1	0.0117	0.646	0.0873	0.925	0.0419	0.986	-0.0391	0.966	0.0511	0.982	0.00885	0.788	0.0813	0.471	-0.118	1	-0.0302	0.808	0.126
MEEBO	OSBPL5	scl30448.26_191	Osbpl5	ILMN_2771559	1	0.00202	0.788	2.69	1	1.54	1	-1.52	0.369	-2.96	0.733	-1.43	0.0825	-4.4	0.989	-0.185	0.0893	-4.29	0.923	-1.23	0.864	-1.44	0.672	1.24	0.799	-1.33	0.972	0.203	1	-0.106	0.925	1.04
RefSeq	NRBP2	NM_144847.1	Nrbp2	ILMN_2594031	1	-0.465	1	0.165	1	-0.156	1	0.0987	0.661	0.854	0.921	0.291	0.44	-1.15	0.401	-1.09	0.958	0.214	1	-0.04	0.0869	-2.01	0.179	-1.38	0.748	-0.64	0.832	-0.331	1	-1.37	0.799	-1.05
MEEBO	MACF1	scl0011426.1_178	Macf1	ILMN_2744146	1	-0.0522	0.926	-0.0527	1	-0.11	1	-0.0109	0.849	-0.0778	0.488	-0.119	1	-0.0429	0.613	-0.0848	0.937	0.035	0.928	-0.0639	0.987	0.0349	0.865	0.0344	0.617	0.113	0.763	0.0552	1	-0.0779	1	-0.0208
RefSeq	LOC100045738	XM_001474843.1	LOC100045738	ILMN_1244087	1	0.115	1	-0.0436	1	0.0771	0.0624	2.08	0.00843	2.09	0.973	0.128	0.00411	2.1	0.997	-0.0224	0.0204	1.74	0.973	-0.264	1	0.00802	0.913	-0.151	0.851	-0.355	0.705	-0.392	1	0.363	0.967	0.242
RefSeq	CISD1	NM_134007.4	Cisd1	ILMN_2706205	1	1.72	0.972	-0.897	1	-1.03	1	-1.75	0.927	1.34	0.11	4.82	0.885	1.66	0.459	2.51	0.46	2.97	0.373	3.68	1	0.319	0.435	-2.3	0.782	1.62	0.777	-1.13	1	-1.3	0.928	-1.17
RefSeq	TARDBP	NM_001008545.1	Tardbp	ILMN_3093089	1	1.31	0.788	1.44	1	-1.93	0.976	2.31	0.0477	3.78	0.167	2.78	0.0287	3.87	0.171	3	0.0184	4.09	1	-0.145	1	0.0899	0.954	0.222	0.974	0.312	0.113	-2.92	1	-0.222	0.346	3.14
RefSeq	PKIB	NM_001039050.1	Pkib	ILMN_2690241	1	0.0661	0.837	0.236	0.393	0.827	1	-0.193	0.994	-0.134	0.915	0.124	0.744	-0.32	0.901	0.109	0.0158	-0.951	1	0.0687	0.933	-0.185	0.99	-0.015	0.0862	-0.816	0.952	-0.0556	0.784	0.631	1	0.0406
RefSeq	4933434E20RIK	NM_025762.1	4933434E20Rik	ILMN_2616956	1	0.417	1	0.609	1	0.555	1	1.64	0.194	4.56	0.356	3.34	0.655	2.6	0.712	1.56	0.631	2.39	0.946	1.3	0.826	-1.96	0.604	-1.77	0.691	-2.18	0.569	-2.04	1	0.21	1	0.264
Riken	A830061H17RIK	ri|A830061H17|PX00155L24|AK043971|2136	A830061H17Rik	ILMN_1257932	1	0.501	0.898	-0.364	1	0.163	1	-0.094	1	-0.172	0.779	0.424	0.776	-0.592	0.403	-0.861	0.394	-0.931	0.735	-0.673	0.901	-0.42	0.117	-1.29	0.574	-0.759	0.186	-1.1	1	0.339	0.991	-0.188
MEEBO	NKX2-4	scl18554.3.1_25	Nkx2-4	ILMN_1258441	0.894	-0.142	1	0.00855	1	0.0303	1	-0.0203	0.997	-0.0466	0.367	-0.168	1	0.00486	0.928	0.0337	0.812	-0.0763	1	-0.0257	0.972	0.0514	0.19	0.202	0.968	-0.0297	0.395	0.143	1	0.0811	0.936	0.0594
RefSeq	1700020C11RIK	NM_026443.4	1700020C11Rik	ILMN_2624145	1	-0.353	0.836	-0.757	1	0.117	1	-0.527	1	-0.32	0.986	-0.147	0.855	-0.836	0.508	-1.07	0.723	-0.868	1	-0.224	0.955	-0.516	0.528	-0.919	0.87	-0.548	0.982	-0.0777	1	0.0323	0.865	-0.841
RefSeq	ZFP277	NM_172575.2	Zfp277	ILMN_2467320	0.896	0.133	0.788	0.12	1	0.064	1	-0.0325	0.518	-0.146	0.98	0.0198	0.458	-0.16	0.993	-0.00764	1	0.000271	0.848	0.0968	1	-0.0138	0.913	-0.0274	0.533	0.146	0.678	0.077	1	-0.16	0.844	-0.104
RefSeq	PEX11C	NM_026951.2	Pex11c	ILMN_2715661	1	-0.988	1	-0.621	1	3.25	1	3.04	1	-0.822	0.117	-4.85	0.94	1.43	0.528	-2.22	0.997	-0.183	1	0.0342	0.755	2.26	0.375	2.62	0.958	0.639	0.0927	4.88	1	1.62	0.831	-2.26
MEEBO	TMPRSS5	scl36983.14.1_161	Tmprss5	ILMN_2445483	0.568	0.757	1	-0.0724	1	-0.139	1	-0.248	0.34	-0.694	0.752	0.31	1	-0.0684	0.942	0.107	0.98	-0.0788	1	0.0305	0.518	0.626	0.788	-0.203	0.477	0.616	0.701	-0.28	1	0.0105	1	0.0767
Riken	B230399H06RIK	ri|B230399H06|PX00162N01|AK046506|919	B230399H06Rik	ILMN_1235144	1	0.0365	0.887	-0.0695	1	-0.0881	1	-0.0483	1	0.0209	0.636	0.106	0.97	0.0643	0.882	0.0431	0.945	0.0363	1	-0.00353	0.983	0.0434	0.744	-0.0626	0.991	0.0154	0.531	-0.109	1	0.028	0.964	0.0466
MEEBO	CHRNG	scl17701.11_652	Chrng	ILMN_1213304	1	0.0742	0.814	0.109	1	-0.0265	1	0.0588	1	-0.0181	1	-0.00262	1	-0.0229	0.96	0.0274	0.945	0.0429	0.993	-0.0423	1	-0.00481	0.925	0.03	0.904	0.061	0.898	-0.0397	1	-0.0658	0.932	0.0697
RefSeq	NKAIN2	NM_001013411.1	Nkain2	ILMN_1251064	1	0.00539	1	-0.0482	1	-0.167	1	0.193	0.27	0.32	0.747	0.133	0.479	0.252	0.994	0.0115	0.474	0.241	0.921	-0.119	0.983	-0.0675	0.665	-0.121	0.909	-0.0789	0.311	-0.252	1	0.0114	0.883	0.131
RefSeq	EBPL	NM_026598.2	Ebpl	ILMN_1250555	1	-0.815	0.944	1.43	1	3.72	1	-0.952	0.347	-4.78	0.306	-4.64	0.359	-4.73	0.643	-2.35	0.616	-3.17	0.958	1.5	1	0.048	0.602	2.3	0.866	1.61	0.114	6.14	1	-1.56	0.802	-3.85
RefSeq	FAM159B	NM_029984.1	Fam159b	ILMN_3048751	0.95	-0.238	1	-0.0273	1	-0.0484	1	0.0633	0.974	0.105	0.648	-0.196	0.753	0.214	0.778	0.123	0.527	0.268	0.901	0.156	0.955	0.109	0.264	0.319	0.781	0.163	0.226	0.353	1	-0.0543	1	-0.0333
RefSeq	KIF3C	NM_008445.2	Kif3c	ILMN_2590729	1	-0.756	1	0.0662	1	-0.207	1	0.0331	0.665	0.969	0.975	0.18	0.61	1.08	0.431	1.11	0.535	1.09	0.808	0.85	1	0.106	0.448	0.928	0.991	0.122	0.646	0.67	1	-0.0155	0.994	0.258
RefSeq	POLR2H	NM_145632.2	Polr2h	ILMN_2772936	0.63	0.624	0.986	-0.14	1	-0.0653	1	-0.172	1	-0.0961	0.202	0.7	1	0.0472	0.958	0.0794	0.831	-0.229	0.992	-0.122	0.983	0.143	0.209	-0.621	0.938	-0.133	0.096	-0.822	1	0.276	0.929	0.202
RefSeq	TYRP1	NM_031202.2	Tyrp1	ILMN_1244305	1	0.906	1	0.114	1	0.802	1	-0.124	0.952	-0.984	1	0.0462	1	-0.0621	0.989	0.175	0.568	-2.08	0.925	-1.16	0.952	0.921	0.984	0.129	0.841	-1.1	0.692	-1.2	1	2.02	0.878	1.33
RefSeq	LOC668387	XR_031651.1	LOC668387	ILMN_1249235	1	0.682	1	0.194	1	-2.94	1	-0.247	1	-0.629	0.986	0.3	1	-0.207	0.986	0.234	0.749	1.6	0.95	-1.09	1	0.422	0.994	-0.0664	0.627	2.23	0.684	-1.39	1	-1.81	0.904	1.32
RefSeq	LOC227092	XM_123660.2	LOC227092	ILMN_1249984	1	-0.827	0.803	-0.865	1	-0.0847	1	-0.625	0.922	-0.64	0.693	-0.842	0.675	-1.12	0.406	-1.36	0.569	-1.18	0.93	-0.64	0.963	-0.481	0.767	-0.519	0.871	-0.54	0.941	0.202	1	0.0593	0.888	-0.721
RefSeq	ACAT2	NM_009338.3	Acat2	ILMN_1253008	1	-0.739	1	-0.0806	1	1.11	1	-0.852	0.997	-0.592	0.941	-0.478	1	0.248	0.712	1.02	1	-0.0567	0.626	1.91	0.939	0.84	0.468	1.5	0.936	0.535	0.236	2.38	1	0.305	0.919	-0.886
NA	NA	NA	NA	NA	1	-0.0696	1	-0.00731	1	0.0298	1	0.136	0.946	0.0888	0.742	-0.117	0.506	0.213	0.846	0.0698	0.67	0.151	0.998	0.0449	0.855	0.124	0.371	0.186	0.924	0.0621	0.487	0.161	1	0.0619	1	0.0249
MEEBO	6330407A03RIK	scl25715.1.1_94	6330407A03Rik	ILMN_1259168	0.856	0.119	0.788	-0.136	1	-0.0041	1	0.0233	1	-0.0125	0.656	0.0827	0.458	0.134	0.93	-0.0261	0.997	-0.00646	0.985	-0.0339	0.458	0.146	0.38	-0.109	0.999	0.00606	0.373	-0.117	1	0.14	1	0.00775
Riken	ZNFN1A3	ri|A630019G05|PX00144B17|AK041528|2207	Znfn1a3	ILMN_1249254	1	-0.0595	0.999	-0.0446	1	-0.0634	1	-0.0711	1	-0.0409	0.97	-0.0293	1	-0.0195	0.995	0.00696	0.945	-0.0427	1	-0.035	1	0.0213	0.903	0.0362	1	-0.00187	0.99	-0.00572	1	0.0232	0.987	0.042
MEEBO	DLL4	scl20424.11_450	Dll4	ILMN_1249195	1	0.0992	1	-0.0419	1	-0.00412	1	-0.035	0.975	0.127	0.6	0.261	1	-0.0836	0.901	-0.0905	0.75	-0.208	0.919	-0.177	0.854	-0.21	0.312	-0.351	0.554	-0.335	0.216	-0.438	1	0.124	0.985	0.0864
RefSeq	DNAJC1	NM_007869.2	Dnajc1	ILMN_1219284	0.916	-0.194	0.788	-0.246	1	0.0664	1	0.0555	0.942	0.096	0.638	-0.154	1	0.0293	0.348	-0.272	1	0.00447	1	0.0154	0.98	-0.0667	0.642	-0.118	0.864	-0.0916	0.498	0.169	1	0.0249	0.653	-0.288
Riken	PTPN14	ri|4732456F18|PX00051F16|AK028783|3519	Ptpn14	ILMN_2553305	1	-1.29	0.795	1.92	1	-1.69	1	-1.25	0.663	-2.33	0.533	-2.37	0.119	-4.68	0.701	-1.5	0.482	-2.85	0.474	-3.3	0.719	-2.34	0.831	0.87	0.97	-0.514	0.829	-0.921	1	-1.83	0.862	1.79
RefSeq	FFAR3	NM_001033316.1	Ffar3	ILMN_2869075	0.906	0.261	1	0.0229	1	0.154	1	0.223	0.755	-0.206	0.733	-0.168	1	-0.0927	0.409	-0.293	0.873	-0.113	0.864	-0.181	0.952	0.113	0.733	-0.125	0.914	0.0931	0.986	-0.0137	1	0.0203	0.936	-0.111
RefSeq	LOC554327	NM_001033118.1	LOC554327	ILMN_2814258	0.558	-0.406	0.902	-0.129	1	-0.0282	1	0.0772	1	0.001	0.124	-0.482	0.997	0.0995	0.831	-0.106	0.952	0.0662	1	-0.0392	0.972	0.0985	0.201	0.376	0.958	0.0652	0.134	0.443	1	0.0333	0.992	-0.0671
RefSeq	5033413D22RIK	NM_029493.2	5033413D22Rik	ILMN_2948241	1	-0.339	0.79	-1.17	1	0.134	1	0.3	0.879	0.873	0.977	0.233	1	0.34	0.566	-1.13	1	-0.0404	1	-0.207	0.972	-0.533	0.405	-1.36	0.781	-0.913	0.864	-0.44	1	0.381	0.876	-0.921
RefSeq	SCARF1	NM_001004157.2	Scarf1	ILMN_2820703	1	-0.143	1	-0.16	1	-0.0381	1	-0.301	0.92	0.324	0.623	0.482	0.989	0.25	0.659	0.391	0.91	0.214	0.816	0.477	1	-0.0739	0.945	-0.091	0.975	-0.11	0.998	-0.00485	1	0.0357	1	-0.0862
MEEBO	HSF1	scl47794.10_431	Hsf1	ILMN_2509081	1	-0.011	0.788	-1.25	1	0.049	1	-0.141	1	-0.127	1	0.00257	1	-0.0434	0.43	-1.15	0.995	-0.0831	1	0.107	1	0.0836	0.347	-1.15	1	0.0439	0.971	0.104	1	0.0397	0.799	-1.26
RefSeq	PPIC	NM_008908.3	Ppic	ILMN_2700797	1	0.51	0.811	0.721	1	0.0102	1	1.35	0.025	2.6	0.159	1.75	0.0573	2.17	0.313	1.53	0.0033	3.08	0.218	1.74	0.958	-0.43	0.912	-0.219	0.86	0.488	0.997	-0.011	1	-0.919	1	-0.208
RefSeq	TNNT3	NM_011620.2	Tnnt3	ILMN_2469018	1	-0.0397	0.826	-0.585	1	-0.436	1	-0.0814	0.367	1.2	0.28	1.25	8.2e-11	8.44	2.51e-10	7.94	3.36e-10	7.83	8.04e-10	7.48	3.77e-09	7.24	1.73e-08	6.7	1.86e-08	6.63	5.56e-08	6.23	1	0.613	0.916	0.464
MEEBO	CRBN	scl28573.11_3	Crbn	ILMN_2593356	1	-0.0394	0.788	0.774	1	-0.972	1	0.0417	0.917	0.446	0.853	0.365	0.916	-0.486	0.894	0.246	0.943	0.226	0.702	-0.787	0.585	-0.932	0.948	-0.119	0.948	-0.22	0.215	-1.15	1	-0.713	0.759	1.03
RefSeq	CCDC88C	NM_026681.4	Ccdc88c	ILMN_2807229	0.962	-0.232	1	0.00358	1	-0.249	1	0.111	1	0.0812	0.479	-0.262	1	0.0458	0.929	-0.062	0.863	0.116	0.71	-0.244	1	-0.0355	0.517	0.2	0.986	0.0351	0.98	0.0178	1	-0.0706	0.862	0.182
RefSeq	AI428936	NM_153577.2	AI428936	ILMN_2619639	1	1.32	1	0.271	1	1.46	1	-1.52	0.773	-1.42	0.649	1.41	0.973	-0.868	0.766	0.923	0.683	-1.46	0.801	1.52	0.986	0.556	0.881	-0.491	1	-0.0413	0.985	0.101	1	0.597	0.972	-0.592
RefSeq	EG574083	NM_001025353.1	EG574083	ILMN_3163156	1	-0.339	0.788	-0.763	1	-0.292	1	-0.535	1	-0.245	0.997	-0.0479	0.917	-0.498	0.52	-0.726	0.878	-0.358	1	-0.114	0.986	-0.253	0.498	-0.678	0.986	-0.113	0.977	-0.0661	1	-0.14	0.859	-0.612
RefSeq	GCNT2	NM_133219.1	Gcnt2	ILMN_2427324	1	-0.091	0.788	-0.117	1	0.0541	1	-0.0593	0.966	0.0478	0.981	0.0161	1	-0.000494	0.75	-0.0578	0.426	-0.134	1	-0.021	0.952	-0.0483	0.595	-0.0739	0.265	-0.182	0.847	-0.0371	1	0.134	0.968	-0.0368
RefSeq	LOC382720	XM_356640.1	LOC382720	ILMN_1214856	1	0.016	1	0.0436	1	-0.00153	1	-0.15	0.772	-0.172	1	-0.00616	0.711	-0.198	0.998	-0.00506	0.613	-0.204	0.997	-0.0558	1	-0.0265	0.999	0.0011	0.984	-0.0321	0.914	-0.0497	1	0.00565	0.998	0.0508
Riken	CYP2D22	ri|D930036L18|PX00203M23|AK086555|897	Cyp2d22	ILMN_1237648	1	0.00402	0.788	-0.921	1	0.0209	1	0.0812	1	0.249	0.97	0.172	1	0.0464	0.433	-0.956	0.79	-0.539	0.883	-0.599	1	-0.203	0.271	-1.13	0.665	-0.788	0.509	-0.771	1	0.585	0.949	-0.357
RefSeq	KLF12	NM_010636.3	Klf12	ILMN_1231246	1	-0.00127	0.788	0.183	1	-0.0259	1	0.00543	1	-0.00748	0.994	-0.0142	1	-0.0403	0.577	0.137	0.898	0.069	1	0.0377	1	-0.0328	0.468	0.151	0.881	0.0765	0.873	0.0519	1	-0.109	0.902	0.0992
MEEBO	OTOP3	scl40734.7.1_147	Otop3	ILMN_2613238	0.962	-1.59	0.93	-0.776	0.98	2.53	1	-0.749	1	0.221	0.903	-0.622	1	-0.597	0.863	-0.624	0.255	-2.65	0.977	0.626	0.943	-0.818	1	-0.00187	0.273	-2.87	0.6	1.25	1	2.05	0.862	-1.25
Riken	D130050K19RIK	ri|D130050K19|PX00184I16|AK051465|775	D130050K19Rik	ILMN_1245298	1	0.201	0.967	0.109	1	-0.00233	1	0.193	1	0.00384	0.999	0.0114	1	0.0477	0.98	-0.0364	0.874	0.13	1	-0.0654	1	0.0438	0.942	-0.0478	0.888	0.126	0.894	-0.0768	1	-0.0822	1	0.0291
RefSeq	1300007F04RIK	NM_026185.4	1300007F04Rik	ILMN_1234692	1	-0.0231	0.945	-0.0559	1	0.0189	1	0.035	0.624	0.133	0.794	0.0754	0.787	0.108	0.978	0.0174	0.905	0.0507	0.997	0.0346	1	-0.0252	0.774	-0.0581	0.797	-0.0828	0.868	-0.0408	1	0.0576	1	-0.0172
MEEBO	MJ-3000-104_809	MJ-3000-104_809	MJ-3000-104_809	ILMN_2454295	1	-0.33	0.862	-0.279	1	-0.0838	1	-0.296	0.994	0.173	0.937	0.139	0.997	-0.183	0.871	-0.166	0.957	-0.114	1	0.0977	0.825	-0.356	0.626	-0.305	0.805	-0.287	0.974	-0.0413	1	-0.0689	0.908	-0.264
RefSeq	VAMP3	NM_009498.3	Vamp3	ILMN_2881477	1	0.0126	0.788	1.84	1	0.759	1	-0.0665	0.997	-0.725	0.93	-0.646	1	0.252	0.451	2.16	0.986	-0.285	0.997	0.541	0.946	0.977	0.244	2.8	0.97	0.44	0.705	1.19	1	0.537	0.854	1.62
RefSeq	RPL7L1	NM_025433.3	Rpl7l1	ILMN_2661407	1	-0.574	0.788	-1.41	1	-0.188	1	-0.906	0.917	0.677	0.617	1.01	0.484	-1.47	0.266	-1.97	0.355	-1.65	0.844	-0.932	0.244	-2.15	0.0296	-2.98	0.171	-2.33	0.166	-1.94	1	0.178	0.833	-1.04
RefSeq	5430411K18RIK	XM_916282.3	5430411K18Rik	ILMN_2722131	1	-0.168	1	0.274	1	-1.01	1	1.96	0.734	1.33	0.825	-0.801	0.335	2.26	0.863	0.571	0.243	2.46	0.985	-0.505	0.899	0.931	0.468	1.37	0.743	1.13	0.934	0.296	1	-0.204	0.874	1.08
Riken	A630039F22RIK	ri|A630039F22|PX00145N21|AK041805|709	A630039F22Rik	ILMN_2561604	1	0.109	1	-0.0261	1	0.0651	1	0.0316	0.953	-0.0622	0.988	0.0155	1	0.0201	0.906	-0.0376	0.811	-0.0741	0.986	-0.0406	0.882	0.0822	0.793	-0.0531	0.996	-0.0119	0.795	-0.0561	1	0.0942	1	0.00294
MEEBO	9530025L16RIK	scl1282.1.1_75	9530025L16Rik	ILMN_1213656	1	0.228	1	-0.00501	1	-0.085	1	0.818	0.628	0.749	0.964	0.159	0.462	0.939	0.97	0.116	0.434	0.931	1	0.0279	0.998	0.19	0.985	-0.0431	0.961	0.182	0.941	-0.131	1	0.00784	1	0.0878
RefSeq	ABCF2	NM_013853.1	Abcf2	ILMN_2669034	1	-0.287	0.988	-0.427	1	0.672	1	0.437	0.786	1.03	0.958	0.31	0.914	0.823	0.997	-0.0396	0.857	-0.641	0.988	-0.405	1	-0.21	0.889	-0.35	0.482	-1.67	0.727	-0.715	1	1.46	0.988	0.365
RefSeq	ARHGEF18	NM_133962.3	Arhgef18	ILMN_2612125	1	-0.184	1	0.169	1	1.07	1	-0.636	0.948	-0.793	0.964	-0.341	0.922	-0.966	0.986	-0.161	0.996	-0.123	0.707	1.58	1	-0.173	0.965	0.18	0.895	0.67	0.325	1.92	1	-0.843	0.807	-1.74
RefSeq	NME7	NM_138314.2	Nme7	ILMN_1214703	1	-0.471	0.788	3.26	1	-0.605	1	0.306	1	0.415	0.962	-0.361	0.486	2.02	0.00567	4.98	0.0484	3.67	0.256	2.76	0.711	1.6	0.00377	5.34	0.159	3.26	0.0996	3.13	1	-1.66	0.747	2.21
RefSeq	ATP8B3	NM_026094.3	Atp8b3	ILMN_2613887	0.902	0.0851	0.788	0.103	1	0.0529	1	0.0463	0.171	-0.147	0.328	-0.108	1	0.0103	0.563	0.0666	0.951	0.0212	0.982	0.0277	0.183	0.157	0.0615	0.175	0.127	0.168	0.149	0.136	1	-0.0109	0.926	0.0389
MEEBO	AI314831	scl18910.4_3	AI314831	ILMN_2458534	1	0.0489	1	-0.00192	1	-0.0988	1	-0.0436	0.994	0.0547	0.541	0.147	0.858	-0.109	0.814	-0.0677	0.98	-0.025	0.938	-0.0802	0.655	-0.164	0.223	-0.215	0.849	-0.0796	0.206	-0.227	1	-0.0844	1	0.0125
RefSeq	FGL1	NM_145594.1	Fgl1	ILMN_2897167	0.926	0.857	0.821	-0.585	1	-0.0305	1	0.047	0.686	-0.785	1	0.0256	1	-0.116	0.53	-0.747	0.858	-0.408	0.924	-0.485	0.811	0.669	0.451	-0.773	0.883	0.377	0.685	-0.511	1	0.292	0.979	-0.262
Riken	BIRC6	ri|A230055P13|PX00128B06|AK038699|2712	Birc6	ILMN_1249233	0.812	-0.152	0.99	0.04	1	-0.0371	1	0.076	0.994	-0.0457	0.0701	-0.274	1	-0.0122	0.856	-0.0482	0.934	0.0398	0.922	-0.0733	0.997	0.0336	0.124	0.226	0.777	0.0855	0.178	0.201	1	-0.0519	1	0.0252
RefSeq	LOC207999	XM_140832.2	LOC207999	ILMN_2527198	1	0.109	1	0.0434	1	-0.186	1	-0.11	1	-0.0305	0.718	0.188	0.771	-0.229	0.913	-0.0763	0.765	-0.181	0.741	-0.257	0.838	-0.199	0.414	-0.265	0.836	-0.15	0.162	-0.445	1	-0.0486	0.877	0.181
MEEBO	2900005I04RIK	scl54073.1.1_48	2900005I04Rik	ILMN_2631791	1	-0.297	0.788	-1.05	1	0.286	1	-0.264	1	-0.134	0.97	-0.167	0.963	-0.44	0.346	-1.23	0.723	-0.633	1	-0.0828	0.978	-0.306	0.283	-1.06	0.819	-0.498	0.971	0.0845	1	0.192	0.747	-1.14
RefSeq	EMD	NM_007927.2	Emd	ILMN_2745259	1	0.0675	0.829	-0.236	0.554	-0.694	1	0.213	0.881	0.222	0.964	0.0762	0.913	0.221	0.68	-0.228	0.985	0.0502	0.0369	-0.857	1	-0.000909	0.48	-0.304	0.863	-0.171	0.0186	-0.933	1	0.17	0.469	0.628
RefSeq	VPS33B	NM_178070.2	Vps33b	ILMN_2864844	1	-0.452	0.85	1.68	1	-1.26	1	1.28	0.982	1.1	0.958	-0.637	0.994	-1.1	0.923	-0.709	0.99	-0.303	0.668	-2.84	0.8	-2.2	0.994	-0.0716	0.851	-1.4	0.549	-2.2	1	-0.802	0.853	2.13
RefSeq	SH3RF1	NM_021506.2	Sh3rf1	ILMN_2627254	1	-0.395	0.914	-0.268	1	0.203	1	-0.354	1	-0.0568	0.975	-0.0981	1	-0.181	0.963	-0.0954	0.65	-0.488	1	0.0684	1	-0.124	0.999	0.00271	0.718	-0.431	0.874	0.167	1	0.307	0.982	-0.164
MEEBO	PRIM1	scl38302.14.1_13	Prim1	ILMN_1241140	1	0.0598	0.865	-0.161	1	0.293	1	0.129	1	0.026	0.98	-0.0427	0.903	0.175	0.831	-0.114	0.75	-0.19	1	-0.0248	0.92	0.149	0.89	-0.0715	0.714	-0.216	0.982	0.0179	1	0.365	0.973	-0.0894
Riken	DCN	ri|6030435H14|PX00056N18|AK031456|3724	Dcn	ILMN_1254458	0.404	-3.53	1	-0.037	1	0.086	0.413	3.93	0.0748	3.98	0.122	-3.48	0.000244	7.1	0.237	3.14	0.000271	7.05	0.217	3.21	0.284	3.12	0.00115	6.62	0.277	3.07	0.00102	6.69	1	0.0483	1	-0.0746
RefSeq	A930008G19RIK	NM_212473.1	A930008G19Rik	ILMN_3046219	0.894	-0.142	0.904	0.0672	1	-0.0551	1	-0.0057	0.689	0.123	0.992	-0.0136	1	0.000243	0.747	0.0732	0.734	0.0966	0.98	0.0473	0.744	-0.123	0.626	0.0868	0.974	-0.0265	0.781	0.0608	1	-0.0964	1	0.0259
RefSeq	4930562F07RIK	XM_001472682.1	4930562F07Rik	ILMN_2637219	1	0.055	0.812	-0.0723	1	0.0442	1	0.00522	1	-0.0238	0.95	0.0259	0.341	0.145	0.664	0.0674	0.918	0.0356	0.859	0.0746	0.3	0.169	0.792	0.0415	0.816	0.0594	0.763	0.0487	1	0.109	1	-0.0072
RefSeq	EIF4E3	NM_025829.4	Eif4e3	ILMN_2643291	1	0.159	1	-0.0665	1	-1.07	1	-0.218	1	-0.0257	0.856	0.351	1	0.108	0.878	0.26	0.986	-0.104	0.553	-0.953	1	0.134	0.964	-0.0913	0.994	-0.078	0.143	-1.3	1	0.212	0.595	1.21
RefSeq	NPAS1	NM_008718.1	Npas1	ILMN_2677113	1	0.0317	0.788	-0.219	1	-0.0299	1	-0.232	0.749	-0.178	0.885	0.0859	0.923	-0.129	0.749	-0.116	0.648	-0.189	1	0.0134	1	0.0491	0.428	-0.202	0.999	-0.0109	0.851	-0.0724	1	0.06	0.894	-0.129
RefSeq	NUP54	NM_183392.2	Nup54	ILMN_2709901	1	0.0479	1	-0.00814	1	-0.0627	1	-0.0213	0.777	-0.127	0.905	-0.0578	1	-0.0331	0.98	-0.0199	0.966	0.0346	1	-0.00683	0.905	0.0938	0.904	0.0378	0.606	0.161	0.864	0.0509	1	-0.0677	1	-0.0131
RefSeq	TPH1	NM_009414.2	Tph1	ILMN_2485639	1	-0.088	0.846	0.0895	1	-0.0698	1	-0.0905	0.796	-0.108	0.682	-0.106	0.817	-0.11	0.783	0.0698	0.995	0.012	1	0.0328	1	-0.00189	0.286	0.176	0.685	0.12	0.447	0.139	1	-0.122	0.992	0.037
Riken	AABP3-PENDING	ri|6720482K01|PX00060I05|AK020170|831	Aabp3-pending	ILMN_1234200	1	-0.0844	0.87	-0.0646	1	-0.0638	1	-0.00446	0.812	0.0829	1	0.00294	0.778	0.0928	0.905	0.0326	0.869	0.051	1	-0.00832	1	0.0099	0.888	0.0297	0.945	-0.0319	0.97	-0.0113	1	0.0418	0.962	0.0409
RefSeq	PHF13	NM_172705.1	Phf13	ILMN_2882079	1	-0.407	0.811	1.46	1	-1.48	1	-0.487	0.911	1.17	0.767	1.24	0.114	-3.91	0.479	-1.96	0.685	-1.65	0.503	-2.65	0.0433	-5.07	0.169	-3.21	0.412	-2.82	0.0941	-3.9	1	-2.25	0.97	0.686
RefSeq	PKNOX2	NM_001029838.1	Pknox2	ILMN_2663139	0.984	-0.169	0.788	-0.199	1	-0.0425	1	-0.105	1	-0.0534	0.764	-0.117	0.982	0.0859	0.996	-0.00778	0.886	0.0799	0.851	0.143	0.833	0.139	0.672	0.109	0.754	0.133	0.245	0.259	1	0.00604	0.849	-0.15
RefSeq	NKX6-1	NM_144955.2	Nkx6-1	ILMN_1245585	0.597	-0.346	1	-0.0482	1	0.0371	1	-0.0131	1	0.00982	0.293	-0.323	1	-0.0357	0.896	-0.0708	0.907	-0.0869	1	-0.0368	1	-0.0455	0.345	0.253	0.894	-0.0968	0.304	0.287	1	0.0513	1	-0.034
RefSeq	TLR4	NM_021297.2	Tlr4	ILMN_2752966	1	-0.0353	1	-0.123	1	0.0448	1	0.956	0.49	1.02	1	0.0249	0.526	0.996	0.986	-0.0837	0.527	0.922	1	0.0108	1	-0.0207	0.959	-0.109	0.992	-0.0942	0.995	-0.0141	1	0.0735	1	-0.0945
Riken	2310032M22RIK	ri|2310032M22|ZX00081B08|AK009582|828	2310032M22Rik	ILMN_2550291	0.704	0.793	1	-0.026	1	-0.262	1	-0.185	0.322	-0.863	0.97	0.115	1	-0.0533	0.959	0.106	1	0.00233	1	-0.0745	0.464	0.809	0.997	-0.00913	0.375	0.865	0.862	-0.19	1	-0.0556	0.979	0.181
Riken	4921511F01RIK	ri|4930503K02|PX00032P21|AK015690|1696	4921511F01Rik	ILMN_1243452	0.347	0.493	0.951	-0.0974	1	-0.0597	1	0.111	1	-0.0429	0.284	0.339	0.975	0.114	0.843	-0.0947	1	-0.00152	0.864	-0.172	0.869	0.157	0.115	-0.434	0.976	0.0414	0.0598	-0.511	1	0.115	0.973	0.0776
RefSeq	NARS2	NM_153591.3	Nars2	ILMN_1241088	1	-0.237	0.931	0.335	1	0.0228	1	0.732	0.493	0.877	0.987	-0.0913	0.994	0.296	0.977	-0.101	0.666	0.631	1	-0.0781	0.809	-0.582	0.997	-0.0102	0.929	-0.246	0.995	0.0133	1	-0.336	1	-0.0234
RefSeq	IL4RA	NM_001008700.3	Il4ra	ILMN_2738433	1	-0.16	0.998	0.11	1	0.339	1	-0.127	0.857	-0.249	0.672	-0.282	0.944	-0.209	0.992	0.028	0.411	-0.478	1	-0.012	1	0.0398	0.499	0.31	0.802	-0.229	0.605	0.27	1	0.269	1	0.0401
RefSeq	BCL2A1B	NM_007534.1	Bcl2a1b	ILMN_2660263	1	0.478	1	0.334	1	0.132	1	-0.55	1	0.199	0.821	1.23	0.925	1.4	0.478	2.29	0.344	-3.28	0.636	-2.6	0.932	1.21	0.766	1.06	0.371	-3.48	0.163	-3.83	0.479	4.68	0.279	4.89
RefSeq	DTX4	NM_172442.2	Dtx4	ILMN_2922334	1	-0.519	0.977	-0.475	1	0.028	1	0.297	0.698	1.23	0.933	0.411	0.714	1.24	0.875	0.471	0.481	1.59	0.722	1.32	1	0.0164	0.989	0.0602	0.955	0.358	0.641	0.905	1	-0.341	0.889	-0.845
RefSeq	V1RD3	NM_030740.1	V1rd3	ILMN_1257296	1	0.083	1	0.0349	1	0.0885	1	-0.0262	0.639	-0.139	0.964	-0.03	1	-0.0351	0.957	0.026	0.912	-0.0515	0.956	0.0632	0.833	0.104	0.801	0.056	0.799	0.0877	0.643	0.0932	1	0.0164	0.991	-0.0372
NA	NA	NA	NA	NA	1	-0.0325	0.8	0.104	1	-0.00491	1	0.0588	1	0.0359	0.883	-0.0554	1	0.0434	0.676	0.089	0.761	0.0917	1	0.028	1	0.00751	0.365	0.144	0.899	0.0558	0.677	0.0835	1	-0.0483	0.936	0.0609
RefSeq	ASAH1	NM_019734.1	Asah1	ILMN_2629591	1	-0.0253	0.788	-0.384	1	-0.182	1	0.0193	1	-0.0128	0.984	-0.0574	1	-0.118	0.389	-0.521	0.941	-0.12	0.842	-0.321	0.998	-0.105	0.332	-0.464	0.956	-0.107	0.659	-0.264	1	0.00184	0.925	-0.2
Riken	9330168G06RIK	ri|9330168G06|PX00106M20|AK034247|1822	9330168G06Rik	ILMN_1246293	1	0.0471	1	-0.0344	1	-0.0393	1	0.0249	0.834	-0.0944	0.811	-0.0721	0.999	0.0513	0.993	-0.00798	0.986	-0.0179	0.909	-0.0822	0.64	0.146	0.745	0.0641	0.825	0.0764	0.979	-0.01	1	0.0692	0.909	0.0742
RefSeq	DNTT	NM_001043228.1	Dntt	ILMN_1232383	0.545	-0.632	1	-0.0303	1	0.15	1	0.0928	1	0.085	0.203	-0.64	1	0.0702	0.978	-0.0529	0.762	-0.262	0.938	-0.205	1	-0.0148	0.194	0.587	0.669	-0.347	0.373	0.434	1	0.332	0.953	0.152
NA	NA	NA	NA	NA	0.386	-0.295	0.964	0.0572	1	0.0541	1	-0.0138	1	-0.0269	0.0852	-0.308	1	0.00236	0.783	0.0733	0.992	0.0149	0.93	0.0828	1	0.0292	0.0255	0.382	0.948	0.0418	0.0201	0.391	1	-0.0126	1	-0.00952
RefSeq	HERC1	XM_001477062.1	Herc1	ILMN_2711506	0.776	0.123	0.788	0.106	1	0.0341	1	0.0259	0.485	-0.119	0.962	-0.0218	0.992	-0.0414	0.848	0.0384	0.951	-0.026	1	-0.0177	0.812	0.0774	0.652	0.0602	0.639	0.0928	0.989	0.00411	1	-0.0154	0.906	0.0561
RefSeq	TAGAP	NM_145968.1	Tagap	ILMN_2879759	1	-0.337	0.988	1.05	1	-0.316	1	0.000291	0.86	-2.17	0.667	-2.51	0.28	-5.03	0.402	-3.98	0.449	-3.99	0.498	-4.31	0.766	-2.86	0.767	-1.47	0.833	-1.82	0.719	-1.8	1	-1.04	1	0.329
Riken	B230371M02RIK	ri|B230371M02|PX00161F07|AK046332|2845	B230371M02Rik	ILMN_1254431	0.78	-0.239	1	0.0317	1	-0.0944	1	-0.102	0.953	0.0926	0.96	-0.0443	1	0.0325	0.541	0.166	0.564	0.198	0.656	0.206	0.986	-0.0601	0.35	0.21	0.836	0.106	0.281	0.25	1	-0.166	1	-0.0399
RefSeq	PPHLN1	NM_146062.2	Pphln1	ILMN_1255085	1	0.0337	0.836	-0.0841	1	0.03	1	0.0179	0.858	-0.0861	0.809	-0.0703	0.972	0.0633	0.901	-0.0386	0.996	0.00951	1	0.0216	0.598	0.149	0.899	0.0317	0.736	0.0956	0.613	0.092	1	0.0538	0.929	-0.0603
RefSeq	OSBP	NM_001033174.1	Osbp	ILMN_1252431	1	-0.321	1	-0.267	1	-2.42	1	-1.41	1	-0.501	0.921	0.589	1	0.0655	0.661	1.21	0.995	0.153	0.95	-0.853	0.986	0.566	0.838	0.62	0.917	0.653	0.555	-1.44	1	-0.0874	0.8	2.06
RefSeq	NUDC	NM_010948.1	Nudc	ILMN_1249749	0.995	0.649	1	-0.0637	1	0.133	1	-0.256	0.932	-0.395	0.718	0.51	1	0.138	0.811	0.33	0.919	-0.259	1	0.131	0.842	0.532	0.9	-0.18	0.975	0.136	0.743	-0.38	1	0.396	0.989	0.199
RefSeq	NRXN3	NM_172544.2	Nrxn3	ILMN_2763404	1	0.32	0.788	-2.19	1	-0.34	1	-0.25	0.669	1.48	0.339	2.05	1	-0.103	0.381	-2.04	0.744	-1.1	0.851	-1.19	0.688	-1.59	0.0217	-4.09	0.289	-2.58	0.0703	-3.24	1	0.998	0.914	-0.849
RefSeq	SHOC2	NM_019658.5	Shoc2	ILMN_2631446	1	0.116	1	-0.0191	1	0.176	1	0.00562	0.49	-0.412	0.596	-0.301	1	0.0696	0.978	0.0449	0.851	-0.17	1	0.00111	0.449	0.481	0.394	0.346	0.757	0.242	0.506	0.302	1	0.239	1	0.0438
MEEBO	IGLC2_J00595_IG_LAMBDA_CONSTANT_2_14	IGLC2_J00595_Ig_lambda_constant_2_14	IGLC2_J00595_Ig_lambda_constant_2_14	ILMN_2450155	1	-0.442	1	0.0258	1	-0.26	1	0.537	0.95	0.266	0.34	-0.713	0.461	0.687	0.888	0.175	0.344	0.76	1	-0.0375	0.817	0.421	0.156	0.888	0.658	0.494	0.306	0.675	1	-0.0728	0.952	0.213
RefSeq	IL23R	NM_144548.1	Il23r	ILMN_1244322	1	-0.0992	0.979	-0.0432	1	0.0604	1	-0.0914	0.951	-0.0605	0.808	-0.0682	1	0.0363	0.659	0.0846	0.971	-0.0252	0.692	0.127	0.817	0.0968	0.291	0.153	0.946	0.0353	0.183	0.195	1	0.0615	0.971	-0.042
RefSeq	NRL	NM_008736.2	Nrl	ILMN_2754407	1	0.0292	1	0.0175	1	-0.00066	1	-0.108	0.71	-0.119	0.984	0.0179	1	-0.0492	0.733	0.076	0.997	-0.00968	0.863	0.0973	0.929	0.0698	0.778	0.0581	0.7	0.109	0.691	0.0794	1	-0.0395	1	-0.0214
RefSeq	THAP1	NM_199042.1	Thap1	ILMN_1258989	0.615	1.46	0.969	-0.366	1	0.168	1	-0.029	0.254	-1.58	0.993	-0.0952	1	-0.0399	0.853	-0.377	0.911	-0.363	1	-0.166	0.354	1.54	0.876	-0.281	0.496	1.22	0.98	-0.0709	1	0.324	1	-0.21
RefSeq	ELMO1	NM_080288.1	Elmo1	ILMN_2672846	0.782	0.168	0.887	-0.073	1	-0.0733	1	0.0208	1	-0.0195	0.555	0.128	1	-0.000697	0.645	-0.0946	0.822	0.0748	1	-0.0194	1	0.0188	0.156	-0.222	0.762	0.0943	0.387	-0.147	1	-0.0755	0.91	-0.0752
MEEBO	BC052360	scl30016.16_629	BC052360	ILMN_1225856	1	-0.0294	1	-0.0171	1	0.0254	1	-0.0901	1	0.0131	0.711	0.0737	0.956	0.0559	0.398	0.129	0.867	-0.0482	0.898	0.0672	0.966	0.0428	0.713	0.0551	0.819	-0.0613	0.983	-0.00647	1	0.104	0.901	0.0616
RefSeq	LOC673460	XM_001005636.1	LOC673460	ILMN_1222260	1	0.0278	1	-0.0449	1	0.0618	1	0.0982	0.738	-0.136	0.353	-0.206	0.828	0.122	0.978	-0.0216	0.948	0.0435	1	0.00716	0.333	0.257	0.321	0.184	0.553	0.179	0.266	0.213	1	0.078	1	-0.0287
RefSeq	NLRP10	NM_175532.3	Nlrp10	ILMN_2453918	1	0.0281	0.9	0.0693	1	0.00494	1	-0.0191	1	-0.0222	0.973	0.0251	0.879	-0.0935	0.997	-0.00508	0.756	-0.0928	0.944	-0.0687	0.929	-0.0714	0.912	-0.0302	0.85	-0.0707	0.629	-0.0938	1	-0.000712	0.93	0.0637
RefSeq	SIPA1	NM_011379.3	Sipa1	ILMN_1221660	1	0.262	0.79	-1.61	1	-1.17	1	-0.0438	0.921	1.06	0.701	1.36	1	-0.702	0.405	-2.26	0.79	-1.16	0.579	-2.29	0.739	-1.76	0.0985	-3.63	0.531	-2.22	0.0958	-3.65	1	0.46	1	0.0233
RefSeq	ADAMTSL4	NM_144899.2	Adamtsl4	ILMN_2459899	1	0.0164	1	-0.118	1	-2.12	1	-1.59	1	-0.673	0.886	0.936	0.691	-2.21	0.891	-0.738	0.922	0.798	1	0.27	0.869	-1.54	0.578	-1.67	0.797	1.47	0.883	-0.666	1	-3.01	0.94	-1.01
RefSeq	CNTNAP4	NM_130457.2	Cntnap4	ILMN_2932508	0.662	-0.242	1	-0.0267	1	0.0122	1	0.105	0.982	0.0695	0.208	-0.278	0.746	0.151	0.984	0.0186	0.914	0.062	1	-0.0311	0.945	0.0811	0.135	0.296	1	-0.0075	0.225	0.247	1	0.0886	0.984	0.0497
Riken	E130306F01RIK	ri|E130306F01|PX00208C02|AK053743|1967	E130306F01Rik	ILMN_1219278	1	0.196	0.788	1.64	1	0.391	1	-0.0969	1	-0.243	1	0.0493	0.259	-2.86	0.699	-1.12	0.554	-1.89	0.844	-1.4	0.423	-2.61	0.627	-1.17	0.655	-1.65	0.554	-1.45	1	-0.966	1	0.284
RefSeq	LOC382163	XM_356263.1	LOC382163	ILMN_1237356	1	-0.239	0.788	-0.466	1	-0.287	1	-0.314	1	0.0479	0.91	0.122	0.951	-0.19	0.474	-0.343	1	-0.00266	1	0.0242	0.861	-0.238	0.251	-0.465	0.985	-0.0506	0.885	-0.098	1	-0.188	0.807	-0.367
MEEBO	MT-ND1	scl0017716.1_225	mt-Nd1	ILMN_2469966	1	0.0652	1	0.164	1	-0.455	1	-0.169	0.659	0.711	0.356	0.946	1	0.118	0.704	0.452	0.462	0.889	0.822	0.603	0.803	-0.593	0.612	-0.494	0.963	0.177	0.775	-0.343	1	-0.77	1	-0.151
RefSeq	NME7	NM_138314.2	Nme7	ILMN_2510694	1	-0.328	0.788	3.72	1	-0.217	1	0.241	0.994	0.951	0.982	0.382	0.937	1.51	0.16	4.99	0.286	3.91	0.494	3.46	1	0.555	0.126	4.61	0.546	2.96	0.338	3.07	1	-2.41	0.901	1.53
RefSeq	ABCA5	NM_147219.1	Abca5	ILMN_2998335	1	0.0293	1	-0.0588	1	0.205	1	0.794	0.0725	1.46	0.489	0.691	0.0871	1.35	0.607	0.5	0.0865	1.34	0.62	0.75	1	-0.103	0.874	-0.191	0.976	-0.116	0.973	0.0599	1	0.013	0.957	-0.251
Riken	7530422H14RIK	ri|7530422H14|PX00312I20|AK078719|1073	7530422H14Rik	ILMN_2581500	1	-0.16	0.794	-0.4	1	0.0518	1	-0.189	1	-0.00835	0.999	0.0203	0.989	-0.212	0.541	-0.423	0.786	-0.303	1	-0.0617	0.964	-0.203	0.455	-0.443	0.812	-0.294	0.945	-0.082	1	0.0908	0.862	-0.361
RefSeq	PDE1C	NM_001025568.1	Pde1c	ILMN_1223293	1	0.0181	0.788	1.21	1	0.837	1	0.0275	1	0.0946	0.995	0.0852	0.644	-1.16	0.998	0.0234	0.743	-0.809	1	-0.000157	0.638	-1.26	0.986	-0.0618	0.714	-0.904	0.979	-0.0854	1	-0.354	1	0.0236
RefSeq	CD164	NM_016898.2	Cd164	ILMN_1246611	1	0.0721	0.803	2.34	1	1.76	1	-0.061	0.971	1.36	0.846	1.49	1	0.846	0.453	3.25	0.862	1.48	0.665	3.3	1	-0.515	0.689	1.75	1	0.118	0.702	1.81	1	-0.632	1	-0.0545
RefSeq	WISP1	NM_018865.2	Wisp1	ILMN_2492264	0.224	3.66	1	0.0793	1	-0.0227	0.625	-2.89	0.0207	-4.15	0.228	2.4	1	0.434	0.0752	3.4	0.959	0.366	0.0936	3.23	0.011	4.58	0.624	1	0.0122	4.51	0.726	0.831	1	0.068	1	0.17
RefSeq	GSDMC1	NM_031378.3	Gsdmc1	ILMN_1257797	1	0.0957	0.788	0.139	1	-0.0119	1	0.0846	1	0.0151	0.963	0.0261	1	-0.0175	0.898	0.0368	0.952	0.0312	0.933	-0.0653	0.995	-0.0325	0.975	0.0107	0.987	0.0162	0.584	-0.0914	1	-0.0487	0.838	0.102
Riken	B830006A16RIK	ri|B830006A16|PX00072D22|AK046785|2577	B830006A16Rik	ILMN_1256243	1	-0.0237	1	0.148	1	0.108	1	0.717	0.553	0.694	0.995	-0.0465	0.692	0.593	0.997	0.0232	0.626	0.578	1	-0.0303	1	-0.102	0.966	0.0696	0.975	-0.116	0.993	0.0162	1	0.0144	1	0.0534
Riken	2900093E15RIK	ri|2900093E15|ZX00070A02|AK013846|1004	2900093E15Rik	ILMN_2547377	1	0.0307	0.988	0.0524	1	0.053	1	-0.118	0.652	-0.159	0.996	-0.011	0.71	-0.152	0.982	0.0186	0.87	-0.0748	0.92	0.096	1	0.0079	0.934	0.0296	0.851	0.0847	0.651	0.107	1	-0.0768	0.929	-0.0774
RefSeq	NDUFA12L	XM_001476048.1	Ndufa12l	ILMN_1222174	1	-1.26	0.815	1.32	1	2.44	1	-0.548	0.76	-1.53	0.399	-2.24	0.711	-1.72	0.991	0.144	0.996	0.144	0.256	3.13	1	-0.193	0.271	2.38	0.664	1.67	0.01	5.37	1	-1.87	0.579	-2.99
RefSeq	WNT16	NM_053116.3	Wnt16	ILMN_1247108	0.892	-0.723	0.957	-0.27	1	0.379	1	-0.0637	1	0.0542	0.586	-0.605	1	-0.214	0.698	-0.421	0.704	-0.53	1	-0.0872	0.97	-0.268	0.884	0.184	0.681	-0.584	0.58	0.518	1	0.316	0.924	-0.333
MEEBO	ABHD6	scl46642.13_541	Abhd6	ILMN_2762772	1	0.00973	0.893	-0.151	1	0.247	1	-0.0339	0.888	-0.179	0.85	-0.136	0.947	-0.16	0.485	-0.277	0.836	-0.151	0.956	0.13	1	0.0191	0.739	-0.142	0.995	0.0279	0.481	0.266	1	-0.00877	0.72	-0.407
RefSeq	PRCC	NM_033573.1	Prcc	ILMN_2773705	1	0.0197	0.964	-0.151	1	0.0391	1	-0.0944	0.525	0.451	0.278	0.565	1	0.148	0.937	0.0919	0.991	0.0418	0.957	0.175	0.818	-0.302	0.299	-0.473	0.589	-0.409	0.437	-0.389	1	0.106	1	-0.0834
RefSeq	DEFB50	NM_199067.1	Defb50	ILMN_1251718	1	0.0313	1	0.0557	1	0.186	1	-0.517	1	0.00186	0.434	0.551	1	0.00616	0.405	0.579	0.965	-0.106	0.563	0.597	1	0.0043	0.985	0.0287	0.968	-0.108	0.972	0.0464	1	0.113	1	-0.0178
MEEBO	A630085K21	scl00330828.1_71	A630085K21	ILMN_2638431	1	-0.0214	0.84	-0.0921	1	0.0934	1	-0.0959	0.957	-0.0673	0.998	0.00726	1	0.0362	0.913	0.04	0.802	-0.0844	0.862	0.105	0.842	0.103	0.909	0.0327	0.991	-0.0171	0.633	0.0976	1	0.121	0.933	-0.0649
MEEBO	D11BWG0280E	scl41858.22_427	D11Bwg0280e	ILMN_2643248	0.988	1.27	1	-0.0557	1	-0.0205	1	-0.167	0.538	-1.61	0.988	-0.172	0.992	-0.59	0.88	-0.479	0.67	-1.21	0.857	-1.06	0.846	1.02	0.915	-0.307	0.948	0.398	0.669	-0.892	1	0.621	0.946	0.586
RefSeq	MSRB2	NM_029619.2	Msrb2	ILMN_2699556	1	0.289	1	-0.393	1	0.002	1	-0.728	0.66	1.53	0.214	2.55	0.564	1.79	0.373	2.13	0.459	1.93	0.264	2.66	1	0.258	0.888	-0.424	0.96	0.396	0.981	0.109	1	-0.138	0.972	-0.533
RefSeq	LRRC10	NM_146242.2	Lrrc10	ILMN_2525911	1	0.0431	0.865	-0.103	1	-0.0492	1	-0.0348	0.905	0.103	0.494	0.18	1	0.043	0.975	-0.025	0.949	0.0469	1	0.0325	0.982	-0.0597	0.31	-0.205	0.935	-0.0558	0.527	-0.148	1	-0.00389	0.973	-0.0574
RefSeq	STARD9	XM_001004201.2	Stard9	ILMN_1241057	1	-0.0816	0.802	-0.286	1	-0.108	1	-0.243	0.428	-0.491	0.601	-0.33	1	0.0317	0.997	-0.0109	0.957	-0.0926	1	0.0423	0.464	0.523	0.496	0.319	0.585	0.399	0.445	0.372	1	0.124	1	-0.0532
RefSeq	EEA1	NM_001001932.3	Eea1	ILMN_1218149	1	0.00598	0.838	0.0791	1	-0.0567	1	0.079	0.908	0.0711	1	-0.00199	1	-0.023	0.956	-0.023	0.985	-0.0172	0.549	-0.153	0.819	-0.094	0.938	-0.021	0.747	-0.0883	0.31	-0.151	1	-0.00578	0.807	0.13
NA	NA	NA	NA	NA	1	0.0541	0.893	-0.169	1	-0.0963	1	0.116	0.965	0.146	0.95	0.0834	1	0.00197	0.532	-0.283	0.833	0.172	1	-0.0411	0.955	-0.144	0.329	-0.367	0.998	0.0259	0.824	-0.124	1	-0.17	0.86	-0.242
RefSeq	V1RC26	NM_134181.1	V1rc26	ILMN_1240473	1	0.05	1	0.00655	1	0.0533	1	-0.073	1	-0.0198	0.667	0.103	1	-0.0204	0.815	0.0592	0.907	-0.0507	0.928	0.0756	1	-0.000531	0.849	-0.044	0.966	-0.0309	0.926	-0.0277	1	0.0304	1	-0.0163
RefSeq	RAB30	NM_029494.2	Rab30	ILMN_2720555	0.595	-0.811	0.979	-0.186	1	0.0465	1	-0.129	1	-0.0152	0.347	-0.697	1	0.0602	0.999	0.003	1	-0.0184	0.991	0.157	1	0.0754	0.261	0.7	1	-0.00319	0.174	0.854	1	0.0786	0.985	-0.154
MEEBO	ZMYND11	scl0003680.1_26	Zmynd11	ILMN_2497067	1	0.3	0.944	0.341	1	-0.301	1	0.198	0.583	0.853	0.401	0.954	0.757	0.688	0.45	0.831	0.39	1.05	0.877	0.553	1	-0.165	0.946	-0.123	0.96	0.199	0.75	-0.402	1	-0.363	0.967	0.278
RefSeq	ACD	NM_001012638.1	Acd	ILMN_1219304	1	-0.00784	1	0.00827	1	-0.0463	1	-0.0219	1	0.0229	0.937	0.0369	1	-0.0306	1	-0.000454	0.935	-0.0391	0.943	-0.0635	0.96	-0.0535	0.868	-0.0374	0.86	-0.062	0.557	-0.1	1	0.0085	0.921	0.0631
RefSeq	WWC1	NM_170779.1	Wwc1	ILMN_2525423	1	1.09	1	-0.21	1	0.0465	1	0.838	0.994	0.682	0.84	0.932	0.689	1.81	0.841	0.764	0.978	0.327	1	-0.465	0.901	1.13	0.975	-0.168	0.975	-0.355	0.601	-1.4	1	1.49	0.881	1.23
Riken	4933407M15RIK	ri|4933407M15|PX00642C19|AK077119|1813	4933407M15Rik	ILMN_2584142	1	-0.125	0.999	-0.0674	1	-0.0817	1	0.00723	0.982	0.0932	0.977	-0.0393	1	-0.0315	0.802	-0.106	1	0.00714	0.98	-0.0818	0.921	-0.125	0.872	-0.0668	0.913	-0.0861	0.937	-0.0424	1	-0.0387	1	-0.0244
MEEBO	D030074E01RIK	scl0319936.1_111	D030074E01Rik	ILMN_2484811	1	0.0764	1	-0.0368	1	-1.08	1	-0.787	1	0.00563	0.882	0.869	1	-0.409	0.968	0.341	0.871	-0.967	0.917	-1.27	1	-0.415	0.898	-0.528	0.876	-0.973	0.431	-2.13	1	0.558	0.859	1.61
RefSeq	SLY	NM_201530.1	Sly	ILMN_2783107	1	-0.0305	1	-0.0813	1	-0.0589	1	0.0625	1	0.00214	0.975	-0.0909	0.92	-0.312	0.523	-0.456	0.946	-0.143	0.94	-0.264	0.891	-0.314	0.581	-0.365	0.946	-0.145	0.852	-0.173	1	-0.169	0.958	-0.192
RefSeq	C4A	NM_011413.2	C4a	ILMN_1215092	1	1.11	1	-0.288	0.231	-4.37	1	1.1	0.233	2.88	0.193	2.89	2.53e-05	8	0.000396	6.62	0.00673	5.04	0.999	-0.431	0.0125	5.12	0.0645	3.72	0.496	2.16	0.0982	-3.33	0.813	2.97	0.00166	7.05
RefSeq	MYLPF	NM_016754.3	Mylpf	ILMN_2977331	0.992	1.44	0.788	-2.02	0.984	-2.42	1	0.842	0.149	3.06	0.0567	3.66	1.49e-07	10.4	2.77e-05	7.51	1.66e-07	10.4	6.69e-05	7.09	9.34e-05	7.31	0.0405	3.85	9.59e-05	7.29	0.0657	3.43	1	0.0124	0.994	0.413
RefSeq	LOC240089	XM_139915.2	LOC240089	ILMN_1237884	1	0.0845	0.886	-0.0592	1	-0.00514	1	-0.0773	0.733	-0.0939	0.767	0.0679	1	0.0155	0.898	0.0336	0.997	-0.00766	0.919	0.0645	0.698	0.109	0.86	-0.0343	0.716	0.0863	0.992	-0.00339	1	0.0231	0.986	-0.0309
RefSeq	4732460K03RIK	XM_888335.2	4732460K03Rik	ILMN_2461582	1	1.48	0.801	2.38	1	-0.133	1	-1.34	0.666	-3.01	0.997	-0.187	0.678	-3.05	0.946	0.674	0.92	-1.1	1	0.112	1	-0.0427	0.884	0.861	0.809	1.91	0.972	0.298	1	-1.95	1	0.562
RefSeq	ERCC4	NM_015769.1	Ercc4	ILMN_1259904	1	2.06	0.818	1.98	1	3.4	1	0.521	0.591	-3	0.825	-1.46	0.825	-2.17	0.928	-0.712	0.377	-3.8	0.985	-0.917	0.989	0.83	0.888	0.751	0.946	-0.801	0.933	0.546	1	1.63	1	0.205
RefSeq	ADRA1D	NM_013460.4	Adra1d	ILMN_1255775	1	0.152	0.788	-0.793	1	-0.141	1	-0.00318	0.999	0.203	0.777	0.358	1	-0.0414	0.359	-0.831	0.849	-0.296	0.862	-0.434	0.965	-0.245	0.0846	-1.19	0.689	-0.5	0.266	-0.793	1	0.255	0.876	-0.397
RefSeq	6720489N17RIK	XM_001472312.1	6720489N17Rik	ILMN_1259440	0.876	-0.168	1	-0.00594	1	0.00138	1	0.0375	1	-0.00281	0.319	-0.208	0.984	0.0694	0.965	0.026	0.93	0.0497	1	0.0136	0.946	0.0722	0.186	0.234	0.926	0.0525	0.221	0.222	1	0.0197	1	0.0124
RefSeq	LOC226685	XM_994061.1	LOC226685	ILMN_1235443	1	-0.339	0.788	-0.511	1	0.683	1	-0.444	0.844	-0.377	0.835	-0.272	0.671	-0.532	0.43	-0.599	0.289	-0.816	0.924	0.311	0.992	-0.155	0.66	-0.327	0.707	-0.438	0.394	0.583	1	0.283	0.529	-0.91
RefSeq	NT5M	NM_134029.2	Nt5m	ILMN_1216748	1	0.623	0.957	-1.04	1	2.79	1	-1.13	0.203	-4.51	0.481	-2.76	1	-0.79	0.919	-0.703	0.919	-0.913	0.611	3	0.435	3.72	0.531	2.05	0.422	3.59	0.0537	5.76	1	0.123	0.715	-3.7
RefSeq	LOC677144	XM_001004138.1	LOC677144	ILMN_2641150	0.98	1.21	1	-0.301	1	1.15	1	-0.668	0.982	0.538	0.143	2.42	0.779	1.1	0.427	1.47	0.954	-0.337	0.63	1.48	0.96	0.564	0.582	-0.946	0.783	-0.875	0.62	-0.934	1	1.44	1	-0.0121
RefSeq	DNAHC6	XM_913416.3	Dnahc6	ILMN_2714713	1	0.202	0.788	-1.83	1	-0.414	1	-0.579	0.89	0.976	0.447	1.76	0.973	-0.772	0.386	-2.03	0.733	-1.14	0.908	-0.978	0.634	-1.75	0.0377	-3.78	0.441	-2.12	0.136	-2.73	1	0.371	0.877	-1.05
RefSeq	ETNK2	NM_175443.4	Etnk2	ILMN_2612868	1	-0.0971	0.788	0.291	1	-0.0374	1	0.0329	1	-0.0394	0.831	-0.169	0.86	-0.239	0.994	0.0192	0.954	0.0851	1	0.0147	0.9	-0.199	0.686	0.189	0.914	0.124	0.72	0.184	1	-0.324	1	0.00444
MEEBO	1700074A11RIK	scl3939.1.1_38	1700074A11Rik	ILMN_1245601	1	0.0052	0.794	-0.124	1	-0.0132	1	-0.021	1	-0.0128	0.994	0.0134	1	0.0523	0.885	-0.0509	0.951	-0.0413	1	-0.0335	0.963	0.0652	0.791	-0.0643	0.975	-0.0285	0.874	-0.047	1	0.0937	1	-0.0174
RefSeq	SLC25A31	NM_178386.2	Slc25a31	ILMN_1234063	1	-0.0306	0.795	0.0881	1	0.0367	1	0.0159	0.299	-0.168	0.116	-0.214	0.348	-0.159	0.588	-0.0872	0.517	-0.123	0.761	-0.102	1	0.00857	0.325	0.127	0.902	0.0451	0.427	0.112	1	-0.0365	1	0.0148
RefSeq	TMEM179B	NM_026325.2	Tmem179b	ILMN_2656071	1	0.443	1	-0.114	1	-0.823	1	-2.06	1	-0.192	0.498	2.31	1	0.112	0.509	2.06	0.982	-0.341	0.969	0.896	1	0.304	0.966	-0.253	0.999	-0.15	0.668	-1.41	1	0.453	0.92	1.16
RefSeq	ELF2	NM_023502.1	Elf2	ILMN_2748336	1	-0.0799	0.911	0.0848	1	-0.00885	1	0.0987	0.883	0.108	0.884	-0.0701	1	-0.0354	0.909	-0.0494	0.882	0.0748	1	-0.0327	0.79	-0.144	0.963	0.0208	0.974	-0.0336	0.921	0.0374	1	-0.11	1	-0.0166
RefSeq	BPNT1	NM_011794.3	Bpnt1	ILMN_3070466	1	-0.691	0.837	-0.763	1	0.465	1	-1	0.965	-0.528	0.973	-0.217	0.261	-1.86	0.365	-1.62	0.254	-1.84	0.985	-0.373	0.616	-1.33	0.304	-1.4	0.554	-1.31	0.959	-0.156	1	-0.0191	0.807	-1.25
RefSeq	DCT	NM_010024.2	Dct	ILMN_1251894	1	0.61	0.999	0.539	1	-2.54	1	1.59	0.026	-4.81	0.00585	-5.79	0.241	2.98	0.447	1.93	0.221	-3	0.000337	-7.13	0.000209	7.79	0.000205	7.72	0.621	1.81	0.605	-1.34	0.022	5.98	0.000169	9.06
RefSeq	OLFR99	NM_146515.1	Olfr99	ILMN_2811562	1	0.0404	0.788	-0.139	1	-0.00673	1	-0.074	0.267	-0.158	0.868	-0.0437	1	-0.00897	0.62	-0.0736	0.95	-0.0268	0.968	0.0404	0.405	0.149	0.868	-0.0299	0.458	0.131	0.533	0.0842	1	0.0178	0.802	-0.114
RefSeq	WDR45L	NM_025793.2	Wdr45l	ILMN_1251642	1	0.162	0.788	-0.326	1	0.0668	1	-0.11	1	-0.0151	0.568	0.257	1	-0.0696	0.46	-0.285	0.773	-0.181	1	-0.00436	1	-0.0545	0.0939	-0.543	0.815	-0.166	0.471	-0.262	1	0.112	0.808	-0.281
RefSeq	RG9MTD3	NM_027266.4	Rg9mtd3	ILMN_2763812	0.831	0.132	0.962	-0.044	1	-0.0811	1	0.0743	1	-0.0362	0.971	0.0215	1	-0.0388	0.364	-0.157	0.984	-0.0165	0.358	-0.172	1	-0.00253	0.172	-0.179	0.976	0.0197	0.142	-0.194	1	-0.0222	1	0.0149
RefSeq	GPR87	NM_032399.1	Gpr87	ILMN_2651734	1	-0.254	1	-0.246	1	-0.0779	1	1.61	0.237	3.01	0.761	1.15	0.634	1.88	0.999	0.0241	0.848	0.914	0.964	-0.775	0.89	-1.13	0.65	-1.12	0.541	-2.1	0.404	-1.92	1	0.967	0.938	0.799
RefSeq	OLFR803	NM_146554.1	Olfr803	ILMN_2718049	1	-0.00588	0.865	0.0752	1	0.0288	1	0.0128	0.927	-0.0698	0.718	-0.0885	0.986	-0.0563	0.995	0.00614	0.988	0.0155	0.999	0.0314	1	0.0136	0.563	0.0946	0.779	0.0853	0.47	0.12	1	-0.0717	1	-0.0253
RefSeq	OTTMUSG00000010173	NM_001037926.1	OTTMUSG00000010173	ILMN_1233195	0.683	-0.189	0.832	-0.0907	1	0.117	1	0.0485	0.445	0.174	0.855	-0.0632	0.747	0.12	0.977	-0.0191	0.975	-0.0252	0.985	0.0434	0.971	-0.0539	0.853	0.0441	0.383	-0.199	0.572	0.107	1	0.145	0.932	-0.0625
RefSeq	ZSWIM1	NM_028028.2	Zswim1	ILMN_2846047	1	0.243	0.965	-1.01	1	1.24	1	-1.54	0.343	-3.81	0.672	-2.03	0.985	1.2	0.679	1.73	0.784	-1.66	0.964	1.13	0.209	5.01	0.222	3.75	0.705	2.16	0.336	3.15	1	2.85	1	0.602
RefSeq	FTSJ1	NM_133991.2	Ftsj1	ILMN_3135668	1	0.134	0.883	-0.0997	1	0.142	1	-0.0692	0.882	-0.115	0.842	0.0884	1	0.0326	0.999	0.00206	0.843	-0.093	0.894	0.118	0.801	0.147	0.751	-0.0863	0.991	0.0217	0.947	0.0298	1	0.126	0.883	-0.116
RefSeq	TRIM32	NM_053084.1	Trim32	ILMN_2936199	1	0.645	1	0.378	1	1.75	1	-1.88	0.947	1.58	0.346	4.1	1	0.715	0.494	2.97	0.862	1.49	0.29	5.12	0.995	-0.862	0.83	-1.13	1	-0.0887	0.862	1.02	1	-0.773	0.875	-2.15
RefSeq	METAP2	NM_019648.3	Metap2	ILMN_1215761	1	-0.0548	0.925	0.129	1	0.327	1	-0.171	1	-0.0799	0.986	0.0363	0.966	-0.142	0.732	0.158	0.712	-0.212	0.682	0.285	1	-0.0617	0.775	0.122	0.867	-0.133	0.495	0.249	1	0.0708	0.931	-0.127
RefSeq	MXD3	NM_016662.4	Mxd3	ILMN_2642571	0.433	-1.29	0.953	-0.281	1	-0.272	1	-0.251	1	0.108	0.325	-0.927	1	-0.129	0.938	-0.159	0.997	-0.0504	1	-0.0709	0.982	-0.237	0.339	0.768	0.966	-0.158	0.307	0.856	1	-0.0788	1	-0.0878
RefSeq	RETN	NM_022984.3	Retn	ILMN_2721016	0.665	0.647	1	0.0393	1	-0.0933	1	0.0459	0.588	-0.489	0.954	0.112	1	0.0724	0.975	0.0658	0.863	0.217	1	0.0775	0.567	0.561	0.97	-0.0466	0.347	0.706	0.979	-0.0349	1	-0.144	1	-0.0117
RefSeq	PTCD2	NM_026873.2	Ptcd2	ILMN_1239205	1	0.0125	1	0.0061	1	0.0549	1	0.012	1	-0.0325	0.938	-0.032	1	0.00776	0.999	0.00187	0.956	0.027	0.899	0.0699	0.976	0.0403	0.861	0.0339	0.839	0.0595	0.473	0.102	1	-0.0192	0.889	-0.0681
RefSeq	NFS1	NM_010911.1	Nfs1	ILMN_2978163	1	0.247	1	-0.107	1	0.136	1	1.04	0.0704	4.67	0.14	3.88	0.285	3.24	0.47	2.1	0.247	3.33	0.61	2.43	0.864	-1.43	0.495	-1.78	0.796	-1.33	0.632	-1.44	1	-0.0929	1	-0.336
RefSeq	UBTD2	NM_173784.3	Ubtd2	ILMN_1221494	1	0.148	0.95	0.198	1	-0.0947	0.812	0.793	0.0156	1.35	0.266	0.707	0.0124	1.3	0.338	0.706	0.00529	1.43	0.628	0.539	1	-0.0513	0.999	-0.000648	0.982	0.0746	0.847	-0.168	1	-0.126	0.967	0.167
Riken	5930400G23RIK	ri|5930400G23|PX00055M05|AK031061|2922	5930400G23Rik	ILMN_1252245	0.914	0.188	0.952	0.0743	1	0.0394	1	0.146	1	0.0334	0.88	0.0752	0.963	0.0942	0.98	0.0227	0.847	0.0913	1	-0.015	0.983	0.0608	0.874	-0.0524	0.935	0.058	0.756	-0.0902	1	0.00281	1	0.0377
Riken	8030481M12RIK	ri|8030481M12|PX00103J19|AK033272|2684	8030481M12Rik	ILMN_1216586	1	0.0366	1	-0.0221	1	0.0284	1	-0.0155	0.882	-0.0689	0.981	-0.0167	1	0.0256	0.963	0.0191	0.775	-0.0706	1	-0.0267	0.774	0.0945	0.85	0.0358	1	-0.00172	0.973	-0.00998	1	0.0962	0.944	0.0458
RefSeq	CACNB2	NM_023116.1	Cacnb2	ILMN_2606862	1	0.0597	0.788	-0.267	1	-0.0302	1	-0.126	0.996	-0.085	0.877	0.101	0.703	0.226	0.874	0.0844	0.993	0.0221	0.948	0.118	0.525	0.311	0.982	-0.0165	0.883	0.107	0.98	0.0172	1	0.204	1	-0.0338
MEEBO	4933417C16RIK	scl40820.1.5_0	4933417C16Rik	ILMN_2625670	0.707	0.124	1	0.00859	1	0.00819	1	0.0558	0.982	0.0373	0.429	0.105	0.964	0.0476	1	0.000301	0.89	0.0388	1	-0.00884	1	0.0102	0.327	-0.105	1	0.00149	0.309	-0.114	1	0.00875	1	0.00914
RefSeq	IFNA11	NM_008333.1	Ifna11	ILMN_2769241	0.825	-0.2	1	-0.00732	1	-0.167	1	-0.114	0.973	-0.0729	0.558	-0.159	0.974	-0.0815	0.974	0.0248	0.977	-0.0298	0.948	-0.083	1	-0.00862	0.354	0.184	0.958	0.043	0.786	0.0759	1	-0.0517	0.884	0.108
RefSeq	ITCH	NM_008395.2	Itch	ILMN_2624286	0.526	-1.22	1	-0.0453	1	-0.108	1	-0.0281	1	0.0333	0.222	-1.16	1	0.0217	0.999	0.0045	1	-0.00578	1	-0.0859	1	-0.0116	0.17	1.16	0.999	-0.039	0.215	1.07	1	0.0275	1	0.0904
RefSeq	CNFN	NM_001081375.1	Cnfn	ILMN_3043109	1	0.554	0.794	2.15	1	2.25	1	0.0834	0.393	-3.62	0.416	-3.15	1	0.994	0.418	3.06	0.863	-1.26	0.984	0.908	0.282	4.61	0.0459	6.21	0.675	2.36	0.199	4.06	1	2.26	0.851	2.15
RefSeq	TRIM36	NM_178872.3	Trim36	ILMN_1220109	1	-0.259	1	0.183	1	-0.687	1	-0.012	1	-0.122	0.967	-0.369	1	-0.148	0.997	0.0468	0.324	-2.58	0.192	-3.26	1	-0.0266	0.907	0.416	0.428	-2.46	0.171	-2.89	1	2.43	0.434	3.3
RefSeq	LOC333841	XM_289936.2	LOC333841	ILMN_2534329	1	0.0268	1	-0.0172	1	-0.00675	1	0.0727	1	0.0157	0.944	-0.0301	0.942	0.0618	0.925	-0.0282	0.975	0.0205	0.934	-0.059	0.962	0.046	0.996	0.00198	1	0.00473	0.895	-0.0289	1	0.0413	0.986	0.0308
RefSeq	LOC100045040	XR_031278.1	LOC100045040	ILMN_2673174	0.565	-0.212	0.948	-0.0562	1	-0.0577	1	0.0407	1	-0.0399	0.0684	-0.292	1	0.00334	0.647	-0.0936	0.997	-0.00985	0.831	-0.108	0.985	0.0432	0.202	0.199	0.968	0.03	0.253	0.184	1	0.0132	1	0.0146
RefSeq	LOC100047261	XR_033381.1	LOC100047261	ILMN_1256219	1	0.044	0.954	0.965	0.911	-3.79	1	1.61	0.514	2.78	0.827	1.22	0.938	1.37	0.896	0.734	0.775	1.54	0.293	-3.86	0.902	-1.41	0.921	-0.488	0.848	-1.25	0.063	-5.08	1	-0.161	0.372	4.59
RefSeq	LOC329488	XM_283774.2	LOC329488	ILMN_1227943	0.592	0.334	0.901	-0.112	1	-0.0103	1	0.0351	0.0737	-0.48	0.631	-0.181	0.985	0.0989	0.944	-0.0477	0.998	0.0134	1	-0.0319	0.031	0.579	0.656	0.133	0.0852	0.494	0.635	0.149	1	0.0855	1	-0.0157
RefSeq	EHMT1	NM_172545.2	Ehmt1	ILMN_2757855	1	-0.0644	0.998	-0.0593	1	0.0601	1	0.00437	0.956	-0.0948	0.636	-0.164	0.974	0.0963	0.967	0.0326	0.911	-0.0738	1	-0.0181	0.723	0.191	0.41	0.196	0.994	0.021	0.606	0.146	1	0.17	0.994	0.0507
RefSeq	NETO2	XM_922064.2	Neto2	ILMN_1222253	1	0.0314	1	0.0103	1	0.00367	1	-0.0281	1	0.00292	0.818	0.0624	1	0.0175	0.795	0.0559	0.875	0.0526	0.868	0.0844	1	0.0145	0.986	-0.00656	0.894	0.0497	0.936	0.022	1	-0.0352	0.997	-0.0286
RefSeq	ZFP318	NM_207671.2	Zfp318	ILMN_2456200	1	-0.0727	1	0.0239	1	-0.0281	1	-0.00455	0.706	-0.14	0.33	-0.208	0.978	-0.0733	0.908	-0.0448	0.937	-0.0477	0.955	-0.0713	0.96	0.0668	0.373	0.163	0.815	0.0924	0.508	0.137	1	-0.0256	1	0.0265
RefSeq	OLFR693	NM_146453.1	Olfr693	ILMN_2739637	1	0.0663	0.788	-0.245	1	-0.118	1	-0.0156	0.71	-0.175	0.847	-0.0934	1	0.04	0.484	-0.189	0.933	0.0623	1	-0.0396	0.639	0.215	0.741	-0.0956	0.509	0.238	0.889	0.0538	1	-0.0224	0.858	-0.149
RefSeq	BC025446	NM_146058.1	BC025446	ILMN_2915835	0.873	0.286	0.82	-0.18	1	0.0292	1	0.235	0.662	0.249	0.423	0.3	0.644	0.263	0.723	-0.151	0.763	0.174	1	-0.0322	1	0.0141	0.133	-0.452	0.944	-0.0757	0.291	-0.332	1	0.0898	0.931	-0.119
RefSeq	LOC380779	XM_354692.1	LOC380779	ILMN_1239226	1	-0.0838	1	-0.0112	1	0.00307	1	-0.0462	1	0.0134	0.962	-0.0242	1	0.0373	0.67	0.0723	0.958	0.0264	0.878	0.0757	1	0.0239	0.468	0.0964	0.991	0.013	0.484	0.0998	1	0.0109	1	-0.0034
RefSeq	LOC194711	XM_111871.3	LOC194711	ILMN_2532674	1	-0.119	0.788	-0.517	1	-0.0478	1	0.13	1	0.089	0.88	-0.16	1	0.102	0.357	-0.544	0.956	0.0949	1	-0.0825	1	0.0129	0.401	-0.385	1	0.00591	0.93	0.0771	1	0.00701	0.799	-0.462
MEEBO	NFIA	scl25259.1.303_25	Nfia	ILMN_2736379	1	0.204	1	0.31	1	0.0838	1	-0.243	0.483	1.62	0.234	2.07	0.805	1.06	0.403	1.62	0.362	1.83	0.298	2.15	0.963	-0.558	0.843	-0.452	0.982	0.205	0.982	0.0849	1	-0.764	0.949	-0.537
Riken	9030016H15RIK	ri|9030016H15|PX00651A18|AK078845|1769	9030016H15Rik	ILMN_1237999	1	0.0228	1	-0.0162	1	0.0379	1	-0.08	0.966	-0.0459	0.803	0.0569	1	-0.00318	0.717	0.0606	0.779	-0.0652	0.94	0.0528	0.964	0.0427	0.992	0.00366	0.975	-0.0193	0.989	-0.00417	1	0.062	1	0.00783
RefSeq	HIST1H2BK	NM_175665.1	Hist1h2bk	ILMN_2636781	1	-0.482	1	-0.292	1	0.591	1	-0.0507	0.0943	-3.44	0.0443	-3.87	1	0.528	0.963	0.287	0.71	-1.27	0.973	-0.629	0.0588	3.97	0.0277	4.16	0.453	2.17	0.0881	3.24	1	1.8	0.909	0.916
RefSeq	RCL1	NM_021525.2	Rcl1	ILMN_1254929	1	-2.01	0.926	1.17	1	1.03	1	0.554	1	0.088	0.527	-2.48	0.966	-1.29	0.921	-0.672	0.991	-0.266	1	0.213	0.921	-1.37	0.58	1.81	0.986	-0.353	0.395	2.69	1	-1.02	0.967	-0.885
Riken	TIEG	ri|A730095A08|PX00153O17|AK043433|2144	Tieg	ILMN_1238766	0.545	0.203	0.985	-0.0414	1	-0.169	1	-0.114	0.839	-0.0879	0.142	0.229	0.986	-0.0555	0.977	0.017	0.907	0.0473	1	-0.0074	0.998	0.0323	0.144	-0.212	0.572	0.135	0.103	-0.237	1	-0.103	1	0.0244
RefSeq	SLC5A1	NM_019810.3	Slc5a1	ILMN_2715270	1	-0.392	0.875	-0.452	1	-0.155	1	0.193	0.752	0.662	0.993	0.0763	0.993	0.327	0.842	-0.319	0.919	0.279	1	-0.0698	0.963	-0.335	0.735	-0.395	0.866	-0.383	0.937	-0.146	1	0.0477	0.978	-0.249
RefSeq	UBXD8	NM_178397.2	Ubxd8	ILMN_2660328	1	-0.379	0.826	1.54	1	0.862	1	0.908	0.539	2.58	0.798	1.29	0.661	2.25	0.389	2.89	0.14	4.17	0.192	4.12	1	-0.322	0.589	1.6	0.76	1.59	0.307	2.83	1	-1.91	0.915	-1.23
MEEBO	RAB6	scl00030.1_17	Rab6	ILMN_2719507	1	-0.0203	0.788	-0.49	1	-0.137	1	-0.14	1	0.0238	0.936	0.144	1	-0.0461	0.568	-0.396	0.965	-0.107	1	-0.103	1	-0.07	0.34	-0.54	0.953	-0.131	0.746	-0.247	1	0.0608	0.896	-0.292
RefSeq	LOC669420	XM_974942.1	LOC669420	ILMN_1237118	1	-0.296	0.804	-0.882	1	0.49	1	-0.814	1	-0.344	0.982	0.175	0.572	-1.32	0.409	-1.39	0.34	-1.67	0.987	-0.367	0.796	-0.979	0.257	-1.57	0.554	-1.33	0.781	-0.541	1	0.349	0.835	-1.02
RefSeq	LOC100048437	XM_001480365.1	LOC100048437	ILMN_1249182	1	0.138	0.788	-1.24	1	0.0292	1	-0.373	1	0.0792	0.734	0.59	1	-0.153	0.411	-1.02	0.774	-0.571	1	-0.169	0.997	-0.232	0.115	-1.61	0.74	-0.651	0.52	-0.759	1	0.419	0.814	-0.854
RefSeq	FGF10	NM_008002.3	Fgf10	ILMN_2736497	1	-2	1	0.209	1	0.743	1	-1.51	0.846	1.65	0.843	1.16	0.406	3.21	0.113	4.93	0.526	2.61	0.112	4.87	0.874	1.56	0.173	3.77	0.903	0.963	0.186	3.71	1	0.597	1	0.0632
RefSeq	BRUNOL6	NM_175235.3	Brunol6	ILMN_1236448	1	0.00615	0.963	0.0525	1	-0.0447	1	0.0474	0.925	0.0748	0.954	0.0335	0.993	0.0561	0.81	0.0612	0.942	0.0395	0.972	-0.0527	1	-0.0188	0.921	0.0276	0.956	-0.0353	0.664	-0.0862	1	0.0166	0.841	0.114
RefSeq	PAX9	NM_011041.2	Pax9	ILMN_1248859	1	-0.127	0.788	-0.613	1	-0.228	1	-0.0551	1	0.107	0.997	0.0353	1	-0.143	0.392	-0.701	0.927	-0.185	0.899	-0.358	0.954	-0.25	0.257	-0.736	0.848	-0.293	0.621	-0.393	1	0.0424	0.892	-0.343
RefSeq	D930048N14RIK	XR_035265.1	D930048N14Rik	ILMN_2727546	1	-1.42	0.969	0.95	1	0.78	1	0.0297	0.698	-2.32	0.266	-3.77	1	-0.59	0.978	0.331	0.882	1.11	0.864	1.86	0.864	1.73	0.166	4.1	0.442	3.43	0.0547	5.63	1	-1.7	0.898	-1.53
RefSeq	OAS1G	NM_011852.2	Oas1g	ILMN_2628822	1	0.00659	0.806	-0.154	1	0.0153	1	0.0251	1	-0.0649	0.888	-0.0834	1	-0.0562	0.422	-0.235	0.966	-0.0448	0.997	-0.0546	1	0.00873	0.572	-0.152	0.995	0.0201	0.958	0.0288	1	-0.0113	0.834	-0.181
RefSeq	FUT7	NM_013524.2	Fut7	ILMN_1244868	1	0.0452	0.788	-0.546	1	-0.837	1	-0.0328	1	-0.0453	0.998	0.0327	0.851	-0.461	0.316	-0.974	0.943	0.181	0.709	-0.624	0.87	-0.415	0.168	-1.01	0.92	0.226	0.411	-0.656	1	-0.641	0.91	-0.35
RefSeq	RUNX1T1	NM_009822.1	Runx1t1	ILMN_2662450	1	-0.124	1	0.00656	1	0.067	0.604	-2.65	1	-0.0865	0.164	2.44	1	0.0321	0.155	2.69	1	0.0249	0.132	2.75	1	0.119	0.935	0.249	0.998	0.111	0.921	0.303	1	0.00716	1	-0.0533
RefSeq	LAG3	NM_008479.1	Lag3	ILMN_2719811	1	-0.0327	0.88	1.29	1	-1.74	1	1.35	0.581	2.49	0.847	1.1	1	0.693	0.919	0.625	0.969	-0.483	0.343	-3.58	0.817	-1.8	0.92	-0.479	0.473	-2.98	0.0795	-4.69	1	1.18	0.455	4.21
RefSeq	ZFP768	NM_146202.1	Zfp768	ILMN_2721919	1	1.37	1	0.0762	1	0.908	1	1.05	0.437	-2.56	0.439	-2.25	1	0.179	0.843	-0.797	0.791	1.22	0.934	1.07	0.468	2.74	0.573	1.45	0.19	3.78	0.154	3.32	1	-1.04	0.822	-1.87
RefSeq	NMNAT3	NM_144533.2	Nmnat3	ILMN_2616151	0.905	-0.266	0.848	-0.159	1	-0.0534	1	0.139	0.586	0.271	0.818	-0.135	1	0.0791	0.541	-0.219	0.904	-0.0984	0.613	-0.291	0.827	-0.192	0.846	-0.0848	0.383	-0.369	0.676	-0.157	1	0.178	0.986	0.0718
MEEBO	2610016F04RIK	scl066923.1_197	2610016F04Rik	ILMN_1225027	1	0.765	0.956	-0.433	1	0.358	1	0.803	1	0.206	0.98	0.168	0.153	1.96	0.665	0.719	0.181	1.85	0.51	1.4	0.326	1.75	0.724	0.551	0.35	1.64	0.353	1.24	1	0.105	0.883	-0.686
Riken	A530079D03RIK	ri|A530079D03|PX00142K20|AK041069|959	A530079D03Rik	ILMN_2567108	0.486	-2.4	0.822	0.936	1	-0.322	1	-0.0567	1	0.0548	0.188	-2.28	0.788	-1.12	0.988	-0.124	1	-0.048	1	-0.313	0.775	-1.17	0.17	2.16	0.998	-0.103	0.22	1.97	1	-1.07	1	0.189
RefSeq	DDIT4	NM_029083.1	Ddit4	ILMN_2993109	1	1.32	1	-0.0348	1	0.388	1	0.553	1	0.417	0.908	1.19	0.948	1.85	0.857	1.27	0.851	1.66	0.958	1.5	0.96	1.44	0.995	0.0784	0.915	1.24	0.973	0.309	1	0.192	1	-0.231
RefSeq	OLFR1324	NM_146292.1	Olfr1324	ILMN_1256784	0.497	-0.249	0.916	-0.0689	1	0.0423	1	-0.166	0.913	-0.0821	0.424	-0.165	0.882	-0.0976	1	-0.000186	0.715	-0.109	0.877	0.0994	1	-0.0155	0.323	0.165	0.975	-0.027	0.111	0.265	1	0.0115	0.873	-0.0996
RefSeq	SPAG4L	NM_029599.1	Spag4l	ILMN_3106706	1	-0.849	0.807	-0.981	1	0.147	1	-0.929	1	-0.291	0.98	-0.211	0.567	-1.49	0.411	-1.54	0.404	-1.73	0.947	-0.654	0.754	-1.2	0.399	-1.33	0.57	-1.44	0.856	-0.443	1	0.24	0.876	-0.888
MEEBO	ARHGAP12	scl075415.1_214	Arhgap12	ILMN_1227256	1	-0.0127	0.788	0.138	1	0.101	1	-0.0401	0.994	-0.045	0.983	-0.0176	0.363	-0.175	0.997	0.00339	0.459	-0.151	1	-0.00936	0.672	-0.13	0.94	0.021	0.685	-0.106	0.982	0.00822	1	-0.0242	1	0.0128
RefSeq	V1RA2	NM_011684.2	V1ra2	ILMN_2443447	0.93	-0.151	0.788	0.135	1	-0.0323	1	-0.0839	0.374	-0.207	0.143	-0.274	0.649	-0.151	0.807	0.0683	0.952	-0.0387	1	0.0129	0.975	0.0559	0.0488	0.342	0.553	0.168	0.0982	0.286	1	-0.112	0.962	0.0554
Riken	5830436K05RIK	ri|5830436K05|PX00039D16|AK017975|1565	5830436K05RIK	ILMN_2549852	1	0.0807	1	-0.108	0.927	-1.13	1	-0.108	1	-0.0633	0.977	0.126	1	-0.212	0.905	-0.212	0.905	-0.28	0.198	-1.3	1	-0.149	0.758	-0.337	0.942	-0.217	0.0881	-1.43	1	0.0679	0.667	1.09
RefSeq	ACOT9	NM_019736.2	Acot9	ILMN_2750225	1	-0.894	0.817	-0.826	1	0.41	1	-0.809	1	-0.306	0.92	-0.391	0.246	-1.89	0.281	-1.91	0.258	-1.83	0.939	-0.615	0.481	-1.59	0.267	-1.52	0.464	-1.53	0.934	-0.224	1	-0.0607	0.807	-1.3
RefSeq	STX18	NM_026959.2	Stx18	ILMN_2612350	1	-0.193	0.85	-0.459	1	-0.219	1	0.739	0.415	0.972	0.998	0.0398	0.506	0.888	0.83	-0.311	0.84	0.381	0.844	-0.577	1	-0.0848	0.751	-0.351	0.71	-0.591	0.536	-0.617	1	0.506	0.964	0.266
RefSeq	DACH1	NM_007826.2	Dach1	ILMN_3150990	1	0.0299	0.788	1.25	1	-0.107	1	0.0485	1	0.0615	0.999	0.0428	0.356	-1.38	0.957	-0.182	1	-0.00932	1	-0.165	0.406	-1.44	0.907	-0.225	0.998	-0.0708	0.923	-0.208	1	-1.37	1	-0.0174
RefSeq	DLEU7	NM_173419.1	Dleu7	ILMN_1226662	0.94	-0.477	1	-0.0166	1	0.273	1	-0.146	1	-0.0446	0.663	-0.376	1	-0.127	1	0.00245	0.761	-0.326	1	0.0924	1	-0.0823	0.535	0.378	0.821	-0.282	0.453	0.468	1	0.2	1	-0.0899
Riken	B130055K04RIK	ri|B130055K04|PX00158P23|AK045285|2091	B130055K04Rik	ILMN_2576913	1	-0.0164	0.865	-0.125	1	-0.0129	1	-0.0749	1	0.03	0.877	0.0885	1	-0.0739	0.722	-0.124	0.756	-0.145	0.972	-0.0825	0.941	-0.104	0.398	-0.212	0.697	-0.174	0.553	-0.171	1	0.0706	1	-0.0412
RefSeq	LOC278087	XM_205193.1	LOC278087	ILMN_2896534	0.518	-0.263	1	-0.00925	1	-0.0214	1	-0.194	0.979	-0.0645	0.611	-0.133	0.948	-0.0864	0.691	0.0988	0.952	-0.0403	0.803	0.133	1	-0.0219	0.198	0.232	0.982	0.0242	0.144	0.266	1	-0.0461	1	-0.0339
NA	NA	NA	NA	NA	1	0.052	0.811	-0.375	1	0.105	1	-0.133	1	-0.108	0.982	0.0771	1	-0.0479	0.74	-0.29	0.733	-0.377	0.996	-0.139	1	0.0601	0.586	-0.367	0.851	-0.269	0.805	-0.216	1	0.329	0.984	-0.151
RefSeq	TMC8	NM_181856.1	Tmc8	ILMN_2613685	0.852	0.193	0.888	-0.0914	1	0.0629	1	-0.107	0.189	-0.301	1	-0.0012	1	-0.0258	0.993	-0.0103	0.795	-0.103	0.971	0.0669	0.33	0.275	0.986	-0.00909	0.534	0.198	0.816	0.0681	1	0.0771	0.934	-0.0772
NA	NA	NA	NA	NA	1	0.00428	1	0.0463	1	0.172	1	0.0804	0.904	0.11	0.973	0.034	0.612	0.197	0.534	0.163	0.833	0.0993	0.689	0.19	0.947	0.0873	0.597	0.129	0.999	-0.0108	0.534	0.156	1	0.0981	1	-0.0272
MEEBO	9626978_121	9626978_121	9626978_121	ILMN_2466833	1	-0.545	0.788	-0.92	1	-0.28	1	-0.527	1	0.0236	1	0.0056	0.947	-0.535	0.483	-0.927	0.761	-0.648	0.966	-0.401	0.907	-0.558	0.415	-0.933	0.76	-0.671	0.801	-0.406	1	0.113	0.912	-0.527
RefSeq	COX18	NM_001033310.1	Cox18	ILMN_3002011	1	-0.303	1	0.415	1	4	1	-2.11	1	-0.922	0.938	0.883	1	-0.696	0.709	1.83	0.824	-1.65	0.387	4.46	1	0.226	0.859	0.944	0.962	-0.729	0.336	3.57	1	0.955	0.833	-2.63
RefSeq	TMEM17	NM_153596.1	Tmem17	ILMN_2907721	1	-0.491	1	-0.177	1	-0.0619	1	-1.68	1	-0.438	0.796	0.751	0.649	-1.33	0.978	0.172	0.635	-1.2	0.985	0.418	0.864	-0.893	0.775	-0.579	0.823	-0.762	0.902	-0.333	1	-0.131	1	-0.246
RefSeq	CD300A	NM_170758.2	Cd300a	ILMN_2887983	1	0.461	1	-0.149	1	0.129	1	-1.37	0.973	-0.522	0.469	1.31	1	-0.0392	0.48	1.19	0.958	-0.293	0.707	1.21	0.97	0.483	0.969	-0.126	0.975	0.229	0.976	-0.103	1	0.254	1	-0.0233
RefSeq	CREB1	NM_133828.2	Creb1	ILMN_1243123	1	-0.0953	0.948	-0.05	1	-0.0729	1	0.0148	1	-0.00899	0.523	-0.119	0.98	0.056	0.992	-0.00883	0.792	0.0732	1	-0.0145	0.923	0.065	0.447	0.11	0.77	0.0822	0.513	0.105	1	-0.0172	1	0.0057
RefSeq	LOC100039753	NM_001017394.1	LOC100039753	ILMN_2819553	1	-0.0902	0.985	-0.0392	1	-0.0319	1	-0.0664	1	-0.00809	0.947	-0.0318	0.97	-0.0593	0.919	-0.032	0.812	-0.0681	0.993	-0.0335	0.959	-0.0512	0.999	-0.000193	0.856	-0.06	0.996	-0.0017	1	0.00885	1	0.0015
MEEBO	6430527G18RIK	scl00238330.1_63	6430527G18Rik	ILMN_2731379	0.776	0.505	1	-0.107	1	-0.367	1	-0.271	0.255	-0.649	0.929	0.126	0.991	-0.172	0.998	-0.0083	0.617	-0.381	0.594	-0.477	0.589	0.477	0.846	-0.135	0.781	0.268	0.205	-0.604	1	0.209	0.799	0.469
RefSeq	DDX47	NM_026360.2	Ddx47	ILMN_2674595	1	0.324	0.788	3.24	1	3.02	1	0.844	1	-0.437	0.9	-0.957	1	-0.0871	0.516	2.31	1	0.00208	0.802	2.17	1	0.35	0.271	3.27	0.977	0.439	0.315	3.13	1	-0.0892	1	0.137
RefSeq	ZFP533	NM_178723.3	Zfp533	ILMN_2472730	1	-0.0225	1	-0.121	1	0.00451	1	0.598	0.625	0.876	0.937	0.256	0.627	0.897	0.948	0.179	0.536	0.931	0.971	0.338	1	0.0208	0.975	-0.0774	0.999	0.0542	0.972	0.0812	1	-0.0334	1	-0.159
RefSeq	ARSB	NM_009712.3	Arsb	ILMN_1225374	0.438	3.2	0.969	0.642	1	1.55	1	-0.678	0.109	3.51	0.000214	7.39	0.00216	5.62	0.0002	6.95	0.0484	3.88	0.00106	6.1	0.567	2.11	0.893	-0.446	0.97	0.363	0.595	-1.29	1	1.75	0.925	0.843
Riken	PPS	ri|6330445C20|PX00009L06|AK078104|1708	Pps	ILMN_2584558	0.674	1.85	1	-0.0791	1	-0.0408	1	-0.0608	0.072	-2.92	0.671	-1.01	0.172	-2.35	0.209	-2.37	0.623	-1.24	0.762	-1.22	0.959	0.571	0.387	-1.36	0.48	1.69	0.951	-0.204	1	-1.11	0.834	-1.15
RefSeq	MDM1	NM_148922.2	Mdm1	ILMN_2659306	0.318	-0.37	1	-0.0327	1	0.149	1	0.0345	1	-0.0141	0.0362	-0.419	1	0.0301	0.945	-0.0371	0.951	-0.0455	0.969	0.0686	0.998	0.0442	0.0558	0.382	0.975	-0.0314	0.0118	0.487	1	0.0756	0.892	-0.106
RefSeq	TMTC1	NM_198967.1	Tmtc1	ILMN_2810955	1	-0.546	0.788	-1.76	1	-0.0651	1	-0.192	1	-0.0689	0.942	-0.423	1	-0.038	0.441	-1.6	0.999	0.0766	1	0.203	1	0.0308	0.532	-1.18	0.995	0.145	0.805	0.626	1	-0.115	0.799	-1.81
RefSeq	MRPS16	NM_025440.2	Mrps16	ILMN_2619671	1	0.613	1	0.481	1	0.926	1	-0.811	0.542	-2.25	0.88	-0.825	0.801	-1.6	0.971	-0.307	0.584	-1.99	1	-0.255	0.983	0.65	0.891	0.518	0.988	0.257	0.883	0.57	1	0.393	1	-0.052
RefSeq	HIST1H2BK	NM_175665.1	Hist1h2bk	ILMN_2655785	1	-0.518	1	-0.0738	1	-0.967	1	-0.309	0.493	-1.62	0.324	-1.83	0.885	0.916	0.548	1.15	0.753	0.929	1	0.271	0.214	2.53	0.0573	2.98	0.195	2.55	0.186	2.1	1	-0.0128	0.879	0.881
MEEBO	2310047D13RIK	scl39924.1.1_173	2310047D13Rik	ILMN_2543108	1	-1.19	0.811	2.13	1	-0.884	1	-1.11	1	0.811	0.953	0.734	0.72	-2.68	0.955	0.562	0.9	-1.18	0.985	-0.947	0.583	-3.49	0.985	-0.172	0.774	-1.99	0.705	-1.68	1	-1.51	0.92	1.51
RefSeq	ZFP13	NM_011747.1	Zfp13	ILMN_2877740	1	0.106	1	-0.086	1	0.0713	1	-0.0499	0.0889	-1.35	0.131	-1.2	1	0.00285	0.995	-0.0333	0.997	-0.0453	1	0.0759	0.123	1.35	0.117	1.16	0.139	1.31	0.0848	1.27	1	0.0482	1	-0.109
Riken	GRID2	ri|9630045A19|PX00116B10|AK036192|4275	Grid2	ILMN_2559374	1	0.0633	0.922	-0.0722	1	-0.106	1	-0.0529	0.595	-0.162	0.936	-0.0457	1	-0.00834	0.96	-0.0276	0.997	0.0107	0.995	-0.0419	0.696	0.154	0.964	0.0181	0.551	0.173	0.994	0.00375	1	-0.0191	1	0.0143
Riken	PDGFRA	ri|2610011K04|ZX00060B16|AK011378|603	Pdgfra	ILMN_2544724	1	-0.51	0.788	-1.13	1	0.21	1	-0.675	1	-0.124	1	0.0398	0.793	-1.05	0.409	-1.51	0.648	-1.14	1	-0.259	0.844	-0.929	0.301	-1.55	0.714	-1.02	0.914	-0.299	1	0.0899	0.814	-1.25
RefSeq	LITAF	NM_019980.1	Litaf	ILMN_2665490	1	-0.335	1	-0.0707	1	-0.149	1	-0.182	1	-0.0671	0.938	-0.22	0.257	-1.2	0.347	-1.09	0.054	-1.66	0.0816	-1.62	0.395	-1.13	0.323	-0.865	0.118	-1.59	0.107	-1.4	1	0.461	0.867	0.539
RefSeq	WNT7A	NM_009527.3	Wnt7a	ILMN_1248290	1	-0.0385	1	-0.017	0.961	0.162	1	0.00638	0.923	-0.0598	0.535	-0.105	1	0.0266	0.997	0.00319	0.635	-0.0981	0.936	0.0574	0.804	0.0863	0.398	0.108	0.921	-0.0383	0.201	0.162	1	0.125	0.921	-0.0543
RefSeq	APPBP1	NM_144931.1	Appbp1	ILMN_2955356	1	0.255	1	0.161	1	-1.97	1	2.29	0.0629	4.47	0.381	2.44	0.191	3.42	0.679	1.29	0.135	3.66	0.988	-0.602	0.926	-1.06	0.673	-1.15	0.9	-0.812	0.191	-3.04	1	-0.245	0.82	1.89
RefSeq	NFKBIA	NM_010907.1	Nfkbia	ILMN_3001914	1	1.36	1	-0.352	1	-1.64	1	0.2	0.977	-1.04	0.998	0.127	0.436	-3.23	0.323	-3.78	0.578	-2.5	0.221	-4.34	0.762	-2.19	0.172	-3.91	0.816	-1.46	0.12	-4.46	1	-0.726	1	0.558
RefSeq	ALS2CR12	NM_175370.3	Als2cr12	ILMN_2698213	1	0.0433	0.895	-0.0632	1	0.0373	1	-0.0702	0.872	-0.0785	0.939	0.035	1	0.0218	0.936	0.0289	0.783	-0.0761	0.997	0.0315	0.795	0.1	0.987	-0.00618	1	0.00242	0.992	-0.00358	1	0.0979	1	-0.0026
RefSeq	FUT8	NM_016893.2	Fut8	ILMN_2815024	1	1.1	0.922	0.724	1	-1.1	1	-0.475	0.174	2.79	0.013	4.36	0.676	1.5	0.222	2.7	0.322	2.21	0.682	1.58	0.786	-1.29	0.355	-1.67	0.914	-0.574	0.119	-2.78	1	-0.715	0.865	1.11
RefSeq	CNN2	NM_007725.2	Cnn2	ILMN_1226666	0.737	1.19	0.961	0.359	1	-0.0102	1	0.286	0.805	-0.691	0.958	0.215	1	0.151	0.932	0.224	0.938	-0.277	0.905	-0.573	0.744	0.841	0.998	0.00947	0.88	0.414	0.52	-0.788	1	0.428	0.833	0.797
RefSeq	PTCH1	NM_008957.2	Ptch1	ILMN_1248463	0.494	0.593	1	-0.0912	1	0.123	1	-0.017	0.474	-0.416	0.794	0.194	1	-0.0139	0.924	-0.088	0.838	-0.177	1	-0.0366	0.586	0.402	0.503	-0.282	0.757	0.239	0.635	-0.231	1	0.163	1	-0.0514
Riken	6330417E04RIK	ri|6330417E04|PX00008D24|AK031844|2154	6330417E04Rik	ILMN_1228307	1	0.277	0.933	-0.466	1	0.395	0.867	-1.62	1	-0.305	0.239	1.59	1	-0.109	0.463	1.05	0.9	-0.413	0.341	1.6	1	0.196	0.713	-0.547	0.994	-0.108	0.998	0.00981	1	0.305	0.916	-0.557
RefSeq	LOC628916	XR_002713.1	LOC628916	ILMN_1247294	0.681	0.268	1	0.0362	1	0.0572	1	-0.0539	0.461	-0.242	0.88	0.0804	1	-0.0276	0.889	0.0625	0.988	0.0242	0.877	0.135	0.635	0.214	0.974	-0.0179	0.426	0.266	0.884	0.055	1	-0.0518	0.958	-0.0729
RefSeq	FNDC3A	NM_207636.2	Fndc3a	ILMN_2639384	0.764	-0.919	1	-0.185	1	-0.35	1	-0.387	0.879	-0.461	0.315	-0.993	0.804	-0.58	0.765	-0.379	0.908	-0.273	0.985	-0.237	1	-0.119	0.494	0.614	0.957	0.188	0.411	0.756	1	-0.307	1	-0.142
RefSeq	MDM1	NM_148922.2	Mdm1	ILMN_2661100	1	0.0559	0.788	-0.159	1	-0.0597	1	0.12	0.994	0.0635	1	-0.000421	0.662	0.174	0.714	-0.105	0.826	0.0955	0.95	-0.084	0.885	0.11	0.664	-0.105	0.975	0.032	0.769	-0.0836	1	0.0783	1	-0.0212
RefSeq	LOC382462	XM_356519.1	LOC382462	ILMN_1252342	0.833	0.305	1	-0.0545	1	-0.187	1	-0.0207	0.783	-0.205	0.856	0.12	0.892	0.174	0.755	0.14	0.843	0.133	1	-0.0329	0.423	0.379	0.98	0.0199	0.466	0.339	0.697	-0.153	1	0.0405	0.877	0.173
RefSeq	ZNRF1	NM_133206.2	Znrf1	ILMN_1232894	1	1.4	0.8	1.71	1	0.962	1	-0.985	0.894	-1.36	0.855	1.02	0.356	-3.15	0.948	-0.461	0.689	-1.81	1	0.136	0.803	-1.79	0.613	-1.49	0.972	-0.451	0.816	-0.889	1	-1.34	0.99	-0.597
RefSeq	GSBS	NM_011153.3	Gsbs	ILMN_1253073	1	-0.268	0.788	-1.45	1	-0.463	1	-0.239	0.94	0.668	0.84	0.639	1	-0.182	0.441	-1.39	0.828	-0.706	0.87	-0.93	0.874	-0.851	0.178	-2.03	0.584	-1.37	0.327	-1.57	1	0.524	0.966	-0.465
RefSeq	A730008L03RIK	NM_021393.1	A730008L03Rik	ILMN_2655803	1	-0.586	0.79	-0.973	1	-0.297	1	0.36	0.915	0.653	0.951	-0.292	1	-0.338	0.342	-1.67	0.662	-0.995	0.417	-1.65	0.774	-0.991	0.301	-1.38	0.392	-1.65	0.336	-1.36	1	0.656	1	-0.0204
RefSeq	KRT222	NM_172946.1	Krt222	ILMN_2728021	1	-0.339	0.865	-0.373	1	0.58	1	-0.316	0.814	-0.469	0.663	-0.492	0.991	-0.269	0.77	-0.326	0.578	-0.642	0.968	0.254	0.986	0.199	0.89	0.166	0.951	-0.173	0.34	0.746	1	0.372	0.828	-0.58
RefSeq	1810055G02RIK	NM_028077.2	1810055G02Rik	ILMN_2650275	1	0.264	0.968	-0.815	1	-0.258	1	-0.909	0.778	-1.73	0.951	-0.559	0.63	-2.26	0.471	-2.16	0.949	-0.593	1	0.0583	1	-0.526	0.567	-1.61	0.849	1.14	0.884	0.617	1	-1.67	0.807	-2.22
RefSeq	LOC382096	XM_356177.1	LOC382096	ILMN_1250676	1	0.0627	1	-0.0434	1	-0.265	1	0.0419	1	0.0386	0.954	0.0595	0.543	0.28	0.577	0.195	0.778	0.155	0.904	-0.152	0.699	0.241	0.691	0.135	0.867	0.116	0.512	-0.212	1	0.125	0.713	0.347
Riken	2600013E07RIK	ri|2600013E07|ZX00060F19|AK011195|733	2600013E07Rik	ILMN_1236746	0.726	-1.98	1	-0.34	1	0.0437	1	1.05	0.687	1.39	0.459	-1.65	0.891	1	0.925	-0.389	0.817	0.846	1	-0.164	0.998	-0.388	0.501	1.26	0.918	-0.546	0.444	1.48	1	0.159	1	-0.225
RefSeq	GRHL1	NM_145890.1	Grhl1	ILMN_2727118	1	0.068	1	0.373	1	1.81	1	-0.0769	1	-0.0955	1	0.0494	0.126	-3.43	0.269	-2.98	0.00203	-5.91	0.0681	-4.02	0.226	-3.34	0.148	-3.03	0.00537	-5.81	0.0488	-4.07	1	2.48	0.903	1.04
MEEBO	FGF9	scl014180.2_25	Fgf9	ILMN_2648289	1	0.238	0.788	-0.909	1	0.254	1	-0.35	1	-0.215	0.81	0.373	1	-0.119	0.471	-0.677	0.761	-0.461	1	0.144	1	0.0965	0.184	-1.05	0.92	-0.245	0.855	-0.229	1	0.342	0.799	-0.821
RefSeq	LOC230679	XM_143937.1	LOC230679	ILMN_1220859	1	-0.144	0.977	0.0773	1	-0.0754	1	-0.0698	0.824	-0.159	0.479	-0.234	1	-0.0588	0.841	0.0884	0.997	0.015	1	0.00941	0.95	0.1	0.206	0.322	0.714	0.174	0.376	0.243	1	-0.0738	0.964	0.079
RefSeq	OLFR576	NM_001001805.2	Olfr576	ILMN_2796129	0.748	0.136	0.899	-0.0544	1	-0.0135	1	-0.0756	0.994	-0.0381	0.203	0.174	1	0.0353	0.757	0.0566	0.998	-0.00595	0.937	0.0562	0.857	0.0734	0.346	-0.117	0.94	0.0322	0.375	-0.118	1	0.0413	1	0.000451
RefSeq	B430212C06RIK	XM_001472323.1	B430212C06Rik	ILMN_1258660	1	0.00459	0.971	0.0408	1	-0.0875	1	-0.0424	0.97	0.0485	0.606	0.0956	0.836	-0.0833	1	1.33e-05	0.791	-0.0678	0.692	-0.113	0.583	-0.132	0.483	-0.0956	0.587	-0.116	0.105	-0.208	1	-0.0155	0.807	0.113
MEEBO	ZFP37	scl24268.3_61	Zfp37	ILMN_2479899	1	0.0716	1	-0.0253	1	0.106	1	0.0434	1	0.0235	0.875	0.0517	0.919	0.0752	0.995	0.00645	0.999	0.00675	0.926	0.0696	0.963	0.0517	0.823	-0.0453	0.987	-0.0168	0.955	0.0179	1	0.0684	0.92	-0.0631
RefSeq	NUDT3	NM_019837.2	Nudt3	ILMN_2640718	1	0.0943	0.788	-0.112	1	0.0352	1	-0.00207	1	-0.0115	0.737	0.0849	1	0.0312	0.701	-0.0789	0.997	-0.0086	1	0.0287	0.983	0.0427	0.27	-0.164	1	0.0029	0.791	-0.0562	1	0.0398	0.839	-0.108
RefSeq	KCNK9	NM_001033876.1	Kcnk9	ILMN_1218268	1	-0.109	1	0.031	1	-0.109	1	0.0526	0.903	-0.113	0.282	-0.275	1	0.0141	0.997	-0.0074	0.905	0.0733	0.952	-0.0885	0.868	0.127	0.227	0.267	0.625	0.187	0.45	0.186	1	-0.0591	0.942	0.0811
RefSeq	GM136	NM_001033255.1	Gm136	ILMN_3118561	0.39	-0.338	0.992	-0.0531	1	-0.0796	1	-0.112	0.974	0.0727	0.586	-0.153	1	0.046	0.703	0.105	1	0.00607	1	0.0386	1	-0.0267	0.191	0.258	0.907	-0.0666	0.367	0.191	1	0.04	0.953	0.0665
RefSeq	AIM2	NM_001013779.1	Aim2	ILMN_3009792	1	-0.227	1	-0.0501	1	-1.51	1	0.0841	1	0.0963	0.977	-0.215	1	0.117	0.999	-0.0171	0.993	0.12	0.591	-1.48	1	0.0208	0.945	0.198	1	0.0233	0.427	-1.26	1	-0.00246	0.799	1.46
RefSeq	KLK1B1	NM_010645.2	Klk1b1	ILMN_1256119	1	-0.0152	0.814	0.0909	1	-0.0275	1	0.0311	1	0.0142	0.953	-0.0321	0.573	-0.142	0.683	-0.0826	0.733	-0.093	0.591	-0.152	0.567	-0.157	0.806	-0.0504	0.692	-0.107	0.474	-0.12	1	-0.0494	0.916	0.0691
RefSeq	NOLA1	NM_026578.2	Nola1	ILMN_1226280	1	0.54	0.98	1.05	1	0.365	1	-0.335	1	-0.677	0.997	0.197	1	0.331	0.738	1.71	0.989	0.346	0.982	1.05	0.983	1.01	0.734	1.52	0.929	1.02	0.887	0.849	1	-0.015	1	0.668
RefSeq	GM1412	XM_357650.1	Gm1412	ILMN_2539471	1	0.0792	0.884	0.0543	1	0.00429	1	-0.0354	1	0.033	0.264	0.148	0.796	0.0809	0.241	0.171	0.692	0.0809	0.576	0.121	0.943	0.0479	0.908	0.023	0.867	0.0478	0.891	-0.0271	1	3.34e-05	0.921	0.0501
RefSeq	CTNND2	NM_008729.2	Ctnnd2	ILMN_2634520	1	-0.0316	1	-0.0119	1	-0.0739	1	0.0854	0.806	0.114	1	-0.00257	0.677	0.147	0.884	0.0502	0.789	-0.0934	0.27	-0.253	1	0.0331	0.838	0.0528	0.428	-0.208	0.16	-0.25	0.97	0.241	0.335	0.303
RefSeq	CHI3L1	NM_007695.2	Chi3l1	ILMN_2609813	1	1.69	0.958	1.1	1	1.71	1	1.23	0.137	-5.32	0.162	-4.86	1	-0.0476	0.993	-0.183	0.478	-3.25	0.701	-2.77	0.198	5.27	0.143	4.68	0.734	2.07	0.585	2.09	1	3.2	0.822	2.58
RefSeq	LRRC49	NM_145616.3	Lrrc49	ILMN_1256378	1	-0.167	1	-0.193	1	0.0973	0.705	1.29	0.168	1.33	0.977	-0.126	0.297	1.1	0.766	-0.378	0.247	1.15	1	-0.0416	0.986	-0.227	0.838	-0.253	0.96	-0.181	0.966	0.0839	1	-0.0466	0.931	-0.336
MEEBO	HIP2	scl27767.7_34	Hip2	ILMN_1258782	1	1.12	0.895	1.14	1	0.187	1	1.63	0.122	4.32	0.165	3.82	0.994	0.883	0.96	0.393	0.809	1.26	1	-0.18	0.35	-3.44	0.174	-3.43	0.41	-3.07	0.114	-4	1	-0.376	0.992	0.573
RefSeq	TMEM2	NM_031997.3	Tmem2	ILMN_3113437	1	-0.431	0.788	-1.75	1	-0.0536	1	0.0306	1	0.00166	0.933	-0.46	1	-0.0179	0.405	-1.8	1	-0.00212	1	-0.0864	1	-0.0195	0.464	-1.34	1	-0.00378	0.905	0.373	1	-0.0157	0.802	-1.72
RefSeq	2210015D19RIK	XM_900750.2	2210015D19Rik	ILMN_2511327	1	-0.661	0.945	1.18	1	0.512	1	2.32	1	0.755	0.647	-2.22	0.904	1.78	0.938	0.647	0.494	3.2	0.945	1.39	0.976	1.02	0.381	2.87	0.674	2.44	0.281	3.61	1	-1.42	0.99	-0.746
RefSeq	LOC271505	XM_195066.3	LOC271505	ILMN_1242993	1	-0.261	1	-0.0537	1	-0.45	1	-0.351	0.814	0.894	0.637	0.984	0.691	1.15	0.405	1.45	0.821	0.668	0.95	0.568	1	0.254	0.814	0.461	0.975	-0.226	0.85	-0.415	1	0.48	0.864	0.877
RefSeq	RAB24	NM_009000.2	Rab24	ILMN_2946440	1	0.668	0.788	2.36	1	-1.5	1	0.527	0.91	-1.4	0.823	-1.26	0.956	-1.28	0.94	0.548	0.992	0.243	0.861	-1.78	1	0.115	0.558	1.8	0.773	1.64	0.921	-0.523	1	-1.53	0.814	2.33
RefSeq	H2-DMA	NM_010386.3	H2-DMa	ILMN_2777769	0.919	1.08	0.806	0.777	0.53	2.12	1	-0.38	0.000517	4.2	8.57e-06	5.66	1.37e-05	5.06	6.41e-07	6.22	0.00578	-3.1	0.926	-0.597	0.795	0.868	0.705	0.567	9.69e-08	-7.3	1.29e-06	-6.25	1.21e-07	8.17	2.16e-06	6.82
RefSeq	RFXAP	NM_133231.2	Rfxap	ILMN_2644992	1	0.425	1	-0.239	1	0.482	1	-0.165	0.712	-1.32	0.838	-0.734	0.759	-1.28	0.513	-1.36	0.613	-1.42	0.94	-0.77	1	0.0425	0.789	-0.622	0.999	-0.0932	0.994	-0.0364	1	0.136	0.952	-0.585
MEEBO	C920008G01RIK	scl00320734.1_122	C920008G01Rik	ILMN_1230091	1	-0.00568	0.847	-0.0572	1	-0.0643	1	0.0303	0.692	0.0833	0.823	0.0472	0.207	0.153	0.627	0.0657	0.407	0.118	0.998	0.023	0.82	0.07	0.921	0.0185	0.912	0.0344	0.894	-0.0242	1	0.0356	0.929	0.0427
RefSeq	HIST1H2BF	NM_178195.1	Hist1h2bf	ILMN_2719202	1	-0.13	0.8	-1.82	1	-0.297	1	-0.926	0.38	-3.24	0.496	-2.44	0.922	1.44	0.938	0.55	0.926	-0.787	1	-0.158	0.171	4.68	0.277	2.99	0.593	2.45	0.454	2.29	1	2.23	0.981	0.708
RefSeq	SETMAR	XM_982623.1	Setmar	ILMN_1237671	1	-1.22	0.788	2.32	1	2.13	1	-0.893	1	-0.574	0.915	-0.897	0.242	-4.24	0.848	-1.02	0.612	-2.5	1	0.526	0.453	-3.66	0.988	-0.123	0.741	-1.93	0.725	1.42	1	-1.73	0.901	-1.55
RefSeq	AUH	NM_016709.2	Auh	ILMN_2666956	1	0.0396	0.821	-0.527	1	0.39	1	-0.383	0.586	-0.815	0.827	-0.392	0.844	-0.564	0.504	-0.708	0.64	-0.689	1	0.0839	0.983	0.25	0.791	-0.317	0.98	0.125	0.672	0.476	1	0.125	0.807	-0.792
RefSeq	REG3B	NM_011036.1	Reg3b	ILMN_2887421	1	0.0391	0.897	0.0642	1	0.0183	1	-0.0276	1	-0.0263	0.922	0.0404	0.776	-0.104	0.986	-0.0121	0.804	-0.0729	1	-0.027	0.887	-0.0776	0.786	-0.0524	0.913	-0.0466	0.726	-0.0674	1	-0.031	1	0.015
RefSeq	SAMD11	NM_173736.2	Samd11	ILMN_1216690	1	0.309	1	-0.129	1	1.49	1	2.11	0.677	1.7	0.997	-0.102	0.537	2.1	0.991	-0.144	0.775	-1.16	0.711	-1.78	1	0.397	0.995	-0.0418	0.32	-2.86	0.476	-1.68	0.693	3.26	0.829	1.64
Riken	9530062N20RIK	ri|9530062N20|PX00113H19|AK035536|2001	9530062N20Rik	ILMN_1260267	1	0.0264	1	-0.000655	1	-1.35	1	-0.395	1	0.158	0.83	0.58	1	-0.0704	0.911	0.324	0.949	-0.307	0.636	-1.27	1	-0.229	0.91	-0.256	0.9	-0.466	0.167	-1.84	1	0.237	0.732	1.59
RefSeq	DDX60	NM_001081215.1	Ddx60	ILMN_1228399	1	0.0661	1	-0.0256	1	0.0642	1	-0.097	0.893	-0.0903	0.837	0.0728	0.974	-0.0714	1	-1.59e-05	0.834	-0.0779	0.927	0.0833	1	0.0189	0.736	-0.0728	0.997	0.0124	0.98	0.0105	1	0.00649	0.906	-0.0833
RefSeq	GSDMA3	NM_001007461.1	Gsdma3	ILMN_3161407	0.467	-0.297	1	-0.0273	1	-0.057	1	-0.122	0.966	0.0743	0.774	-0.101	1	-0.0464	0.905	0.0485	0.838	-0.0863	1	-0.0211	0.84	-0.121	0.458	0.149	0.627	-0.161	0.766	0.0798	1	0.0399	0.944	0.0696
RefSeq	TMEM139	NM_175408.4	Tmem139	ILMN_2600822	0.683	-1.32	0.788	-1.33	1	0.152	1	-0.309	0.568	-1.04	0.0717	-2.05	0.981	-0.441	0.323	-1.46	0.993	-0.0905	0.972	0.371	0.884	0.602	0.647	0.591	0.613	0.952	0.0254	2.42	1	-0.35	0.377	-1.83
RefSeq	GNB1L	NM_023120.4	Gnb1l	ILMN_3059059	0.318	-0.358	0.943	-0.0718	1	-0.206	1	-0.106	1	0.0433	0.371	-0.209	1	-0.00993	0.974	0.0241	0.755	0.114	1	0.014	0.985	-0.0532	0.227	0.233	0.893	0.0709	0.265	0.223	1	-0.124	1	0.0101
MEEBO	PMM2	scl49447.9_394	Pmm2	ILMN_2591935	1	0.519	0.936	1.17	1	0.72	1	0.234	0.899	-1.59	0.838	-1.31	1	-0.647	0.983	0.293	0.954	0.672	0.96	1.16	0.979	0.944	0.658	1.6	0.684	2.26	0.475	2.46	1	-1.32	0.973	-0.865
MEEBO	6330414G02RIK	scl6267.1.1_133	6330414G02Rik	ILMN_1250956	1	-0.314	0.788	5.15	1	1.8	1	-0.476	0.643	2.69	0.487	2.86	0.311	-4.07	0.734	1.55	0.902	1.08	0.563	3.36	0.0487	-6.77	0.747	-1.31	0.816	-1.62	0.938	0.499	0.585	-5.15	0.877	-1.81
RefSeq	LOC333818	XM_289916.2	LOC333818	ILMN_1244672	0.737	0.242	1	-0.049	1	-0.0132	1	0.0922	1	-0.0606	0.845	0.0891	0.493	0.227	0.804	0.0855	0.743	0.131	1	0.0259	0.367	0.287	0.996	-0.00363	0.594	0.192	0.852	-0.0632	1	0.0953	0.975	0.0596
RefSeq	MADD	NM_145527.3	Madd	ILMN_2658931	1	-0.0208	0.943	-0.327	1	-0.442	1	-0.425	0.823	-0.551	0.97	-0.147	0.956	-0.406	0.839	-0.308	0.839	-0.394	0.934	-0.411	1	0.145	0.917	-0.161	0.971	0.157	0.847	-0.264	1	-0.012	1	0.103
MEEBO	1110062M06RIK	scl8139.1.1_103	1110062M06Rik	ILMN_2476742	1	-0.323	1	-0.091	1	-0.102	1	0.12	0.0656	2.77	0.128	2.33	0.041	2.85	0.0927	2.64	0.0428	2.82	0.0942	2.6	1	0.0861	0.893	0.318	1	0.0514	0.919	0.272	1	0.0347	1	0.0462
MEEBO	4932407I05	scl0224662.1_58	4932407I05	ILMN_2749777	1	0.0666	0.823	-0.0959	1	-0.177	1	0.00142	1	0.0049	0.835	0.0701	1	0.03	0.791	-0.0673	0.997	0.01	0.582	-0.168	1	0.0251	0.41	-0.137	1	0.00513	0.144	-0.238	1	0.02	0.865	0.101
Riken	2010305C02RIK	ri|2010305C02|ZX00044I20|AK008522|1111	2010305C02Rik	ILMN_1213090	0.472	3.64	1	0.291	1	0.803	1	-0.754	0.846	-1.41	0.269	2.99	0.695	1.93	0.343	2.97	0.775	1.32	0.439	2.87	0.322	3.34	0.998	-0.0174	0.445	2.72	0.984	-0.119	1	0.614	1	0.102
NA	NA	NA	NA	NA	1	0.0277	0.788	-0.252	1	-0.00208	1	0.0924	1	0.0729	1	0.00826	1	0.0417	0.403	-0.303	0.985	0.0362	1	-0.0583	1	-0.0312	0.284	-0.311	0.984	-0.0367	0.894	-0.0665	1	0.00555	0.812	-0.244
Riken	A430006M23RIK	ri|A430006M23|PX00134I21|AK079675|1196	A430006M23Rik	ILMN_1216860	1	0.0197	1	0.014	1	-0.0952	1	-0.0502	1	-0.0219	0.875	0.048	1	-0.0308	0.905	0.0334	0.988	-0.0144	0.939	-0.0594	1	-0.0089	0.959	-0.0147	0.999	0.00753	0.466	-0.107	1	-0.0164	0.847	0.0927
RefSeq	CAPN3	NM_007601.1	Capn3	ILMN_2771518	1	0.159	0.976	-0.128	1	-0.269	1	0.117	0.859	-0.242	0.806	-0.199	1	0.0824	0.81	-0.163	0.863	0.17	0.916	-0.216	0.756	0.324	0.97	0.0363	0.546	0.411	0.988	-0.017	1	-0.0875	1	0.0533
RefSeq	EG668300	XM_001000750.1	EG668300	ILMN_1226587	1	0.0685	1	-0.123	1	-0.619	1	0.392	0.766	-0.871	0.447	-1.19	0.923	0.65	0.98	0.135	0.961	0.247	0.87	-0.763	0.441	1.52	0.287	1.33	0.589	1.12	0.815	0.431	1	0.402	0.842	0.898
RefSeq	LOC100044183	XM_001471817.1	LOC100044183	ILMN_2765879	0.817	-0.138	0.957	0.0463	1	-0.0157	1	-0.0694	1	-0.0342	0.592	-0.103	1	-0.0304	0.619	0.0854	0.976	-0.0207	0.992	0.033	1	0.00379	0.161	0.188	0.991	0.0135	0.344	0.136	1	-0.0097	0.935	0.0524
RefSeq	BICC1	NM_031397.2	Bicc1	ILMN_2661576	1	0.613	1	0.0393	1	0.00827	1	-2.4	1	-0.346	0.546	2.67	0.462	3.53	0.0928	5.97	0.42	3.56	0.0861	5.96	0.459	3.87	0.309	3.3	0.412	3.9	0.338	3.3	1	-0.0287	1	0.00237
RefSeq	ZFP467	NM_001085416.1	Zfp467	ILMN_2429059	1	-0.61	0.925	-1.07	1	1.88	1	-1.14	1	-0.533	1	-0.00346	0.895	-1.52	0.693	-1.46	0.601	-2.25	0.984	0.773	0.96	-0.988	0.641	-1.45	0.738	-1.71	0.854	0.776	1	0.725	0.815	-2.23
MEEBO	1700072I22RIK	scl40841.3.1_14	1700072I22Rik	ILMN_1244632	1	0.0736	1	-0.0182	1	0.127	1	0.116	0.717	-0.141	0.43	-0.184	0.617	0.169	0.945	0.0347	0.98	0.0261	1	0.0368	0.19	0.31	0.241	0.218	0.589	0.168	0.251	0.221	1	0.143	1	-0.0021
RefSeq	LOC383813	XM_357273.1	LOC383813	ILMN_1225778	1	0.186	0.815	-0.295	1	0.108	1	-0.104	1	-0.0609	0.806	0.23	0.903	0.267	0.959	0.076	0.923	-0.142	1	0.0708	0.812	0.328	0.823	-0.154	0.974	-0.0807	0.827	-0.159	1	0.409	1	0.00515
Riken	8030463A06RIK	ri|8030463A06|PX00103L03|AK033210|2619	8030463A06Rik	ILMN_1257287	1	0.0576	1	-0.02	1	0.00671	1	-0.00654	1	0.00282	0.828	0.0669	0.997	0.0511	0.909	0.0376	0.933	0.0415	0.966	0.0547	0.977	0.0482	0.911	-0.0293	0.943	0.0387	0.973	-0.0122	1	0.00956	1	-0.0172
RefSeq	ABHD3	NM_134130.1	Abhd3	ILMN_2677728	0.945	-0.282	1	-0.0284	1	0.0232	1	0.25	0.476	0.353	0.768	-0.178	0.251	0.463	0.687	0.184	0.475	0.342	0.97	0.115	0.974	0.11	0.281	0.363	1	-0.0117	0.426	0.293	1	0.121	0.997	0.0696
Riken	MDM4	ri|C430044J17|PX00080O07|AK049576|2010	Mdm4	ILMN_1252838	0.804	-0.355	1	-0.0389	1	0.0749	1	0.0834	1	-0.0756	0.163	-0.514	1	0.0968	0.989	-0.0256	0.991	-0.0307	1	-0.0392	0.904	0.172	0.15	0.488	0.982	0.0449	0.166	0.474	1	0.127	1	0.0136
MEEBO	9430081H08RIK	scl35955.1.154_0	9430081H08Rik	ILMN_1241720	1	0.0207	1	-0.00727	1	0.836	1	-0.0636	1	-0.144	0.994	-0.0596	1	-0.106	0.992	-0.0497	0.447	-0.887	1	0.013	1	0.0378	0.997	0.00988	0.595	-0.743	0.97	0.0726	1	0.781	1	-0.0627
RefSeq	OLFR309	NM_001011866.1	Olfr309	ILMN_3160828	0.951	0.345	0.877	-0.201	1	0.473	1	-0.0294	0.283	-0.551	0.837	-0.177	1	-0.114	0.577	-0.286	0.481	-0.419	1	0.0832	0.566	0.437	0.864	-0.109	0.915	0.132	0.605	0.26	1	0.305	0.807	-0.37
RefSeq	PCDHA12	NM_138663.2	Pcdha12	ILMN_2753977	1	-0.0646	1	-0.0282	1	-0.0472	1	0.0082	0.756	0.112	0.939	0.0395	1	-0.0155	0.854	-0.0519	0.99	-0.0153	0.939	-0.0707	0.733	-0.128	0.612	-0.0913	0.643	-0.128	0.552	-0.11	1	-0.000168	1	0.0188
RefSeq	PMP2	NM_001030305.2	Pmp2	ILMN_2794342	0.959	-0.222	1	-0.00336	1	-0.0933	1	0.179	1	-0.0496	0.117	-0.451	0.805	0.186	0.999	0.00395	0.535	0.252	1	-0.0201	0.693	0.236	0.0939	0.455	0.467	0.302	0.112	0.431	1	-0.0659	1	0.024
MEEBO	PAX6	scl20516.20_567	Pax6	ILMN_2504978	1	0.00771	0.976	0.0381	1	-0.0758	1	-0.0967	1	-0.0183	0.644	0.0861	0.724	-0.0971	0.872	0.0377	1	-0.00476	1	0.0162	0.836	-0.0788	0.766	-0.0484	0.989	0.0136	0.652	-0.0699	1	-0.0923	1	0.0215
RefSeq	FASTKD2	NM_172422.2	Fastkd2	ILMN_2676388	1	0.0416	1	-0.035	1	0.0522	1	-0.12	0.994	0.0596	0.33	0.221	1	-0.0606	0.974	0.0247	0.783	-0.104	0.967	0.0688	0.842	-0.12	0.307	-0.197	0.62	-0.163	0.481	-0.153	1	0.0432	0.991	-0.044
RefSeq	HIST1H4M	NM_175657.1	Hist1h4m	ILMN_2937548	1	0.626	0.943	0.712	1	1	1	-0.223	0.359	-2.32	0.588	-1.47	0.828	-1.26	0.952	-0.325	0.791	-1.01	1	0.215	0.878	1.06	0.595	1.15	0.712	1.31	0.422	1.69	1	-0.249	0.973	-0.54
RefSeq	ENSMUSG00000074822	XM_001480101.1	ENSMUSG00000074822	ILMN_2578154	1	-0.0241	1	-0.0427	1	-0.000808	1	0.332	0.54	0.265	0.893	-0.0909	0.259	0.372	0.999	-0.0028	0.578	0.237	0.968	-0.0955	0.951	0.107	0.818	0.0881	0.991	-0.0278	0.995	-0.00455	1	0.135	0.951	0.0927
Riken	MKRN1	ri|1500003O18|ZX00042C23|AK005137|1348	Mkrn1	ILMN_1223261	1	0.573	0.794	1.28	1	0.632	1	0.00282	0.732	1.36	0.389	1.93	0.973	-0.771	0.888	0.51	0.859	0.759	0.788	1.39	0.484	-2.13	0.461	-1.42	0.912	-0.598	0.851	-0.54	1	-1.53	0.91	-0.877
RefSeq	SLC18A1	NM_153054.2	Slc18a1	ILMN_2712976	0.961	-0.266	0.977	0.0999	1	-0.0898	1	-0.042	1	0.00956	0.673	-0.214	1	-0.0252	0.834	0.117	0.882	0.122	0.996	0.0744	1	-0.0347	0.313	0.331	0.904	0.113	0.42	0.289	1	-0.147	1	0.0423
Riken	RPGRIP1	ri|A930039K03|PX00316F10|AK044753|4172	Rpgrip1	ILMN_1228353	1	-0.0235	1	0.026	1	-0.0355	1	-0.0901	1	0.0415	0.771	0.108	1	0.00216	0.664	0.118	0.995	-0.0145	1	0.0401	1	-0.0393	0.985	0.0102	0.936	-0.0559	0.825	-0.0679	1	0.0166	0.937	0.0781
RefSeq	CARS	NM_013742.2	Cars	ILMN_2887824	0.53	1.6	0.959	0.379	1	0.156	1	-0.000153	0.202	-1.66	0.996	-0.0675	0.987	-0.423	0.995	-0.0439	0.975	-0.178	1	-0.0216	0.523	1.24	0.995	0.0237	0.34	1.49	0.988	0.0459	1	-0.245	1	-0.0222
RefSeq	2410127L17RIK	NM_026120.4	2410127L17Rik	ILMN_3095257	1	0.0504	0.788	0.929	0.939	-1.64	1	0.135	1	0.115	1	0.0308	0.774	-0.899	0.986	-0.105	0.973	-0.208	0.174	-1.98	0.729	-1.01	0.96	-0.136	0.941	-0.323	0.105	-2.01	1	-0.691	0.492	1.88
RefSeq	GUCY1A2	NM_001033322.1	Gucy1a2	ILMN_2895501	0.797	-0.362	0.788	-0.325	1	-0.0146	1	-0.109	0.748	-0.248	0.184	-0.501	1	0.0473	0.733	-0.169	0.907	-0.111	1	-0.0174	0.698	0.295	0.336	0.332	0.875	0.136	0.163	0.484	1	0.159	0.92	-0.151
RefSeq	SLC7A2	NM_001044740.1	Slc7a2	ILMN_1219442	1	0.0823	0.85	-0.0635	1	-0.0641	0.791	-0.172	1	-0.033	0.0701	0.221	0.844	0.0758	0.203	0.184	0.748	0.0716	0.224	0.179	0.662	0.109	0.828	-0.0369	0.601	0.105	0.811	-0.0418	1	0.00426	1	0.00488
RefSeq	LOC381790	XM_355791.1	LOC381790	ILMN_1259350	1	0.0562	0.788	-0.14	1	0.0693	1	-0.0145	0.982	0.0489	0.522	0.12	0.835	0.0906	0.906	-0.0351	1	-0.00128	0.881	0.0825	0.981	0.0418	0.27	-0.155	0.897	-0.0502	0.87	-0.0371	1	0.0919	0.813	-0.118
Riken	TRIM2	ri|C530040J06|PX00669B18|AK083057|2824	Trim2	ILMN_1246620	0.716	0.369	1	-0.0091	1	-0.0866	1	0.0762	0.678	-0.261	0.988	0.0326	1	-0.0253	0.843	-0.111	0.999	-0.0146	0.899	-0.177	0.781	0.235	0.72	-0.143	0.669	0.246	0.586	-0.21	1	-0.0107	0.997	0.0668
Riken	LCN7	ri|E030029M14|PX00205O04|AK087142|2086	Lcn7	ILMN_1256289	1	-0.0723	1	-0.0131	1	-0.0818	1	-0.0417	0.804	0.0914	0.833	0.0609	0.994	-0.0495	0.963	-0.0209	0.891	-0.0505	0.857	-0.0906	0.597	-0.141	0.608	-0.0818	0.528	-0.142	0.303	-0.151	1	0.00103	0.903	0.0697
RefSeq	BAIAP3	XM_619443.3	Baiap3	ILMN_1227729	1	0.0327	0.848	-0.155	1	-0.117	1	0.119	0.791	0.191	0.873	0.105	1	-0.0192	0.405	-0.293	0.986	0.0336	0.821	-0.203	0.78	-0.21	0.163	-0.398	0.793	-0.157	0.306	-0.308	1	-0.0528	0.963	-0.0905
RefSeq	LIN7A	NM_001039354.1	Lin7a	ILMN_2614313	0.87	0.428	1	-0.0526	1	-0.152	1	-0.362	0.733	-0.331	0.406	0.459	0.933	-0.226	0.945	0.0832	0.594	-0.38	0.96	-0.17	0.995	0.104	0.414	-0.376	0.988	-0.0495	0.164	-0.629	1	0.154	0.878	0.253
Riken	2210022J03RIK	ri|2210022J03|ZX00081J01|AK008770|1327	2210022J03Rik	ILMN_1260322	0.679	-0.21	1	-0.0136	1	-0.171	1	-0.0952	1	0.0234	0.776	-0.0917	1	-0.0179	0.83	0.0637	0.913	0.0552	1	-0.0206	0.995	-0.0414	0.385	0.155	0.97	0.0318	0.773	0.0712	1	-0.0732	0.909	0.0843
RefSeq	CACYBP	NM_009786.1	Cacybp	ILMN_2638958	1	-0.418	1	-0.0118	1	0.0314	1	-0.316	1	0.17	0.984	0.0683	0.974	0.243	0.432	0.548	0.849	0.25	0.589	0.598	1	0.0737	0.425	0.479	0.981	0.0805	0.404	0.529	1	-0.0067	1	-0.0499
NA	NA	NA	NA	NA	0.992	-1.04	0.811	-0.848	1	0.741	1	-0.947	0.917	-0.664	0.749	-0.758	0.347	-1.68	0.37	-1.58	0.265	-1.8	1	-0.116	0.772	-1.02	0.589	-0.823	0.625	-1.14	0.722	0.642	1	0.124	0.788	-1.47
RefSeq	RASL11B	NM_026878.1	Rasl11b	ILMN_2706819	1	0.148	0.98	0.865	1	0.0104	0.851	3.99	0.808	-1.88	0.0529	-5.73	1	-0.203	0.376	-3.33	0.989	-0.294	0.248	-4.28	0.866	1.68	0.425	2.4	0.796	1.59	0.702	1.45	1	0.0912	0.958	0.946
RefSeq	TST	NM_009437.4	Tst	ILMN_2493175	1	-0.208	0.981	-0.607	1	0.158	1	-0.000634	1	0.456	0.984	0.248	1	-0.64	0.645	-1.25	0.896	-0.728	0.985	-0.57	0.892	-1.1	0.499	-1.49	0.781	-1.18	0.78	-0.817	1	0.0881	0.957	-0.676
RefSeq	RFC5	NM_028128.1	Rfc5	ILMN_2637203	1	0.183	0.959	-0.604	1	1.15	1	-0.283	0.446	-1.95	0.539	-1.48	0.654	-1.53	0.403	-1.85	0.902	-0.604	0.933	0.833	0.995	0.414	0.901	-0.373	0.676	1.34	0.199	2.31	1	-0.927	0.492	-2.68
Riken	9530019N15RIK	ri|9530019N15|PX00111P15|AK020564|751	9530019N15Rik	ILMN_1256696	1	-0.165	1	0.00114	1	-0.164	1	0.0353	0.924	0.199	1	-0.00151	0.792	0.294	0.627	0.26	0.662	0.311	0.986	0.112	0.997	0.0951	0.572	0.261	0.937	0.112	0.866	0.113	1	-0.0173	0.946	0.148
RefSeq	1110034B05RIK	NM_001037742.1	1110034B05Rik	ILMN_1250467	1	0.142	1	-0.0359	1	0.164	1	-0.0699	1	-0.0609	0.845	0.151	1	0.00845	0.978	0.0425	0.792	-0.192	1	0.0425	1	0.0694	0.839	-0.109	0.898	-0.131	0.849	-0.109	1	0.2	1	-1.84e-05
MEEBO	HIVEP3	scl25023.8_94	Hivep3	ILMN_2627929	1	-0.0565	0.788	-0.283	1	0.0388	1	0.0568	0.937	0.118	1	0.00433	1	0.0816	0.416	-0.258	0.726	-0.167	0.821	-0.185	1	-0.036	0.318	-0.262	0.483	-0.285	0.533	-0.19	1	0.249	0.974	-0.0725
MEEBO	1700048O20RIK	scl069430.3_20	1700048O20Rik	ILMN_2479690	1	0.16	0.985	0.263	1	-0.812	1	-0.0903	0.996	-0.282	0.999	-0.0308	0.98	-0.372	0.998	-0.0182	0.975	-0.148	0.646	-0.87	1	-0.0903	0.997	0.0126	0.978	0.133	0.404	-0.839	1	-0.224	0.807	0.852
RefSeq	LOC634327	XM_909026.3	LOC634327	ILMN_1253028	1	1.09	0.857	-1.09	1	-0.978	1	0.936	1	-0.543	0.964	-0.388	0.768	1.53	0.916	-0.497	0.678	1.51	1	-0.403	0.609	2.08	0.985	-0.109	0.549	2.05	0.998	-0.0148	1	0.0221	1	-0.0942
RefSeq	MLLT1	NM_022328.2	Mllt1	ILMN_2756121	0.965	-0.25	0.898	-0.138	1	-0.0828	1	-0.00191	1	-0.000993	0.562	-0.249	1	-0.0633	0.613	-0.2	0.995	0.0233	1	-0.0575	1	-0.0623	0.931	0.05	0.997	0.0243	0.613	0.192	1	-0.0867	0.917	-0.142
RefSeq	HECW2	NM_001001883.2	Hecw2	ILMN_3025989	1	-0.0749	1	-0.0427	1	0.0982	1	-0.13	1	0.0394	0.821	0.0948	0.984	-0.0823	0.997	0.00528	0.672	-0.153	0.966	0.0755	0.865	-0.122	0.737	-0.0896	0.579	-0.193	0.968	-0.0194	1	0.0708	0.954	-0.0702
MEEBO	1700007K09RIK	scl30594.4.1_7	1700007K09Rik	ILMN_2654710	1	-0.0337	1	0.013	1	0.012	1	0.0116	0.634	-0.0962	0.266	-0.142	1	0.00401	0.994	0.00542	1	0.00236	1	0.00277	0.674	0.1	0.186	0.147	0.598	0.0986	0.203	0.144	1	0.00165	1	0.00265
Riken	D830041F06RIK	ri|D830041F06|PX00200G09|AK086002|2274	D830041F06Rik	ILMN_1254728	1	0.196	0.984	0.109	1	0.0173	1	-0.328	0.534	-0.374	0.856	0.151	0.73	-0.295	0.821	0.142	0.562	-0.339	1	0.00581	1	0.0786	0.995	-0.00835	0.994	0.0341	0.79	-0.145	1	0.0445	0.945	0.136
RefSeq	XPO1	NM_001035226.1	Xpo1	ILMN_3123321	0.34	-0.318	1	-0.00594	1	0.141	1	-0.0827	1	-0.00959	0.211	-0.245	1	0.0564	0.533	0.133	0.754	-0.104	0.842	0.119	0.958	0.066	0.0301	0.378	0.801	-0.0947	0.0349	0.364	1	0.161	1	0.014
RefSeq	UBXD7	XM_619387.4	Ubxd7	ILMN_2529900	1	0.209	1	-0.294	1	0.616	1	0.0445	1	-0.165	1	-0.000248	0.947	-0.701	0.563	-1.04	0.703	-0.99	0.984	-0.419	0.961	-0.536	0.508	-1.04	0.786	-0.826	0.857	-0.419	1	0.289	0.924	-0.621
Riken	ADPRT2	ri|3830425K23|PX00636H21|AK076193|864	Adprt2	ILMN_2586462	1	-0.799	0.843	-0.705	1	0.741	1	-0.341	1	-0.166	0.799	-0.624	0.986	-0.491	0.594	-0.856	0.385	-1.47	0.98	-0.392	0.989	-0.325	0.918	-0.232	0.524	-1.31	0.924	0.233	1	0.982	0.944	-0.464
RefSeq	GIMAP1	NM_008376.3	Gimap1	ILMN_3141165	1	0.337	0.871	-1.24	1	-0.526	1	0.836	1	0.0368	0.964	-0.462	0.7	2.03	0.998	-0.0494	0.644	1.94	0.996	0.573	0.743	1.99	0.929	0.412	0.675	1.9	0.767	1.04	1	0.0926	0.985	-0.623
RefSeq	LOC621824	XR_031998.1	LOC621824	ILMN_2736999	1	-1.44	0.817	-1.55	1	-0.455	1	-0.455	0.961	1.02	1	0.032	0.994	0.898	0.989	-0.193	0.999	0.111	1	0.111	1	-0.117	0.97	-0.225	0.9	-0.905	0.99	0.0788	1	0.788	1	-0.304
Riken	BCL2L2	ri|2810435A13|ZX00046N16|AK013244|854	Bcl2l2	ILMN_1255755	0.51	0.575	1	-0.016	1	-0.0905	1	-0.0334	0.529	-0.386	0.739	0.223	1	0.0487	0.952	0.0661	0.943	0.0961	1	0.0391	0.523	0.434	0.757	-0.157	0.394	0.482	0.723	-0.184	1	-0.0474	1	0.0271
NA	NA	NA	NA	NA	1	0.07	0.857	0.114	1	0.00171	1	-0.121	0.0759	-0.41	0.421	-0.219	0.712	-0.174	0.885	0.0617	0.765	-0.125	1	-0.00187	0.546	0.236	0.198	0.28	0.357	0.285	0.353	0.217	1	-0.049	0.971	0.0636
MEEBO	B930071L05	scl45812.3.1_60	B930071L05	ILMN_2608487	1	0.0779	1	0.0358	1	-0.0648	1	-0.193	0.871	-0.143	0.787	0.128	0.939	-0.126	0.799	0.103	0.411	-0.283	0.872	-0.155	1	0.0165	0.964	-0.0257	0.792	-0.14	0.286	-0.283	1	0.157	0.799	0.257
RefSeq	4930503E14RIK	NM_029131.2	4930503E14Rik	ILMN_2712936	1	-0.106	0.994	-0.0478	1	-0.00415	1	-0.0376	0.988	-0.0605	0.628	-0.129	0.991	-0.0664	0.783	-0.0766	0.951	-0.0414	1	-0.00789	1	-0.00593	0.844	0.0525	0.99	0.0191	0.573	0.121	1	-0.0251	0.937	-0.0687
Riken	D730011G23RIK	ri|D730011G23|PX00090M07|AK085684|3597	D730011G23Rik	ILMN_2582748	1	0.00602	0.948	-0.189	1	-0.464	1	-0.282	1	-0.0368	0.805	0.251	1	-0.133	0.989	-0.0401	0.923	-0.154	0.859	-0.337	1	-0.0959	0.632	-0.291	0.957	-0.117	0.283	-0.588	1	0.0215	0.878	0.297
RefSeq	TRP53RK	NM_023815.4	Trp53rk	ILMN_1240891	0.599	-0.606	0.81	0.294	1	0.149	1	-0.0123	1	-0.0836	0.186	-0.677	0.66	-0.399	0.939	-0.0923	0.945	-0.113	1	0.048	0.814	-0.315	0.208	0.585	0.998	-0.0294	0.12	0.725	1	-0.286	0.967	-0.14
RefSeq	LOC242842	XM_144185.3	LOC242842	ILMN_1234060	1	-0.0232	1	0.0136	1	-0.136	1	0.129	0.691	0.0971	0.825	-0.0547	0.945	0.0594	0.762	-0.0557	0.447	0.13	0.535	-0.135	0.979	-0.0378	0.998	-0.000992	0.937	0.033	0.586	-0.0801	1	-0.0708	0.861	0.0791
RefSeq	LOC382145	XM_356241.1	LOC382145	ILMN_1257576	1	-0.106	1	0.0642	1	-0.0708	1	0.0432	1	0.0018	0.77	-0.147	0.649	-0.242	0.507	-0.221	0.937	-0.0739	0.842	-0.188	0.688	-0.244	0.863	-0.0736	0.936	-0.0757	0.944	-0.0405	1	-0.168	1	-0.0331
MEEBO	SCL0018355.1_38	scl0018355.1_38	scl0018355.1_38	ILMN_1218231	1	-0.0637	1	-0.0239	1	-0.0105	1	-0.101	0.899	0.0739	0.578	0.112	0.61	-0.13	0.823	-0.0529	0.839	-0.0638	1	0.0271	0.309	-0.204	0.249	-0.164	0.553	-0.138	0.63	-0.0844	1	-0.0666	0.879	-0.08
RefSeq	4933426M11RIK	NM_178682.3	4933426M11Rik	ILMN_1254551	1	-0.186	1	-0.326	1	-1.53	1	0.903	0.0424	4.56	0.14	3.47	0.167	3.37	0.42	2.14	0.0806	3.87	0.851	1.44	0.883	-1.19	0.587	-1.33	0.918	-0.685	0.392	-2.03	1	-0.508	0.962	0.696
RefSeq	PCYT1A	NM_009981.3	Pcyt1a	ILMN_2688728	1	0.118	0.808	-0.279	1	0.537	1	-0.0286	1	-0.0666	0.965	0.0802	0.973	-0.186	0.414	-0.436	0.204	-0.632	1	-0.0673	0.986	-0.119	0.241	-0.516	0.368	-0.566	0.823	-0.147	1	0.447	0.814	-0.369
RefSeq	OLFR137	NM_146488.1	Olfr137	ILMN_1241505	1	0.112	0.815	0.12	1	-0.0431	1	0.00373	0.327	-0.247	0.636	-0.138	1	-0.0644	0.898	0.0518	0.955	0.0421	1	-0.00472	0.653	0.182	0.336	0.19	0.267	0.289	0.565	0.134	1	-0.106	0.972	0.0565
Riken	PITX2	ri|9430085M16|PX00110H02|AK035083|1494	Pitx2	ILMN_1238663	1	0.44	0.788	-0.662	1	0.462	1	0.0508	0.989	0.288	0.579	0.678	1	0.0928	0.562	-0.619	0.692	-0.606	0.997	-0.196	0.997	-0.196	0.134	-1.3	0.518	-0.895	0.346	-0.873	1	0.699	0.907	-0.424
RefSeq	CPNE7	NM_170684.2	Cpne7	ILMN_1256248	1	-0.222	0.894	-0.158	1	-0.192	1	0.0757	0.976	0.127	0.802	-0.17	1	-0.0174	0.561	-0.251	0.907	0.114	0.944	-0.153	0.944	-0.145	0.886	-0.0816	1	-0.0131	0.985	0.0167	1	-0.132	0.974	-0.0983
RefSeq	LOC386179	XM_359105.1	LOC386179	ILMN_2538281	1	0.0816	1	0.0517	1	0.177	1	0.0461	1	0.0603	0.82	0.0958	1	-0.00291	0.999	0.00261	0.913	-0.0662	0.98	0.0646	0.981	-0.0632	0.725	-0.0931	0.763	-0.127	0.943	-0.0312	1	0.0633	0.97	-0.0619
NA	NA	NA	NA	NA	1	-0.384	0.793	-0.542	1	0.0338	1	-0.271	1	0.106	1	-0.00733	1	0.00578	0.84	-0.265	0.774	-0.424	1	-0.12	1	-0.1	0.806	-0.258	0.706	-0.53	0.943	-0.112	1	0.43	1	-0.146
Riken	A230005G17RIK	ri|A230005G17|PX00126H07|AK038411|1994	A230005G17Rik	ILMN_1242093	1	0.526	0.877	1.14	1	-0.348	1	-0.776	1	0.668	0.534	1.97	0.802	1.62	0.224	3.53	0.295	3	0.249	3.43	0.946	0.952	0.541	1.56	0.538	2.33	0.609	1.46	1	-1.38	1	0.102
RefSeq	EFNA5	NM_010109.2	Efna5	ILMN_2757641	1	-2.36	1	0.137	1	0.22	1	2.31	0.776	3.59	0.957	-1.08	1	0.906	0.912	-1.27	0.946	1.26	1	-0.836	0.9	-2.69	0.99	-0.191	0.851	-2.34	0.986	0.242	1	-0.35	1	-0.433
RefSeq	LOC234187	XM_146287.3	LOC234187	ILMN_1239009	0.907	-0.967	0.9	-0.473	1	0.444	1	-0.858	0.836	-0.654	0.631	-0.763	0.134	-1.73	0.343	-1.35	0.196	-1.56	0.994	-0.255	0.598	-1.08	0.64	-0.584	0.625	-0.904	0.722	0.508	1	-0.175	0.799	-1.09
Riken	NUCB	ri|B230337F23|PX00316P10|AK080831|2763	Nucb	ILMN_2581928	1	0.0598	0.788	-0.276	1	-0.00368	1	0.121	1	0.0398	0.985	-0.0214	0.846	0.12	0.243	-0.277	0.987	-0.0208	0.775	-0.146	0.941	0.0801	0.173	-0.256	0.914	-0.0606	0.582	-0.124	1	0.141	0.848	-0.132
RefSeq	NGFB	NM_013609.1	Ngfb	ILMN_2937596	1	-0.0908	0.947	-0.444	1	-1.44	1	-0.363	1	-0.162	0.992	0.11	0.967	-0.537	0.722	-0.618	0.722	-0.792	0.212	-1.87	0.98	-0.374	0.599	-0.728	0.814	-0.63	0.105	-1.98	1	0.255	0.799	1.25
RefSeq	2310005N03RIK	NM_025511.2	2310005N03Rik	ILMN_2693258	1	-0.236	0.788	-1.87	1	-1.37	1	0.887	0.473	-2.24	0.139	-3.37	0.574	2.03	0.843	-0.73	0.58	1.84	1	-0.417	0.0714	4.27	0.211	2.64	0.0887	4.09	0.168	2.95	1	0.186	1	-0.312
MEEBO	2310079P12RIK	scl41530.4.1_0	2310079P12Rik	ILMN_2759792	1	-0.336	1	0.298	1	-0.694	1	-0.0252	0.714	-1.12	0.436	-1.44	1	0.436	0.715	0.759	0.782	0.799	1	0.131	0.56	1.56	0.135	2.19	0.355	1.92	0.311	1.57	1	-0.364	0.923	0.628
RefSeq	FN3K	NM_022014.2	Fn3k	ILMN_1223313	1	0.108	0.788	-1.29	1	-0.325	1	0.766	0.935	0.738	0.997	0.0803	1	0.314	0.394	-1.74	0.938	0.423	0.95	-0.667	0.988	-0.424	0.263	-1.82	0.968	-0.315	0.731	-0.747	1	-0.109	0.857	-1.07
RefSeq	IMPDH1	NM_011829.2	Impdh1	ILMN_1216301	1	0.176	1	0.119	1	1.09	1	-1.68	0.49	-2.8	0.884	-0.951	0.933	-1.37	0.959	0.426	0.111	-4.51	0.859	-1.74	0.892	1.43	0.668	1.38	0.745	-1.7	0.853	-0.789	1	3.14	0.824	2.17
RefSeq	TMEM82	NM_145987.2	Tmem82	ILMN_2666312	1	-0.0251	0.803	-1.3	1	0.578	1	-1.77	1	-0.178	0.582	1.56	1	-0.266	0.983	0.196	0.797	-1.04	0.856	1.3	1	-0.0878	0.532	-1.37	0.859	-0.863	0.953	-0.26	1	0.775	0.883	-1.11
RefSeq	ANKRD1	NM_013468.2	Ankrd1	ILMN_2950286	1	0.231	0.788	-1.56	1	-0.0407	1	-0.0128	1	0.39	0.841	0.634	1	-0.136	0.384	-1.68	0.817	-0.733	0.921	-0.761	0.968	-0.526	0.124	-2.31	0.681	-1.12	0.394	-1.4	1	0.597	0.872	-0.92
RefSeq	OLFR70	NM_019485.1	Olfr70	ILMN_2654660	0.617	-0.198	1	0.0177	1	0.0897	1	0.0747	0.967	0.0598	0.219	-0.213	1	0.0211	0.92	-0.0359	0.951	0.0353	0.975	0.0502	0.991	-0.0387	0.255	0.177	0.975	-0.0245	0.0886	0.263	1	-0.0142	0.882	-0.0861
RefSeq	OLFR1263	NM_146794.1	Olfr1263	ILMN_1231085	1	-0.0596	1	0.0124	1	-0.0696	1	-0.018	0.963	0.0621	0.981	0.0206	1	0.0395	0.771	0.0699	1	-0.00606	0.965	-0.0576	1	-0.0226	0.828	0.0493	0.858	-0.0682	0.705	-0.0782	1	0.0456	0.822	0.128
MEEBO	SNX12	scl53990.4_167	Snx12	ILMN_2510409	1	-0.0754	0.881	0.0692	1	-0.0256	1	-0.0806	0.97	0.0548	0.845	0.06	0.925	-0.075	0.714	0.0749	0.962	-0.0285	1	0.0265	0.677	-0.13	0.964	0.0148	0.78	-0.0833	0.893	-0.0335	1	-0.0465	0.954	0.0483
RefSeq	COL4A6	NM_053185.1	Col4a6	ILMN_1252184	1	-0.206	0.842	-0.175	1	0.218	1	-0.0518	0.932	0.146	1	-0.00762	1	0.00125	0.813	-0.122	0.606	-0.264	1	0.00548	0.927	-0.145	0.79	-0.114	0.364	-0.41	0.988	0.0131	1	0.265	0.93	-0.127
MEEBO	BC024814	scl0239706.7_17	BC024814	ILMN_2592909	1	0.14	0.839	1.49	1	0.132	1	-0.551	0.998	0.802	0.75	1.49	0.96	1.21	0.358	3.25	0.645	2.06	0.589	2.75	1	0.41	0.548	1.76	0.838	1.26	0.725	1.25	1	-0.852	1	0.508
RefSeq	2700049P18RIK	NM_175382.2	2700049P18Rik	ILMN_2876973	0.867	-0.281	0.979	-0.0879	1	-0.113	1	-0.0852	0.5	-0.3	0.11	-0.497	1	-0.062	0.926	-0.0647	1	-0.00922	1	-0.0373	0.732	0.238	0.14	0.432	0.54	0.291	0.118	0.459	1	-0.0528	1	-0.0275
RefSeq	TNRC18	NM_178242.2	Tnrc18	ILMN_3003152	1	-0.0229	0.788	-1.55	1	0.0874	1	-0.0701	1	-0.0645	1	-0.0173	0.951	-0.785	0.303	-2.27	0.621	-1.35	0.817	-1.19	0.937	-0.721	0.177	-2.25	0.668	-1.28	0.548	-1.17	1	0.563	0.861	-1.08
MEEBO	WINS2	scl32569.2.7_46	Wins2	ILMN_1239583	1	1.2	1	-0.366	1	-0.237	1	1.04	0.297	-3.69	0.275	-3.53	1	-0.763	0.523	-2.17	0.851	-1.21	0.689	-2.49	0.575	2.93	0.69	1.36	0.601	2.48	0.798	1.04	1	0.445	1	0.315
MEEBO	TDRKH	scl072634.6_30	Tdrkh	ILMN_1242503	1	-0.0523	1	0.000715	1	-0.0326	1	-0.0939	1	0.0125	0.827	0.054	1	0.00186	0.51	0.0965	0.957	0.0259	0.816	0.0873	1	-0.0106	0.799	0.0425	0.989	0.0135	0.866	0.0332	1	-0.0241	1	0.00921
RefSeq	4931432M23RIK	NM_027640.1	4931432M23Rik	ILMN_1239366	1	-0.194	0.788	-1.54	1	0.0104	1	-0.0205	0.961	0.659	0.916	0.485	1	-0.0738	0.423	-1.6	0.796	-0.857	0.922	-0.826	0.932	-0.733	0.207	-2.08	0.579	-1.52	0.482	-1.31	1	0.783	0.915	-0.77
MEEBO	SLC9A2	scl13742.1.1_307	Slc9a2	ILMN_1221373	1	0.449	0.788	-1.29	1	0.531	1	-0.803	0.702	-1.06	0.978	0.194	0.482	-1.45	0.266	-1.94	0.235	-1.88	0.951	-0.544	0.983	-0.391	0.117	-2.13	0.76	-0.82	0.668	-0.738	1	0.43	0.799	-1.4
RefSeq	ZFHX3	NM_007496.2	Zfhx3	ILMN_2623793	1	-0.288	1	-0.0402	1	0.108	1	0.106	0.979	-0.728	0.755	-1.12	0.973	0.859	0.839	0.714	0.875	0.786	0.957	0.789	0.753	1.59	0.376	1.83	0.681	1.51	0.386	1.91	1	0.0738	1	-0.0748
RefSeq	D830044I16RIK	XR_035438.1	D830044I16Rik	ILMN_1248156	1	0.239	0.839	-0.638	1	-0.032	1	-0.775	1	-0.0973	0.565	0.916	0.795	-0.804	0.661	-0.668	0.567	-1.02	0.994	-0.273	0.847	-0.707	0.165	-1.58	0.648	-0.918	0.327	-1.19	1	0.211	0.95	-0.395
Riken	2900009I07RIK	ri|2900009I07|ZX00068I11|AK013505|1698	2900009I07Rik	ILMN_1230407	0.286	0.604	0.788	0.272	1	-0.268	1	0.0701	0.956	-0.13	0.262	0.404	1	0.0418	0.522	0.244	0.606	0.263	0.993	-0.0756	0.884	0.171	0.67	-0.16	0.39	0.393	0.13	-0.48	1	-0.221	0.799	0.32
RefSeq	EG382109	NM_198674.2	EG382109	ILMN_3153441	1	0.0962	1	-0.00874	1	0.137	1	0.0229	1	0.0357	0.644	0.109	0.843	0.101	0.774	0.0689	0.909	-0.0508	0.95	0.0634	0.944	0.0648	0.869	-0.0401	0.793	-0.0865	0.854	-0.0456	1	0.151	1	0.00549
RefSeq	ZFP91-CNTF	NM_001039718.1	Zfp91-cntf	ILMN_2739562	0.494	4.34	1	0.564	0.927	3.9	1	1.78	0.927	-1.36	0.844	1.2	0.88	1.7	0.954	0.48	0.838	-1.29	0.984	0.826	0.558	3.06	0.874	-0.715	1	0.0707	0.953	-0.369	1	2.99	1	-0.346
RefSeq	PCYT2	NM_024229.2	Pcyt2	ILMN_2939303	1	0.0675	0.967	0.792	1	-1.78	1	-1.23	0.9	-1.25	1	0.049	0.956	-1.12	0.822	0.907	0.982	0.318	1	-0.227	1	0.133	0.794	0.858	0.735	1.57	0.96	-0.276	1	-1.44	0.915	1.13
RefSeq	HAVCR1	NM_134248.1	Havcr1	ILMN_2604307	1	-0.65	0.984	-0.312	1	0.16	1	-0.44	0.982	-0.381	0.759	-0.592	0.61	-0.994	0.504	-0.867	0.669	-0.801	1	-0.201	0.873	-0.613	0.87	-0.275	0.881	-0.419	0.805	0.391	1	-0.194	0.87	-0.666
Riken	9530049G18RIK	ri|9530049G18|PX00113M03|AK035443|1609	9530049G18Rik	ILMN_1247803	1	-0.0169	0.788	-0.194	1	-0.0175	1	0.19	1	-0.00625	0.322	-0.213	0.793	0.128	0.281	-0.255	0.952	0.0406	0.662	-0.166	0.777	0.135	0.885	-0.0427	0.942	0.0468	0.878	0.0462	1	0.0877	0.907	-0.0889
MEEBO	2600005C20RIK	scl0072462.1_197	2600005C20Rik	ILMN_2595282	0.362	-3.63	1	-0.156	1	0.962	1	1.19	0.818	1.3	0.106	-3.52	0.902	1.15	0.983	-0.2	0.994	0.157	1	-0.0736	1	-0.155	0.108	3.32	0.79	-1.15	0.0938	3.44	1	0.991	1	-0.127
RefSeq	BCS1L	NM_025784.2	Bcs1l	ILMN_2691345	1	-1.55	1	0.752	1	0.0805	1	-2.49	0.905	-1.66	0.951	-0.72	0.607	-3.01	0.99	0.233	0.725	-2.09	1	0.475	0.944	-1.35	0.844	0.952	0.982	-0.434	0.801	1.19	1	-0.914	1	-0.242
RefSeq	4931408C20RIK	NM_001033764.1	4931408C20Rik	ILMN_3080840	1	0.0194	0.788	-0.151	1	-0.024	1	-0.0103	1	0.0243	0.882	0.054	0.698	0.124	0.978	-0.0174	0.779	0.0836	0.937	0.0699	0.826	0.0994	0.701	-0.0714	0.88	0.0593	0.964	0.0159	1	0.0401	0.877	-0.0873
RefSeq	LOC100046259	XM_001476332.1	LOC100046259	ILMN_2475878	1	0.0446	1	-0.0265	1	0.0262	1	-0.00844	0.881	-0.0654	0.988	-0.0124	0.944	0.0584	0.848	0.0404	0.922	-0.0355	1	-0.000868	0.581	0.124	0.726	0.0528	0.944	0.0298	0.967	0.0115	1	0.094	0.951	0.0412
MEEBO	PRKCQ	scl0003268.1_201	Prkcq	ILMN_2606766	1	0.142	0.823	-0.114	1	-0.15	1	-0.0361	0.854	-0.112	0.89	0.0657	1	-0.044	0.622	-0.122	0.985	-0.023	0.818	-0.137	0.966	0.0682	0.334	-0.187	0.842	0.0892	0.318	-0.203	1	-0.021	1	0.0156
MEEBO	NFKBIB	scl31572.8.1_327	Nfkbib	ILMN_2612007	1	0.26	0.971	-0.62	1	0.578	1	0.065	0.927	-0.922	0.87	-0.727	0.959	-0.886	0.501	-1.57	0.35	-2.34	0.648	-1.83	1	0.036	0.732	-0.844	0.688	-1.42	0.652	-1.1	1	1.46	1	0.258
RefSeq	EG381438	NM_198657.1	EG381438	ILMN_2998738	0.942	-0.691	0.916	0.34	1	0.175	1	-0.347	0.964	-0.32	0.555	-0.663	0.918	-0.432	0.867	0.254	0.614	-0.668	1	-0.146	1	-0.112	0.262	0.918	0.86	-0.348	0.601	0.517	1	0.236	0.906	0.4
MEEBO	CDCA1	scl15966.13.1_42	Cdca1	ILMN_2755241	1	0.0919	0.996	0.0433	1	-0.0146	1	-0.104	0.82	-0.105	0.754	0.0917	1	0.000154	0.456	0.148	0.986	-0.019	0.947	0.071	0.839	0.105	0.808	0.0562	0.814	0.0857	0.955	-0.0208	1	0.0191	0.916	0.077
RefSeq	HSPA5	NM_022310.2	Hspa5	ILMN_1255561	1	0.223	0.982	0.138	1	-0.453	1	-0.097	0.977	-0.172	0.905	0.149	1	-0.114	0.904	0.121	0.997	-0.0284	0.748	-0.384	1	0.0578	0.983	-0.0272	0.925	0.143	0.283	-0.533	1	-0.0855	0.794	0.506
RefSeq	OCA2	NM_021879.2	Oca2	ILMN_2475689	0.311	0.357	1	-0.0276	1	-0.0816	1	-0.0693	0.00842	-0.504	0.851	-0.0774	0.92	-0.101	0.869	-0.0593	0.975	-0.0309	0.997	-0.0431	0.0544	0.403	0.967	0.018	0.0152	0.473	0.926	0.0342	1	-0.0702	1	-0.0162
Riken	6430553M21RIK	ri|6430553M21|PX00315B19|AK032464|1417	6430553M21Rik	ILMN_2575287	1	-0.022	0.788	-1.44	1	0.0435	1	-0.0844	0.985	0.569	0.867	0.631	1	-0.315	0.409	-1.67	0.759	-0.975	0.919	-0.847	0.892	-0.883	0.165	-2.31	0.573	-1.54	0.417	-1.48	1	0.66	0.903	-0.828
RefSeq	H2-M10.6	NM_201611.1	H2-M10.6	ILMN_2824087	0.899	0.18	1	-0.0227	1	-0.11	1	0.112	0.97	-0.0743	0.999	-0.00653	0.953	0.0922	0.929	-0.0426	0.583	0.171	0.989	-0.0512	0.711	0.167	0.917	-0.0361	0.391	0.245	0.896	-0.0447	1	-0.0783	1	0.00863
Riken	B230210A04RIK	ri|B230210A04|PX00069D06|AK045553|2063	B230210A04Rik	ILMN_1238426	1	0.133	1	-0.0985	1	-0.243	1	-0.24	1	-0.00193	0.511	0.372	1	-0.0346	0.906	0.107	0.751	-0.255	0.876	-0.257	1	-0.0326	0.579	-0.265	0.768	-0.253	0.143	-0.629	1	0.22	0.809	0.364
RefSeq	RPS10	NM_025963.1	Rps10	ILMN_2897617	1	-0.272	0.8	0.994	1	-1.14	1	-0.364	0.523	-1.5	0.465	-1.4	0.774	-1.09	0.948	0.271	1	0.00968	0.919	-0.766	0.986	0.408	0.266	1.67	0.535	1.51	0.758	0.638	1	-1.1	0.851	1.04
RefSeq	CLCA1	NM_009899.3	Clca1	ILMN_2731377	0.545	-0.349	1	0.0207	1	0.0203	1	0.00124	0.855	0.146	0.552	-0.204	1	0.0606	0.862	0.08	0.8	0.128	0.882	0.147	0.971	-0.085	0.256	0.284	0.998	-0.0172	0.164	0.352	1	-0.0678	0.979	-0.0674
RefSeq	PVRL2	NM_008990.2	Pvrl2	ILMN_1218242	1	-0.204	0.891	0.192	0.914	0.577	1	-0.0392	0.888	-0.226	0.47	-0.391	0.468	-0.457	0.7	-0.225	0.21	-0.601	1	0.0148	0.883	-0.23	0.763	0.166	0.595	-0.375	0.37	0.406	1	0.145	0.878	-0.24
Riken	9530051E16RIK	ri|9530051E16|PX00653F14|AK079246|2477	9530051E16Rik	ILMN_2587614	1	-0.23	0.953	-0.127	1	0.139	1	0.336	0.378	0.429	0.868	-0.136	0.402	0.422	0.978	-0.0415	0.664	0.27	1	0.0735	1	-0.00764	0.865	0.0948	0.854	-0.159	0.64	0.21	1	0.152	0.962	-0.115
RefSeq	AK2	NM_016895.3	Ak2	ILMN_1235909	1	-0.619	1	-0.198	1	0.533	1	0.234	0.921	0.676	0.982	-0.176	0.727	-1.09	0.39	-1.52	0.334	-1.71	0.601	-1.41	0.417	-1.77	0.34	-1.34	0.161	-2.39	0.421	-1.24	1	0.622	1	-0.109
RefSeq	LOC381487	XM_358597.1	LOC381487	ILMN_1230981	1	-0.0329	1	0.0175	1	-0.24	1	0.176	0.932	0.141	0.95	-0.0681	0.42	0.35	0.626	0.192	0.125	0.497	0.988	0.0804	0.81	0.209	0.41	0.26	0.44	0.356	0.713	0.149	1	-0.146	0.944	0.111
RefSeq	KCTD12B	NM_175429.3	Kctd12b	ILMN_1220300	1	0.00717	0.984	-0.049	1	-0.114	1	0.0201	0.933	-0.0781	0.766	-0.091	1	0.0349	0.938	-0.0341	0.809	0.0847	0.984	-0.049	0.82	0.113	0.81	0.0569	0.558	0.163	0.883	0.042	1	-0.0497	1	0.015
RefSeq	ALDOB	NM_144903.2	Aldob	ILMN_2840533	1	0.246	0.788	-0.502	1	-0.0142	1	-0.0419	1	-0.051	0.817	0.237	1	0.0221	0.477	-0.438	0.932	-0.142	0.998	-0.115	1	0.0731	0.191	-0.675	0.972	-0.0914	0.567	-0.352	1	0.165	0.865	-0.323
RefSeq	RFNG	NM_009053.2	Rfng	ILMN_1257829	1	0.0132	0.923	-0.242	1	0.073	1	-0.0595	1	-0.0668	1	0.00585	0.898	-0.339	0.464	-0.522	0.583	-0.518	0.859	-0.386	0.929	-0.272	0.388	-0.527	0.677	-0.452	0.586	-0.392	1	0.18	0.992	-0.136
RefSeq	ING4	NM_133345.1	Ing4	ILMN_2652575	1	1.88	1	0.192	1	-0.834	1	2.01	1	-0.687	0.925	-0.813	1	-0.958	0.431	-2.77	0.986	0.341	0.711	-2.5	1	-0.272	0.541	-1.96	0.902	1.03	0.644	-1.69	1	-1.3	1	-0.273
MEEBO	NRXN2	scl52878.1.594_203	Nrxn2	ILMN_2418389	0.00114	-4.45	1	0.0231	1	0.0265	1	-0.0401	0.881	0.577	0.000273	-3.83	0.161	1.64	0.177	1.71	0.194	1.54	0.22	1.61	0.597	1.07	1.03e-06	5.53	0.584	0.963	1.29e-06	5.43	1	0.103	1	0.0992
RefSeq	LOC672822	XR_004022.1	LOC672822	ILMN_1246536	1	0.0632	1	0.00942	1	-0.12	1	-0.0375	1	-0.0277	0.769	0.073	1	-0.00231	0.858	0.0446	0.955	-0.0296	0.742	-0.112	1	0.0254	0.903	-0.0284	1	-0.0019	0.184	-0.185	1	0.0273	0.758	0.157
RefSeq	CLK4	NM_007714.4	Clk4	ILMN_2745251	0.545	-1.45	1	-0.162	0.747	-1.58	1	0.573	0.00914	2.71	0.671	0.686	0.969	0.449	0.89	-0.287	0.944	0.256	0.0918	-1.9	0.0434	-2.26	0.356	-0.972	0.0222	-2.46	0.0103	-2.58	1	0.193	0.468	1.61
RefSeq	LEPR	NM_146146.1	Lepr	ILMN_2736578	1	0.111	0.788	-0.967	1	0.13	1	-0.0723	1	0.0683	0.947	0.251	1	0.0949	0.545	-0.799	0.931	-0.303	1	-0.1	1	0.0266	0.335	-1.05	0.904	-0.371	0.83	-0.352	1	0.398	0.861	-0.699
RefSeq	CCDC55	NM_001012309.1	Ccdc55	ILMN_2722863	1	-0.224	1	-0.381	1	-1.97	1	1.34	1	0.0589	0.721	-1.5	1	-0.0319	0.577	-1.75	1	-0.00196	0.36	-3.31	1	-0.0908	0.965	-0.248	1	-0.0609	0.539	-1.81	1	-0.0299	0.867	1.56
RefSeq	CXCL14	NM_019568.2	Cxcl14	ILMN_2760800	1	-0.426	1	0.36	1	-1.27	1	0.386	0.465	2.31	0.644	1.5	0.339	-2.7	0.341	-2.73	0.507	2.1	1	0.45	0.027	-5.01	0.0504	-4.22	0.992	-0.209	0.712	-1.05	0.132	-4.8	0.522	-3.18
NA	NA	NA	NA	NA	1	-0.0901	1	-0.00564	1	0.114	1	-0.0156	1	-0.0363	0.717	-0.111	1	0.00879	0.981	0.0188	0.999	0.0087	0.792	0.138	0.992	0.045	0.515	0.129	0.947	0.045	0.182	0.249	1	8.32e-05	0.86	-0.12
RefSeq	WWP1	NM_177327.3	Wwp1	ILMN_1254720	1	0.0253	0.797	1.74	1	-0.966	1	1.68	0.126	4.41	0.384	2.75	0.968	1.13	0.758	1.19	0.44	2.79	1	0.14	0.417	-3.28	0.595	-1.56	0.748	-1.62	0.347	-2.61	1	-1.66	0.929	1.05
RefSeq	CIZ1	NM_028412.1	Ciz1	ILMN_2692421	1	-0.677	0.788	1.68	1	-0.99	1	0.602	0.851	-1.06	0.255	-2.34	0.759	-1.35	0.965	-0.263	0.91	0.58	0.896	-1.01	1	-0.282	0.252	2.08	0.585	1.64	0.525	1.33	1	-1.93	0.927	0.749
RefSeq	CDC37L1	NM_025950.2	Cdc37l1	ILMN_2673926	1	0.0467	1	0.00891	1	-0.0131	1	-0.417	1	-0.035	0.561	0.429	0.928	-0.273	0.882	0.154	0.98	0.075	0.675	0.479	0.932	-0.238	0.662	-0.276	0.963	0.11	0.968	0.0501	1	-0.348	0.871	-0.326
Riken	GABT1	ri|E130314A22|PX00209I21|AK053831|3446	Gabt1	ILMN_1236474	1	0.0971	1	-0.0338	1	-0.0987	1	0.00604	0.977	0.062	0.495	0.153	1	0.0124	0.958	-0.0274	0.966	0.0323	0.948	-0.0724	0.983	-0.0497	0.294	-0.181	0.972	-0.0297	0.195	-0.226	1	-0.0199	0.981	0.045
RefSeq	2500003M10RIK	NM_023215.5	2500003M10Rik	ILMN_1228394	1	-0.483	1	0.135	1	0.261	1	-0.362	0.125	1.9	0.138	1.78	1	-0.154	0.871	0.343	0.959	0.23	0.781	0.853	0.12	-2.05	0.198	-1.43	0.257	-1.67	0.458	-0.924	1	-0.384	0.917	-0.511
Riken	D930029E03RIK	ri|D930029E03|PX00202F11|AK086444|1384	D930029E03Rik	ILMN_2583273	1	-0.0803	0.811	-0.113	1	0.0267	1	-0.158	1	0.000249	0.837	0.0776	1	-0.025	0.98	0.0193	0.765	-0.104	0.94	0.0808	1	-0.0252	0.82	-0.0583	0.781	-0.104	0.995	0.00321	1	0.0786	0.952	-0.0615
RefSeq	KTN1	NM_008477.1	Ktn1	ILMN_2890238	1	-0.0951	1	0.0395	1	0.0718	1	0.145	0.275	0.305	0.92	0.0647	0.668	0.192	0.817	0.0861	0.557	0.205	0.887	0.131	0.909	-0.113	0.967	0.0214	0.852	-0.101	0.853	0.0662	1	-0.0125	1	-0.0448
RefSeq	MIZF	NM_172162.2	Mizf	ILMN_2618038	1	0.0793	1	-0.0669	1	-1.01	1	0.0425	1	-0.0704	1	-0.0337	1	-0.000666	0.983	-0.11	0.999	-0.0466	0.628	-1.1	1	0.0697	0.979	-0.0764	1	0.0238	0.385	-1.06	1	0.0459	0.807	0.987
RefSeq	IL5	NM_010558.1	Il5	ILMN_2731160	1	0.0942	0.802	-0.508	1	0.662	1	0.0369	0.48	0.821	0.346	0.878	0.958	-0.356	0.373	-0.9	0.74	-0.481	1	0.144	0.268	-1.18	0.021	-1.78	0.177	-1.3	0.385	-0.734	1	0.125	0.622	-1.04
RefSeq	LOC384094	XM_357416.1	LOC384094	ILMN_2537046	0.923	0.418	1	-0.0841	1	-0.342	1	-0.0191	0.892	-0.253	0.861	0.184	1	-0.00422	0.965	-0.0691	0.867	0.189	0.985	-0.134	0.896	0.249	0.648	-0.253	0.572	0.442	0.574	-0.318	1	-0.193	1	0.0648
Riken	4833416H08RIK	ri|4833416H08|PX00028I09|AK014708|1167	4833416H08Rik	ILMN_1227220	1	-0.0463	0.954	0.0816	1	-0.241	1	-0.176	0.901	-0.119	0.998	0.0103	0.881	-0.137	0.714	0.12	0.987	-0.0262	0.956	-0.0909	1	-0.0179	0.697	0.11	0.874	0.093	0.751	-0.101	1	-0.111	0.807	0.211
RefSeq	TMEM9	NM_025439.2	Tmem9	ILMN_1235494	1	0.395	0.853	1.46	1	-1.16	1	-2.6	1	0.702	0.23	3.69	0.554	-2.7	0.733	1.35	0.793	1.44	0.576	2.87	0.428	-3.4	0.405	-2.34	0.938	0.733	0.847	-0.823	0.769	-4.14	0.883	-1.52
RefSeq	BATF	NM_016767.2	Batf	ILMN_2761900	1	0.0823	0.795	-0.415	1	-0.00682	1	-0.067	1	0.12	0.827	0.269	1	-0.0831	0.565	-0.431	0.784	-0.327	0.943	-0.266	0.972	-0.203	0.251	-0.7	0.685	-0.447	0.422	-0.536	1	0.244	0.978	-0.165
MEEBO	C130026L21RIK	scl27418.7.1_15	C130026L21Rik	ILMN_2716371	1	-0.353	0.87	-0.653	1	0.416	1	-0.651	1	-0.263	1	0.0351	0.706	-1.05	0.501	-1.05	0.509	-1.27	1	-0.198	0.855	-0.786	0.419	-1.09	0.668	-1	0.926	-0.233	1	0.216	0.859	-0.853
MEEBO	A930005G04RIK	scl39513.1.1_263	A930005G04Rik	ILMN_1235921	0.587	3.87	1	-0.179	1	0.45	1	-0.778	0.994	-0.922	0.265	3.72	0.965	1.29	0.61	1.89	0.675	2.12	0.494	3.35	0.765	2.22	0.573	-1.83	0.512	3.04	0.954	-0.375	1	-0.827	0.903	-1.46
RefSeq	MMP25	NM_001033339.3	Mmp25	ILMN_1232783	1	0.002	1	-0.188	1	1.26	1	-0.0188	1	-0.0226	1	-0.00183	1	-0.0441	0.951	-0.213	0.432	-1.35	1	-0.0654	1	-0.0215	0.925	-0.211	0.498	-1.32	0.984	-0.0635	1	1.3	1	-0.148
RefSeq	PON3	NM_173006.1	Pon3	ILMN_2867241	0.848	0.812	1	-0.143	1	0.187	1	0.147	1	-0.233	0.776	0.431	0.801	0.572	0.845	0.282	0.775	0.46	0.875	0.5	0.617	0.806	0.918	-0.149	0.626	0.693	0.972	0.0686	1	0.112	0.98	-0.218
RefSeq	OLFR38	NM_146986.1	Olfr38	ILMN_2649904	0.778	-0.241	0.988	-0.0622	1	-0.0769	1	-0.0336	1	-0.0545	0.322	-0.262	0.967	-0.0985	0.673	-0.127	0.908	0.0726	1	0.0292	1	-0.044	0.594	0.135	0.784	0.127	0.201	0.291	1	-0.171	0.848	-0.156
RefSeq	USP9X	NM_009481.2	Usp9x	ILMN_2470287	1	-0.243	1	-0.136	1	0.107	1	-0.0296	0.77	-0.415	0.388	-0.628	0.949	-0.284	0.605	-0.39	0.842	-0.263	0.999	-0.127	0.999	0.131	0.759	0.238	0.943	0.151	0.449	0.501	1	-0.0208	0.92	-0.263
MEEBO	SCL000309.1_341	scl000309.1_341	scl000309.1_341	ILMN_2479921	1	-0.198	0.806	-0.81	1	0.421	1	-0.641	1	0.0313	0.87	0.474	0.417	-1.46	0.332	-1.63	0.49	-1.27	1	-0.21	0.476	-1.49	0.0979	-2.1	0.523	-1.3	0.672	-0.684	1	-0.188	0.772	-1.42
RefSeq	9130230L23RIK	XR_035361.1	9130230L23Rik	ILMN_2625233	1	0.137	1	-0.103	1	-1.9	1	1.56	0.819	1.53	0.998	0.106	0.829	1.59	0.997	-0.0768	0.733	1.52	0.754	-1.94	1	0.0584	0.975	-0.182	1	-0.0102	0.447	-2.05	1	0.0686	0.831	1.87
RefSeq	ARFRP1	NM_029702.3	Arfrp1	ILMN_2631745	1	0.848	0.797	1.96	0.907	4.02	1	0.149	1	-0.654	1	0.0455	0.89	-1.69	0.995	0.124	0.358	-3.47	1	0.409	0.966	-1.04	0.993	0.0785	0.555	-2.81	0.956	0.364	1	1.78	1	-0.285
RefSeq	SMPD3	NM_021491.3	Smpd3	ILMN_2716389	1	-0.647	0.824	1.33	1	2.59	1	1.18	0.199	3.4	0.644	1.57	0.184	3.41	0.195	3.56	0.482	2.29	0.159	3.69	1	0.005	0.391	1.98	0.828	-1.11	0.387	2.12	1	1.12	1	-0.137
RefSeq	NSUN5	NM_145414.2	Nsun5	ILMN_1221895	0.777	-0.517	0.821	-0.286	1	-0.153	1	-0.142	0.822	0.301	0.976	-0.0732	1	0.0412	0.931	-0.102	0.991	0.0428	1	0.0325	0.885	-0.26	0.982	-0.029	0.8	-0.259	0.901	0.106	1	-0.00161	0.974	-0.135
RefSeq	CAMK2A	NM_009792.2	Camk2a	ILMN_2618525	0.964	-0.119	0.829	-0.0853	1	0.0619	1	-0.0102	0.612	-0.131	0.127	-0.239	1	0.00814	0.76	-0.067	0.921	0.0438	0.762	0.116	0.64	0.139	0.24	0.172	0.422	0.175	0.0127	0.355	1	-0.0357	0.706	-0.183
RefSeq	6430590A10RIK	XR_035434.1	6430590A10Rik	ILMN_1228540	1	-0.0424	0.941	-0.0521	1	0.0162	1	-0.0381	1	0.0364	0.947	0.0321	0.91	0.0758	0.77	0.0617	0.99	0.013	0.928	0.0673	0.983	0.0394	0.899	0.0296	0.974	-0.0234	0.878	0.0352	1	0.0627	1	-0.00561
RefSeq	LOC329506	XM_283758.1	LOC329506	ILMN_1216575	1	0.108	1	0.0187	1	-0.0253	1	0.408	0.662	0.393	0.961	0.0929	0.657	0.408	0.996	0.0182	0.535	0.441	1	0.00725	1	0.0146	0.933	-0.0748	0.991	0.0477	0.925	-0.0857	1	-0.0331	1	0.0109
RefSeq	C230055K05RIK	NM_001039231.2	C230055K05Rik	ILMN_3162781	1	-0.0701	1	0.151	1	-1.04	1	-0.0101	1	-0.0862	0.979	-0.146	1	-0.278	0.979	-0.117	0.995	0.0764	0.675	-0.949	1	-0.192	0.993	0.0296	0.976	0.163	0.506	-0.803	1	-0.354	0.828	0.833
MEEBO	VAMP1	scl0001087.1_51	Vamp1	ILMN_2480542	1	1.95	0.831	1.7	1	-0.638	1	-1.55	0.72	-2.23	0.836	1.27	0.924	-1.53	0.662	1.71	0.889	-1.08	1	-0.165	0.995	0.695	0.936	0.449	0.879	1.15	0.712	-1.43	1	-0.458	0.862	1.88
RefSeq	EG624124	XM_889835.2	EG624124	ILMN_2710068	1	-0.121	0.811	0.541	1	-0.0838	1	-0.306	0.973	-0.32	0.974	-0.135	1	-0.163	0.507	0.685	0.992	-0.0726	1	0.15	1	0.157	0.346	0.819	0.93	0.248	0.827	0.285	1	-0.0904	0.866	0.535
RefSeq	PLEKHA5	NM_144920.3	Plekha5	ILMN_1235584	1	-0.0521	1	-0.0721	1	-1.48	1	-1.42	1	0.052	0.643	1.42	1	-0.158	0.662	1.18	0.99	-0.19	1	-0.251	1	-0.21	0.958	-0.23	0.987	-0.242	0.464	-1.67	1	0.0316	0.847	1.44
MEEBO	5730557L09RIK	scl14371.1.1_274	5730557L09Rik	ILMN_2478331	0.746	-0.487	1	-0.0995	1	-0.00937	1	0.104	0.913	0.217	0.523	-0.375	0.973	0.184	0.995	-0.0193	0.948	0.103	1	-0.0105	1	-0.0321	0.435	0.355	0.941	-0.113	0.455	0.364	1	0.0813	1	-0.00879
RefSeq	BMPER	NM_028472.1	Bmper	ILMN_3008361	1	-0.0615	0.788	1.72	1	0.346	1	0.635	0.842	1.32	0.921	0.621	1	0.298	0.623	1.38	0.528	2.06	0.749	1.77	0.923	-1.02	0.8	0.761	0.906	0.742	0.682	1.15	1	-1.76	1	-0.389
RefSeq	IGFBP5	NM_010518.2	Igfbp5	ILMN_1254358	1	1.36	0.788	-2.32	1	3.03	1	-0.0468	0.655	2.43	0.241	3.84	0.107	4.92	0.443	2.65	0.00333	7.81	7.11e-05	10.9	0.7	2.49	0.751	-1.19	0.111	5.38	0.0124	7.05	1	-2.89	0.0149	-8.23
Riken	9030611K07RIK	ri|9030611K07|PX00025N21|AK033534|3578	9030611K07Rik	ILMN_2567682	1	-0.597	0.788	-1.19	1	0.097	1	-0.806	1	-0.239	1	-0.0298	0.579	-1.43	0.359	-1.82	0.43	-1.64	0.927	-0.736	0.744	-1.2	0.234	-1.79	0.573	-1.4	0.726	-0.706	1	0.204	0.843	-1.09
RefSeq	5730403I07RIK	XM_489285.3	5730403I07Rik	ILMN_1245939	1	0.00839	1	-0.0449	1	-0.00767	1	-0.0426	0.826	0.118	0.497	0.169	1	-0.0368	0.935	-0.0392	0.954	-0.0413	1	-0.00637	0.73	-0.155	0.275	-0.208	0.626	-0.159	0.395	-0.175	1	0.00444	1	-0.0328
RefSeq	LOC384228	XM_357505.1	LOC384228	ILMN_1254038	1	-0.0616	1	0.0107	1	-0.201	1	0.00706	1	-0.0473	0.671	-0.116	1	-0.0195	0.985	-0.0159	0.867	0.0704	0.771	-0.137	1	0.0278	0.621	0.1	0.722	0.118	0.956	-0.0214	1	-0.0899	0.851	0.121
RefSeq	CRAT	NM_007760.3	Crat	ILMN_2679456	1	0.265	0.996	0.499	1	0.64	1	-0.367	0.89	-1.02	0.958	-0.389	0.354	2.35	0.148	3.22	0.127	3.09	0.0322	4.1	0.147	3.37	0.0592	3.61	0.0449	4.11	0.0157	4.49	1	-0.739	0.916	-0.879
RefSeq	LOC100045869	XM_001475055.1	LOC100045869	ILMN_2535306	1	-0.0126	1	0.018	1	-0.0523	1	0.116	0.994	0.0374	0.592	-0.091	0.862	0.0731	0.934	-0.0247	0.449	0.126	0.968	-0.042	0.981	0.0357	0.63	0.0663	0.681	0.0887	0.769	0.049	1	-0.053	1	0.0173
Riken	4930579N16RIK	ri|4930579N16|PX00036O07|AK029817|3035	4930579N16Rik	ILMN_1251579	1	-0.128	0.788	0.186	1	0.0777	1	-0.1	1	-0.0434	0.85	-0.0715	0.872	-0.106	0.406	0.18	0.882	-0.0663	0.862	0.112	0.965	-0.0627	0.154	0.251	0.984	-0.0229	0.327	0.183	1	-0.0398	0.936	0.0682
RefSeq	CDH4	NM_009867.1	Cdh4	ILMN_1255939	1	-0.166	1	-0.0505	1	0.119	1	-0.159	1	0.00435	1	-0.00336	0.537	-0.499	0.514	-0.391	0.733	-0.312	1	-0.034	0.595	-0.503	0.457	-0.387	0.741	-0.316	0.98	-0.0306	1	-0.187	0.845	-0.357
RefSeq	CYB5D2	NM_001024926.1	Cyb5d2	ILMN_2957968	1	-0.157	0.979	-0.22	1	-0.0445	0.787	-1.07	1	-0.0204	0.299	0.895	1	-0.068	0.4	0.785	1	-0.00089	0.301	1.03	1	-0.0476	0.937	-0.111	1	0.0196	0.926	0.132	1	-0.0671	0.956	-0.243
MEEBO	3110018K01RIK	scl078356.1_225	3110018K01Rik	ILMN_2480125	1	1.1	0.974	0.873	1	2.72	1	-0.0939	0.625	-2.46	0.824	-1.26	1	0.636	0.672	1.6	0.476	-2.87	1	-0.05	0.534	3.1	0.31	2.87	0.978	-0.408	0.755	1.21	1	3.5	0.875	1.65
Riken	A130017C09RIK	ri|A130017C09|PX00120L12|AK037420|1967	A130017C09Rik	ILMN_1220007	1	0.0173	0.837	-0.894	1	0.0436	1	-0.0815	1	-0.0735	1	0.0252	0.991	-0.583	0.461	-1.4	1	-0.0558	1	0.0693	0.976	-0.51	0.381	-1.42	1	0.0178	0.991	0.0441	1	-0.527	0.807	-1.47
RefSeq	ARPP19	NM_021548.4	Arpp19	ILMN_2674407	1	-0.442	0.874	1.28	1	1.32	1	0.52	0.277	3.5	0.438	2.54	1	0.572	0.717	1.34	0.756	1.54	0.678	2.33	0.513	-2.93	0.707	-1.2	0.677	-1.97	0.973	-0.207	1	-0.963	0.937	-0.997
RefSeq	CCDC130	NM_026350.2	Ccdc130	ILMN_2756733	1	-0.00501	0.896	-1.5	1	0.413	0.981	-4.17	0.115	-5.8	0.798	-1.64	0.157	-5.23	0.529	-2.56	0.608	-2.78	0.905	1.81	1	0.578	0.856	-0.917	0.588	3.03	0.333	3.45	1	-2.45	0.66	-4.36
Riken	9830128D06RIK	ri|9830128D06|PX00118C19|AK036529|1171	9830128D06Rik	ILMN_1259040	1	-0.108	1	0.0677	1	-0.0403	1	-0.0626	0.823	0.183	0.809	0.138	1	-0.00566	0.783	0.125	0.906	-0.0964	0.991	-0.074	0.831	-0.189	0.986	-0.0136	0.559	-0.28	0.533	-0.212	1	0.0908	0.854	0.199
RefSeq	AW551984	NM_178737.3	AW551984	ILMN_2721975	1	0.0293	0.884	0.111	1	-0.0154	1	-0.0734	0.921	0.114	0.477	0.217	0.992	0.0862	0.375	0.271	0.723	0.152	0.682	0.21	1	-0.0279	0.889	0.0538	0.975	0.0379	0.991	-0.00685	1	-0.0658	0.982	0.0607
RefSeq	2310030N02RIK	NM_001085493.1	2310030N02Rik	ILMN_2656042	1	-0.0206	0.788	0.118	1	0.0898	1	-0.0693	0.934	0.0659	0.569	0.115	0.968	-0.0626	0.467	0.125	0.999	0.00646	0.493	0.166	0.68	-0.129	0.978	0.00997	0.867	-0.0595	0.81	0.051	1	-0.0691	0.973	-0.0411
RefSeq	TPH2	NM_173391.1	Tph2	ILMN_2460179	0.62	0.597	1	0.0094	1	-0.00107	1	-0.0349	0.263	-0.642	1	-0.0098	1	-0.00258	0.985	0.0418	1	0.0155	1	0.0494	0.348	0.639	0.96	0.0516	0.304	0.658	0.955	0.0592	1	-0.0181	1	-0.00765
RefSeq	TFF3	NM_011575.1	Tff3	ILMN_2645973	0.627	-0.365	0.898	-0.129	1	-0.0507	1	0.00898	1	0.0425	0.333	-0.332	1	0.0277	0.816	-0.11	1	0.00642	1	-0.0533	1	-0.0148	0.465	0.222	0.985	-0.0361	0.369	0.279	1	0.0213	1	-0.0566
RefSeq	ING2	NM_023503.2	Ing2	ILMN_2673064	0.511	3.33	1	0.243	0.509	3.97	1	0.0716	0.234	-3.23	1	0.0287	0.292	-2.97	0.35	-2.8	0.0935	-3.89	1	0.00853	1	0.254	0.21	-2.83	0.926	-0.666	0.997	-0.0201	1	0.921	0.706	-2.81
MEEBO	9430030N17RIK	scl6173.1.1_41	9430030N17Rik	ILMN_2486163	1	-0.0378	0.911	-0.214	1	0.229	1	-0.0611	1	-0.0948	0.978	-0.0715	1	-0.118	0.698	-0.271	0.74	-0.31	1	-0.0199	1	-0.0227	0.762	-0.199	0.86	-0.215	0.965	0.0516	1	0.192	0.904	-0.251
NA	NA	NA	NA	NA	1	-0.131	0.826	0.155	1	-0.00243	1	-0.0117	1	-0.031	0.742	-0.151	1	0.0482	0.497	0.215	0.903	0.0898	0.961	0.0991	0.981	0.0791	0.167	0.366	0.846	0.121	0.382	0.25	1	-0.0417	0.921	0.116
RefSeq	PDZD11	NM_028303.1	Pdzd11	ILMN_2972645	1	-0.119	1	-0.441	1	-0.549	1	0.598	1	-0.467	0.732	-1.18	1	-0.431	0.556	-1.47	0.951	0.462	0.972	-0.685	1	0.0353	0.943	-0.286	0.845	0.929	0.884	0.499	1	-0.894	0.936	-0.785
RefSeq	PADI4	NM_011061.1	Padi4	ILMN_2725484	1	-0.125	0.788	-0.157	1	-0.00827	1	0.0436	1	-0.0269	0.383	-0.195	0.638	0.163	0.934	-0.0381	1	0.0013	0.985	-0.0505	0.583	0.19	0.406	0.157	0.976	0.0282	0.488	0.145	1	0.162	1	0.0124
RefSeq	DDX56	NM_026538.3	Ddx56	ILMN_2723217	1	0.137	1	-0.0748	1	0.0745	1	-0.0446	0.455	-0.325	0.804	-0.144	0.945	0.145	0.814	0.115	1	-0.00196	0.956	0.117	0.238	0.47	0.401	0.259	0.491	0.323	0.43	0.261	1	0.147	1	-0.00218
Riken	C630002L24RIK	ri|C630002L24|PX00083J17|AK049836|3065	C630002L24Rik	ILMN_1240045	0.944	0.148	0.845	0.0957	1	-0.0533	1	0.031	1	0.0426	0.484	0.159	1	0.0397	0.65	0.104	0.795	0.0914	1	0.00711	1	-0.00297	0.826	-0.055	0.934	0.0488	0.43	-0.152	1	-0.0517	0.882	0.0973
RefSeq	NDUFAB1	NM_028177.3	Ndufab1	ILMN_2732281	0.854	-0.916	1	0.0734	1	-0.216	1	-0.101	0.139	-1.56	0.0106	-2.37	1	-0.0989	0.987	0.0752	0.997	-0.0506	1	-0.165	0.245	1.46	0.00744	2.45	0.204	1.51	0.0156	2.21	1	-0.0483	0.982	0.241
RefSeq	4930485B16RIK	XM_989129.1	4930485B16Rik	ILMN_2626659	1	0.0145	1	0.00476	1	0.0349	1	-0.0776	0.246	-0.228	0.536	-0.136	0.859	-0.1	0.979	-0.0181	0.53	-0.152	0.993	-0.0397	0.748	0.128	0.497	0.118	0.841	0.0759	0.631	0.0963	1	0.0518	1	0.0217
RefSeq	NACC1	NM_025788.2	Nacc1	ILMN_2594746	1	-0.793	0.957	-0.399	1	0.41	1	-0.205	0.888	-0.617	0.394	-1.2	0.514	-1.18	0.364	-1.38	0.182	-1.71	0.642	-1.09	0.912	-0.568	0.937	-0.174	0.563	-1.09	0.966	0.113	1	0.523	0.985	-0.286
MEEBO	4930533K18RIK	scl37836.1.334_25	4930533K18Rik	ILMN_2514522	1	0.872	1	-0.132	1	-0.0475	1	0.403	0.019	3.54	0.00656	4.01	0.00129	4.4	0.00651	3.87	0.00155	4.34	0.00588	3.89	0.868	0.861	0.966	-0.143	0.805	0.794	0.972	-0.125	1	0.0672	1	-0.0175
RefSeq	BC023892	XM_994662.1	BC023892	ILMN_1242130	0.776	0.436	1	-0.0922	1	-0.171	1	-0.0415	0.585	-0.373	0.935	0.105	1	0.0669	0.995	0.0161	0.954	0.0882	1	-0.0413	0.542	0.44	0.895	-0.0885	0.451	0.461	0.805	-0.146	1	-0.0214	1	0.0574
RefSeq	2410018L13RIK	NM_028362.1	2410018L13Rik	ILMN_2738005	0.871	-0.204	0.995	-0.0563	1	0.135	1	-0.0362	1	-0.0527	0.403	-0.221	1	0.0254	0.997	0.00535	0.989	-0.0209	0.825	0.15	0.962	0.0781	0.292	0.226	0.977	0.0318	0.0811	0.371	1	0.0463	0.854	-0.145
RefSeq	CPSF4L	NM_026682.1	Cpsf4l	ILMN_2647225	1	1.22	1	-0.22	1	0.0498	1	0.686	0.0452	-4.23	0.0818	-3.69	0.991	0.751	0.989	-0.155	0.93	0.574	1	-0.0615	0.0184	4.98	0.0846	3.54	0.0232	4.81	0.0736	3.63	1	0.177	1	-0.0935
RefSeq	NUBP2	NM_011956.2	Nubp2	ILMN_2925567	1	0.374	1	0.165	1	-1.35	1	-0.335	0.231	-3.95	0.317	-3.24	0.666	-2.34	0.594	-1.84	0.67	-2.02	0.534	-3.03	0.864	1.61	0.669	1.4	0.705	1.93	0.975	0.206	1	-0.321	0.922	1.19
RefSeq	4921517B04RIK	XM_131208.3	4921517B04Rik	ILMN_1233318	0.8	-0.659	1	-0.0503	1	0.122	1	-0.155	0.987	0.212	0.812	-0.292	0.825	-0.415	0.731	-0.31	0.638	-0.491	0.971	-0.213	0.602	-0.627	0.993	-0.0176	0.465	-0.702	0.955	0.079	1	0.0757	1	-0.0966
RefSeq	LOC637711	XM_913466.2	LOC637711	ILMN_1239601	0.842	1.4	0.879	-0.681	1	0.151	1	-0.0249	0.856	-0.82	0.838	0.6	1	0.401	0.947	-0.255	0.852	-0.601	0.981	-0.424	0.696	1.22	0.59	-0.855	0.975	0.22	0.532	-1.02	1	1	1	0.169
RefSeq	SCAMP1	NM_029153.1	Scamp1	ILMN_2706853	0.546	1.38	1	0.156	1	0.068	1	-0.021	0.849	0.587	0.0474	1.99	1	-0.271	0.983	-0.094	0.999	-0.0413	1	0.0477	0.697	-0.858	0.0345	-2.09	0.742	-0.629	0.0468	-1.95	1	-0.229	1	-0.142
RefSeq	LOC637548	XM_913272.3	LOC637548	ILMN_1221641	0.962	-0.0987	0.788	-0.1	1	-0.0304	1	-0.124	1	0.0198	0.873	0.0448	0.968	0.0529	0.624	0.0764	0.997	-0.00714	0.821	0.0861	0.986	0.0331	0.866	0.0316	0.958	-0.027	0.82	0.0413	1	0.0601	1	-0.00965
RefSeq	HPX	NM_017371.1	Hpx	ILMN_2744565	1	0.0951	0.914	0.279	1	0.317	1	0.526	0.791	0.446	1	0.0144	0.986	0.259	0.998	0.0118	0.979	0.0981	1	-0.111	0.984	-0.187	0.999	-0.00264	0.811	-0.348	0.92	-0.126	1	0.161	1	0.123
RefSeq	LOC100041576	XM_001477438.1	LOC100041576	ILMN_1235589	1	0.274	0.788	-1.81	1	-0.432	1	-0.385	0.733	1.33	0.358	1.99	1	-0.496	0.397	-1.93	0.793	-0.945	0.9	-0.992	0.592	-1.83	0.0284	-3.92	0.38	-2.28	0.0971	-2.99	1	0.448	0.898	-0.933
MEEBO	2010204K13RIK	scl54451.3.1_16	2010204K13Rik	ILMN_2522062	1	0.153	0.788	-2.01	1	-0.789	1	-0.293	0.94	0.854	0.661	1.3	1	-0.429	0.384	-2.15	0.753	-1.15	0.711	-1.64	0.82	-1.28	0.0742	-3.45	0.515	-2	0.128	-2.94	1	0.719	0.981	-0.506
RefSeq	SNX7	NM_029655.2	Snx7	ILMN_2760244	1	-0.268	0.973	0.388	1	-0.2	1	0.168	0.343	1.54	0.499	1.1	1	0.41	0.721	0.631	0.411	1.38	0.739	1.02	0.669	-1.13	0.775	-0.472	0.985	-0.155	0.977	-0.0868	1	-0.973	0.965	-0.385
RefSeq	ARSJ	NM_173451.1	Arsj	ILMN_2844040	0.527	-0.422	0.788	-0.236	1	-0.0161	1	-0.0275	1	-0.00942	0.218	-0.404	1	0.0702	0.748	-0.138	0.957	0.0616	0.992	0.073	0.986	0.0796	0.374	0.265	0.948	0.071	0.105	0.477	1	0.00863	0.843	-0.211
RefSeq	FERMT3	NM_153795.1	Fermt3	ILMN_2649392	1	-0.155	1	0.103	1	-0.28	1	0.042	1	0.148	0.996	-0.0496	1	-0.0312	0.996	0.0293	0.723	-0.555	0.593	-0.878	1	-0.179	0.968	0.0789	0.639	-0.703	0.37	-0.828	1	0.524	0.797	0.907
RefSeq	HMGA2	NM_010441.2	Hmga2	ILMN_2743802	0.563	0.193	0.921	-0.0578	1	0.00368	1	0.027	0.686	-0.113	0.869	0.0531	1	0.0172	0.744	-0.0676	0.811	0.07	0.973	0.0467	0.66	0.13	0.406	-0.121	0.364	0.183	0.986	-0.00642	1	-0.0528	0.822	-0.114
RefSeq	PI4KA	NM_001001983.1	Pi4ka	ILMN_1253596	1	0.589	0.895	1.31	1	2.88	1	-0.535	0.998	-0.877	0.993	0.248	1	0.0124	0.618	1.86	0.995	-0.196	0.535	3.22	0.98	0.889	0.634	1.61	0.953	0.681	0.341	2.97	1	0.208	0.916	-1.36
RefSeq	FOXO6	NM_194060.1	Foxo6	ILMN_3150922	1	0.0986	1	0.0551	0.817	0.409	1	0.0823	1	-0.0117	1	0.00469	1	-0.0687	0.845	-0.0959	0.303	-0.357	1	-0.0301	1	-0.0571	0.791	-0.101	0.399	-0.345	0.956	-0.0348	1	0.288	0.989	-0.0658
NA	NA	NA	NA	NA	1	-0.111	1	-0.0483	1	-0.0629	1	0.047	1	0.00678	0.688	-0.151	1	0.00238	0.808	-0.0929	0.834	0.108	1	-0.00173	1	-0.0044	0.876	0.0582	0.859	0.101	0.603	0.149	1	-0.106	0.936	-0.0912
RefSeq	LOC216499	XM_137390.1	LOC216499	ILMN_1221755	1	-0.083	1	-0.033	1	0.107	1	0.00643	1	-0.0202	0.603	-0.11	1	0.0146	0.952	-0.0248	0.977	-0.0221	0.908	0.0782	0.994	0.0348	0.611	0.0849	1	-0.00189	0.207	0.188	1	0.0367	0.847	-0.103
RefSeq	ARMC8	NM_028768.2	Armc8	ILMN_2735080	1	0.0451	0.98	-0.178	1	0.449	1	-0.0195	1	-0.0414	0.999	0.0232	1	-0.123	0.752	-0.281	0.557	-0.542	1	-0.0741	1	-0.0816	0.671	-0.305	0.628	-0.501	0.936	-0.0973	1	0.419	0.95	-0.207
RefSeq	LOC629242	XM_001479180.1	LOC629242	ILMN_2433768	1	-0.0836	0.788	-0.821	1	-0.209	1	-0.699	1	-0.239	0.828	0.376	0.804	-0.586	0.484	-0.708	0.608	-0.706	0.991	-0.215	0.946	-0.346	0.202	-1.08	0.795	-0.466	0.555	-0.591	1	0.12	0.876	-0.493
RefSeq	JPH4	NM_001003829.1	Jph4	ILMN_3103549	1	-0.021	0.848	-0.0839	1	-0.0481	1	-0.0232	0.529	-0.154	0.438	-0.152	1	-0.0179	0.723	-0.0786	0.782	-0.0849	0.825	-0.11	0.691	0.136	0.7	0.0734	0.852	0.0693	0.867	0.0422	1	0.067	0.999	0.0312
RefSeq	BBS9	NM_181316.3	Bbs9	ILMN_2634728	1	0.353	0.788	2.38	1	-0.822	1	0.22	0.961	-0.948	0.889	-0.815	0.573	-2.29	0.993	-0.123	1	-0.0236	0.94	-1.07	0.875	-1.34	0.844	0.693	0.88	0.925	0.963	-0.25	1	-2.26	0.931	0.943
RefSeq	TYRO3	NM_019392.2	Tyro3	ILMN_2449917	1	-0.0767	0.878	-0.147	1	0.0332	1	0.109	1	0.0676	0.86	-0.118	1	0.0427	0.57	-0.213	1	0.0112	0.999	-0.0643	1	-0.025	0.826	-0.095	0.969	-0.0564	0.927	0.0534	1	0.0315	0.906	-0.148
Riken	C130050F24RIK	ri|C130050F24|PX00170C17|AK048341|3785	C130050F24Rik	ILMN_1248596	0.826	0.106	0.886	-0.0489	1	0.0215	1	-0.00198	0.679	-0.0848	0.949	0.0237	1	0.00333	0.79	-0.0436	0.49	-0.105	0.773	-0.0814	0.712	0.0881	0.562	-0.0673	0.968	-0.0201	0.348	-0.105	1	0.108	0.944	0.0378
RefSeq	KL	NM_013823.1	Kl	ILMN_2930843	1	-0.0489	0.92	-0.107	1	-0.0454	1	-0.0421	0.913	-0.129	0.776	-0.136	1	-0.0781	0.69	-0.143	0.822	-0.124	0.927	-0.128	1	0.0513	0.993	-0.00689	1	0.00504	0.99	0.00855	1	0.0462	1	-0.0154
RefSeq	UCP3	NM_009464.3	Ucp3	ILMN_1233132	1	-0.0298	0.788	-0.248	1	0.0505	0.867	0.448	0.534	0.326	0.818	-0.152	0.218	0.476	0.599	-0.219	0.35	0.398	1	0.000497	0.929	0.15	0.904	-0.0676	0.96	0.0718	0.733	0.152	1	0.0786	0.857	-0.22
MEEBO	KRTAP6-3	scl1153.1.1_274	Krtap6-3	ILMN_2439018	1	0.108	1	-0.0531	1	-0.0231	1	1.84	3.34e-06	-7.91	1.26e-07	-9.64	0.324	2.02	0.988	0.124	0.347	1.92	1	0.0505	4.94e-08	9.93	7.02e-08	9.77	5.88e-08	9.82	7.96e-08	9.69	1	0.104	1	0.074
RefSeq	SLC17A3	NM_134069.2	Slc17a3	ILMN_2751771	1	-0.0979	0.788	-0.199	1	-0.0831	1	0.0182	1	0.0325	0.847	-0.0836	0.987	0.0772	0.581	-0.14	0.919	0.0617	1	-0.0396	0.998	0.0448	0.855	-0.0562	0.979	0.0292	0.904	0.044	1	0.0156	0.906	-0.1
RefSeq	STX11	XM_203312.6	Stx11	ILMN_2661279	1	-0.0282	0.99	-0.029	1	0.0524	1	-0.0406	0.975	-0.0392	0.939	-0.0268	0.994	0.0371	0.761	0.0486	1	-0.00235	0.713	0.0906	0.794	0.0762	0.512	0.0754	0.904	0.0368	0.293	0.117	1	0.0394	0.933	-0.042
MEEBO	1700012H17RIK	scl25705.7_6	1700012H17Rik	ILMN_2766755	1	1.12	0.932	0.814	1	1.09	1	0.186	1	-0.192	0.88	0.743	0.846	-1.32	0.85	-0.695	0.976	-0.323	0.985	0.583	0.884	-1.13	0.523	-1.44	0.998	-0.131	0.974	-0.159	1	-0.999	0.87	-1.28
RefSeq	HEXIM2	NM_027658.1	Hexim2	ILMN_1249861	0.128	2.67	0.996	-0.298	1	-0.0285	1	0.0547	0.0273	-2.54	0.996	0.0708	0.988	-0.429	0.581	-0.782	0.946	-0.274	0.978	-0.357	0.114	2.11	0.479	-0.853	0.0739	2.27	0.794	-0.428	1	-0.155	0.94	-0.425
RefSeq	TIMP1	NM_011593.2	Timp1	ILMN_3103896	1	0.799	1	-0.115	1	0.415	1	-1.22	0.955	-0.901	0.784	1.12	0.949	1.04	0.42	2.14	0.985	0.268	0.699	1.9	0.683	1.94	0.7	1.03	0.802	1.17	0.806	0.785	1	0.772	1	0.243
RefSeq	MLLT3	NM_027326.3	Mllt3	ILMN_1252757	0.822	1.45	1	-0.0664	1	-0.892	0.843	1.96	0.183	2.19	0.313	1.68	0.0189	3.16	0.504	1.14	0.00788	3.48	0.94	0.633	0.809	0.97	0.772	-0.544	0.583	1.29	0.524	-1.05	1	-0.322	0.946	0.503
Riken	E030038G15RIK	ri|E030038G15|PX00206D06|AK053210|3388	E030038G15Rik	ILMN_1229701	1	-0.148	1	0.277	1	1.53	1	-0.173	1	0.272	0.964	0.296	1	-0.156	0.946	0.294	0.57	-1.42	1	0.285	0.987	-0.427	0.999	-0.00179	0.505	-1.69	0.998	-0.011	1	1.26	1	0.00924
RefSeq	EG434077	XM_485815.4	EG434077	ILMN_1248379	1	-0.116	0.794	-1.29	1	-0.515	1	-0.0456	1	-0.0251	0.997	-0.0955	0.993	-0.665	0.405	-1.91	0.993	-0.153	0.972	-0.623	0.97	-0.64	0.335	-1.81	0.998	-0.128	0.86	-0.527	1	-0.512	0.851	-1.29
RefSeq	DUSP11	NM_028099.2	Dusp11	ILMN_1259683	1	0.151	1	0.576	1	-1.6	1	1.03	0.00975	8.03	0.0205	7.15	0.59	2.92	0.508	2.46	0.196	4.51	0.876	1.87	0.2	-5.11	0.131	-4.69	0.455	-3.52	0.0884	-5.28	1	-1.59	1	0.59
RefSeq	LOC100040202	XM_001474258.1	LOC100040202	ILMN_1225715	1	-0.00124	1	-0.00592	1	0.0284	1	0.0656	1	-0.034	0.54	-0.101	0.832	0.079	0.992	0.00747	0.977	0.0181	1	-0.0191	0.65	0.113	0.38	0.108	0.858	0.0521	0.57	0.0818	1	0.0609	0.994	0.0265
RefSeq	CHD1	NM_007690.1	Chd1	ILMN_2958382	1	0.191	0.898	0.123	1	-0.0513	1	-0.0246	0.839	-0.167	0.967	0.0484	1	0.0107	0.669	0.158	0.976	-0.0428	0.991	-0.0695	0.832	0.177	0.76	0.109	0.849	0.124	0.757	-0.118	1	0.0534	0.819	0.227
NA	NA	NA	NA	NA	1	-0.0148	0.795	-0.0993	1	-0.0134	1	-0.13	0.921	-0.0699	0.905	0.0455	0.849	-0.0919	0.787	-0.061	0.69	-0.102	1	0.0149	1	-0.022	0.491	-0.106	0.958	-0.0321	0.906	-0.0306	1	0.01	0.895	-0.0759
Riken	D830031G23RIK	ri|D830031G23|PX00199N23|AK085933|533	D830031G23Rik	ILMN_1244266	1	-0.0161	0.932	-0.0564	1	0.0863	1	0.0692	1	-0.00195	0.716	-0.0872	1	0.0237	0.57	-0.102	0.694	-0.101	0.887	-0.0838	1	0.0256	0.964	-0.0146	0.714	-0.099	0.993	0.00346	1	0.125	1	-0.0181
RefSeq	FOXA2	NM_010446.2	Foxa2	ILMN_1246216	1	-0.0432	0.848	0.0877	1	-0.0336	1	0.105	1	0.0345	0.639	-0.114	1	0.0377	0.974	0.0205	0.56	0.145	1	0.00673	1	0.00318	0.422	0.134	0.713	0.111	0.52	0.12	1	-0.108	1	0.0137
RefSeq	FGF12	NM_010199.2	Fgf12	ILMN_1221164	0.622	0.341	0.861	-0.138	1	-0.204	1	-0.127	0.684	-0.215	0.458	0.253	1	0.0642	0.938	0.0538	0.902	0.0913	1	0.0143	0.573	0.279	0.483	-0.2	0.45	0.307	0.415	-0.239	1	-0.0271	1	0.0395
RefSeq	MRPL3	NM_053159.3	Mrpl3	ILMN_1231390	1	-0.00971	0.85	-0.211	1	0.434	1	0.0508	1	-0.0139	0.963	-0.0744	0.985	0.153	0.891	-0.108	0.663	-0.294	0.997	0.0885	0.941	0.167	0.971	-0.0338	0.697	-0.28	0.767	0.163	1	0.448	0.903	-0.197
Riken	ARHGAP6	ri|C130002I12|PX00166H19|AK047827|1311	Arhgap6	ILMN_1229541	1	-0.0972	0.823	-0.209	1	-0.0735	1	0.163	0.957	0.144	0.897	-0.116	0.92	0.186	0.708	-0.186	0.974	0.0584	0.921	-0.178	1	0.0424	0.909	-0.0697	0.948	-0.0856	0.928	-0.0619	1	0.128	1	-0.00774
RefSeq	1700024G13RIK	NM_001034037.1	1700024G13Rik	ILMN_2788707	1	-0.099	0.84	-0.351	1	-0.127	1	-0.0165	1	-0.0858	0.931	-0.168	1	-0.114	0.564	-0.449	0.972	-0.106	0.97	-0.217	1	-0.0279	0.723	-0.28	1	-0.0206	0.974	-0.0484	1	-0.00726	0.942	-0.232
RefSeq	SCARA5	NM_028903.1	Scara5	ILMN_3008068	0.775	2.43	0.788	-1.77	1	1.04	1	0.748	0.0828	4.17	0.0084	5.85	2.01e-05	9.11	0.00167	6.59	0.000101	8.14	7.25e-05	8.44	0.0413	4.94	0.817	0.734	0.139	3.98	0.269	2.58	1	0.966	0.82	-1.85
RefSeq	MAPKSP1	NM_019920.2	Mapksp1	ILMN_1230008	0.912	-0.255	1	0.00556	1	0.182	1	-0.0572	0.751	-0.205	0.202	-0.403	0.926	-0.147	0.877	-0.0845	0.561	-0.255	1	-0.0157	1	0.0577	0.266	0.318	0.972	-0.05	0.179	0.387	1	0.108	0.986	-0.0689
RefSeq	TSN	NM_011650.3	Tsn	ILMN_1240067	1	-0.079	1	-0.058	1	0.158	1	-0.0657	1	0.0184	1	0.00503	1	0.00965	0.991	0.0174	0.369	-0.301	0.982	-0.0769	1	-0.00872	0.986	0.0123	0.39	-0.319	0.834	-0.0819	1	0.31	0.942	0.0943
RefSeq	IL2RA	NM_008367.2	Il2ra	ILMN_1233474	1	-0.152	1	-0.0581	1	0.176	1	0.0394	0.982	-0.0826	0.322	-0.274	1	-0.0496	0.626	-0.147	0.564	-0.209	0.979	-0.0729	1	0.033	0.642	0.127	0.799	-0.127	0.438	0.202	1	0.16	0.963	-0.0742
MEEBO	CXCR4	scl16332.2_164	Cxcr4	ILMN_2630459	0.999	0.252	1	0.0129	1	0.408	1	0.0863	1	-0.0877	0.946	0.0779	0.97	0.143	0.934	0.0701	0.754	-0.198	0.962	0.124	0.805	0.231	0.994	-0.00779	0.911	-0.11	0.948	0.0462	1	0.342	1	-0.054
RefSeq	ARMET	NM_029103.3	Armet	ILMN_2597229	1	-0.101	0.831	-0.122	1	0.0379	1	-0.147	0.765	-0.149	0.801	-0.103	1	-0.00916	0.989	0.0161	0.947	-0.0505	0.862	0.134	0.824	0.14	0.626	0.119	0.842	0.0983	0.283	0.237	1	0.0413	0.881	-0.118
RefSeq	MYO1H	XM_972888.2	Myo1h	ILMN_1238581	1	0.0636	0.869	0.0855	1	-0.0601	1	0.0104	0.995	-0.0522	1	0.000997	1	0.0154	0.701	0.0904	0.803	0.0864	1	0.0158	0.949	0.0675	0.654	0.0894	0.639	0.139	0.97	0.0148	1	-0.071	0.921	0.0746
Riken	3300002N10RIK	ri|3300002N10|ZX00035N20|AK014376|2067	3300002N10Rik	ILMN_1252141	1	0.00841	0.867	-0.304	1	-0.0998	1	-0.0573	0.842	-0.361	0.797	-0.295	1	0.0272	0.829	-0.219	0.71	-0.4	0.801	-0.442	0.831	0.388	0.951	0.0757	0.998	-0.0395	0.883	-0.148	1	0.427	0.94	0.223
RefSeq	OGN	NM_008760.2	Ogn	ILMN_2859613	1	-0.334	0.998	-0.18	1	0.619	1	-0.289	6.97e-05	2.84	7.59e-05	2.79	3.37e-15	10	2.27e-15	10.1	1.03e-14	9.39	1.76e-15	10.3	5.59e-12	7.16	4.42e-12	7.32	3.16e-11	6.55	2.56e-12	7.51	1	0.612	0.979	-0.187
RefSeq	PDE4D	NM_011056.2	Pde4d	ILMN_1215021	1	-0.317	0.996	-0.14	1	0.0736	1	-0.12	1	0.122	0.979	-0.0749	0.999	-0.177	0.825	-0.198	0.761	-0.31	0.998	-0.116	0.875	-0.299	0.888	-0.123	0.644	-0.432	0.973	-0.0415	1	0.133	1	-0.0812
RefSeq	LTB	NM_008518.1	Ltb	ILMN_1258283	1	-0.383	1	-0.189	1	-0.872	1	-1.1	1	-0.293	0.92	0.428	1	-0.374	0.831	0.541	0.713	-0.99	0.92	-0.759	1	-0.0811	0.975	0.113	0.842	-0.697	0.483	-1.19	1	0.616	0.808	1.3
RefSeq	ENTPD2	NM_009849.1	Entpd2	ILMN_1237670	1	0.122	1	0.373	1	0.61	1	-0.447	1	0.669	0.831	1.24	0.676	2.38	0.381	3.2	0.352	3.39	0.188	4.44	0.855	1.71	0.522	1.96	0.556	2.72	0.276	3.21	1	-1.01	0.92	-1.25
RefSeq	MAST1	NM_019945.2	Mast1	ILMN_3064311	1	-0.102	0.831	-0.0955	1	0.0679	1	0.0345	1	-0.0373	0.395	-0.173	0.436	0.187	0.844	0.0569	0.783	0.0898	0.798	0.123	0.357	0.224	0.164	0.23	0.67	0.127	0.0718	0.297	1	0.0972	0.931	-0.0662
RefSeq	2700050L05RIK	NM_145995.1	2700050L05Rik	ILMN_2672606	1	1.06	0.788	1.44	1	0.0951	1	0.373	0.555	1.77	0.239	2.45	0.818	1.24	0.345	2.31	0.361	2.18	0.585	1.91	0.983	-0.527	0.975	-0.144	0.956	0.419	0.851	-0.544	1	-0.945	0.995	0.4
RefSeq	D12ERTD647E	NM_194069.1	D12Ertd647e	ILMN_3125606	1	-0.344	0.811	1.08	1	0.043	1	-0.676	1	-0.0122	0.964	0.32	1	0.275	0.367	2.03	0.988	-0.184	0.979	0.535	1	0.287	0.323	1.71	0.991	-0.172	0.956	0.214	1	0.459	0.808	1.5
Riken	6430574F24RIK	ri|6430574F24|PX00047F05|AK032509|3474	6430574F24Rik	ILMN_1216924	0.877	0.413	1	0.0045	1	0.0203	1	-0.153	0.58	-0.407	0.875	0.159	1	0.0587	0.731	0.216	0.997	0.024	0.939	0.197	0.559	0.465	0.949	0.0569	0.546	0.431	0.97	0.0379	1	0.0347	1	0.0189
RefSeq	C230094A16RIK	NM_146016.2	C230094A16Rik	ILMN_2432780	1	-0.0292	1	0.00283	1	-0.0216	1	0.989	0.498	1.01	1	-0.0121	0.655	0.846	0.966	-0.14	0.511	0.948	1	-0.0633	1	-0.16	0.948	-0.128	0.999	-0.0587	0.984	-0.0511	1	-0.102	1	-0.0771
Riken	EPS15-RS	ri|9830168E22|PX00119B17|AK036728|3372	Eps15-rs	ILMN_1245948	1	-0.512	1	0.0648	1	1.14	1	-0.491	0.965	1.33	0.864	1.31	1	-0.79	0.991	-0.234	0.446	-3.65	0.883	-2.02	0.845	-2.13	0.715	-1.55	0.278	-4.98	0.364	-3.33	1	2.86	0.896	1.78
RefSeq	FZR1	NM_019757.1	Fzr1	ILMN_2629971	1	-1.21	0.958	0.777	0.545	3.88	1	2.59	0.97	-0.856	0.0406	-4.66	1	0.0192	0.507	-1.8	0.772	-1.27	1	0.0143	0.954	0.875	0.205	2.86	0.969	-0.418	0.0352	4.68	1	1.29	0.824	-1.81
Riken	2810048G06RIK	ri|2810048G06|ZX00065F15|AK012922|1130	2810048G06Rik	ILMN_1223100	1	-0.0524	0.788	-0.0908	1	0.000485	1	-0.0875	1	-0.014	0.969	0.021	0.807	0.0842	0.603	0.0809	0.997	-0.00707	0.852	0.0809	0.74	0.0982	0.687	0.0598	0.999	0.00694	0.712	0.0599	1	0.0913	1	-4.97e-05
RefSeq	MRAS	NM_008624.3	Mras	ILMN_2451441	1	-0.741	1	0.515	1	-1.32	1	-0.0845	1	0.953	0.993	0.296	0.806	-2.41	0.716	-1.81	0.938	0.927	1	-0.306	0.634	-3.36	0.596	-2.1	1	-0.0257	0.93	-0.602	1	-3.33	0.923	-1.5
MEEBO	NTAN1	scl49405.9.1_2	Ntan1	ILMN_1254516	1	-1.13	0.891	1.27	1	-1.96	1	0.317	0.994	0.865	0.955	-0.584	1	0.0555	0.831	1.01	0.974	0.456	0.854	-1.82	0.983	-0.809	0.618	1.59	0.978	-0.409	0.744	-1.24	1	-0.4	0.799	2.83
RefSeq	PAX4	NM_011038.1	Pax4	ILMN_2714629	1	-0.043	1	0.0336	1	0.0495	1	-0.129	0.139	-0.274	0.34	-0.188	0.736	-0.127	0.93	0.0354	0.659	-0.125	0.974	0.0539	0.684	0.146	0.177	0.223	0.589	0.149	0.147	0.241	1	-0.00252	1	-0.0184
RefSeq	LGALS3BP	NM_011150.2	Lgals3bp	ILMN_1258526	1	-1.17	1	-0.607	1	-3.06	1	-0.595	0.957	1.11	0.961	0.529	0.0272	5.77	0.0375	5.76	0.418	3.02	1	0.553	0.17	4.66	0.0552	5.23	0.705	1.91	0.997	0.0245	1	2.75	0.239	5.2
RefSeq	MAG	NM_010758.2	Mag	ILMN_1237021	0.989	-1.52	1	0.0155	0.769	2.92	1	-0.216	1	-0.0596	0.646	-1.36	1	-0.0435	0.983	0.188	0.186	-2.9	1	0.233	1	0.0161	0.452	1.55	0.284	-2.84	0.471	1.59	0.847	2.86	1	-0.0456
RefSeq	LOC386370	XM_359189.1	LOC386370	ILMN_2538549	1	0.138	0.842	0.136	1	-0.084	1	0.0252	0.911	-0.123	0.998	-0.0103	0.893	0.141	0.405	0.253	0.92	0.0744	1	-0.0348	0.553	0.265	0.289	0.263	0.649	0.198	0.966	-0.0245	1	0.067	0.747	0.288
RefSeq	RCOR2	NM_054048.3	Rcor2	ILMN_1214713	1	-0.0206	0.93	-0.296	1	-0.315	1	0.209	0.678	-0.607	0.351	-0.836	1	0.0229	0.612	-0.482	0.896	0.264	0.968	-0.26	0.712	0.63	0.697	0.354	0.438	0.87	0.499	0.576	1	-0.241	0.969	-0.222
RefSeq	ADAP1	NM_172723.4	Adap1	ILMN_2538422	1	0.148	1	0.025	1	-0.986	1	0.836	0.128	3.09	0.245	2.4	0.0934	3.18	0.329	2.37	0.0877	3.19	0.795	1.36	1	0.0862	0.995	-0.0372	0.999	0.0957	0.649	-1.04	1	-0.00948	0.885	1
RefSeq	SLC16A14	NM_027921.1	Slc16a14	ILMN_1217704	0.456	-0.461	0.795	-0.201	1	0.11	1	0.0189	1	0.0317	0.161	-0.448	1	-0.00813	0.521	-0.228	0.938	-0.0771	1	0.014	1	-0.0398	0.48	0.22	0.891	-0.109	0.117	0.462	1	0.069	0.82	-0.242
RefSeq	AZI2	NM_013727.3	Azi2	ILMN_2689632	1	0.18	0.788	-0.535	1	-0.135	1	0.0785	0.972	0.196	0.743	0.297	1	0.115	0.429	-0.499	0.882	0.197	1	-0.0168	1	-0.0813	0.129	-0.796	1	0.000754	0.627	-0.314	1	-0.0821	0.807	-0.482
Riken	1620402D19RIK	ri|1620402D19|PX00101P04|AK028073|2221	1620402D19Rik	ILMN_1243348	1	-0.275	1	-0.00198	1	0.197	1	-0.0382	1	-0.0974	0.502	-0.334	1	0.0815	0.868	0.118	0.996	-0.0249	0.897	0.211	0.92	0.179	0.232	0.452	0.968	0.0725	0.154	0.545	1	0.106	0.986	-0.0929
RefSeq	RGS7BP	NM_029879.2	Rgs7bp	ILMN_2465437	1	-0.523	0.788	-0.795	1	-0.117	1	-0.359	1	0.0719	0.982	-0.0924	0.992	-0.263	0.424	-0.7	0.79	-0.384	1	-0.143	0.925	-0.335	0.416	-0.607	0.745	-0.456	0.977	-0.0503	1	0.121	0.831	-0.557
MEEBO	SV2A	scl064051.13_189	Sv2a	ILMN_2702887	1	-0.161	1	0.0484	1	-0.689	1	0.0725	0.983	-0.273	0.682	-0.507	1	-0.0523	0.983	-0.0764	0.99	-0.0731	0.563	-0.835	0.983	0.221	0.637	0.43	0.943	0.2	0.764	-0.328	1	0.0208	0.806	0.758
RefSeq	LOC381105	XM_355021.1	LOC381105	ILMN_1218842	0.749	-1.95	1	0.0494	1	0.515	1	0.901	0.924	0.841	0.337	-2.01	0.975	0.729	0.99	-0.123	0.997	0.106	1	-0.28	1	-0.112	0.286	1.89	0.865	-0.735	0.36	1.73	1	0.623	1	0.157
RefSeq	PTP4A2	NM_008974.3	Ptp4a2	ILMN_2647282	1	-0.249	0.804	1.48	1	1.64	1	1.54	0.234	3.3	0.676	1.51	0.988	0.87	0.839	0.809	0.995	0.162	1	0.263	0.568	-2.43	0.834	-0.702	0.325	-3.14	0.671	-1.25	1	0.708	0.988	0.546
RefSeq	NPY	NM_023456.2	Npy	ILMN_2946520	1	0.332	1	-0.0727	1	-2.01	1	-0.104	0.0199	-5.72	0.0301	-5.29	1	0.0388	0.997	0.0706	0.591	-2.08	0.157	-3.99	0.0235	5.76	0.0265	5.36	0.259	3.64	0.676	1.3	1	2.12	0.372	4.06
RefSeq	LOC381578	XM_355538.1	LOC381578	ILMN_1214825	1	-0.0672	1	-0.017	1	0.118	1	0.144	0.559	0.175	0.961	-0.0362	0.746	0.139	0.978	-0.0213	0.911	-0.0584	0.937	-0.084	1	-0.0354	0.973	0.0149	0.377	-0.233	0.874	-0.0478	1	0.198	0.951	0.0627
RefSeq	ZGPAT	NM_144894.3	Zgpat	ILMN_2709700	1	-0.221	0.79	-1.53	1	-0.309	1	-0.0244	0.45	-2.29	0.312	-2.48	0.458	-2.3	0.102	-3.81	0.644	-1.62	0.667	-1.9	1	-0.0153	0.57	-1.32	0.915	0.668	0.863	0.58	1	-0.684	0.807	-1.9
MEEBO	PAPD4	scl0100715.1_21	Papd4	ILMN_2635491	1	-0.00535	0.821	-0.125	1	0.236	1	-0.0521	1	-0.0252	0.988	0.0215	1	0.0464	0.974	-0.0262	0.685	-0.148	0.848	0.139	0.97	0.0716	0.889	-0.0477	0.772	-0.123	0.653	0.118	1	0.195	0.828	-0.166
RefSeq	TMEM65	NM_175212.4	Tmem65	ILMN_2987564	1	0.878	1	0.314	1	-1.39	1	0.642	0.966	1.39	0.821	1.63	0.776	2.6	0.622	2.27	0.67	2.64	1	0.615	0.972	1.21	0.919	0.644	0.903	1.25	0.86	-1.02	1	-0.0413	0.916	1.66
MEEBO	D830007B15RIK	scl27742.5.1_226	D830007B15Rik	ILMN_2522532	1	0.0263	1	0.05	1	0.0678	1	-0.161	0.996	-0.155	0.995	0.0323	1	-0.0475	0.859	0.164	0.975	0.0803	0.872	0.309	1	0.108	0.866	0.132	0.842	0.236	0.666	0.277	1	-0.128	0.972	-0.146
RefSeq	MDC1	NM_001010833.2	Mdc1	ILMN_1219955	1	0.00471	1	0.033	1	-0.0883	1	0.171	0.624	0.132	0.947	-0.0348	1	-0.0103	0.415	-0.149	0.618	0.122	0.662	-0.137	0.641	-0.142	0.473	-0.114	0.998	-0.00961	0.565	-0.103	1	-0.132	1	-0.0112
MEEBO	LBA1	scl00320429.1_244	Lba1	ILMN_1236363	0.905	0.217	0.823	0.141	1	0.0302	1	0.0174	0.378	-0.284	0.884	-0.0842	0.763	-0.177	0.926	-0.0531	0.961	-0.048	1	-0.0353	0.931	0.107	0.949	0.031	0.546	0.236	0.911	0.0489	1	-0.129	1	-0.0178
RefSeq	ARHGAP1	NM_146124.2	Arhgap1	ILMN_2786160	1	-0.176	1	0.204	1	1.45	1	-0.515	0.888	-1.77	0.834	-1.43	1	-0.494	0.991	0.225	0.974	-0.545	0.946	1.42	0.954	1.28	0.674	1.66	0.891	1.23	0.434	2.85	1	0.0515	0.944	-1.2
RefSeq	LOC100041649	XM_001476987.1	LOC100041649	ILMN_2740838	0.996	-0.166	1	-0.0498	1	-0.0144	1	0.015	0.937	0.0986	0.868	-0.0821	0.891	0.125	0.888	0.0608	0.916	0.0674	1	0.0381	1	0.0268	0.552	0.143	0.979	-0.0312	0.663	0.12	1	0.058	1	0.0227
RefSeq	LOC385217	XM_358125.1	LOC385217	ILMN_1232935	1	0.0221	0.895	0.0625	1	-0.0197	1	-0.0435	0.977	-0.0504	0.986	0.0152	0.939	-0.0691	0.898	0.0369	0.997	-0.00834	1	0.0155	1	-0.0188	0.935	0.0217	0.924	0.042	1	0.000252	1	-0.0608	1	0.0214
Riken	4732474K08RIK	ri|4732474K08|PX00052B17|AK028961|2728	4732474K08Rik	ILMN_1235400	1	-0.417	0.788	-1.4	1	0.677	1	-0.661	1	-0.255	1	-0.0105	0.841	-0.847	0.363	-1.58	0.389	-1.51	1	-0.17	0.93	-0.593	0.233	-1.57	0.562	-1.25	0.957	-0.16	1	0.661	0.793	-1.41
RefSeq	ARSK	NM_029847.4	Arsk	ILMN_2699894	0.241	-0.631	0.984	0.0904	1	-0.0453	1	0.147	1	0.0569	0.0206	-0.721	1	-0.0828	0.77	-0.14	1	0.00961	0.885	-0.183	0.932	-0.14	0.0641	0.581	0.976	-0.0473	0.0851	0.538	1	-0.0924	1	0.0432
RefSeq	SLC17A5	NM_172773.2	Slc17a5	ILMN_1216788	1	0.0798	0.917	-0.748	1	0.197	1	1.57	0.0732	3.42	0.377	1.94	0.115	3.02	0.809	0.706	0.0668	3.31	0.555	1.94	0.998	-0.403	0.531	-1.23	0.999	-0.11	0.999	0.00702	1	-0.293	0.852	-1.24
RefSeq	D3ERTD751E	NM_028667.3	D3Ertd751e	ILMN_2690349	1	0.161	0.833	-0.215	1	0.00465	1	-0.0477	0.937	-0.171	0.988	0.0385	1	-0.0852	0.593	-0.252	1	-0.00437	1	0.0479	0.997	0.0854	0.462	-0.291	0.853	0.166	0.993	0.00939	1	-0.0808	0.826	-0.3
RefSeq	PDC	NM_024458.1	Pdc	ILMN_2795189	1	-0.188	0.942	0.0955	1	0.0748	1	-0.0624	0.952	-0.107	0.485	-0.232	1	-0.0578	0.808	0.1	0.963	0.0497	0.805	0.187	1	0.0489	0.193	0.332	0.756	0.156	0.101	0.419	1	-0.107	0.952	-0.0868
RefSeq	LONRF1	NM_001081150.1	Lonrf1	ILMN_3111383	1	-0.0102	1	-0.0588	1	0.0115	1	0.0852	1	0.061	0.98	-0.0345	0.992	0.0923	0.936	-0.0518	0.711	0.168	0.961	0.0947	1	0.0313	0.979	-0.0173	0.861	0.107	0.694	0.129	1	-0.0762	0.876	-0.147
RefSeq	LOC381842	XM_355855.1	LOC381842	ILMN_1260272	1	0.104	1	-0.0727	1	-0.192	1	-0.123	0.993	0.107	0.418	0.334	0.804	-0.228	0.697	-0.178	0.855	-0.139	0.863	-0.209	0.593	-0.335	0.121	-0.512	0.681	-0.246	0.101	-0.542	1	-0.089	1	0.0304
MEEBO	B230308N11RIK	scl27768.1.1_81	B230308N11Rik	ILMN_2457854	1	-0.329	1	-0.105	1	0.712	1	0.647	0.9	0.46	0.733	-0.516	0.797	0.622	0.965	-0.13	0.763	-0.515	0.921	-0.449	1	0.162	0.731	0.386	0.48	-0.975	0.975	0.0666	1	1.14	0.945	0.319
MEEBO	2400009B08RIK	scl35154.1.15_20	2400009B08Rik	ILMN_2761585	1	0.323	1	0.0341	1	0.0786	1	1.08	0.962	-0.967	0.638	-1.72	0.534	2.46	0.663	1.42	0.504	2.4	0.89	1.4	0.328	3.43	0.198	3.14	0.318	3.36	0.212	3.12	1	0.0696	1	0.0251
RefSeq	PPFIBP1	NM_026221.1	Ppfibp1	ILMN_3150724	1	-0.0354	1	-0.0856	1	-1.29	1	-0.0227	1	0.0333	1	0.0206	1	0.0449	0.999	-0.018	0.986	-0.177	0.628	-1.44	1	0.0116	0.993	-0.0386	0.98	-0.21	0.358	-1.46	1	0.221	0.807	1.42
RefSeq	LOC328014	XM_286385.1	LOC328014	ILMN_2534445	1	-0.178	0.823	-0.173	1	0.137	1	-0.0467	1	-0.0362	0.738	-0.167	1	-0.0832	0.562	-0.209	0.906	-0.0962	0.982	0.0876	1	-0.047	0.942	-0.0416	0.963	-0.0601	0.428	0.255	1	0.0131	0.799	-0.297
RefSeq	LOC633936	XM_908491.2	LOC633936	ILMN_2613364	0.789	-0.369	0.788	-0.356	1	-0.0208	1	-0.0229	1	0.067	0.561	-0.279	1	0.0917	0.573	-0.242	1	-0.0104	1	-0.00817	1	0.0247	0.961	0.0374	0.957	-0.0773	0.491	0.271	1	0.102	0.854	-0.233
Riken	1810047K05RIK	ri|1810047K05|ZX00043E03|AK007812|746	1810047K05Rik	ILMN_1232635	0.999	0.963	0.788	-0.98	0.0134	-4.1	1	-0.304	0.733	-0.949	0.939	0.319	1	-0.217	0.574	-0.894	0.982	-0.169	0.000893	-3.96	0.87	0.731	0.35	-1.21	0.757	0.78	0.000547	-4.28	1	-0.0486	0.0585	3.07
Riken	USP23	ri|C530015C05|PX00081A16|AK049649|1970	Usp23	ILMN_1254123	1	0.163	0.87	0.125	1	-0.0811	1	0.107	0.969	-0.0948	0.974	-0.0387	1	-0.0231	0.998	-0.00548	0.946	0.0597	0.916	-0.128	0.983	0.0717	0.946	0.0332	0.749	0.155	0.805	-0.0897	1	-0.0828	0.905	0.123
RefSeq	ZCCHC10	NM_026479.4	Zcchc10	ILMN_2764235	0.938	-0.149	0.871	-0.0873	1	0.0702	1	0.0217	1	0.0107	0.479	-0.16	1	0.0458	0.831	-0.0631	0.979	-0.0258	1	0.0228	1	0.0351	0.631	0.0968	0.962	-0.0364	0.322	0.183	1	0.0716	0.906	-0.0859
RefSeq	RASGRP2	NM_011242.1	Rasgrp2	ILMN_2784144	1	0.0309	0.815	-0.175	1	0.000873	1	-0.162	0.931	-0.133	0.955	0.0599	1	-0.0405	0.946	-0.0529	0.982	-0.0377	0.943	0.126	0.975	0.093	0.763	-0.113	0.909	0.0957	0.894	0.0657	1	-0.00276	0.865	-0.179
Riken	B930026D14RIK	ri|B930026D14|PX00163K18|AK047144|1757	B930026D14Rik	ILMN_1243548	1	0.0212	0.788	-0.119	1	0.0109	1	-0.0278	1	-0.0216	0.95	0.0275	0.951	0.0583	0.897	-0.0328	0.98	-0.0172	1	0.0215	0.831	0.0798	0.686	-0.0602	1	0.00438	0.985	-0.0059	1	0.0755	0.92	-0.0543
RefSeq	LOC380691	XM_354602.1	LOC380691	ILMN_2534125	0.731	0.17	0.788	0.111	1	0.0114	1	0.132	0.822	-0.094	0.866	-0.0569	0.661	0.128	0.563	0.107	0.54	0.138	1	0.0174	0.282	0.222	0.277	0.164	0.229	0.232	0.705	0.0743	1	-0.0102	0.875	0.0894
RefSeq	SLAIN1	NM_198014.2	Slain1	ILMN_2751572	1	-0.0716	1	-0.00802	1	-0.0541	1	0.0769	1	0.0353	0.636	-0.113	1	-0.0188	0.611	-0.104	0.997	0.01	0.791	-0.121	0.972	-0.0541	0.982	0.0095	0.975	-0.0252	0.985	-0.00768	1	-0.0289	1	0.0172
Riken	FGF12	ri|2610037J04|ZX00045I20|AK011712|1189	Fgf12	ILMN_1229525	0.999	0.0656	0.999	-0.0222	1	0.0128	1	-0.0803	0.841	-0.0525	0.375	0.0934	0.914	0.0469	0.36	0.105	0.952	-0.0196	0.718	0.0735	0.5	0.0993	0.947	0.0116	0.887	0.0329	0.895	-0.0199	1	0.0664	0.944	0.0315
RefSeq	SFN	NM_018754.1	Sfn	ILMN_2648169	1	1.36	1	0.551	1	-1.49	1	1.71	0.994	-0.789	0.821	-1.14	0.201	-3.69	0.0713	-4.85	0.778	-1.39	0.092	-4.58	0.49	-2.9	0.14	-3.71	0.95	-0.599	0.176	-3.45	1	-2.3	1	-0.262
RefSeq	MUS81	NM_027877.2	Mus81	ILMN_2957665	1	1.09	0.862	1.14	1	-0.102	1	0.0141	0.332	-2.78	0.588	-1.7	0.28	-2.95	0.487	-1.83	0.997	-0.138	1	-0.255	1	-0.176	0.983	-0.128	0.422	2.64	0.586	1.45	1	-2.82	0.846	-1.58
MEEBO	NDUFB2	scl30167.5_55	Ndufb2	ILMN_1243847	1	0.0852	0.957	0.0436	1	0.0987	1	0.0265	1	0.0205	0.694	0.0792	1	0.028	0.833	0.0452	0.952	0.028	0.758	0.1	1	0.00752	0.859	-0.034	0.999	0.0075	0.933	0.021	1	1.81e-05	0.921	-0.0551
MEEBO	2810405K07RIK	scl18703.6_648	2810405K07Rik	ILMN_1252851	0.985	-0.544	1	-0.0737	1	-0.198	1	-0.58	0.978	0.251	0.847	0.287	1	0.109	0.46	0.616	0.955	0.152	0.782	0.534	1	-0.142	0.7	0.329	0.979	-0.0995	0.811	0.247	1	-0.0426	1	0.0821
Riken	5730478M09RIK	ri|5730478M09|PX00004D14|AK017705|1165	5730478M09Rik	ILMN_1217316	1	-0.0298	1	-0.0118	1	0.0224	1	-0.0729	0.905	0.0703	0.55	0.113	1	-0.0433	0.973	0.0178	0.526	-0.131	0.99	-0.0352	0.726	-0.114	0.523	-0.0955	0.28	-0.201	0.307	-0.149	1	0.0872	0.936	0.053
RefSeq	TSR1	NM_177325.3	Tsr1	ILMN_2772492	1	-0.143	1	0.0434	1	-0.114	1	-0.194	1	-0.0657	0.998	-0.0151	1	0.11	0.43	0.347	0.846	0.16	0.854	0.24	0.919	0.176	0.326	0.363	0.755	0.225	0.556	0.255	1	-0.0492	0.97	0.108
RefSeq	ZFP524	NM_025324.2	Zfp524	ILMN_2438078	1	-0.121	0.963	-0.832	1	0.889	1	-2.19	0.113	-4.33	0.484	-2.26	0.495	-2.61	0.722	-1.26	0.788	-1.32	0.824	1.75	0.805	1.72	0.755	1.01	0.412	3.01	0.106	4.02	1	-1.29	0.73	-3.01
MEEBO	E2F3	scl0013557.1_74	E2f3	ILMN_1214485	1	0.0106	0.848	0.159	1	-0.161	1	0.0209	0.238	0.418	0.214	0.408	0.935	0.148	0.422	0.286	0.747	0.178	1	-0.00323	0.662	-0.27	0.748	-0.121	0.64	-0.24	0.168	-0.411	1	-0.0305	0.802	0.29
RefSeq	ZFP532	NM_207255.1	Zfp532	ILMN_2901029	1	-1.38	1	0.734	1	-0.792	1	0.442	0.776	2.17	0.986	0.354	0.978	-1.28	0.866	-0.991	0.842	1.4	1	0.165	0.538	-3.46	0.738	-1.34	0.946	-0.775	0.981	-0.189	1	-2.68	0.943	-1.16
[truncated: 44,831 more rows]
