# Supplementary material for: Cytosine-5 RNA methylation links protein synthesis to cell metabolism
Source: PLoS Biol. 2019 Jun 14;17(6):e3000297. doi: 10.1371/journal.pbio.3000297 (PMC6594628; doi:10.1371/journal.pbio.3000297)
Supplement: S2 Data — S2A: Mass spectrometry data for human dermal fibroblasts; S2B: Mass spectrometry data for mouse skin; S2C: NMR data for mouse skin. NMR, nuclear magnetic resonance. (XLSX) [file pbio.3000297.s009.xlsx]

## Sheet: Table S2A
Samples	NSUN2+/+					NSUN+/-					NSUN2-/- line1					NSUN2-/- line 2
Adenine	6.05054e-05	5.58584e-05	5.32975e-05	5.6939e-05	5.55738e-05	6.67922e-05	6.17124e-05	6.51286e-05	6.08696e-05	6.20655e-05	7.40429e-05	7.5738e-05	7.36325e-05	7.23554e-05	7.60456e-05	0.000110704	0.000115441	0.000122692	0.000112291	0.000119017
Adenosine	0.000892678	0.00119379	0.000803787	0.000476791	0.000619172	0.000956799	0.00107806	0.00166273	0.00145774	0.00110424	0.00170292	0.0016889	0.00164646	0.00150533	0.00152145	0.000991346	0.0015548	0.000964224	0.000927553	0.0010789
Alanine	0.000254515	0.00027876	0.000235081	0.00027406	0.000260359	0.000428354	0.000426275	0.000462657	0.00045467	0.000442172	0.00064305	0.000666757	0.000623358	0.00064132	0.000658013	0.000372114	0.000400745	0.000378123	0.000386429	0.000375508
alphaAminoIsoButyrate	6.90915e-05	7.52167e-05	7.02747e-05	7.3457e-05	6.59754e-05	6.27076e-05	5.83992e-05	6.34452e-05	6.11029e-05	5.85036e-05	7.83657e-05	8.34027e-05	8.49726e-05	8.51183e-05	8.63303e-05	5.39958e-05	5.99773e-05	5.5417e-05	6.17994e-05	4.91702e-05
Amino Adipic Acid	0.000690797	0.000708396	0.000626466	0.000698572	0.00067494	0.000449145	0.000436948	0.000451773	0.000440764	0.000424727	0.000285773	0.000286889	0.000268098	0.00027474	0.000274334	0.000258864	0.000265595	0.000258199	0.000261303	0.000248656
AMP	0.00205959	0.00155676	0.00192555	0.00131182	0.00312409	0.000926667	0.00087888	0.0012542	0.000922702	0.000833819	0.00194016	0.0015095	0.00133138	0.00151885	0.00139915	0.0012118	0.000925107	0.00139225	0.00119755	0.00125795
Anserine	2.44248e-05	2.22935e-05	2.31264e-05	2.51588e-05	3.35715e-05	2.75355e-05	2.37534e-05	2.57733e-05	1.60118e-05	1.88234e-05	2.15347e-05	1.9664e-05	1.43004e-05	1.36793e-05	1.5647e-05	1.70825e-05	1.76108e-05	1.50957e-05	1.49546e-05	1.93382e-05
Arginine	0.0248963	0.0239306	0.0245085	0.0232675	0.0238188	0.0283721	0.0273078	0.0287241	0.0264421	0.0283396	0.0335532	0.0338528	0.0331462	0.0370855	0.036806	0.0313323	0.0313577	0.0304048	0.029701	0.0301139
Asimetric Dimethyl Arginine	3.05974e-05	3.15441e-05	2.64053e-05	2.40091e-05	2.7559e-05	4.13923e-05	3.17098e-05	3.78175e-05	4.1092e-05	4.96237e-05	0.000176017	0.000134279	0.000145496	0.000117643	0.000164397	0.000120343	0.000113178	0.000120509	0.000119947	0.00013991
Asparagine	3.78255e-05	4.791e-05	3.39066e-05	3.4877e-05	3.6829e-05	5.46161e-05	5.07337e-05	6.14476e-05	5.65283e-05	5.93112e-05	0.000151397	0.000166951	0.000132882	0.000154368	0.000164074	5.64206e-05	5.93911e-05	5.24075e-05	5.07132e-05	4.8461e-05
Aspartate	0.000128165	0.000144925	0.000124311	0.000124375	0.000124192	0.000394632	0.000397246	0.000455718	0.000403882	0.000418824	0.00045878	0.000484479	0.00042246	0.000504604	0.000464483	0.000242587	0.000245167	0.000233806	0.000229177	0.000233336
Betaine	0.00719531	0.0041305	0.00363352	0.00397013	0.00388899	0.00250289	0.00251248	0.00260615	0.00240107	0.00237571	0.00293798	0.0029816	0.00300878	0.0030562	0.00297111	0.00249086	0.0027967	0.00235911	0.00257836	0.00249796
Carnosine	0.000587397	0.000700429	0.000630996	0.000693334	0.000669378	0.000786158	0.000889278	0.000829551	0.000745695	0.000837116	0.000359616	0.000352127	0.000356983	0.000328669	0.000337017	0.000268974	0.000307785	0.000268064	0.000281176	0.000247399
CDP-ch (cytidine diphosphate-choline)	0.000191729	0.000187368	0.000191097	0.000214252	0.000241626	0.00023685	0.000236225	0.000289335	0.000297947	0.000363497	0.000538438	0.000559046	0.000639846	0.000511327	0.000668699	0.00065314	0.000709286	0.000642147	0.000765859	0.000818967
cGMP	1.55485e-06	1.33381e-06	8.4451e-07	5.15583e-07	6.30123e-07	1.3848e-06	9.35866e-07	1.28342e-06	3.14781e-06	1.40746e-06	1.13916e-06	1.18662e-06	8.55277e-07	1.11082e-06	9.11267e-07	7.90017e-07	9.55477e-07	1.02005e-06	8.23099e-07	1.5399e-06
Choline	0.00991784	0.0101898	0.00878319	0.0095994	0.00927861	0.00743894	0.00715569	0.00773976	0.00726846	0.00708974	0.00884424	0.00978824	0.00894858	0.00954231	0.0094154	0.00635281	0.00627604	0.00613497	0.00597346	0.00610679
Citrate	0.0033844	0.00315154	0.00359556	0.00410799	0.00368078	0.00654595	0.00749209	0.0064945	0.00610652	0.00388815	0.00278789	0.00221178	0.00185493	0.00238158	0.00157479	0.00190746	0.00213802	0.00262269	0.00213159	0.00193979
Citrulline	0.00100544	0.00103949	0.000991876	0.00104512	0.0010924	0.000724256	0.000795327	0.000752224	0.00073994	0.000681655	0.000534044	0.000550998	0.000553491	0.000551047	0.000596169	0.000870579	0.00086684	0.000828197	0.000739105	0.000810562
CMP	0.000132562	0.000110249	0.000131658	9.09284e-05	0.000148495	5.11316e-05	5.19424e-05	7.1726e-05	5.26744e-05	4.21763e-05	4.86449e-05	3.97178e-05	4.06768e-05	3.98174e-05	3.57662e-05	6.57907e-05	6.10532e-05	8.12865e-05	7.02003e-05	7.64313e-05
Creatine	0.0011956	0.00117029	0.00100415	0.00111657	0.00108768	0.000695408	0.000740182	0.000736339	0.000712646	0.000656507	0.000857645	0.000835321	0.000843025	0.0007955	0.000822015	0.000757147	0.00080761	0.000787902	0.000765668	0.000801078
Creatinine	0.000250856	0.000242448	0.000227758	0.000252861	0.000239863	0.000191822	0.000201072	0.000186635	0.000194338	0.000184374	0.000161054	0.000171166	0.000167133	0.000164719	0.000161756	0.000170316	0.000179272	0.000167785	0.000173998	0.000183492
cycloAMP	1.75271e-05	1.77972e-05	1.57397e-05	2.07951e-05	1.49436e-05	1.8066e-05	1.91573e-05	2.07208e-05	2.14536e-05	1.77778e-05	2.16688e-05	2.50121e-05	2.05769e-05	2.17337e-05	2.32035e-05	1.46263e-05	1.72507e-05	1.69847e-05	1.64012e-05	1.90086e-05
Cystathionine	8.88938e-06	1.08699e-05	8.97857e-06	9.09445e-06	9.78576e-06	7.14284e-06	6.47393e-06	6.46775e-06	6.69859e-06	7.52627e-06	1.13336e-05	1.22606e-05	9.43205e-06	1.15768e-05	9.00565e-06	1.27966e-05	1.3069e-05	1.15798e-05	1.05836e-05	1.15641e-05
Cytidine	9.96259e-06	1.14026e-05	8.04994e-06	6.50417e-06	6.40673e-06	1.95671e-05	1.71358e-05	2.34139e-05	2.65163e-05	2.23062e-05	6.33887e-06	7.90054e-06	6.91815e-06	1.06997e-05	9.12149e-06	2.08041e-05	2.66569e-05	1.76863e-05	2.33869e-05	1.99055e-05
FAD	8.32777e-05	8.65383e-05	8.62844e-05	9.56661e-05	9.45197e-05	7.15295e-05	7.34522e-05	6.97751e-05	7.19038e-05	6.77936e-05	8.08466e-05	8.03731e-05	7.30349e-05	7.46027e-05	7.84847e-05	5.53214e-05	5.78376e-05	6.05664e-05	5.67384e-05	6.03548e-05
Fumarate	0.000220544	0.000222234	0.000220261	0.000159839	0.000196808	0.000329079	0.000285267	0.000339024	0.000379751	0.000437451	0.000469319	0.00042692	0.00041387	0.000493725	0.000546545	0.000391738	0.000468415	0.000336712	0.00046796	0.00045577
Glutamate	0.581307	0.581954	0.552587	0.562125	0.553109	0.530212	0.501578	0.559553	0.539803	0.510289	0.545842	0.516121	0.509831	0.514009	0.513677	0.60747	0.607449	0.598068	0.60481	0.589255
Glutamine	0.00547458	0.00624643	0.00510623	0.00559447	0.00550313	0.0100752	0.0105345	0.0108323	0.010077	0.010143	0.00724759	0.00891965	0.00801127	0.00849137	0.00846564	0.00769459	0.008139	0.00759444	0.00768377	0.00721484
Glycine	3.39752e-05	4.03353e-05	3.20178e-05	4.69695e-05	4.47838e-05	3.77605e-05	3.53948e-05	3.68064e-05	3.32289e-05	3.16281e-05	6.94551e-05	6.94288e-05	5.8043e-05	5.59877e-05	6.99413e-05	4.54806e-05	4.00554e-05	4.31838e-05	3.55432e-05	3.62423e-05
GMP	7.67506e-05	6.235e-05	7.44949e-05	5.65488e-05	0.0001435	4.58104e-05	4.23539e-05	7.96986e-05	4.51521e-05	4.83092e-05	0.00013454	0.000116473	9.97888e-05	0.000122378	9.54395e-05	0.000110176	9.52083e-05	0.000122826	0.000108482	0.000114634
GSH (Glutathione)	0.0065885	0.00688263	0.00589425	0.00606857	0.00592404	0.00627491	0.00565088	0.006402	0.00577574	0.00621318	0.00674557	0.00684472	0.00673002	0.00718682	0.00688093	0.00623457	0.00624743	0.00614822	0.00611212	0.00565491
GSSG (Glutathione disulfide)	0.00033089	0.000273668	0.000274415	0.000318524	0.00034587	0.000463388	0.000506336	0.000519516	0.000558395	0.000448712	0.000220778	0.000236068	0.000201969	0.00022132	0.000223727	0.000194221	0.000246559	0.00021066	0.00021188	0.000210867
Guanosine	4.26169e-05	4.25531e-05	3.24649e-05	3.42151e-05	3.99668e-05	3.15754e-05	3.41783e-05	4.41697e-05	5.67809e-05	3.25525e-05	8.9134e-05	8.4096e-05	0.000105937	6.73216e-05	7.99854e-05	3.82413e-05	4.20906e-05	4.09504e-05	4.74064e-05	5.97217e-05
Histidine	0.00182557	0.00199931	0.00162818	0.00146539	0.00152004	0.00165444	0.00143406	0.00200275	0.00152817	0.00190371	0.00326515	0.00373136	0.00290745	0.00460879	0.00381965	0.00254372	0.002352	0.00217738	0.00210046	0.00190729
Isocitrate	6.55917e-05	4.56194e-05	8.81657e-05	0.000129246	5.39034e-05	0.000143194	0.00023994	0.000153351	0.000129431	8.64667e-05	6.23824e-05	5.18512e-05	3.8013e-05	6.61193e-05	3.20433e-05	2.31582e-05	3.40708e-05	4.49284e-05	4.19886e-05	4.34347e-05
Isoleucine	0.0120584	0.0120769	0.0106616	0.0117549	0.0113557	0.0105383	0.0101894	0.0108291	0.0108379	0.010373	0.0140836	0.0153542	0.0148233	0.0157153	0.0158095	0.0123704	0.013557	0.0129454	0.0131793	0.0126834
Keto-Isoleucine	0.000446067	0.00035157	0.000338914	0.000300853	0.000313412	0.000245769	0.000296043	0.000327804	0.000263077	0.000212486	0.000834444	0.00052514	0.00054901	0.000575916	0.00051305	0.000247091	0.00036516	0.000347456	0.00031964	0.000236745
keto-Leucine	0.00023116	0.00028486	0.000182631	0.000199412	0.000234947	0.000256136	0.00022633	0.000190819	0.000212062	0.000194406	0.000640807	0.000425046	0.000310619	0.000434296	0.000376244	0.000235967	0.000318543	0.000280325	0.000248714	0.000229738
Leucine	0.0131382	0.0132038	0.0115708	0.0126942	0.01217	0.0125945	0.0119977	0.0128212	0.0122749	0.012365	0.0189278	0.019133	0.0193234	0.0185827	0.0203241	0.0151408	0.0152611	0.0156989	0.0160219	0.0161627
Lysine	0.00287379	0.00321043	0.00270928	0.00285724	0.00277786	0.00324478	0.00304097	0.00349093	0.00326535	0.00345558	0.00550262	0.00612579	0.00538834	0.00524718	0.00638663	0.0033495	0.00333304	0.00296332	0.00287183	0.00305451
LysOH (hydroxy Lysine)	3.75175e-05	3.22833e-05	3.45421e-05	2.96661e-05	2.58239e-05	3.38371e-05	2.64167e-05	4.32599e-05	3.41975e-05	3.3431e-05	5.08495e-05	5.84459e-05	4.46401e-05	6.17201e-05	3.98424e-05	2.57974e-05	3.53377e-05	2.86336e-05	2.9174e-05	2.93751e-05
Malate	0.124956	0.1206	0.151042	0.140644	0.149785	0.159344	0.180018	0.140104	0.163596	0.180278	0.111638	0.129707	0.142875	0.13197	0.133517	0.149054	0.142484	0.150961	0.151757	0.167596
Methionine	0.000475119	0.000479849	0.000423745	0.00045372	0.000449605	0.000544377	0.000467132	0.000538107	0.000529947	0.000550713	0.000971844	0.000948791	0.000976774	0.000909911	0.00101941	0.000741973	0.000728621	0.00075107	0.000761797	0.0008008
Methyl-Histidine	0.000256851	0.000269142	0.000252643	0.000213911	0.000239693	0.000274912	0.000226934	0.000321501	0.000275626	0.000308733	0.000344511	0.000364284	0.000296867	0.000418426	0.000394082	0.000347814	0.000330788	0.000307911	0.000292939	0.000282677
MetSO (methionine sulfoxide)	0.000102354	9.76488e-05	8.52358e-05	9.73394e-05	8.61161e-05	0.000138604	0.00017049	0.000169807	0.000190343	0.000165082	0.000121018	0.000121456	0.000125392	0.000110295	0.000132594	0.00010817	0.000138154	0.000134636	0.00010697	0.0001524
NAD	0.00282612	0.00276031	0.00239567	0.00246688	0.00251473	0.00220845	0.00206251	0.00232695	0.00214447	0.00214024	0.00304256	0.0030315	0.00297017	0.0032215	0.00312074	0.00236785	0.00236759	0.00245068	0.00228668	0.00213624
NADP	0.000740422	0.00069432	0.000690303	0.000677669	0.000694991	0.000918794	0.000849881	0.00089781	0.000961253	0.000767904	0.00177684	0.00150595	0.0012929	0.00159587	0.0014397	0.000890282	0.000995457	0.000967872	0.000913228	0.000916412
NMMA (N-monomethyl-L-arginine)	0.000730026	0.000709983	0.000692584	0.000516631	0.000559461	0.000528119	0.000406415	0.000515401	0.000545812	0.000421911	0.000974303	0.000750662	0.000827315	0.000905239	0.000865856	0.000576012	0.000632218	0.000551567	0.000451612	0.000501147
Ornithine	0.000167517	0.000175692	0.000149277	0.000148933	0.000152747	0.000150829	0.000146087	0.00016888	0.000159092	0.000151632	0.000168998	0.000213935	0.000184364	0.000216848	0.000196808	8.27885e-05	7.36903e-05	6.64253e-05	7.06443e-05	6.87732e-05
Phenylalanine	0.0088702	0.0095745	0.00820157	0.00885754	0.00866348	0.00926179	0.00925703	0.00941734	0.00961906	0.0095832	0.0151844	0.0142597	0.0138703	0.0132174	0.0149268	0.0108971	0.0114803	0.0118092	0.0116883	0.0120754
PhosphCreatine	0.0171779	0.020681	0.0240318	0.0234558	0.021207	0.0354415	0.0352504	0.0273476	0.0305461	0.0394894	0.0142522	0.015326	0.0119814	0.0188848	0.0110929	0.0256503	0.0266537	0.0279066	0.0208984	0.0208145
PrOH (Hydroxyproline)	0.000245534	0.000265426	0.000221249	0.000239226	0.000236601	0.00040124	0.000393759	0.000432771	0.000404454	0.000408916	0.00050009	0.000534098	0.000492666	0.00052935	0.00048713	0.000331427	0.000342958	0.000345063	0.000363703	0.000342988
Proline	0.080053	0.0816026	0.0706798	0.0731188	0.0729033	0.0575223	0.0542397	0.0605167	0.0564293	0.0552988	0.0815182	0.0835484	0.0802767	0.0838745	0.0818346	0.051895	0.0531824	0.0528976	0.0534366	0.0517236
SAH (S-Adenosyl-L-Homocysteine)	8.10252e-05	7.88638e-05	7.33682e-05	7.97644e-05	7.57348e-05	0.000102077	0.000105985	9.94333e-05	8.41484e-05	7.73321e-05	8.07073e-05	7.8637e-05	7.50295e-05	7.45917e-05	7.49748e-05	8.20888e-05	8.49827e-05	9.57755e-05	8.58995e-05	8.68122e-05
SAM (S-Adenosyl Methionine)	0.000369095	0.00033406	0.000373436	0.00041371	0.000442081	0.000326778	0.000359571	0.000363451	0.000416198	0.000407809	0.000463923	0.000445904	0.000473442	0.000421538	0.000530377	0.00079114	0.000931873	0.000830277	0.000941252	0.00090365
Sarcosine	3.98362e-05	4.01827e-05	3.30857e-05	3.7615e-05	3.92243e-05	2.13586e-05	2.33655e-05	2.50648e-05	2.40136e-05	2.25043e-05	3.12707e-05	3.00434e-05	2.96489e-05	2.78535e-05	2.85575e-05	2.49957e-05	2.28714e-05	2.68628e-05	2.59496e-05	2.47256e-05
Serine	0.000605615	0.000676321	0.00052794	0.000553685	0.000607724	0.000678617	0.00060387	0.000745243	0.000728221	0.000828512	0.00221989	0.00202955	0.00200349	0.00192059	0.0022174	0.00139091	0.00125848	0.00122816	0.0012318	0.00131881
Simetric Dimethy Arginine	0.000325991	0.000318473	0.000267655	0.000274748	0.000283888	0.000332812	0.000283257	0.000338073	0.000342901	0.000382137	0.00107715	0.000883264	0.000909448	0.000796282	0.0010479	0.000688667	0.000714811	0.000679719	0.000748354	0.000819421
Succinate	0.00161002	0.00117903	0.00146249	0.00153641	0.00162437	0.00176114	0.00212245	0.00202015	0.00178614	0.00153626	0.00125044	0.00247229	0.00221813	0.00249994	0.00251552	0.00183995	0.00187036	0.0019661	0.00200997	0.00241263
Taurine	7.70753e-05	9.13663e-05	6.365e-05	7.1002e-05	6.87034e-05	0.000122343	0.000108359	0.000133433	0.000119267	0.000114754	7.38453e-05	8.3556e-05	6.57407e-05	8.17522e-05	7.02413e-05	1.78597e-05	1.87111e-05	1.61304e-05	1.71229e-05	1.77645e-05
Threonine	0.00360667	0.00389452	0.00343158	0.00383852	0.00362559	0.00690658	0.00681149	0.00706714	0.00659089	0.00725167	0.00687718	0.00640946	0.00670381	0.00650887	0.00675352	0.00620821	0.00656393	0.00614115	0.00612841	0.00610535
TMA (Trimethylamine)	0.000390734	0.000381441	0.000343079	0.000352432	0.000339003	0.000308868	0.000296145	0.000306635	0.000290732	0.000297574	0.000371305	0.000407652	0.000349664	0.000377552	0.000365109	0.000238643	0.000251994	0.000250751	0.000248141	0.000238407
TMAO (Trimethylamine N-oxide)	3.09804e-05	3.0946e-05	2.9057e-05	2.90655e-05	2.9488e-05	3.10571e-05	2.77743e-05	2.70697e-05	3.17183e-05	2.88094e-05	3.70557e-05	3.46087e-05	3.14872e-05	3.95956e-05	3.52906e-05	2.81351e-05	3.40796e-05	2.73527e-05	2.92903e-05	2.71345e-05
Tryptophan	0.000914771	0.000909931	0.000846609	0.000910464	0.000883585	0.000921998	0.000911594	0.00090553	0.0008971	0.000895356	0.00143599	0.00133521	0.00130586	0.00128348	0.00137815	0.000986976	0.00111587	0.000962536	0.00104394	0.00105384
Tyrosine	0.00369231	0.0036712	0.00326464	0.00359051	0.00355576	0.00378668	0.00371274	0.00384582	0.00372287	0.0038765	0.00565802	0.00565422	0.00535457	0.00516813	0.00580841	0.00458836	0.00466192	0.00472861	0.004733	0.00473475
UDP-glucose	0.0681641	0.0687297	0.0863185	0.0807312	0.0825986	0.0856002	0.0993373	0.0754955	0.0803536	0.0853172	0.0811359	0.086784	0.0926739	0.0813908	0.0856284	0.0293819	0.0293196	0.0326055	0.032317	0.0336304
UMP	6.34449e-05	5.58713e-05	5.49199e-05	4.53492e-05	6.87522e-05	3.24601e-05	3.16878e-05	3.99285e-05	3.03527e-05	2.49969e-05	4.08693e-05	2.97486e-05	2.77527e-05	3.0206e-05	2.8196e-05	4.25269e-05	3.57258e-05	4.4393e-05	4.13276e-05	4.51341e-05
Uridine	5.72883e-05	5.44674e-05	4.5643e-05	4.66898e-05	5.16593e-05	0.000100038	8.26515e-05	0.000126961	0.000139964	0.000165447	9.70251e-05	7.9433e-05	7.72965e-05	8.90009e-05	8.43694e-05	0.000112623	0.000151647	0.000121465	0.000132173	0.000127443
Valine	0.00549208	0.00561881	0.00482339	0.0051725	0.00515827	0.00497916	0.00463203	0.0049458	0.00475958	0.00489344	0.00819455	0.00812111	0.0082799	0.00803136	0.00873242	0.00611056	0.00619707	0.00607663	0.00629792	0.00641411

## Sheet: Table S2B
Sample	NSUN2-/- skin				NSUN2+/+ Wild-type skin
Lysine	0.395578	1.93918	1.73108	1.21482	2.4601	2.76701	1.55988	0.482229	1.92149
Ornithine	1.12853	2.9467	3.25328	1.9708	2.04861	2.33262	1.33848	0.69107	1.38518
Alanine	0.422922	1.97728	2.67937	2.14376	1.78504	1.92426	1.17556	0.458697	1.44334
Arginine	5.69638	12.0879	13.1314	9.74193	11.319	10.0943	9.25075	3.40825	7.45985
Asparagine	0.17124	0.594281	0.61941	0.429079	0.611171	0.635852	0.436252	0.153914	0.402737
Glycine	0.0391199	0.154417	0.18252	0.12066	0.113851	0.155002	0.102467	0.0282196	0.0911504
Histidine	1.4828	4.06343	4.484	3.0632	6.90689	6.88163	4.77484	1.27007	4.11438
Serine	2.9746	8.22372	8.27037	6.14479	6.90203	7.29998	5.30309	1.82258	4.58376
Aspartate	0.275494	1.16101	1.42524	1.46801	1.16695	1.35005	0.995929	0.312013	0.995911
Carnosine	0.405673	1.67277	1.42434	0.634098	0.230784	0.197238	0.125285	0.0712425	0.165679
Taurine	0.117637	0.555723	0.634162	0.513137	0.495999	0.543571	0.357806	0.169935	0.442146
Carnosine	6.88865	18.2744	23.7704	16.6694	23.7976	25.6836	16.7675	9.93574	18.3975
Methylhistidine	0.0507719	0.28317	0.33491	0.188876	0.283589	0.375184	0.184379	0.0673448	0.218022
Threonine	0.209309	0.924736	1.04388	0.94605	0.958365	1.04182	0.679554	0.323378	0.622727
Hydroxyproline	0.688051	3.32584	3.51933	2.79825	2.43903	2.9763	1.6533	1.03445	2.1811
Anserine	0.0363274	0.361604	0.227851	0.213712	0.133643	0.148994	0.0528306	0.0314047	0.0473288
Glutamate	14.1365	62.3455	87.298	54.4538	60.6127	75.835	41.2896	22.2537	46.8601
Citrulline	1.22931	3.84797	5.12066	2.91677	6.61731	9.22459	4.32046	1.94714	3.84587
MethionineSulfoxide	0.00459645	0.00991476	0.0135179	0.0111535	0.0153074	0.019908	0.00841118	0.00390146	0.00769213
PhosphoCreatine	0.81551	0.951541	1.98116	0.73219	1.07084	0.596512	0.524907	0.81411	0.597893
N-MethylMonoArginine	0.00206008	0.00679123	0.0113501	0.00636743	0.00688231	0.0112176	0.00393343	0.00243429	0.00389592
GammaAminoButyricAcid	0.000353857	0.000862683	0.00135639	0.000953433	0.00143325	0.00182059	0.000711156	0.000440022	0.00152999
Betaine	2.4124	7.59399	10.1608	6.70429	8.31871	11.7646	6.18454	3.2431	6.66586
SAM	0.0190488	0.0752452	0.0992793	0.0467788	0.0619998	0.0731476	0.0376657	0.0263257	0.0454201
Proline	3.93223	12.5229	14.6084	10.6257	12.5004	16.0755	8.4252	3.67044	8.03793
Choline	1.18053	3.44255	4.35766	2.8779	3.11734	4.78949	2.38404	1.30045	2.76902
AlphaAminoAdipate	0.0051089	0.0277715	0.0308818	0.0186979	0.0237275	0.0309258	0.0169717	0.00751827	0.0165079
Creatine	0.0694361	0.27217	0.307416	0.215808	0.182535	0.258038	0.128377	0.0849491	0.162392
Sarcosine	0.00219962	0.0101583	0.00984963	0.00744925	0.00681437	0.00855033	0.00492893	0.00268866	0.00539088
CDP-Choline	0.0561051	0.222184	0.300815	0.155532	0.207688	0.263324	0.114426	0.0803507	0.132991
Creatinine	0.142979	0.206127	0.226551	0.179078	0.183225	0.203922	0.162639	0.141725	0.159773
AsymetrycDiMethylArginine	0.000595407	0.00180278	0.00223507	0.00160981	0.00239203	0.00258598	0.00108693	0.000822899	0.00131695
SymetricDimethylArginine	0.0194134	0.0496714	0.0687843	0.0288571	0.0397483	0.0656453	0.031533	0.0193882	0.0317679
CMP	0.109856	0.298466	0.415557	0.21306	0.213508	0.337057	0.115661	0.104801	0.215923
Malate	2.85817	14.9178	28.6693	8.41243	14.3904	20.835	5.86435	4.43805	7.03788
Valine	2.11229	5.62529	6.8356	4.34536	5.29462	6.86898	3.55866	1.75176	3.44916
UMP	0.0754552	0.222649	0.284339	0.166633	0.0937884	0.142614	0.0540269	0.0742854	0.132167
Cytosine	0.575363	1.21485	1.11642	0.780016	2.32284	3.65812	2.02029	0.637061	1.55244
NADP	0.101338	0.192998	0.210898	0.129298	0.112435	0.16764	0.0575282	0.0755331	0.20448
AMP	2.89244	10.2658	10.9899	7.37327	2.96999	3.64804	1.87935	3.51429	4.85959
Cytidine	0.292887	0.734074	0.731379	0.500382	1.39179	2.36518	1.24262	0.357165	0.965633
GMP	0.199841	0.359965	0.457616	0.267646	0.255662	0.426434	0.182868	0.201691	0.317555
Methionine	0.0454406	0.149582	0.159632	0.179632	0.348836	0.257289	0.129421	0.0602294	0.134648
NAD	0.113921	0.367987	0.416753	0.2499	0.217702	0.216812	0.124238	0.139434	0.174185
NicAm	0.183722	0.56788	0.73017	0.49094	0.611368	0.828183	0.44575	0.226233	0.516712
Citrate	10.2508	23.6441	28.9663	10.8843	12.8174	18.1399	7.72874	5.44142	10.2812
Fumarate	0.0270057	0.0710154	0.133402	0.0679447	0.0742895	0.141184	0.0516256	0.0307712	0.0500908
Isoleucine	0.834206	2.61179	2.99961	1.78192	2.25526	2.69358	1.40454	0.683426	1.38139
Succinate	0.89678	3.6638	4.59017	2.3802	2.52507	3.52685	1.3543	1.24191	2.24907
3-Hydroxybutyrate	0.019049	0.0573837	0.0631001	0.0803021	0.109605	0.116764	0.058637	0.0596072	0.0709529
Uridine	0.104017	0.270966	0.344914	0.186364	0.302743	0.372667	0.167915	0.0738715	0.197064
GSSG	0.145285	0.711076	0.652467	0.497203	0.440326	1.12245	0.515622	0.153612	0.847443
Leucine	1.49953	4.57012	5.36254	3.50726	4.28627	5.0987	2.81205	1.2577	2.60244
Tyrosine	0.517459	1.63517	2.00388	1.78579	1.73285	1.971	1.16091	0.594208	1.52351
SAH	0.00487738	0.0189722	0.0336998	0.0189682	0.0409964	0.0391825	0.0210493	0.00790134	0.0199329
Adenosine	3.0775	4.42044	7.0452	2.60869	3.29577	5.95049	3.68743	2.76799	3.9546
cAMP	0.00481916	0.0171974	0.0240477	0.00978013	0.011279	0.00962938	0.00911112	0.00548321	0.00738892
Inosine	0.239284	0.382661	0.507925	0.255015	0.457537	0.593447	0.35259	0.220089	0.382567
Guanosine	0.208808	0.429799	0.478709	0.230475	0.714225	0.986609	0.586958	0.218821	0.39005
Phenylalanine	1.0024	3.18599	4.23718	2.41849	3.27807	4.21446	2.12708	1.01851	2.09488
Serotonine	0.00335811	0.0100044	0.0119054	0.00709427	0.0047461	0.00548335	0.00235801	0.00267157	0.0047545
Adenine	0.0222867	0.0749508	0.09974	0.0642915	0.0647994	0.0996604	0.0373037	0.0278285	0.0572015
FAD	0.0106033	0.0229102	0.0321675	0.0201042	0.0237597	0.0258995	0.012897	0.0148866	0.0150127
Tryptophan	0.16014	0.547575	0.706141	0.343021	0.434309	0.555191	0.28789	0.202408	0.329126
Riboflavin	0.00040182	0.0009375	0.00109559	0.00114319	0.0011013	0.00140188	0.000918385	0.000724922	0.000640297
grey: sample excluded

## Sheet: Table S2C
Samples	NSUN2+/+ wild-type				NSUN2-/-
Lactate	0.7675	0.578	0.5522	0.5069	0.6931	0.7153	0.8144
Choline	0.04	0.0389	0.0302	0.0297	0.0297	0.0305	0.0345
Phosphocholine	0.0338	0.015	0.0262	0.0246	0.0217	0.0218	0.0221
Taurine	1.1444	0.9958	0.8399	0.8607	1.1842	1.1687	1.2071
AMP	0.0243	0.0289	0.0161	0.0308	0.0541	0.0576	0.0601
Glutamate	0.4278	0.4032	0.3769	0.3267	0.3466	0.3949	0.4218
Glutamine	0.3251	0.2939	0.2714	0.2801	0.2036	0.2426	0.2096
Formate	0.0168	0.0221	0.0141	0.0163	0.0181	0.018	0.0187
Alanine	0.2811	0.2681	0.2308	0.2348	0.3072	0.3298	0.4098
UDP-sugar	0.0235	0.0232	0.0205	0.019	0.0191	0.0261	0.0268
Uridine	0.0217	0.023	0.0179	0.0145	0.0149	0.0163	0.0137
Isoleucine	0.0257	0.0197	0.0224	0.0173	0.0228	0.0246	0.0249
Leucine	0.049	0.0393	0.042	0.0308	0.0381	0.0423	0.0427
Valine	0.0839	0.0717	0.0726	0.0537	0.0703	0.073	0.0772
Phenylalanine	0.0263	0.0242	0.0205	0.017	0.0185	0.0203	0.0213
Tyrosine	0.0311	0.0266	0.0268	0.0272	0.0228	0.0257	0.0361
Histidine	0.017	0.0098	0.0111	0.0116	0.0252	0.0263	0.0208
Creatine	0.207	0.2117	0.1663	0.174	0.2369	0.2315	0.2763
Glycine	0.2594	0.2807	0.2809	0.1955	0.3395	0.345	0.3245
Lysine	0.0467	0.0438	0.0357	0.0403	0.0362	0.0356	0.0347
NAD	0.0086	0.0067	0.0078	0.0081	0.0125	0.012	0.0134
Asparagine	0.0333	0.0264	0.0223	0.028	0.0287	0.0316	0.0276
Aspartate	0.0913	0.1001	0.1018	0.0901	0.0898	0.097	0.1314
Pyroglutamate	0.1836	0.1727	0.1836	0.1275	0.2238	0.2147	0.1908
Ornithine	0.0364	0.0283	0.031	0.0248	0.0497	0.0507	0.0485
Tryptophan	0.008	0.0077	0.0086	0.0074	0.0083	0.0085	0.0058
Urocanate	0.021	0.012	0.0177	0.0109	0.0254	0.0249	0.0249
Serine	0.2252	0.2255	0.2383	0.1675	0.2642	0.2489	0.2549
Betaine	0.0946	0.0991	0.0866	0.0729	0.0609	0.0731	0.0807
Glycerol	0.0567	0.1073	0.0832	0.1136	0.075	0.0817	0.0769
Proline	0.1408	0.1005	0.1316	0.0945	0.1273	0.1163	0.1462
Uracil	0.0069	0.004	0.0036	0.0056	0.0031	0.0029	0.0034
Fumarate	0.0023	0.0028	0.0017	0.0011	0.0027	0.0021	0.0025
Acetate	0.0253	0.0311	0.0335	0.0253	0.0263	0.0281	0.0249
Cytidine	0.0192	0.0222	0.0221	0.0118	0.0056	0.0048	0.0074
IMP	0.0087	0.0098	0.0112	0.0114	0.0166	0.0187	0.0131
Glucose	0.1404	0.1956	0.1542	0.1402	0.2111	0.1748	0.1982
Succinate	0.0225	0.0181	0.0161	0.0176	0.0278	0.0263	0.0268
UMP	0.0078	0.0102	0.006	0.0129	0.0159	0.0184	0.0176
Inosine	0.0621	0.0499	0.0404	0.0361	0.021	0.0318	0.0278
Glutathione	0.066	0.0321	0.0454	0.0222	0.0629	0.0821	0.0836
Myo-Inositol	0.1174	0.0989	0.1061	0.0991	0.1196	0.0929	0.1183
