# Supplementary material for: Cytosine-5 RNA methylation links protein synthesis to cell metabolism
Source: PLoS Biol. 2019 Jun 14;17(6):e3000297. doi: 10.1371/journal.pbio.3000297 (PMC6594628; doi:10.1371/journal.pbio.3000297)
Supplement: S3 Data — (XLSX) [file pbio.3000297.s010.xlsx]

## Sheet: Sheet1
	Metabolite	Significant?	P value	Mean1	Mean2	Difference	SE of difference	t ratio	df	Adjusted P Value
Methionine Cycle	Betaine	No	0.129777	0.003522	0.002768	0.0007538	0.0004748	1.588	18	0.34099
	Choline	No	0.297103	0.008446	0.007738	0.0007079	0.0006592	1.074	18	0.505936
	SAH (S-Adenosyl-L-Homocysteine)	No	0.390432	8.577e-05	8.195e-05	3.823e-06	4.344e-06	0.88	18	0.505936
	SAM (S-Adenosyl-LMethionine)	Yes	0.000697027	0.0003806	0.0006733	-0.0002927	7.168e-05	4.084	18	0.0027852
	Cystathionine	Yes	0.000122997	8.193e-06	1.132e-05	-3.127e-06	6.421e-07	4.87	18	0.000614836
	Methionine	Yes	2.0015e-08	0.0004912	0.0008611	-0.0003699	3.899e-05	9.485	18	1.2009e-07
	Symmetric Dimethylarginine	Yes	1.40078e-09	0.000315	0.0008365	-0.0005215	4.632e-05	11.26	18	9.80944e-09
	Asymmetric Dimethylarginine	Yes	4.147e-11	3.418e-05	0.0001352	-0.000101	7.223e-06	13.98	18	3.73233e-10
	CDP-ch (cytidine diphosphate-choline)	Yes	1.22618e-09	0.000245	0.0006507	-0.0004057	3.574e-05	11.35	18	9.80944e-09
Amino Acids	Proline	No	0.845195	0.06624	0.06742	-0.001182	0.005969	0.1981	18	0.976035
	Isoleucine	Yes	4.81149e-06	0.01107	0.01405	-0.002985	0.0004648	6.421	18	3.36799e-05
	Tryptophan	Yes	6.13556e-05	0.0008997	0.00119	-0.0002905	5.595e-05	5.192	18	0.0002454
	Arginine	Yes	5.85701e-06	0.02596	0.03274	-0.006775	0.001071	6.323	18	3.51416e-05
	Valine	Yes	9.78499e-06	0.005048	0.007246	-0.002198	0.0003622	6.069	18	4.8924e-05
	Leucine	Yes	4.00111e-07	0.01248	0.01746	-0.004975	0.0006438	7.727	18	4.0011e-06
	Glutamine	No	0.988027	0.007959	0.007946	1.246e-05	0.0008187	0.01522	18	0.988027
	Tyrosine	Yes	4.85038e-08	0.003672	0.005109	-0.001437	0.0001607	8.942	18	5.33542e-07
	Phenylalanine	Yes	6.66166e-07	0.009131	0.01294	-0.00381	0.0005115	7.45	18	5.99548e-06
	Threonine	No	0.0542627	0.005302	0.00644	-0.001138	0.0005525	2.059	18	0.154115
	Methionine	Yes	2.0015e-08	0.0004912	0.0008611	-0.0003699	3.899e-05	9.485	18	2.4018e-07
	Serine	Yes	7.56221e-07	0.0006556	0.001682	-0.001026	0.000139	7.381	18	6.04975e-06
TCA cycle	Carnosine	Yes	2.02824e-10	0.0007369	0.0003108	0.0004262	3.357e-05	12.69	18	1.62259e-09
	Isocitrate	Yes	0.00173799	0.0001135	4.38e-05	6.969e-05	1.897e-05	3.674	18	0.00865981
	Citrate	Yes	7.10305e-05	0.004845	0.002155	0.00269	0.0005249	5.124	18	0.000497107
	Glutamate	No	0.425527	0.5473	0.5607	-0.0134	0.01644	0.8154	18	0.505819
	Malate	No	0.237203	0.151	0.1412	0.009881	0.008081	1.223	18	0.505819
	Succinate	Yes	0.0100859	0.001664	0.002106	-0.0004417	0.0001537	2.874	18	0.0397374
	Fumarate	Yes	9.80985e-05	0.000279	0.0004471	-0.0001681	3.379e-05	4.975	18	0.000588447
	Aspartate	No	0.209391	0.0002716	0.0003519	-8.026e-05	6.165e-05	1.302	18	0.505819
Statistical significance determined using the Holm-Sidak method, with alpha = 0.05.
Each row was analyzed individually, without assuming a consistent SD.
NSUN2 expressing cells pooled (n=10)
NSUN2-lacking cells pooled (n=10)
