# Supplementary material for: Cytosine-5 RNA methylation links protein synthesis to cell metabolism
Source: PLoS Biol. 2019 Jun 14;17(6):e3000297. doi: 10.1371/journal.pbio.3000297 (PMC6594628; doi:10.1371/journal.pbio.3000297)
Supplement: S4 Data — S4A: RNA sequencing data of NSUN2+/+, NSUN2+/−, and two lines of NSUN2−/− human dermal fibroblasts. S4B: RNA sequencing data NSUN2−/− cells reexpressing the NSUN2 protein or the empty vector as a control. (XLSX) [file pbio.3000297.s011.xlsx]

## Sheet: Tab S4A
Ensembl ID	Name	Mean	Log2FC [KO/WT]	padj [KO/WT]	NSUN2-/-line1.1	NSUN2-/-line1.2	NSUN2-/-line1.3	NSUN2-/-line1.4	NSUN2-/-line2.1	NSUN2-/-line2.2	NSUN2-/-line2.3	NSUN2-/-line2.4	NSUN2+/-.1	NSUN2+/-.2	NSUN2+/-.3	NSUN2+/-.4	NSUN2+/+.1	NSUN2+/+.2	NSUN2+/+.3	NSUN2+/+.4
ENSG00000138829	FBN2	4616	3.822	4.475e-258	63.5	62.9	60.9	65.7	61.5	61.8	63.4	64.3	5	5.1	5	5.1	3.2	3.4	3.3	3.4
ENSG00000106546	AHR	899.9	-1.467	6.159e-208	10.8	12.1	12.4	11.8	12.6	11.9	12.1	12.8	30.4	35.3	31.7	33.8	32.7	34.5	35.1	34.6
ENSG00000185551	NR2F2	1021	1.312	2.687e-201	72.2	76.8	68	70.4	75.8	73.1	75.4	72.1	26.4	28.4	27.7	29.6	29.9	30.1	30.5	31.5
ENSG00000142910	TINAGL1	392.9	3.496	7.708e-177	33.6	27.8	30.2	26.6	38.3	38.4	38.7	33.3	3.4	3.2	3.3	2.9	2.5	2.6	1.8	2.5
ENSG00000169851	PCDH7	480.4	2.819	5.287e-135	15.8	16.1	15.7	15.4	11.7	11.1	11.3	11.9	2.1	2	2	2	1.7	1.7	1.6	1.5
ENSG00000119927	GPAM	870.8	1.874	6.074e-132	35.7	41.6	40.2	39.1	31.4	30.5	31.6	33.3	9.2	9.3	9	10.4	9.5	9.1	9.7	9.9
ENSG00000133816	MICAL2	2635	0.9584	4.74e-130	63.5	63.3	64.8	64.2	57.8	60	61.5	56.9	32.4	34.3	32.3	31.3	31.4	30.9	29.8	30.5
ENSG00000196154	S100A4	1817	-1.527	4.237e-123	180.8	175.1	178.8	179.6	212.5	216.5	224.4	202	614.6	566.2	629.9	567.6	578.5	536.9	539.2	527.5
ENSG00000100439	ABHD4	1930	1.005	1.719e-121	156.1	144.4	149.1	157.5	159.6	168.4	167.8	152.4	82.9	85	75.7	76	76	77.4	76.2	75.2
ENSG00000171793	CTPS1	836.7	1.481	9.718e-117	44.3	41.8	48.1	46.7	45.1	44.8	43	45	18.4	16.7	18	16.5	13.7	15.2	15.2	13.7
ENSG00000154277	UCHL1	910.1	2.555	7.059e-99	171.6	150.4	168.1	165.8	114.7	113.2	110.3	102.9	22.1	21.3	22.2	19.6	25.6	22.4	23.5	20.9
ENSG00000135218	CD36	124.4	4.085	1.601e-96	11.4	12.3	12.7	13.4	9.4	8.6	8.7	9.9	0.9	0.9	0.7	0.3	0.2	0.3	0.4	0.3
ENSG00000115129	TP53I3	898.8	1.598	2.629e-91	99.6	86.3	90	88.5	75.1	78.5	80.5	70.3	29.9	28.2	29.5	28.9	28.3	24.4	24.1	24.8
ENSG00000133110	POSTN	39960	2.488	1.927e-87	1981.4	2209.3	2159.1	2129.1	1401	1319.6	1333.5	1516.8	305.2	322.4	319.4	348	255	266.1	272.8	287
ENSG00000119280	C1orf198	4374	0.4123	3.983e-85	317.7	334.9	334.8	328.6	327.9	319	330.9	326.1	243.3	242.7	242.4	244.9	240.9	249.9	255.5	248.5
ENSG00000064309	CDON	229.9	-2.147	5.939e-77	1.3	1.3	1.5	1.3	1.2	1.4	1.4	1.4	4.7	6.6	5.3	5	7.1	6.9	7.3	7.1
ENSG00000111275	ALDH2	393	0.9384	1.217e-72	20.5	19.6	20.3	20.4	20.2	20.7	18.9	19.3	10.6	10.8	11	10.5	8.9	10.1	10.9	10.3
ENSG00000162772	ATF3	130.9	2.236	2.072e-72	27	24.3	24.4	24.8	19.3	20.6	20.8	18.4	4	3.6	3.6	4.3	5.6	5.5	4.7	5.1
ENSG00000070214	SLC44A1	2002	-1.23	1.589e-70	36.5	41.6	41	40.6	39.1	34.7	34.5	39.6	78.2	85.8	80.3	87.4	95.4	100	98.7	101.1
ENSG00000104177	MYEF2	80.33	2.283	1.109e-68	4.9	4.7	5.1	5.2	4.3	4.5	4.2	5.3	1	1.1	0.8	1.4	0.9	0.8	0.8	0.8
ENSG00000171451	DSEL	1333	-1.061	8.42e-66	12.9	17.1	14.5	15.4	16.1	14.5	14.6	16	28.9	30.8	29.4	31.9	31.3	33	32.9	35.8
ENSG00000143819	EPHX1	720.8	-1.437	7.525e-63	18.8	16	15.7	15.2	20.1	21.1	20.2	18.1	52.9	47.6	46.1	40.3	55.4	52.7	52.8	50.5
ENSG00000145423	SFRP2	885.7	-4.506	2.965e-61	4.1	4	3.8	3.8	2	2.2	2	1.8	68.6	64.7	61.9	56.5	207.9	192.4	183.4	170.3
ENSG00000135540	NHSL1	244	1.796	5.653e-60	5.1	5	4.6	4.8	4.6	4.2	4.8	4.7	1.5	1.7	1.2	1.8	1.1	1.1	1	1.3
ENSG00000109063	MYH3	131.6	2.108	6.497e-60	2.6	2.4	2.3	2.6	2.4	2.3	2.2	2.4	0.3	0.6	0.4	0.4	0.7	0.7	0.7	0.5
ENSG00000146242	TPBG	1515	0.8845	2.424e-57	113.1	102.9	107.4	106.6	95.2	92.1	94.1	92.6	52.7	50.7	53.3	50.6	56.3	57.4	57.5	55.3
ENSG00000183775	KCTD16	257.4	2.9	4.623e-56	26.1	30.7	28.9	28.2	16.9	16.8	17.5	19.9	2	2.3	1.8	1.8	3.5	3.5	3.5	3
ENSG00000141448	GATA6	169.1	1.733	3.645e-55	11.2	10.5	10.6	10.1	8.5	8.8	8.5	7.4	2.6	2.4	2.9	2.8	3.5	2.6	2.7	2.6
ENSG00000112414	ADGRG6	320.8	2.341	1.185e-54	6.3	6.9	7	7.7	11.1	11.5	10.2	11.9	1.5	2.1	1.8	1.6	1.5	1.5	1.7	1.6
ENSG00000127863	TNFRSF19	623.5	-4.148	3.15e-53	1	1.6	1.8	1.2	2.5	2.3	2.6	2.8	31.3	30.3	30.9	30.5	91	87	92.7	93
ENSG00000140937	CDH11	10610	-0.5489	1.736e-52	211.3	214.2	220.1	215.1	218.1	215.2	213.8	215.4	329.8	339.3	325.2	334.3	300.9	296.6	299.6	297.7
ENSG00000176532	PRR15	129.4	2.484	2.656e-52	40.5	35.6	39.1	35.3	35.3	34.7	35	38.7	10.4	7.4	7.8	6.5	3.7	3.5	5	4.1
ENSG00000125730	C3	1247	1.047	1.757e-51	22.5	20.5	21.5	22.3	21.3	22.3	22.7	19.4	9.5	9.3	9.3	9.1	12.1	11.1	11.4	11.2
ENSG00000172575	RASGRP1	150	2.071	9.829e-51	4.4	4.6	4.2	4.2	5.7	6.7	6	6.8	1.1	1.1	1.1	1.4	1.2	1.2	1.5	1.1
ENSG00000157766	ACAN	4300	2.264	1.264e-50	48.5	44.3	40.2	43.1	69.5	75	76.1	67.9	10.3	9.6	10	8.9	13.6	13.3	12.4	12
ENSG00000196526	AFAP1	2793	1.121	6.547e-49	109.8	107.7	103.7	108	86.6	87.6	88.7	86.5	47.3	49.5	47.6	47	40.8	41.2	41.2	40.4
ENSG00000115935	WIPF1	1350	-0.536	3.781e-48	40.9	41.3	40	42.1	41.9	42.6	43.4	45.3	60.6	65.1	63.2	62.5	58.5	60.2	61.5	58.3
ENSG00000170271	FAXDC2	125.1	-1.311	1.352e-46	4.1	3.2	4	3.7	4.7	5.2	5	4.5	11.4	10.8	10.4	11	10.9	10.7	11.1	10.2
ENSG00000169432	SCN9A	494.9	4.22	1.919e-46	14.3	17.1	15.5	16.6	4.8	4.1	4.5	5.2	0.1	0.2	0.1	0.3	0.2	0.4	0.3	0.4
ENSG00000175130	MARCKSL1	437.7	0.7563	4.906e-46	59.5	59	58.6	59.7	62.2	55.6	65.8	62.5	37.7	35.6	37.7	37.5	33.5	33.4	33.3	36.8
ENSG00000114861	FOXP1	1155	1.16	5.309e-46	42.5	45.8	42.5	43.4	37.4	35.2	34.8	37.9	16.9	20	19.1	20.1	14.3	16.8	17.4	17
ENSG00000186352	ANKRD37	107	2.086	5.309e-46	29.8	25.9	26.7	27.9	18.8	20.5	21.1	18.8	6.3	5.1	7.3	4.4	4.9	4.7	4.8	4.4
ENSG00000204381	LAYN	1101	-1.714	1.009e-45	28.2	27.6	26.3	27.5	30	27.5	28.8	28.7	74.5	78.4	72.5	75.1	116.2	116.5	113.3	114.8
ENSG00000111859	NEDD9	1066	1.108	4.249e-45	34.1	34.9	35.3	37.5	32.7	33.4	33.3	34.2	18.1	17.7	17.6	18.1	13	13.4	14.2	14.7
ENSG00000125538	IL1B	151.5	4.651	1.824e-44	38.1	37.3	38.1	38.8	9.4	10	9.9	9.8	0.3	0.4	0.4	0.2	0	0.1	0.1	0.2
ENSG00000204103	MAFB	107.4	-1.599	6.118e-44	4	3.4	3.7	3.6	2.9	3.2	4	2.8	11.8	12.7	10.6	10	11.3	8.2	10.7	11.1
ENSG00000145242	EPHA5	93.59	4.423	6.701e-44	4.9	6.2	5.4	5.3	2.1	2.1	2.1	2.3	0.2	0.1	0	0.1	0	0	0	0
ENSG00000102755	FLT1	151.3	2.343	4.433e-43	3.5	3.4	3.1	3.3	3.9	4.1	4.5	5	1.1	0.9	0.6	1	0.5	0.4	0.5	0.6
ENSG00000189056	RELN	25.97	3.867	6.875e-43	0.4	0.4	0.3	0.4	0.2	0.3	0.2	0.3	0	0	0	0	0	0	0	0
ENSG00000241644	INMT	74.56	-2.184	9.338e-43	1.8	3.5	2.1	1.7	2.4	1.8	1.2	2	9.8	9.6	9.7	8.5	9.8	9.8	13.5	9.9
ENSG00000164107	HAND2	93.98	-3.13	3.858e-42	0.7	1.5	1.4	1.5	1.7	0.9	2.4	1.7	22.8	23	23.6	19.3	10.4	12.3	11.7	13.2
ENSG00000133169	BEX1	91.66	2.637	5.16e-42	32.8	32.8	34.1	36.6	22.5	23.6	20.2	17.1	2.8	3.4	3	2.6	5.3	4.2	4.5	4.6
ENSG00000138386	NAB1	690.6	0.8265	1.24e-41	36.6	42.6	41.5	39.8	38.2	36.4	36.5	40	21.6	23.3	23.2	23.1	18.2	20.2	22.6	22.9
ENSG00000178773	CPNE7	55.83	1.899	2.413e-41	2.5	2.8	2.9	3	2.7	3.3	2.8	2.5	0.9	0.8	0.6	0.6	0.9	0.9	0.5	0.6
ENSG00000109472	CPE	1234	0.9314	2.898e-41	64.8	61.4	63.4	65.8	75.1	73.7	75.2	73.7	37.8	37.4	40.6	38.9	32.8	32.5	36.4	31.8
ENSG00000114200	BCHE	36.98	4.398	3.905e-41	2.8	3.4	3.4	3.1	1.3	1.5	1.3	1.6	0	0	0.1	0	0.1	0	0	0
ENSG00000138032	PPM1B	436.3	0.7875	9.366e-41	23.4	23.8	24.5	25.8	22.9	24.8	22.2	25.7	14.6	14.9	15.2	14.4	12	14	13.1	13.3
ENSG00000118263	KLF7	1657	0.7126	2.662e-40	137.2	147.1	141.8	143.5	126.8	126.6	127	130.8	75	77.8	77.8	78.2	88.5	88.1	83.7	88.7
ENSG00000106617	PRKAG2	608.4	0.9146	5.061e-40	23.9	27.4	27.2	27.4	25.7	24.2	24.6	27.9	12.4	12.8	12.1	13.5	13.7	13.6	16.4	15.4
ENSG00000102760	RGCC	62.36	-3.518	1.25e-39	0.7	0.6	1.6	1.2	1.2	1.3	0.8	0.7	12	12	10	12.9	22	24	30.5	24
ENSG00000120899	PTK2B	200.5	1.729	1.653e-39	7.2	7	6.8	6.4	5.8	5.7	6.1	4.9	2	2.2	2.2	2.3	1.7	1.4	1.2	1.5
ENSG00000180660	MAB21L1	256.8	-3.955	2.125e-39	0.6	0.9	1.3	1.1	0.5	1.2	0.8	0.9	12	12.6	12.6	12.7	46.6	46.9	47.9	46.9
ENSG00000152990	ADGRA3	296.4	0.8145	3.693e-39	6	6.2	5.9	6	6.4	5.5	5.9	6.4	3.1	3.3	3.2	3.3	3.4	3.4	3.9	3.7
ENSG00000198848	CES1	126	-4.289	1.342e-38	0.2	0	0.1	0.2	0.2	0	0.2	0	4.2	3.9	4.1	3.9	15.5	14.3	14.2	13.9
ENSG00000013588	GPRC5A	565	2.381	1.472e-38	71.4	72.3	71.3	71.5	40.1	39.5	40.3	40.8	10.5	11.4	12	12.3	6.7	8.8	7.6	7.4
ENSG00000138801	PAPSS1	669.9	-0.6361	2.093e-38	17.4	17.8	19.2	19.1	17	18	17.5	18.4	27.2	26.2	26.3	28.4	27	29	30.5	29.9
ENSG00000078401	EDN1	112.2	-2.017	3.027e-38	3.5	5.3	5.8	5.1	2.6	2.7	4.1	4.7	18.1	24.9	20.7	19.4	16.1	16.1	16.3	15.9
ENSG00000171604	CXXC5	812.9	-0.8536	3.134e-38	37.9	38.9	40.7	37.7	40.8	36.8	37.3	37.4	63.8	65.3	63	61.5	79.6	73	78.2	74
ENSG00000125148	MT2A	1654	1.333	5.199e-37	659.3	542.5	542.2	456.6	424.2	430.6	445.3	411.8	195.2	170.7	199.2	231.3	194.8	180.3	190.9	162
ENSG00000187688	TRPV2	182.6	-2.067	1.029e-36	2.1	2.1	1.7	1.9	1.6	1.6	1.6	1.6	6.9	5.7	5.7	5.9	11	9.7	9.9	9.5
ENSG00000065361	ERBB3	21.44	3.215	1.725e-36	0.7	0.6	0.7	0.5	0.6	0.6	0.5	0.5	0	0.1	0	0	0.1	0	0	0.1
ENSG00000162849	KIF26B	881.4	-0.9351	3.194e-36	6.2	5.6	5.5	5.3	6.3	6.9	6.7	6.5	10.6	11.1	10.8	10.7	13	13.1	12.5	12.4
ENSG00000184371	CSF1	1996	-0.5761	7.378e-36	62.3	54.9	57.6	57.9	61.3	64.8	62.6	57.7	97.8	90.6	90.5	85.3	94.4	85.3	86.5	84.9
ENSG00000145675	PIK3R1	641	-0.7165	9.057e-36	12.5	14.7	13	14	12.9	12.2	12.2	13.8	19.4	21.8	22.2	24.2	20.5	21.6	21.6	22
ENSG00000091972	CD200	27.79	2.727	5.145e-35	3.7	3.9	3.6	3.8	3.6	2.9	3.2	3.8	0.6	0.5	0.5	1	0.2	0	0.3	0.5
ENSG00000153885	KCTD15	1116	0.8432	1.281e-33	107.7	101.2	99	99.8	90.7	91.3	88.7	88.5	50.7	47.8	47.5	47.5	59.5	56.3	60.3	55.5
ENSG00000104881	PPP1R13L	841.7	0.9553	4.241e-33	30.6	28.3	26.5	26.5	23.5	27.7	27	23	12.9	13.3	12.4	11.8	16.2	15.6	13	13.9
ENSG00000213626	LBH	7071	-1.575	7.003e-33	542.8	541	552.2	538.9	622.2	613.2	601.5	601.4	1414	1358.1	1375.1	1311.7	2270.3	2120.1	2251.2	2145
ENSG00000148841	ITPRIP	727.2	1.002	7.616e-33	45.7	41.8	42.3	41.1	33.7	34.3	33.7	32.6	19.9	19.3	20.3	17.3	20.2	18.6	18.6	17
ENSG00000072210	ALDH3A2	286.9	-0.9739	7.616e-33	7.3	7.9	6.9	6.2	7.2	7.2	5.5	7.4	12	12.8	13.6	12.7	14.7	15.7	14.5	14.1
ENSG00000178860	MSC	314.9	1.093	4.594e-32	44.4	38.8	40.4	37.8	52.5	46.7	54	43.1	24.2	21	21	19.9	20.8	21.6	19.9	17.4
ENSG00000162407	PLPP3	5173	-1.539	8.381e-32	141.9	136	146.8	136.3	220.9	213.9	210.8	217.1	475.9	474.3	473.8	470.8	596.7	585.1	605	599.5
ENSG00000075415	SLC25A3	5360	0.2597	1.505e-31	255.2	242.4	261.8	257.4	258.2	259.1	256.8	262.8	217	214.1	214.3	214.5	211.7	206.8	219.4	217.5
ENSG00000163739	CXCL1	45.13	-2.2	2.557e-31	2.3	1.4	1.3	2.1	3.9	4.7	3.7	4.2	17.7	16.8	15.9	14.6	12	14.9	13.7	14.5
ENSG00000006118	TMEM132A	353.4	1.028	8.419e-31	11.8	9.2	9.2	9.3	9.4	11.3	10.8	8.2	5	4.3	4.9	4.3	5.5	5.2	4.3	4.9
ENSG00000150594	ADRA2A	721.9	-2.621	9.925e-31	6.1	6.1	5.2	6	9.4	10	9.4	10	84.9	82.9	79.8	78.3	40.9	37.7	33	33.2
ENSG00000158747	NBL1	263	-1.3	1.254e-30	9.6	11	11.5	11.6	15.3	16.7	15.5	14.2	33.1	27.5	31.6	30.5	39	35.2	34.4	32.7
ENSG00000115641	FHL2	2616	0.9159	1.362e-30	136.2	130.2	140	139.6	128.7	129.5	130	127.8	79.4	78.6	81	77.2	61.7	60.3	60	60.5
ENSG00000244405	ETV5	401.4	0.6421	1.395e-30	19	19.9	18.7	18.9	19.3	19.2	18.4	20.3	10.4	12	12.6	11.8	12	13.6	13	12.7
ENSG00000169429	CXCL8	28.81	2.314	1.751e-30	8.8	12.7	11.9	9.3	9.2	11.5	9.1	10.8	1.1	1.4	1.9	1.4	1.7	3.2	1.9	1.8
ENSG00000157978	LDLRAP1	431.8	-0.7718	1.913e-30	23.7	23.8	23.5	22.5	20.8	22.7	22.1	18	37.2	39.3	37.6	34.6	42.8	38.6	38.3	35.2
ENSG00000140332	TLE3	971.9	0.976	4.283e-30	33.9	31.5	32	32.2	24.2	27.8	26.1	24.5	16.4	15.5	15.3	14.9	14.8	13	13.6	13.5
ENSG00000188677	PARVB	608.6	-0.5273	1.273e-29	22.7	22.3	22.2	23.6	22	24.4	23.4	21.5	33.1	30.4	35.1	32.6	34.7	30.8	33	32.7
ENSG00000089225	TBX5	145.1	-3.379	1.801e-29	0.9	0.8	0.9	0.9	0.2	0.2	0.3	0.3	16.4	16.7	15.1	15.8	5.5	5.7	6.7	5.6
ENSG00000174437	ATP2A2	9705	0.5493	2.529e-29	250.8	251.6	247.8	255.2	213.6	218.8	217.3	220.9	154	157.3	152.5	160.1	162.9	163.4	163.8	165.9
ENSG00000066629	EML1	308.8	-0.6606	2.818e-29	5.6	5.5	5.2	5.4	6.3	6.1	5.7	6.1	8.7	9.5	9	9.6	9.1	9.3	8.4	8.9
ENSG00000126803	HSPA2	1044	-1.551	3.527e-29	15.5	14.8	14.2	14.8	19.7	20.6	20.5	18.6	43.7	42.2	40.5	42	66.9	60.1	62	65.4
ENSG00000176435	CLEC14A	66.3	3.114	4.151e-29	8	6.6	6.9	7.6	2.9	3.7	3.5	4	0.3	0.1	0.3	0.3	0.9	0.6	0.3	0.4
ENSG00000004399	PLXND1	3479	-0.6865	6.177e-29	34.1	28.6	29.2	30	28	30.1	29.5	25.5	52.4	50.7	49.3	47.6	48	44.8	43.3	43.3
ENSG00000104361	NIPAL2	533.7	-0.7502	9.284e-29	18.6	23	21.3	22.2	22	24.2	19	23.6	33.6	34.6	36	37.3	33.9	39.9	39.6	38
ENSG00000101096	NFATC2	29.94	-3.254	1.092e-28	0.1	0.1	0.1	0	0.1	0.1	0	0	0.7	0.9	0.6	1.2	1.9	1.4	1.5	1.9
ENSG00000135318	NT5E	3460	1.099	1.261e-28	176.2	185.8	183.7	182.9	147.2	140.9	142.5	154.6	84.9	85.6	86.8	85.4	63.5	65.6	67	66.3
ENSG00000111452	ADGRD1	1271	0.9916	3.051e-28	39.6	38.8	39.4	39.3	34	33.4	35	32.2	15.9	15.9	16.3	14.8	20.8	20.5	20.7	20.2
ENSG00000132434	LANCL2	353.1	0.8996	4.103e-28	23.3	25.2	23.3	22.8	19.4	20.6	19.9	20.8	11.7	14	12.7	12.7	10.4	10.4	10.7	10.8
ENSG00000137309	HMGA1	1218	0.8748	4.301e-28	323.1	301.2	332.7	321.2	314.9	317.1	325.7	281.5	208.7	187.6	190.1	174.7	159.5	150	151.7	141.7
ENSG00000111186	WNT5B	906.4	-0.8588	8.376e-28	38.9	36.9	38.1	36.3	39.5	40.6	40.9	35.3	82.5	80.4	76	70.3	66.7	61.8	64	58
ENSG00000163975	MFI2	236.1	1.532	1.278e-27	12.3	10.5	11.2	9.9	7.2	8.8	7.7	6.4	3.2	3.1	3	3.8	3.2	3	2.9	2.3
ENSG00000126218	F10	99.07	-2.147	2.904e-27	2	2.2	2	1.5	0.7	1	1	1	10.1	6.8	7.5	7.5	7.3	6.7	5.6	5.7
ENSG00000174469	CNTNAP2	52.45	3.547	9.542e-27	0.8	0.9	0.9	1	2.3	2.1	2.1	2.9	0.1	0.1	0.1	0.1	0	0	0	0
ENSG00000126368	NR1D1	334.2	0.9559	1.173e-26	15.6	13.6	13.3	14.1	16.4	18.8	17.4	14.6	8.3	9	7.9	7.5	8.5	8.3	6.9	6.9
ENSG00000021645	NRXN3	18.49	2.996	1.479e-26	0.3	0.3	0.3	0.3	0.5	0.5	0.5	0.5	0	0.1	0	0	0	0	0	0
ENSG00000187210	GCNT1	609.9	-1.516	2.726e-26	16.6	19.9	18.6	18.2	12.4	12.9	11	13.3	51.7	53.6	52	55.9	35.2	38.3	41.1	38.4
ENSG00000101680	LAMA1	70.11	1.418	3.104e-26	0.7	0.7	0.6	0.8	0.7	0.7	0.8	0.7	0.3	0.4	0.3	0.3	0.2	0.2	0.2	0.2
ENSG00000105993	DNAJB6	2140	0.503	3.71e-26	143.1	139.3	142.8	140.6	140.7	137.7	131.8	134.6	90.3	90.3	96.3	90.7	111.7	100.5	101.8	100.8
ENSG00000127328	RAB3IP	55.81	1.378	4.191e-26	3.3	3.8	3.3	2.7	3.3	2.9	3.3	3.1	1.4	1.1	1.3	1.2	1.2	0.9	1.3	1.2
ENSG00000047644	WWC3	541.9	0.5983	1.209e-25	12.1	11.9	12.5	12.4	11.1	10.8	11	10.4	8.3	7.9	6.9	7.8	7.5	7.6	7.6	7.3
ENSG00000174282	ZBTB4	2298	-0.2668	2.797e-25	43.5	45.9	44.4	45	42	43.4	45.9	43.7	53.8	53.3	53.8	52.8	54.1	52.9	53.2	52
ENSG00000164125	FAM198B	857.5	-0.9088	3.501e-25	16.7	19.7	19.2	19.5	23.7	21.8	22.1	26.8	37.3	38.7	39.4	41.5	35.9	41.3	41.8	44.8
ENSG00000070614	NDST1	9258	0.5981	6.816e-25	307.6	288.8	281.6	286.6	250.4	265.7	259	234.6	191	189.2	183	180.5	181.7	172.6	168.4	166.6
ENSG00000143013	LMO4	2234	0.697	3.055e-24	364.9	388.9	410.9	403.5	328	324.2	324.3	323	210.1	213.7	214.1	199.7	225.4	230.4	236.1	232.4
ENSG00000115461	IGFBP5	10030	-1.368	3.553e-24	320.5	321.8	320.2	316.3	405.4	419.1	437.9	417.8	1168.4	1203.3	1165.9	1219.1	782.1	775.4	791.6	782.1
ENSG00000185652	NTF3	231.8	-1.006	3.613e-24	10.7	12.2	10.4	11.2	13.6	14.3	12.7	12.1	22.7	20.1	24.5	20.8	28.9	27.7	27	25.4
ENSG00000136869	TLR4	182	-3.585	4.891e-24	0.2	0.2	0.1	0.2	0.2	0.2	0.2	0.2	1.9	3	2.5	2.9	15.2	15.7	15.3	16.5
ENSG00000115008	IL1A	10.26	3.496	5.216e-24	0.8	2	1.9	1.9	1.6	1.6	1.9	1.2	0.1	0	0	0.1	0	0	0	0
ENSG00000198964	SGMS1	447.9	-0.6145	5.358e-24	15.1	17.5	16.5	17.5	17.2	16.9	18.1	16.4	23.5	26.2	25.6	22.8	26.4	28.2	27.1	27.8
ENSG00000122870	BICC1	2261	-1.161	5.757e-24	24.5	25.5	25.9	23.7	35.1	31.7	32.7	35.4	72.8	76.2	74.7	79	55.8	57.3	59.4	59.3
ENSG00000058091	CDK14	752	0.5733	8.168e-24	34.8	37.1	38.1	36.5	43.7	39.6	41.2	43.2	26.3	26.7	26	27.9	24.5	26.3	27	25.7
ENSG00000136861	CDK5RAP2	948.5	-0.6771	8.409e-24	7.7	7.6	6.8	7	8.8	8.8	8.7	8.8	11.9	12.4	12.1	13.1	13.1	13.7	13.4	13.6
ENSG00000162512	SDC3	3026	-0.496	1.118e-23	108.9	105.8	108.4	109.4	116.5	127.3	127	114.6	169.9	156.2	154.7	152.5	171.7	162.2	165.4	163.4
ENSG00000179981	TSHZ1	468.8	-1.579	1.22e-23	4.4	3.5	3.6	4.2	5.1	5	5.4	5	11.1	9.9	10.4	11.5	18.5	17.1	17.6	17.3
ENSG00000138061	CYP1B1	5142	-1.124	1.516e-23	125.5	144.6	134.7	133.8	119.9	111.8	112	127.7	303.5	335.3	324.6	354.4	220.2	232.6	231.9	239.1
ENSG00000069011	PITX1	38.67	2.866	2.749e-23	5.4	4	3.9	4.1	2.8	3.2	3.7	2.6	0.1	0.1	0.1	0.1	0.8	0.6	0.5	0.4
ENSG00000118473	SGIP1	164.6	1.714	3.61e-23	4.4	4.1	5	4.3	7.1	7.6	6.3	8.3	1.8	2	1.8	2.2	1.6	1.4	1.4	1.3
ENSG00000145526	CDH18	14.36	3.244	3.61e-23	0.4	0.4	0.7	0.5	0.8	0.9	0.9	1	0.1	0.1	0	0	0	0	0	0
ENSG00000205221	VIT	149.9	-2.826	4.209e-23	0.5	0.5	0.6	0.5	0.9	0.8	1	1	4.2	3.6	3.3	3.8	11.6	11.8	11.7	11.5
ENSG00000179051	RCC2	1217	0.5556	5.736e-23	61.7	58.3	59.7	57.6	58.9	58.4	63.4	58.8	38.4	37	37.1	35.9	44.2	44.5	42.8	43.7
ENSG00000176170	SPHK1	816.9	1.534	6.881e-23	68.3	55.3	59.5	58.2	46.7	52.9	52.7	42.5	24.4	21	23.8	20.3	15.1	13.9	12	13
ENSG00000001084	GCLC	190.4	0.9187	7.9e-23	7.5	8.9	9.2	9.5	6.9	6.7	7.4	7.7	4	3.9	4.2	4.5	3.9	4.7	4.1	4.2
ENSG00000115252	PDE1A	22.04	-2.249	8.096e-23	0.2	0.4	0.4	0.2	0.2	0.2	0.2	0.1	1.7	1.1	1.4	1.5	1.1	1.4	1.1	1.2
ENSG00000136068	FLNB	8840	0.5514	1.605e-22	93.7	87.6	85.7	91.7	75.4	80.6	81	73.5	58.8	60.1	58	59.3	56.4	55.6	54.5	53.1
ENSG00000074527	NTN4	588.5	1.664	1.665e-22	21.9	21	22.8	22.5	41.6	39.9	37.1	41.7	7.4	8.4	8.8	8.1	9.8	9.8	10.7	10.4
ENSG00000153993	SEMA3D	256.6	-1.52	1.67e-22	2.5	2.6	3.2	2.4	4.2	3.4	4.7	4.9	9.8	12.4	11.3	12.4	8.6	9.8	9	11
ENSG00000101282	RSPO4	14.01	-3.27	2.114e-22	0	0	0.1	0.1	0.1	0.1	0.1	0.2	1.7	1.9	1.4	1.6	4.2	3	2.9	3.2
ENSG00000132970	WASF3	748.9	0.4225	2.325e-22	32.2	33.7	32	35.1	34.1	30.9	32.2	33.8	23.7	26.6	23.1	23.7	24.9	24.8	24.7	25.6
ENSG00000205363	C15orf59	176.3	-0.9919	3.534e-22	10.2	7.8	8.9	9.5	8.8	7.2	9.4	6.7	18.2	18.5	20.2	16.9	17.1	14.7	17.5	14.7
ENSG00000115414	FN1	1316000	-0.3644	5.173e-22	10659.9	10104.7	9883.5	10691.9	9336.6	9749.4	9753.8	9294.7	13258.5	13414.9	12761.4	12880.2	12823	12764.9	12265.9	12208.7
ENSG00000125618	PAX8	38.52	1.705	5.292e-22	3	3.2	3.1	3.5	2	2.5	2.3	2.2	0.7	1	0.7	0.7	0.9	1	0.8	0.6
ENSG00000103742	IGDCC4	29.38	-1.833	5.944e-22	0.1	0.1	0.2	0.2	0.2	0.3	0.3	0.3	0.7	0.9	0.7	0.8	0.9	0.9	0.8	0.8
ENSG00000162104	ADCY9	1427	-0.5872	6.518e-22	18.5	16.9	17.5	17.3	17.5	17.8	18	16.3	28.9	29.6	28.3	27	25.1	24.3	25.2	22.5
ENSG00000171790	SLFNL1	31.3	2.025	7.464e-22	3	1.7	2.3	2.5	2.5	3.1	3.4	3.2	0.5	0.3	0.5	0.6	0.8	0.8	0.7	0.4
ENSG00000137331	IER3	2228	1.275	1.003e-21	419.5	364.6	401.4	387.7	314.2	317.4	323.7	286.3	121.9	107.8	108.2	111.8	174.7	168	170.1	167.9
ENSG00000124151	NCOA3	988.1	0.5353	1.784e-21	15.8	18.3	17	18.8	17.5	17.1	17.4	18.5	11.1	11.9	10.8	11.3	12.6	12.7	12.7	13.3
ENSG00000101194	SLC17A9	206.8	-1.183	2.4e-21	5.1	6	6	6.2	4.8	5.9	5.5	5.4	12.2	10	11.1	10.4	15.6	16.7	15.7	12.6
ENSG00000169136	ATF5	2206	1.429	2.664e-21	292.6	243.4	268	245.1	184.8	192	200	164.4	68.5	59.4	63.4	61.5	99	93.1	96.1	96.3
ENSG00000152402	GUCY1A2	43.35	2.066	3.652e-21	1.6	1.9	1.1	1.7	2.2	2.3	2.4	2.7	0.3	0.4	0.3	0.3	0.3	0.6	0.6	0.4
ENSG00000164078	MST1R	11.93	-2.917	4.665e-21	0	0	0	0	0	0.1	0.1	0	0.3	0.3	0.3	0.3	0.4	0.4	0.3	0.4
ENSG00000183688	FAM101B	2933	1.1	5.834e-21	630.4	651	647.9	648.9	563.2	547.6	553.8	531.6	225.5	215.6	222	219.1	324.8	334.9	317.7	325.2
ENSG00000142611	PRDM16	33.77	2.118	6.001e-21	0.6	0.8	0.7	0.8	1.4	1.1	1.2	1	0.2	0.2	0.2	0.2	0.1	0.2	0.1	0.1
ENSG00000159184	HOXB13	14.54	3.3	7.938e-21	1.6	1.4	0.8	1.3	2.6	3.7	3.1	2.6	0	0	0	0	0.1	0.1	0	0.2
ENSG00000178922	HYI	116.7	1.219	8.143e-21	12.8	9.8	9.6	9.6	11.6	11.1	10.3	9.5	4.1	3.6	3.4	3.3	5.9	4.5	4.7	5.7
ENSG00000120254	MTHFD1L	1495	0.3711	8.458e-21	37.6	36.2	35.7	36.8	33.2	34.2	35	32.6	26.3	26	26.4	27	28.5	27.3	27.9	27.9
ENSG00000198597	ZNF536	52.7	-1.476	9.263e-21	0.3	0.3	0.3	0.4	0.6	0.7	0.4	0.5	1.3	1.1	1.2	1.2	1.1	1.3	1.2	1.3
ENSG00000166503	RP11-382A20.3	640	0.6233	1.188e-20	62.3	76.2	69.9	70.8	75.4	71	69.5	81.2	47.4	49.7	48.4	52.7	41.6	43	43.2	47
ENSG00000173406	DAB1	331.8	2.16	1.463e-20	21.5	23.9	22.9	22.9	16.7	15.9	15.5	19.7	5.4	5.8	4.7	5.8	2.1	2.2	1.8	2.3
ENSG00000159202	UBE2Z	2034	0.287	2.641e-20	124.2	126.4	122.8	133.2	128.4	135.6	132.1	131.7	105.3	107.1	102.7	101.8	105.4	108.6	109.3	106.7
ENSG00000197081	IGF2R	4502	0.5179	3.402e-20	50	47.9	48.3	50.7	40.9	42.6	42.3	41.8	32.6	33	31.5	33.2	29.7	32.2	30.9	31
ENSG00000172954	LCLAT1	588.8	-1.375	3.55e-20	13.4	16.9	13.3	15	12.5	9.5	11.1	12	26.8	28.8	26	28.3	40.6	42.8	42.1	44.8
ENSG00000102452	NALCN	258.8	1.359	3.63e-20	4.7	4.5	4.4	4.4	4.6	4.6	4.8	5.1	2.1	2.4	2.3	2.1	1.2	1.5	1.2	1.3
ENSG00000161544	CYGB	88.36	-1.478	5.95e-20	3.7	2.4	2.6	3.1	4.2	4.9	4	2.7	13.1	10.2	12	8.9	11.1	9.2	8.5	7.3
ENSG00000198846	TOX	38.14	1.872	6.176e-20	2.1	1.9	2.5	1.8	3.2	3	3	2.6	0.6	1	0.8	0.5	0.5	0.7	0.5	0.3
ENSG00000177374	HIC1	669.9	0.7005	6.846e-20	26.9	23.4	22.8	22.7	25.6	26.3	25.6	21.5	15.8	14.2	14.6	12.5	18	15.3	15.1	13.7
ENSG00000070882	OSBPL3	715.5	-0.5641	7.605e-20	12.5	14.3	13.4	13.4	13.7	11.6	12	13.6	17.6	18.2	18.4	18.1	19.8	20.4	20.9	21.4
ENSG00000188393	CLEC2A	8.343	-3.269	9.145e-20	0	0	0	0	0.1	0	0	0	2.1	1.6	1.2	1.1	1.2	2.5	2.3	2.3
ENSG00000183762	KREMEN1	365	-0.9104	1.404e-19	10.5	9.8	9.9	10.2	12.2	11.8	12.3	10.4	19.6	16.7	18.7	16.9	24.7	23.5	23	22.5
ENSG00000072952	MRVI1	855.3	-0.6581	1.589e-19	14.7	14.8	13.6	14.6	14	15.1	14.4	15.6	26.1	24.9	25.1	26.2	20	20.7	22.2	20
ENSG00000008311	AASS	223.9	0.9039	1.901e-19	6.2	7	5.9	7.7	6.6	6.5	5.9	7	3.2	3.8	3.9	4.3	3.4	3.7	2.6	3.1
ENSG00000040275	SPDL1	439.7	-0.59	2.046e-19	11.2	13.3	12.7	11.6	11.7	12.8	10.6	14	17.2	19.1	18.9	19.6	16.8	18.4	18.5	19.5
ENSG00000065802	ASB1	759.6	0.7573	2.104e-19	68.4	72	66.5	69	51.5	54.4	55.8	52.2	39.3	34.5	35.6	36.1	37.7	34.1	34.9	35.8
ENSG00000133872	SARAF	1924	-0.4471	2.139e-19	93.6	98.3	97.8	97.2	86.8	89.2	87.3	88	128.3	130.3	134.2	135.8	112.5	124.5	121.4	120.9
ENSG00000148120	C9orf3	724	-0.845	2.145e-19	9.9	10.3	10.4	10.6	14.4	13.3	14.7	13.6	23.8	22.5	23.1	22.7	20.8	21.6	20.4	21.3
ENSG00000107957	SH3PXD2A	9506	0.7357	2.585e-19	236.4	238.6	215.3	234.1	212.7	220.5	224.2	224	145.5	160.2	147.4	155.8	116.7	120.6	116.1	115.6
ENSG00000163520	FBLN2	9135	-0.8654	2.856e-19	124.8	104.2	104	104.8	105.1	107.9	111.8	91.9	181.5	164.8	177.8	160.3	253.5	215.9	216.7	201.8
ENSG00000243244	STON1	198.9	-0.8721	3.265e-19	3.8	4.1	3.9	4.1	4.8	3.5	4.3	4.1	6.7	7.2	6.3	7.3	7.5	9.1	9	7.2
ENSG00000136158	SPRY2	241.3	-0.6382	4.903e-19	12.2	11.8	11.4	9.8	12.6	10.7	11.7	11.2	20.2	18.8	16.8	18.8	17.1	16.4	17.9	16.9
ENSG00000120279	MYCT1	11.52	3.171	6.64e-19	2.8	3.2	2.4	3.2	1.2	1.1	1.4	1	0	0.2	0.1	0	0	0	0.1	0
ENSG00000128791	TWSG1	2672	-0.5427	7.199e-19	171.1	193.8	194.5	193.3	199.1	174.4	179	205.3	284.6	298.7	281.6	306.5	234.7	267.3	263.7	269.1
ENSG00000154175	ABI3BP	2416	2.37	7.989e-19	55	60.1	55	58.8	41.4	39.6	40.9	42.2	10.4	12	10.8	11.2	3.2	3.6	3.3	3.4
ENSG00000011105	TSPAN9	583.7	-0.4839	1.009e-18	33.3	29.9	29.9	29.7	32.6	35	31.8	27.8	45.1	42.3	46.7	41.2	45.3	41.3	44.4	43.3
ENSG00000180447	GAS1	1345	-0.861	1.037e-18	57	58.1	52.1	52.8	62.2	67	61.6	61.3	92.8	95.6	90.8	91.7	126.6	120.2	130.2	117.8
ENSG00000181019	NQO1	2362	-0.7065	1.641e-18	113.8	109.5	120.2	117.2	115.7	104.9	110.8	110.4	169.1	150.7	161.4	169.8	202.7	197.3	216.4	213.3
ENSG00000198774	RASSF9	53.72	1.495	1.706e-18	4.2	3.6	3.5	3.9	3.9	4.5	3.7	4.5	1.5	1.8	2	1.6	0.8	1.1	0.9	0.9
ENSG00000163815	CLEC3B	68.73	-2.851	2.24e-18	0.4	0.1	0	0.7	2	1.7	1.6	1.5	9.1	9.1	9.9	10.8	17	16.6	17.3	19
ENSG00000134247	PTGFRN	1666	0.8088	2.608e-18	57.9	55.9	57.1	57.4	48.1	46.9	46.7	46	33.2	34.1	32.9	32	26.5	26.5	25.7	24.7
ENSG00000204852	TCTN1	467.6	-0.4644	2.748e-18	11	10.2	10.8	10.3	11	10.1	10.8	10.8	14	16.2	15.5	15.6	13.9	14.4	13.5	14.8
ENSG00000114446	IFT57	400.9	-0.47	2.882e-18	16.2	16.6	15.7	15.4	15.2	14	16.4	15.2	20.7	20.8	20.9	20.8	23.5	21.5	22.1	23
ENSG00000168646	AXIN2	92.04	-1.979	3.236e-18	0.5	0.5	0.5	0.5	1.2	1.2	1.1	1.1	2.8	2.8	3.2	2.5	5	4.4	4.6	4.5
ENSG00000139146	FAM60A	121.8	0.996	4.385e-18	13.8	16.9	14.3	15	11.6	11.8	15.1	14.4	5.2	7.9	7.7	7.6	5.3	7.6	6.6	7.8
ENSG00000147872	PLIN2	1868	0.7932	5.534e-18	119.5	119.2	130.7	127.7	88.4	91.3	95.7	96.9	62.9	55.8	60.9	62.4	62	63	65.4	65.4
ENSG00000170396	ZNF804A	14.12	2.457	6.346e-18	0.3	0.5	0.3	0.5	0.5	0.5	0.4	0.5	0	0	0	0	0.1	0.1	0.1	0
ENSG00000112096	SOD2	2821	0.9946	6.52e-18	242.1	286.6	282.2	285.2	191.3	181.2	186.1	201.4	112.3	121.6	119.3	130.6	101.3	108.9	108.3	114.1
ENSG00000117525	F3	3662	-0.9102	6.971e-18	163.9	171.1	176	168.3	200.4	192.8	193.1	200.6	282.7	300.1	288.9	291.9	398.6	396	412.5	419.1
ENSG00000105928	DFNA5	669.6	1.243	7.012e-18	40.3	39.1	42.5	44.4	28.8	30.2	29.5	27.3	17.3	18.3	16.1	16.3	12	12.8	11.7	10.7
ENSG00000037474	NSUN2	454.7	-1.128	7.57e-18	7.3	7.7	7.1	7.4	8.1	8.2	8.3	8.8	13.1	14.5	14.6	13.3	20.5	21.7	22.1	21
ENSG00000198730	CTR9	862.6	-0.4247	9.42e-18	12.6	14	14.2	13.8	13.9	13.3	12.2	13.8	17.7	17	16.8	18.2	17.5	19.2	19.2	19.2
ENSG00000100342	APOL1	163.1	-1.524	1.052e-17	3.1	2.8	2.8	2.2	4.1	4.2	3.9	4.1	9.6	6.8	7.6	8.2	13.5	13	12.3	12.2
ENSG00000126010	GRPR	38.57	1.463	1.253e-17	3.2	3.2	2.6	3.2	3.2	3.4	3	3.8	0.9	1.1	0.5	1	1.6	1.3	1	1.4
ENSG00000049130	KITLG	1001	-0.6431	1.487e-17	52.8	61.4	60.9	62.8	53.7	47.8	46.8	59.5	78.7	92.4	87.6	93.2	78	86.9	93.2	89.4
ENSG00000183715	OPCML	146.9	2.25	1.553e-17	17.1	18.3	17.2	18.4	11.1	10.1	10.9	12	3	3	2.7	5.2	0.9	1.4	1.3	1.4
ENSG00000183741	CBX6	1136	-0.3968	1.577e-17	51.4	50.8	47.5	47.8	50.4	56.3	52.2	52.1	71.4	69.7	67.7	69.9	66.5	65.7	66.8	60.5
ENSG00000197496	SLC2A10	1277	-0.3681	1.605e-17	44.4	47.5	45	44	41.7	42.1	41.8	39	57.9	57.7	53.6	56.2	53.1	56.4	55.3	56.1
ENSG00000112541	PDE10A	27.68	2.507	1.665e-17	1.5	1.2	1.5	1.8	0.6	0.6	0.6	0.8	0.1	0.2	0.1	0.1	0.2	0.1	0.2	0.1
ENSG00000105605	CACNG7	71.55	2.996	1.836e-17	17.9	17.8	15.9	18.8	4	2.7	3	2.5	0.3	0.4	0.7	0.3	0.9	0.5	0.4	0.3
ENSG00000146374	RSPO3	54.2	-2.828	1.896e-17	0.7	0.9	0.4	1	0.2	0.4	0.3	0.2	11	11	11	11.8	2.7	3.6	3.2	3.6
ENSG00000128342	LIF	69.88	2.231	2.001e-17	15.9	12.6	11.5	15	11.2	13.1	12.5	9.8	1.1	0.4	1.4	1	3.3	3	3.1	3.6
ENSG00000125821	DTD1	419.9	0.5244	2.288e-17	47.2	41.8	46.9	40.2	41.8	42.5	44.4	37.3	31.6	29.8	30.8	28.4	30.3	28.1	30.6	27.8
ENSG00000198467	TPM2	25490	0.579	2.377e-17	1874.1	1549.8	1603.9	1471.5	1510.5	1644.2	1675.7	1455.5	1036.3	920.1	1074.7	1038.9	1255.5	1077.3	1104.1	1024.4
ENSG00000138944	KIAA1644	409.6	-2.282	2.448e-17	9.6	7.4	8.6	8.8	13.7	16.3	16.4	15.1	39.5	44.1	36.2	38.4	115	112.6	113.6	109.3
ENSG00000177706	FAM20C	1336	-0.5918	2.838e-17	39.7	35.5	35.2	35	41.6	44.7	42.7	38.4	61.1	55.7	56.5	52.3	67.5	59.7	57.6	62.6
ENSG00000028137	TNFRSF1B	68.75	-1.994	3.069e-17	1.3	1	0.9	0.7	1.1	1.4	1.6	1	4.2	2.7	3.8	3.1	8	7.1	6.6	6.2
ENSG00000162704	ARPC5	3839	0.3518	3.076e-17	527.8	596	595.9	607.7	581.1	543.9	562.8	614.2	423.7	457.7	459.5	467.3	429.5	448.7	463.9	474.8
ENSG00000159640	ACE	88.29	-1.318	3.088e-17	0.8	0.4	0.6	0.5	0.9	0.6	0.9	0.6	1.6	1.5	1.5	1.5	2.2	2	1.9	1.8
ENSG00000172197	MBOAT1	39.42	-1.882	3.113e-17	0.6	0.6	0.7	0.8	0.9	0.4	0.6	0.6	3.3	3.8	4	3.2	2.3	1.9	1.8	1.9
ENSG00000196139	AKR1C3	114.8	-1.953	3.149e-17	1.7	1.6	2.3	2.5	3	3.3	2.8	2.9	8.2	6.2	7.4	6.9	14.8	15.5	14.9	16.4
ENSG00000121578	B4GALT4	695.3	0.613	3.285e-17	51	57.3	56.4	55.9	45.2	45.7	49.1	48.1	34.6	36.1	33.6	36.2	28.3	31.3	31.8	34.5
ENSG00000148572	NRBF2	811.2	0.4802	4.133e-17	63	63.5	68.9	64.5	70.1	64.5	65.4	71.2	43.3	45.5	49.6	41.7	47.1	50.1	49.3	53.3
ENSG00000172322	CLEC12A	6.765	-3.013	4.605e-17	0.1	0	0	0	0.1	0	0	0	1.2	0.9	1.4	1.2	0.9	1.1	0.9	0.7
ENSG00000184226	PCDH9	107.5	2.322	4.978e-17	4.4	5.4	4.2	4.9	1.8	1.7	1.3	1.7	0.4	0.6	0.5	0.6	0.4	0.6	0.3	0.5
ENSG00000244414	CFHR1	18.14	2.953	7.022e-17	3.8	2.9	3.8	3.6	0.7	0.9	1	1.6	0.1	0.1	0.1	0.1	0.1	0	0.1	0.1
ENSG00000118849	RARRES1	12.72	2.371	7.545e-17	1.3	1.5	1.4	2	1.4	2	1.5	1.6	0.4	0.2	0.3	0.4	0	0.3	0.1	0.1
ENSG00000166106	ADAMTS15	34.03	2.36	9.665e-17	1.1	0.8	1.3	0.9	1.8	1.4	2	1.5	0.3	0.4	0.3	0.3	0.1	0.1	0	0.1
ENSG00000161281	COX7A1	204	-1.161	1.402e-16	33.1	27.1	33.8	33.4	34.8	35.1	37.6	30.7	93.6	88.5	102.6	84.9	61.5	57.6	57.8	64.9
ENSG00000161638	ITGA5	9564	0.8428	1.443e-16	301.7	260.9	269.8	271	229.8	241.7	238.5	206.3	164.6	160.4	158.6	147.3	130.6	118	120.4	114.2
ENSG00000197381	ADARB1	1756	-1.27	1.45e-16	25.8	26.6	25.9	27.3	26.2	25.6	28	26.2	87.5	88.4	81	81.9	48.5	49.5	46.3	47.6
ENSG00000064655	EYA2	65.14	-2.08	1.782e-16	0.6	0.7	0.5	0.3	1.3	0.8	1.2	1.2	3.2	2.8	3.2	2.9	6.2	5.3	5.7	5.5
ENSG00000079691	LRRC16A	143.7	1.148	1.855e-16	2.5	2.7	2.9	2.3	3.7	3.6	4	3.5	1.6	1.5	1.5	1.6	1.2	1.4	1	1.2
ENSG00000198680	TUSC1	188.1	0.6092	1.956e-16	23.4	22.7	22.7	22	24.3	23.1	23.5	22	15.2	15.8	16.1	15.9	16.8	12.5	13.7	14
ENSG00000164619	BMPER	843.4	-0.3502	1.983e-16	20.7	21.5	22	21	21.8	23.4	22.3	22.7	26	27.6	26.7	29.1	27.3	28.9	28.5	29.5
ENSG00000184922	FMNL1	109.6	-1.088	2.082e-16	1.5	1.3	1.4	1.3	0.9	1.1	1	1	2.4	2.3	2.4	2	3.1	2.6	3	2.6
ENSG00000188112	C6orf132	372.8	0.4979	2.65e-16	8.5	8	8	8.4	7.1	7.2	7.9	7.3	5.5	5.8	5.4	4.9	5.6	5.4	6	5.5
ENSG00000107560	RAB11FIP2	1047	-0.9116	3.118e-16	23.2	27.9	26.7	27	31.7	30.3	29.5	36.1	42.8	53.2	46.8	48.6	58.6	62	65.8	65.4
ENSG00000111907	TPD52L1	705.6	1.064	3.435e-16	83.2	83.9	86.8	86.6	102.7	113.3	108.7	104.2	56.2	52.5	53.7	52.9	32.8	36.1	36.7	38.7
ENSG00000225968	ELFN1	56.64	-1.399	3.479e-16	0.9	1	1.1	0.8	0.6	0.5	0.7	0.6	2.1	1.7	2.5	2.2	3	2	1.8	2.1
ENSG00000170381	SEMA3E	19.14	2.89	3.606e-16	1.2	1.6	1.8	1.5	0.3	0.7	0.5	0.5	0	0	0	0.1	0	0.1	0	0
ENSG00000133028	SCO1	529.5	0.6312	3.872e-16	47.8	52.5	50	50.7	41.3	38.7	40.9	44.1	28	30.5	30.4	33	27.3	30.4	27.4	28.4
ENSG00000183044	ABAT	165.4	-1.344	4.085e-16	5	3.6	3.6	3.1	3.1	3.2	3.3	3.1	12.3	10.6	11.5	11.5	7.1	6.9	6.8	7.5
ENSG00000167191	GPRC5B	52.78	-2.399	4.085e-16	0.3	0.4	0.4	0.3	1	0.9	0.7	0.9	7.3	6.9	6.4	6.6	3.4	2.6	2.4	2.6
ENSG00000160408	ST6GALNAC6	973.7	-0.3974	5.096e-16	51.6	44.9	46.5	44.7	48.8	50.7	50.8	45.9	67.2	64.8	65.7	64.9	63.3	61.4	61.6	57.3
ENSG00000163659	TIPARP	1185	-0.9268	5.351e-16	23.8	29.7	26.8	25	26.2	23.3	25	29.2	56.5	59.6	55.1	64.6	37.4	43.6	43.5	43
ENSG00000174348	PODN	1056	-1.517	6.613e-16	13	11.4	11.7	12.2	19	21.3	24.3	19.6	40.5	39.4	38	40.1	65.3	62.6	62.6	59
ENSG00000173546	CSPG4	640.3	-0.8505	7.293e-16	3.9	3.6	3.1	3.8	4.4	5	5.3	4.6	7.8	7.5	8.1	7.1	8.7	7.8	7.7	6.5
ENSG00000132002	DNAJB1	1173	0.2907	7.638e-16	83.9	80.9	84.6	80.9	77.8	79	80.5	77.3	68.9	66	67.4	65.8	68.7	62.9	64.4	63.2
ENSG00000078081	LAMP3	20.65	2.511	8.19e-16	3.2	2.2	2.5	2.8	1.2	1.4	0.7	1.5	0.3	0.2	0.1	0.1	0.2	0.4	0.1	0.2
ENSG00000170962	PDGFD	499.3	-1.904	8.343e-16	6.6	7.3	5.1	7.8	11.9	11.1	11.1	12.4	26.3	25.9	22.7	25.3	53.4	56.4	55.9	55.3
ENSG00000119938	PPP1R3C	1655	-0.9305	9.219e-16	68.7	75.1	75.6	72.3	84.9	75.9	77.6	80	162.2	180.2	181.1	178.8	118.3	118.6	117.9	123.7
ENSG00000205542	TMSB4X	42820	0.8068	1.069e-15	27012.9	23598.9	24595.3	24161.9	29637.5	28627.6	27471.7	23937.5	17589.1	17070.4	17474.2	15169	14399.1	12523.2	12309.1	11796
ENSG00000143162	CREG1	789.4	-0.7943	1.478e-15	55.3	59.6	63.3	57.7	58.3	49.9	48.9	53.8	82.1	86.2	85.1	81.2	109.4	109.4	114	114.7
ENSG00000134245	WNT2B	87.86	0.8683	1.541e-15	4.9	4.9	5.3	6	5.8	6	6.1	6.3	2.7	3.5	3.3	3.3	3	2.4	3.3	2.8
ENSG00000140945	CDH13	1668	1.017	1.755e-15	48.3	49.1	51.4	52	57.1	53.4	54.9	57.8	29.7	31.8	30.2	33.2	18.9	19.7	20.8	21
ENSG00000135074	ADAM19	1474	1.767	1.903e-15	56.9	55.9	54.2	55.4	46.1	47	45.4	43.6	18.1	19.4	19.1	18.2	7.7	7.6	7	7.9
ENSG00000137266	SLC22A23	477.7	0.7207	1.903e-15	18.4	17.1	17.1	17.7	14.7	13.8	14.8	14.6	10.6	11.3	10.6	10.3	9.3	8.8	8.2	8.4
ENSG00000183770	FOXL2	64.31	-2.444	2.087e-15	0.3	0.3	0.4	0.5	1.1	1.6	1.4	0.7	3.9	3.9	4.2	3.5	8.8	9.9	9.7	8.6
ENSG00000115310	RTN4	9412	0.3473	2.214e-15	187.5	189.2	186	186.4	179.7	181.6	172.1	188.1	153.9	156	150.8	150.6	134	135.9	133.9	139.9
ENSG00000161835	GRASP	40.07	-1.755	2.214e-15	0.5	1	0.5	0.7	1.2	1.5	1.1	0.7	2.8	3	2.7	2.9	5.3	3.4	3.9	3
ENSG00000039560	RAI14	3405	0.6998	2.708e-15	91.4	103	97.2	97.8	82.4	80.1	79.6	87.9	46.7	49.3	47.2	51.9	58.5	60.4	62.2	63.7
ENSG00000198853	RUSC2	3513	0.8771	3.13e-15	78.9	71.7	69.7	71.4	54.6	59.2	60.6	52.1	31.2	30	29.8	29.5	41.6	40.4	38.2	37.8
ENSG00000124225	PMEPA1	639	-1.201	3.251e-15	16	17	16.6	17	26.9	30.4	29.6	29.9	54.1	51.4	49.7	52.7	57.7	55.1	58.6	57.2
ENSG00000134107	BHLHE40	1542	1.175	3.555e-15	135.3	127.1	129.4	127.8	96.3	97.9	95.2	90.3	60.3	59.6	57.2	58.6	37.5	36.2	38.1	38.1
ENSG00000167323	STIM1	829.4	-0.4165	3.652e-15	19	17.6	18.9	17.4	18.4	18.2	18.6	17.6	22.9	23.6	24	21.9	27.7	23.7	25.6	25.4
ENSG00000134369	NAV1	4724	0.6301	4.046e-15	65.4	64.3	60.9	65.8	48.1	49.8	51.3	50.6	36.7	39.5	35.3	38.9	35.8	36.7	35	35.6
ENSG00000104432	IL7	25.18	-1.912	4.506e-15	0.7	1.1	0.9	0.6	0.8	0.9	1.5	1.4	3.3	3.1	3	3.5	5.2	5.3	5.4	6.6
ENSG00000183722	LHFP	1035	-0.8271	4.959e-15	72.5	64.4	62.1	65.1	93.3	94.2	87.7	95.1	151.8	143.2	154.7	147.9	126.1	134.5	138.4	141
ENSG00000130150	MOSPD2	525.4	-0.6235	4.989e-15	14.5	19.7	16.9	16.6	14.9	14.6	13	17.5	23.3	26.1	24.9	26.2	22.9	24.6	24.2	25.8
ENSG00000060982	BCAT1	2569	1.79	6.066e-15	218.4	271.4	242.5	247.5	174.8	158.9	159.1	194.1	68.8	74.5	73.6	81.1	30.2	30.7	31	31.4
ENSG00000173846	PLK3	292.2	1.106	6.867e-15	18.1	15.6	16.1	15.4	10.1	10.8	11.5	9.4	6.1	6.7	6.4	5.9	6.2	5.7	6.3	5
ENSG00000090339	ICAM1	269.4	2.297	7.153e-15	30.2	25.3	26.2	26.7	10.9	11.5	11.1	10.2	4.1	4	3.9	4.3	1.5	1.1	1.7	1.4
ENSG00000164920	OSR2	315.5	-2.507	8.414e-15	2.4	2.6	2.3	2.6	2.4	2.9	3.2	3.4	8	7.8	9	8.6	42.6	44.8	43.7	44.1
ENSG00000129562	DAD1	1955	0.4804	9.545e-15	436.8	415.6	436.9	448.3	383.7	359.4	351.7	364	279.8	270.5	299.6	300.5	287.2	278.6	288.2	281.8
ENSG00000109452	INPP4B	415.7	-1.017	9.588e-15	4.2	5.1	4	4.8	6.3	6.8	6.4	8	10.7	12.6	12.2	13	10.7	11.6	11.2	12
ENSG00000198948	MFAP3L	614.5	0.9489	1.152e-14	46.9	52.7	48.3	47.5	35.3	36.2	33.1	38.7	18.3	20.1	17.9	18.5	22.6	26.2	23.6	25.1
ENSG00000128536	CDHR3	31.18	-1.505	1.262e-14	0.4	0.3	0.3	0.3	0.4	0.4	0.5	0.3	0.9	0.8	0.9	1.2	1.3	1.5	1.2	1.3
ENSG00000075240	GRAMD4	237.5	-0.5781	1.301e-14	6.9	6.9	6.8	7.1	6.3	6	6.6	6.3	11.1	10.4	10.5	9.8	10.5	8.6	9.9	8.6
ENSG00000184007	PTP4A2	3260	0.2992	1.322e-14	423	463.3	440.7	433	434.5	404	404.5	454	330.9	344.2	339.8	353.1	348.4	361.4	360.8	369.5
ENSG00000168014	C2CD3	747.1	0.8118	1.447e-14	9.6	9.7	8.7	9.6	6.6	6.9	7	6.9	4.1	4.5	4.5	4.3	4.6	5.4	4.9	4.4
ENSG00000276600	RAB7B	51.49	-1.637	1.466e-14	1.9	1.3	1.6	2.1	2.7	2.7	3	3	10.2	9	10.7	9.4	6.8	6.6	4.3	6.6
ENSG00000095319	NUP188	610.9	-0.3936	1.473e-14	6.4	6.3	6.3	6.2	6.1	7.1	7.3	6.2	8.8	8.7	8.5	8.9	8.4	8.2	8.8	8
ENSG00000080503	SMARCA2	2117	-0.9219	1.549e-14	15	15	14.4	15.8	23	22.8	23.3	23.1	35.3	36.1	36.5	36.3	37.7	37.3	36.8	37.5
ENSG00000139874	SSTR1	868	1.522	1.549e-14	93.6	94.6	90.7	98.6	53.2	48	49	48.7	27.4	30.1	27.1	28.1	18.5	18.2	17.5	18.4
ENSG00000050767	COL23A1	5.37	-2.844	1.666e-14	0	0	0	0	0	0	0	0	0.4	0.5	0.4	0.5	0.4	0.5	0.4	0.2
ENSG00000072110	ACTN1	18500	0.5022	1.917e-14	538.4	484.4	486.5	489	436.9	448.7	444.6	384.3	350.3	340.7	330.9	322.8	345	317.1	308.6	299.3
ENSG00000169439	SDC2	2980	0.6189	2.16e-14	356.7	368	372.7	351	404.6	390.3	397.4	418.8	270.7	273.9	287.1	276.8	216.3	210	215.5	232.5
ENSG00000107438	PDLIM1	1152	-0.5617	2.363e-14	68.9	59.7	67.1	68.8	56.6	56.1	57.5	49.2	95.5	85	87.4	82.7	96.2	90.3	89.6	90.1
ENSG00000177426	TGIF1	778	0.7868	2.379e-14	47.6	43.9	47.5	47.6	42.2	43.4	42.9	40.2	21.1	22	21.7	20.2	30.1	28.3	29.6	30.8
ENSG00000074054	CLASP1	1442	0.3391	2.392e-14	20.1	21.7	20.7	22	22.4	22	22.8	22.1	17.8	18.8	16.9	17.8	15.9	17.5	16.3	16.4
ENSG00000138379	MSTN	31.3	-2.281	2.829e-14	0.2	0.7	0.9	0.4	0.2	0.4	0.2	0.5	1.7	2	2	2.2	4.3	3.9	4.1	4.8
ENSG00000156273	BACH1	577.2	0.5518	3.237e-14	15.1	18	17.6	18	20.4	18.5	19.2	21.4	12.8	13	12.8	13.3	11	12.2	12.4	13.2
ENSG00000115902	SLC1A4	1221	0.3727	3.4e-14	55.9	57.5	55.1	55	54.4	56.4	56.4	54.5	40.8	40.4	39.5	39.2	45.8	47.8	45.4	44.4
ENSG00000115756	HPCAL1	176.5	-0.7297	3.455e-14	12.8	9.8	11.4	10.3	14	11.6	12.8	12.6	23.1	20.1	22	22	18.4	18.7	17.8	17.5
ENSG00000206262	FOXL2NB	56.36	-2.636	3.718e-14	0.2	0.9	0.2	0.5	0.9	1.9	1.5	1.3	5.6	5.6	4.3	5.3	21.5	17.8	20.5	20.4
ENSG00000106366	SERPINE1	65480	1.549	3.935e-14	7461.5	7184.2	7392.2	7473.1	3241.4	3346.9	3336.8	3144.8	1831.5	1764.5	1770.8	1767.8	1572.5	1538.1	1538.1	1539.4
ENSG00000069188	SDK2	40.48	-2.787	4.172e-14	0	0	0	0	0.1	0	0.1	0	0.2	0.2	0.2	0.2	1.3	1.3	1.4	1.3
ENSG00000203668	CHML	292.6	0.6569	4.727e-14	10.3	14.8	13	11.7	11.5	10	10.8	11.8	6.8	7.5	7.1	7.9	6.9	7.4	8.1	7.6
ENSG00000166825	ANPEP	3875	-0.5872	4.769e-14	65.2	55.9	58.2	61.4	73.3	77.9	79.3	70	107.4	104.7	101.9	97.4	108.9	101.3	97.5	97.6
ENSG00000265491	RNF115	961.8	-0.4873	4.89e-14	53.4	56.8	55.3	61	56.5	54.8	52.4	60.9	88	85	86.1	83.1	69	73.2	77.3	72.2
ENSG00000151458	ANKRD50	1028	0.5728	4.941e-14	18.7	21.5	19.6	20.5	16.2	16.6	16	19.1	11.2	12.2	11.2	12.1	13.2	12.9	12.9	13.5
ENSG00000132688	NES	205.5	-2.34	5.31e-14	0.4	0.5	0.5	0.5	0.6	0.9	0.8	0.9	7.7	7.4	8.1	7.5	2.3	1.9	1.8	1.8
ENSG00000172331	BPGM	205.1	-0.7566	5.322e-14	10.3	12.3	10.5	13	14.5	13.5	11.7	14.9	17.7	20	19.6	21.6	20.7	23.9	23.3	24
ENSG00000153707	PTPRD	119.2	2.821	5.92e-14	4	4.7	4.6	4.7	0.5	0.5	0.6	0.5	0.1	0.1	0.1	0.2	0.1	0.1	0.1	0.1
ENSG00000123080	CDKN2C	254.4	-0.6298	7.151e-14	22.5	22.5	25.2	22.1	28.5	26.7	30	25.2	41.8	38.1	44	41.8	34.7	35.7	40.7	38.2
ENSG00000104722	NEFM	31.43	2.723	7.47e-14	2.3	2.2	2.2	2.5	0.4	0.7	0.5	0.6	0	0.1	0	0	0.1	0.1	0.2	0.1
ENSG00000164402	SEPT8	973.9	-0.3132	7.998e-14	34.5	34.9	34	36.3	34	33.6	32.8	33.9	43.7	46.4	43.8	43.7	41.2	40.9	41.7	39.5
ENSG00000095303	PTGS1	654	0.661	8.094e-14	30.8	28.9	30.2	29.2	24.7	24.7	25.5	22.7	16.6	15.6	16.1	13.9	19.3	19.1	18.1	17.5
ENSG00000198910	L1CAM	38.16	-2.174	8.111e-14	0.2	0.2	0.1	0.2	0.1	0.2	0.2	0.1	0.7	0.5	0.7	0.5	2	1.6	1.4	1.5
ENSG00000275342	SGK223	208.2	0.8075	8.31e-14	5	4.5	4.4	4.4	3.4	3.3	4.2	3.3	2.5	2.4	2.4	2.3	2.4	2	2.4	1.9
ENSG00000101265	RASSF2	245.5	-0.941	8.397e-14	11.9	12.8	11.6	13.8	8.4	9.1	9.5	10.3	21.6	22.4	25.4	26.8	20	17.4	17.7	19.6
ENSG00000170370	EMX2	1132	-0.6056	8.601e-14	67.8	69.2	71.5	67.1	85.2	84.8	79.6	83.7	103.1	103.2	106.1	114.5	117.7	127.1	130.5	128
ENSG00000050165	DKK3	4194	-0.4594	8.687e-14	233.3	215.4	217.8	215.7	198.7	197.1	200	184.6	275.7	263.6	271.6	258.1	312.1	296.5	306.9	306.4
ENSG00000156804	FBXO32	2491	-0.3982	9.107e-14	121.9	124.1	126.1	120.5	139.3	132.2	129.3	144.8	155.2	163.9	161.6	179.8	169	176.2	180.8	183.1
ENSG00000006534	ALDH3B1	641	-0.9914	9.344e-14	13.6	13.2	14.9	13.3	21.3	21.5	21.3	20	33.3	30.4	31.1	31.5	38.8	39	38.6	39.4
ENSG00000133789	SWAP70	2095	-0.7844	9.54e-14	48.5	51.4	48.2	50.2	56.6	56.3	53.4	57.1	75.2	75.9	74.2	81	102.1	109.2	105.1	111
ENSG00000117643	MAN1C1	77.18	-2.229	9.789e-14	0.2	0.2	0.3	0.4	0.9	1.5	1.3	0.7	4.5	4.5	5.1	3.6	4.9	5.1	4.8	3.7
ENSG00000124570	SERPINB6	982	0.4799	1.064e-13	55.2	54.1	59.9	57.7	68.3	66.7	68.3	66.4	47.4	44.5	46.1	46	42.9	43.5	41.4	43.4
ENSG00000144724	PTPRG	1328	-0.4849	1.436e-13	17.2	17.7	16.6	18.6	15.6	14.5	15.1	16.1	20.7	23	21.1	21.8	23	25.3	24.8	24.6
ENSG00000144824	PHLDB2	885.7	0.4779	1.503e-13	14.1	16.1	15.2	16.1	15.8	16.4	15.8	17.7	11.5	12.6	11.9	12.7	10.2	10.2	10.6	11.3
ENSG00000184602	SNN	118.8	-0.6602	1.503e-13	23.3	22.9	20.6	24.9	24.2	18.8	23.7	19.1	34.5	32.3	36.5	34.7	35.3	35.5	38.1	34.7
ENSG00000134317	GRHL1	62.39	-2.548	1.621e-13	0.3	0.2	0.1	0.1	0.4	0.4	0.5	0.7	1.4	2	1.5	1.2	6.1	6.4	6.6	5.7
ENSG00000180011	ZADH2	443.2	-0.7752	1.846e-13	17.1	17.6	15.6	17.2	20.5	21.7	18.2	20.1	26.2	28	27.2	28.7	35.4	34.8	36.9	38.3
ENSG00000106823	ECM2	696	-2.151	2.269e-13	3.1	3.3	3.3	3.1	7.8	8.5	8.4	9.2	17.5	19	19.6	20.8	49.6	50.8	52	53.6
ENSG00000128534	LSM8	411	0.5652	2.338e-13	88.2	94.3	90.2	86.5	115.6	94.8	101.9	101.9	59.9	56	68.2	60.1	70.7	65.9	69.7	69.3
ENSG00000143797	MBOAT2	1737	1.282	2.535e-13	121.1	131.3	128.4	131	72.6	63.2	60.7	73	40	42.3	39	41.3	34	36.8	35.5	36.6
ENSG00000106733	NMRK1	124.9	-1.127	2.6e-13	5.1	7.3	5.3	5.7	9.4	9.4	9.8	9.5	15.6	15	14.9	16.1	19.1	21.1	17.4	19.2
ENSG00000142794	NBPF3	201.2	0.803	2.648e-13	7	6.8	7.4	8.6	8.7	8.8	7.9	9.7	3.7	4.1	4	4.3	5.9	4.9	5	4.7
ENSG00000060140	STYK1	21.52	-1.694	2.667e-13	0.2	0.5	0.5	0.5	0.6	0.6	0.3	0.4	1.1	1.3	1.3	1.7	2.1	1.9	2.3	1.9
ENSG00000146143	PRIM2	161.6	-0.8115	2.759e-13	4.6	5.2	5	4.5	4.7	4.5	4.7	5.2	8.6	10.7	9.9	9.7	6.7	7	7.6	7.8
ENSG00000004799	PDK4	36.21	-2.406	2.963e-13	0.2	0.3	0.2	0.1	0.5	0.5	0.6	0.5	1.3	2.4	1.7	1.2	4.6	5.3	4.3	6.4
ENSG00000182621	PLCB1	96.22	1.026	3.063e-13	1.9	1.7	1.9	2.1	2	2.5	2	2.3	1.1	1.2	0.9	1.4	0.8	0.8	0.9	0.7
ENSG00000111371	SLC38A1	3497	0.6875	3.353e-13	173.5	192.6	184.3	184	157	159.4	153.4	179.3	112.7	125.4	118.8	125.9	86.7	90.1	96.2	97.1
ENSG00000107317	PTGDS	337.3	-2.816	3.386e-13	0.2	0.1	0.3	0.3	1	1.3	0.9	1.1	11.2	7.5	10.1	10.4	103.8	94	89.5	88.7
ENSG00000184640	SEPT9	3493	-0.3955	3.386e-13	69.5	62.7	62.2	61	71.7	74.7	72.7	64.8	91.1	84	87.5	84.4	96.8	90.5	88	87.8
ENSG00000119771	KLHL29	256.8	1.231	3.523e-13	12	11.4	11.1	11.4	7.1	6	6.6	5.9	3.7	3.8	3.3	3.4	3.4	4.2	3.5	3.8
ENSG00000085662	AKR1B1	1272	0.6861	3.523e-13	106.8	101.4	112.4	111.1	86.4	88.7	84.4	76.7	69.1	64.1	63	55.4	57.3	57.2	54.3	53.6
ENSG00000166250	CLMP	4706	-0.4515	4.183e-13	203.9	222.8	220.9	218.9	240	232.4	239.6	247.8	327.8	337	324	356.5	281.3	291.8	294.3	290
ENSG00000182957	SPATA13	65.33	-1.477	4.316e-13	0.4	0.5	0.4	0.3	0.6	0.5	0.7	0.8	1.2	1.3	1.1	1.3	1.7	2.2	1.9	1.9
ENSG00000173660	UQCRH	1455	0.2981	4.473e-13	238.5	224.5	252.6	238	239.9	237.1	231.7	220.1	203.7	192.8	189.6	182.1	177.5	200.3	190.9	193.1
ENSG00000112320	SOBP	36.81	1.909	5.484e-13	2.3	2	1.9	2.1	0.7	1.1	0.8	0.9	0.3	0.4	0.4	0.4	0.2	0.3	0.3	0.3
ENSG00000120156	TEK	124.7	2.488	5.534e-13	6.5	6	6.4	6.2	2.3	2.4	2.2	2.5	0.7	0.8	0.5	0.6	0.1	0.2	0.1	0.1
ENSG00000154065	ANKRD29	33.01	-1.33	5.905e-13	1.1	0.6	1	0.8	1.1	1.1	1.1	1.4	3.7	3.3	2.9	2.4	2.5	2.5	2.1	2.6
ENSG00000163827	LRRC2	131.1	-0.7953	6.094e-13	5.6	5.4	4.3	5.8	5.2	5.1	6.6	5.9	8.6	8.9	7.7	9	10.7	11.1	11	10.1
ENSG00000168216	LMBRD1	502.9	-0.4969	6.323e-13	14.6	18.6	16.7	16.2	17.3	15	14.7	19.3	22.5	22	23	24	22.4	23.9	25.5	24.1
ENSG00000104043	ATP8B4	91.71	-1.64	6.51e-13	0.7	0.9	0.8	0.9	0.5	0.7	0.5	0.7	3.1	3.6	3.5	3.5	1.4	1.6	1.5	2
ENSG00000138378	STAT4	78.55	1.459	7.335e-13	2.3	2.1	2.3	2.6	4	4.3	3.8	4.7	1.1	1.2	1.5	1.4	0.9	0.9	1	0.8
ENSG00000147251	DOCK11	548.6	0.8723	7.736e-13	7.1	7.9	7.6	7.6	7.1	6.7	7	7.6	2.8	3.1	3.2	3.5	4.4	4.6	4.6	5.2
ENSG00000101166	PRELID3B	731.1	0.4448	7.844e-13	87.4	99.1	93.8	105.5	91.4	80.1	85.8	93.6	63.1	66.2	68.7	67.5	63	68.8	68.1	74.7
ENSG00000178343	SHISA3	4.893	2.665	7.914e-13	0.5	0.8	0.9	1.3	0.7	0.9	1	0.8	0	0	0.1	0.1	0	0	0	0
ENSG00000127603	MACF1	7069	0.4709	8.229e-13	19.8	19.8	18.5	20.1	17	17.5	18.3	18.1	13.9	15.3	14	14.9	12.2	12.7	12.3	12
ENSG00000101160	CTSZ	3098	-0.6894	8.312e-13	166	150.7	159.8	156.5	174	182.6	177.4	168.8	333.7	298.2	313	296.7	251	227.2	226	224.9
ENSG00000107611	CUBN	44.89	-1.442	8.59e-13	0.1	0.1	0.1	0.1	0.2	0.2	0.2	0.2	0.3	0.4	0.3	0.3	0.5	0.5	0.4	0.4
ENSG00000143067	ZNF697	188.3	0.5579	9.194e-13	9	9.8	8.9	8.6	9.3	9	7.4	8.8	6.2	5.7	5.5	5.4	5.6	6.6	6.4	6.4
ENSG00000126524	SBDS	1622	-0.3583	9.38e-13	122.7	129.9	128.3	123.6	121.3	111.2	112.3	122.9	140.1	148.6	154	161.1	152.8	157	166.2	167.9
ENSG00000136960	ENPP2	5871	-1.129	1.006e-12	58.6	65.1	64.4	66	99.2	95.2	97.2	101.8	144.1	146	150.4	152.5	209.3	216.4	222.2	226.1
ENSG00000174697	LEP	125.5	-1.247	1.013e-12	13.9	10.7	11.7	11.3	6.7	6.3	6.5	6.4	18.4	21.1	21.7	20.5	23.2	23.9	27.3	27.3
ENSG00000130304	SLC27A1	646.7	-0.3941	1.034e-12	19	17.4	18	16.4	17.2	16.8	18.2	15.6	23	22.6	22.4	21.8	25.6	23	23.1	21
ENSG00000093167	LRRFIP2	1325	-0.3581	1.085e-12	33.3	35	32.4	33.9	36.1	34.6	35.8	35.4	47.4	45.5	47.7	47.7	41.6	40.9	40.6	43.5
ENSG00000198648	STK39	399.8	0.5728	1.106e-12	19.5	19.9	19.8	19.4	18.4	16.7	19.2	17.9	14.8	14.4	13.5	13.5	11.3	11.5	10.6	11.5
ENSG00000154133	ROBO4	12.78	2.305	1.279e-12	0.7	0.7	0.7	0.6	0.2	0.3	0.4	0.3	0	0	0	0.1	0	0.1	0.1	0
ENSG00000176225	RTTN	167.1	0.7812	1.279e-12	2.1	2.2	2.1	2.3	2	1.7	1.8	2.2	1.2	1.4	1.3	1.4	1	0.9	1	1.1
ENSG00000068796	KIF2A	471.1	0.3643	1.435e-12	15	14.6	16	15.6	15.8	14.5	14.8	15.9	11.4	12.2	11.7	13	11.1	11.2	11.8	12.5
ENSG00000174804	FZD4	756.7	1.869	1.474e-12	64.6	70.6	68.7	69.3	30.5	29.7	31	30.9	15.8	15.7	15	15.2	6	7.3	7	6.5
ENSG00000084754	HADHA	2027	-0.2348	1.556e-12	50.1	48.2	48.3	49	53.2	51.6	53.3	50.3	59.8	57.8	62	60.9	59.6	59.2	57.4	58.8
ENSG00000118503	TNFAIP3	96.5	1.347	1.566e-12	3.8	3.7	4	4.3	3.8	3.7	4.2	3.1	1.6	2.3	1.8	1.7	1.2	0.8	1.1	0.8
ENSG00000217128	FNIP1	462.3	-0.6628	1.689e-12	5.9	6.1	6.7	6.4	6.7	6.8	6.6	7.3	8.4	9.2	9.3	9.5	10.9	12	11.8	12.5
ENSG00000212719	C17orf51	255.2	0.7031	1.714e-12	25.5	22.2	22.5	22.9	28.8	31.7	32.1	29.7	16.3	16.2	14.6	17.1	17.7	17.2	16.6	15.5
ENSG00000075711	DLG1	1147	0.3967	1.914e-12	24.6	27.3	26.6	27.5	26.1	25	26.4	29.9	18.9	21.6	21.2	22.5	18.8	20.1	18.8	20.1
ENSG00000130477	UNC13A	8.851	2.273	2.031e-12	0.2	0.1	0.2	0.2	0.2	0.2	0.2	0.2	0.1	0.1	0	0.1	0	0	0	0
ENSG00000115594	IL1R1	2712	-1.278	2.174e-12	44.9	48.4	44.3	48.5	65.1	64.3	60.1	64.2	176.5	193.6	178.8	183.5	93.7	97.7	101.5	101
ENSG00000213853	EMP2	615.7	-1.158	2.32e-12	32.9	36.6	35.1	34.7	59.1	62.3	56.6	62.3	130.7	119.2	130.5	122.8	94.3	93.9	95.4	94.4
ENSG00000083223	ZCCHC6	657.7	0.5363	2.457e-12	11.6	12.9	11.8	11.9	10.2	9.6	9.6	11.6	6.7	8.2	7.2	7.6	7.4	8.4	8.1	7.9
ENSG00000214517	PPME1	2436	0.9918	2.701e-12	160.4	160.2	163.2	164.9	99.7	99.8	102.2	96.5	71.8	70.3	69.2	64.5	58.9	60.5	57.5	61.1
ENSG00000187097	ENTPD5	265	0.5502	2.719e-12	14.7	14.3	16.3	14.3	14.1	13.6	14.3	15.5	11.2	11.6	10.4	10.8	8.9	8.8	8.6	9.6
ENSG00000138792	ENPEP	20.44	2.039	2.863e-12	0.7	1.1	0.9	1.2	0.5	0.7	0.5	0.6	0.1	0.3	0.2	0.2	0.1	0	0.1	0.2
ENSG00000100504	PYGL	800.5	-0.5259	2.863e-12	14.2	15.1	15.7	16	15.7	17.9	16.7	17.4	24.7	25.6	27.3	23.3	22.7	20.6	21	20.8
ENSG00000134058	CDK7	524.2	0.8026	2.989e-12	39.1	38.2	38.8	36.7	40.8	41.6	38.3	41.9	25	27.8	28.6	24.6	19	16.3	18.4	19
ENSG00000205060	SLC35B4	459	0.5465	3.052e-12	32.5	38.5	34.7	35.8	38.3	30.4	30.6	35.6	25.6	25.3	21.5	27.5	20.9	22.3	22.1	23.5
ENSG00000147027	TMEM47	4752	-0.5278	3.133e-12	423.8	526.8	499.7	504.3	439.2	400.8	394.7	482.2	600.4	638.3	614.3	671.5	645	685.8	706.6	750.2
ENSG00000166974	MAPRE2	253.2	-1	3.287e-12	8.4	9.2	8.4	7.1	10.9	11.4	11.1	11.5	18	15.7	15.6	15.8	24.4	22.2	23.3	24.7
ENSG00000103043	VAC14	412	0.4397	3.365e-12	12.3	11.8	12.6	12.1	11.5	12.9	12.1	10.9	8.8	9.1	8.3	7.6	10	8.7	9.4	9
ENSG00000180875	GREM2	1375	-2.115	3.408e-12	63.6	64.4	64.2	66.2	32.3	31.7	36.6	35.5	477.5	475.4	463.7	485.8	125.8	129.7	114.2	132
ENSG00000109762	SNX25	671.4	1.061	3.695e-12	29.3	30.6	28.6	30	17.3	16.9	16.1	18.8	10.9	10.7	11.4	11.3	10	11.5	10.4	11
ENSG00000089737	DDX24	1641	-0.4453	3.722e-12	33.3	31.9	33.9	33.9	33.6	37.1	37.5	36.5	42.6	41.6	44.9	45	50.9	49.9	51.4	52.6
ENSG00000154511	FAM69A	902.4	-0.655	3.943e-12	30.1	35.1	33.8	34.1	37.1	32.2	34.1	40.4	45.6	46.7	46.4	53.9	59.1	61	60.9	65
ENSG00000164649	CDCA7L	154.8	0.5987	3.96e-12	8.8	8.9	8.3	9.6	8.7	9	9.1	7.7	6.5	5.6	5.9	6.1	6	4.5	5.3	6.2
ENSG00000065054	SLC9A3R2	354.2	-0.9925	3.99e-12	10.5	7.7	9.5	8	12.9	15.3	14.6	13.2	24.2	19.8	23.9	22.2	27.2	22	25.9	22
ENSG00000138031	ADCY3	567	-0.4658	4.083e-12	9.6	8.5	8.8	8.6	8.2	9.2	8.3	7.3	12.1	11	12.5	11.6	13.6	11.9	10.8	11.3
ENSG00000102401	ARMCX3	1231	-0.4217	4.567e-12	52.5	58.3	61.3	59.5	58	60.7	61.8	63.7	81.5	84.2	84.1	91.1	70.3	76.3	75.4	75.8
ENSG00000140743	CDR2	880.7	0.3223	4.738e-12	46.9	47.3	47.6	50.9	44	44.9	44.1	43.3	39.6	38.5	36.1	37.8	36.1	35.3	35.9	35.7
ENSG00000081041	CXCL2	32.45	1.859	5.052e-12	12.2	14.1	13.9	10.5	9.1	9.3	6.8	8.6	1	0.9	1.2	1.1	3.4	3.4	4	3.6
ENSG00000132613	MTSS1L	752.2	-1.366	5.072e-12	10.6	9.1	9	9.2	12.4	14.2	13.8	13.3	21.6	20.9	20.2	22.8	44	42	42.1	39.6
ENSG00000166347	CYB5A	317.8	-0.9345	5.366e-12	29.5	29	27.6	26.9	38	35.7	41.3	40.5	52.5	48.5	59.7	66.6	65.9	71.4	73.8	85.2
ENSG00000163661	PTX3	6526	0.7783	5.901e-12	372.7	368.4	376.4	389.4	559.9	566.3	547.9	548.3	272.4	264.1	267.9	248.5	270.2	278.3	278	269.3
ENSG00000006042	TMEM98	1169	-0.4649	6.144e-12	95.8	81.6	89.1	87.4	95.4	106.6	97.3	85.7	145.3	134.4	136.2	121	128.5	120.2	118.1	118.3
ENSG00000111716	LDHB	2168	0.265	6.198e-12	156	146.1	161.8	159.7	152	142.8	146.1	150.7	125.1	122	123.3	136.3	122.2	125.3	126.7	130.2
ENSG00000065621	GSTO2	50.33	1.854	6.265e-12	10.4	10.6	9.5	11.1	3.9	4.1	3.7	4.5	2.2	1.9	2.3	1.5	1.3	1.3	1.4	1.2
ENSG00000131018	SYNE1	3919	0.7276	6.279e-12	9.6	9.5	8.7	9.9	13	13.4	13.4	13.6	6.3	6.9	6.3	6.8	7.1	7.3	6.9	6.9
ENSG00000113083	LOX	35810	1.205	6.361e-12	3193.2	3612.2	3412.2	3398.7	1833.9	1741.1	1734.7	1921.2	1131.4	1221.5	1174.3	1210.5	930.7	977.2	977.9	1002.4
ENSG00000166341	DCHS1	255.8	-1.059	6.468e-12	0.9	0.8	0.8	0.9	1.4	1.3	1.2	1.2	2.1	1.9	1.8	1.7	2.9	2.7	2.7	2.4
ENSG00000188921	HACD4	131.4	-0.7874	6.508e-12	8.2	8	7.4	7.2	10.9	7.2	10.8	10.8	13.8	15.4	15.1	15.7	14.1	17.9	15.5	16
ENSG00000196159	FAT4	1765	-0.8067	6.951e-12	5	5.6	4.7	5.5	5.5	5.5	5.8	6	7.2	8.4	7.4	8.7	11.4	11.6	10.8	11.8
ENSG00000138095	LRPPRC	1356	0.4325	7.444e-12	22.3	25	24.8	23.9	23.8	21.3	22	25.8	15.7	16.5	16.3	17.4	17.4	17.8	18.1	20.4
ENSG00000198286	CARD11	6.101	2.65	7.819e-12	0.3	0.2	0.4	0.4	0.1	0.1	0.1	0.2	0	0	0	0	0	0	0	0
ENSG00000245680	ZNF585B	172.3	-0.5712	7.819e-12	3.5	3.2	3.4	3.1	4.2	3.7	3	3.6	4.6	5	4.8	5.1	5.3	5.3	5.2	5.8
ENSG00000173926	MARCH3	35.05	1.107	9.53e-12	4	4.1	3.8	3.9	4.2	3.4	3.8	4.6	2.3	2.1	2.3	1.8	1.3	1.6	1.7	1.2
ENSG00000143416	SELENBP1	90.96	-1.721	9.686e-12	0.6	0.9	0.8	1.3	2	2.2	2.4	2.3	4.7	4.5	4.9	4.7	7.4	6.5	8.1	7.2
ENSG00000145945	FAM50B	126.7	1.088	1.041e-11	11.4	11.3	12.6	12.5	11	12	10.8	10.3	6.9	5.2	6.7	7.4	4.9	3.5	3.7	3.5
ENSG00000101825	MXRA5	12120	-1.773	1.092e-11	32.9	33.2	30.9	33.5	38.5	39.4	40.5	40.3	220.1	233.6	214.6	229	72.2	73.9	70.7	70.6
ENSG00000244242	IFITM10	71.61	-0.94	1.167e-11	2.5	3.6	3.3	4.4	3.7	5.1	4.3	4.5	6.7	8.4	8.1	6.7	7.4	9.1	6.5	8.2
ENSG00000182871	COL18A1	607.9	-1.727	1.232e-11	3.5	2.7	2.5	2.6	3.1	3.5	3.3	2.6	6	6.4	6	5.7	19.9	16.7	16.8	15.5
ENSG00000102024	PLS3	3851	0.6169	1.239e-11	151.8	161.3	163.6	166.9	128.9	120.5	124.8	140.5	98.2	98.4	104.2	106.8	80.1	85.8	89.2	88.3
ENSG00000198517	MAFK	498.8	0.7856	1.327e-11	116.7	90.1	89.2	92.1	69.5	84.3	83.9	69.3	45.1	44.3	48.4	42.8	57	48.6	61.9	49.9
ENSG00000104936	DMPK	730	-0.3863	1.38e-11	18.9	16.7	15.9	16.2	17.3	18.3	18.4	15.6	24.3	22.3	21.9	20.9	24.3	22.4	22.2	21.5
ENSG00000171223	JUNB	1626	0.8042	1.385e-11	158.9	132.3	141	128.4	118.2	123.3	123.5	101.9	66.1	60.7	62.4	55.6	92	83.9	83.6	76.1
ENSG00000144645	OSBPL10	63.43	1.124	1.39e-11	1.9	1.7	2.1	1.8	2.5	2.6	3	3	1.2	1.1	1.2	1.1	1	0.7	1.2	0.8
ENSG00000101871	MID1	642	-0.697	1.468e-11	14.8	14.2	14.8	16.9	11.4	10.3	11.8	11	19.9	21.9	19.5	22.6	20	23.6	22	22.9
ENSG00000138434	SSFA2	1031	0.4545	1.508e-11	18.9	22.7	21.3	21.3	17.9	18.4	18.6	19.2	13.8	15.5	15.5	15.9	13.1	13.6	13.5	14.4
ENSG00000183486	MX2	41.29	-1.362	1.629e-11	0.8	0.6	0.8	1	0.4	0.6	0.7	0.4	1.8	2.5	2.1	2.2	1.5	1.2	1.8	1.5
ENSG00000148180	GSN	4570	-0.612	1.687e-11	86.5	77.3	77.9	79.4	98.1	100.9	99.7	87.1	161.4	147.5	150.8	133.8	134.7	117.4	123.3	117.7
ENSG00000065491	TBC1D22B	197	0.5804	1.747e-11	10.3	9.2	9.4	9.9	9.7	10.2	12.6	9.2	6.4	5.9	6.3	6.5	7.4	7.3	6.6	7
ENSG00000171617	ENC1	1159	1.392	1.791e-11	72.2	76.3	71.4	75.9	51.1	51.4	50.5	51.1	31	28.3	29.4	30.2	13.1	14.9	14.2	14.8
ENSG00000164023	SGMS2	438.2	0.7878	1.959e-11	32.1	40.8	35.7	36.1	30.8	26.7	26.7	33	17.5	24.6	20.1	21.7	15.7	16.8	16.9	16.5
ENSG00000246705	H2AFJ	295.2	0.6856	2.133e-11	75.4	58.2	62.8	60.7	59.6	59.7	59.9	46.8	43.5	34	43.1	35.6	41.3	35.2	33.2	32
ENSG00000197769	MAP1LC3C	19.13	-1.746	2.197e-11	1.2	0.6	0.8	0.5	2.1	1.1	1.8	0.8	5.9	2.7	4.3	6.1	3.7	4.8	4.6	3.5
ENSG00000181458	TMEM45A	930.5	-0.5612	2.197e-11	44.6	53.1	48.4	50	62.5	60	57.8	65.3	74.6	81.5	82.5	74.3	81.9	83.1	87.9	88.8
ENSG00000274180	NATD1	1022	-0.5954	2.214e-11	141.6	130.6	143.4	135.2	169.6	166	177.5	160.4	216.2	217.2	194.5	217.6	272.9	241.8	253.3	246.1
ENSG00000078725	BRINP1	46.18	-2.405	2.222e-11	0.2	0	0.1	0.1	0.4	0.2	0.4	0.2	1	0.7	1.1	0.9	4.3	3.7	3.6	3.5
ENSG00000204764	RANBP17	95.16	0.8132	2.23e-11	2.3	2.2	2	2.1	3	2.5	2.1	2.7	1.6	1.4	1.3	1.4	1.2	1.3	1	1.3
ENSG00000132963	POMP	1285	0.4408	2.267e-11	244.3	235	251.6	247.2	221.9	198.6	200.3	195.6	164.6	172.5	173.5	163.7	164	160.6	158.5	162.2
ENSG00000023909	GCLM	759.3	-0.4549	2.348e-11	47.7	50	47.5	52.3	52.8	49.5	48.1	52.6	58.6	67.8	59.8	65.7	73.6	77.2	73.5	73.6
ENSG00000175538	KCNE3	23.85	-2.229	2.348e-11	1	0.9	0.9	0.7	2.5	1.3	0.6	1.1	5.4	3.2	4	3.9	15	12	12.9	13.5
ENSG00000116478	HDAC1	858	-0.2583	2.38e-11	35.4	34.6	33.9	34.1	34	35	37.2	34	41.9	39.6	40.3	40.9	42.6	41.4	43.9	42.3
ENSG00000154822	PLCL2	80.87	1.147	2.38e-11	2.7	2.8	2.8	2.1	1.6	1.5	1.9	1.5	0.9	1.1	0.9	0.8	0.8	0.8	1	1
ENSG00000241685	ARPC1A	1541	0.5777	2.441e-11	109.3	110.1	117.4	114.6	94.6	90.2	95	94.5	77	75.6	77	74.6	63.5	60.5	60.9	61.5
ENSG00000180530	NRIP1	703.8	0.9079	2.466e-11	17.2	21.1	18.5	19.4	16.2	14.3	14.3	16.3	6.6	7.4	7.2	7.6	9.9	10.6	10.4	11.9
ENSG00000132840	BHMT2	63.4	-0.9116	2.471e-11	2.2	2.2	2	2	3.1	3.1	3.3	2.7	5.6	4.6	4.7	4.7	5.1	5.7	4.1	5
ENSG00000170421	KRT8	190	2.443	2.736e-11	19.9	16.8	19.3	17.7	8.4	6.2	7.1	6.1	1.8	1.5	1.6	1.7	0.3	0.2	0.3	0.2
ENSG00000155380	SLC16A1	2091	0.3984	2.745e-11	94.5	107	109	110.5	102.2	95.1	91.9	106.7	70.3	77.2	74.7	80.8	70.2	80.2	79.7	85.7
ENSG00000198796	ALPK2	1885	-0.4494	2.978e-11	14.4	14.4	14	15.5	15.9	17.4	17.3	17.1	20.2	20.5	19.5	20.3	22.7	23.3	22.7	23.3
ENSG00000028528	SNX1	1443	-0.3244	3.05e-11	41	41.8	41.4	43.5	45.8	45.9	45	46.2	50.9	51.3	52.3	53.8	56.3	58	58.6	57.9
ENSG00000171227	TMEM37	5.838	-2.403	3.051e-11	0.1	0	0	0.1	0.1	0	0.2	0.1	0.8	0.5	0.9	1	1.4	0.9	1.1	1.8
ENSG00000143507	DUSP10	161.6	-1.294	3.159e-11	2.6	2.9	2.9	2.6	5	4.8	5.4	5.6	8.4	8.9	9.5	7.5	12.4	12.7	10.9	12.9
ENSG00000076641	PAG1	49.3	-1.123	3.184e-11	0.9	1.4	1.2	1	1.8	1.6	1.7	2.3	3.7	3.9	3.7	3.5	2.9	3	3.3	3.2
ENSG00000135315	CEP162	125.6	-0.8906	3.462e-11	1.1	1.4	0.9	1.5	1.7	1.4	1.2	1.4	2.1	2.2	2.2	2	2.8	2.9	2.9	2.7
ENSG00000162493	PDPN	267.8	0.7327	3.523e-11	30.4	28.9	34.1	32.7	22.9	24.3	21.8	24.9	15.4	18.5	16.7	17.5	13.9	15.4	16	17.7
ENSG00000151632	AKR1C2	103.2	-1.197	3.641e-11	2.8	2.7	3.1	3.2	3.4	2.6	3.6	3.7	5.5	5	6.9	5.1	8.1	9.3	10.6	9.9
ENSG00000160888	IER2	555	0.7902	3.641e-11	81.8	79.6	78.4	75.9	57.7	58	57.1	54.2	38.2	35.1	33.1	31.7	43.1	42.5	44.3	41.6
ENSG00000156711	MAPK13	129.6	0.9252	3.653e-11	13.6	10.8	12.7	10.5	8.3	7.9	8.1	8.1	4.9	5.1	6.1	5.3	4.8	5.6	4.9	4.7
ENSG00000175727	MLXIP	1354	0.4915	3.653e-11	36.5	33.8	32.6	33.7	29.1	31.7	31.1	28.3	22.2	20.3	20.3	20.3	25.4	24.7	24.5	24.2
ENSG00000186187	ZNRF1	218.4	0.47	3.953e-11	16.1	14.2	18.7	16.9	18	17	17.3	16.7	11.9	11.8	12.2	12.3	12.9	12.6	11.6	12
ENSG00000101605	MYOM1	36.59	1.086	4.063e-11	0.6	0.7	0.5	0.7	0.6	0.7	0.8	0.6	0.4	0.2	0.3	0.3	0.2	0.3	0.3	0.3
ENSG00000118217	ATF6	830.8	0.3145	4.09e-11	27.8	30.9	28.8	30.5	30.3	29	28.3	30.5	23.6	26.1	24.8	24.5	22.7	21.9	22.3	24
ENSG00000084652	TXLNA	1878	0.1977	4.126e-11	81.5	79.2	77.4	78.6	79.8	77.3	81.4	75.9	68.3	70.3	70.5	68.7	66.2	65.8	70.9	69.4
ENSG00000143367	TUFT1	720.9	0.6491	4.295e-11	44.3	43.3	46.8	47.2	53	50	50.9	48.7	26.3	26.8	25.3	24.8	34.7	35.7	35.8	33.7
ENSG00000099260	PALMD	12.93	-2.198	4.317e-11	0	0	0	0	0.2	0.2	0.3	0.2	1	1.2	1	1.1	0.7	0.6	0.6	0.7
ENSG00000149201	CCDC81	24.77	1.366	4.902e-11	1.2	1.6	1.1	1.3	1.2	1.2	0.9	1.1	0.4	0.7	0.4	0.2	0.5	0.6	0.3	0.4
ENSG00000053254	FOXN3	1593	0.6731	4.936e-11	67.1	73.8	71.4	70.2	65.8	68.5	68.4	70.9	35.8	36.5	36.5	35.2	46.6	51.6	50.8	53
ENSG00000240849	TMEM189	759.8	0.3255	5.002e-11	66	70.5	64.5	67.4	63.5	60.2	63.5	60.3	51.1	49.8	51	47.8	53.7	49.1	55.3	53.5
ENSG00000124226	RNF114	551.8	-0.3736	5.046e-11	32.8	34.1	35.1	34	30.6	35.1	35.3	37.2	42.7	41.4	43.5	41.1	47	49.2	45	45.9
ENSG00000272398	CD24	27.21	-2.548	5.047e-11	0	0	0.1	0	0	0.3	0.3	0.2	5.5	7.6	8.1	8.7	0.8	1.4	1	1.5
ENSG00000140807	NKD1	4.927	-2.425	5.056e-11	0	0	0.1	0	0	0	0	0	0.7	0.4	0.4	0.5	0.4	0.3	0.3	0.4
ENSG00000111335	OAS2	14.73	-2.502	5.447e-11	0	0	0	0	0.1	0.1	0.1	0.1	0.3	0.3	0.3	0.2	1.4	1.2	1.2	1.4
ENSG00000079482	OPHN1	263.1	0.9947	5.785e-11	10.7	11.4	10.9	10.7	8.7	7.5	7.4	8.4	4.9	5.8	5.7	6	3.7	3.6	3.7	3.7
ENSG00000152377	SPOCK1	4041	0.7094	5.838e-11	234.5	255.4	244.4	249.1	252.9	237.6	238.7	255.6	118	126.9	118.3	124.3	176.6	177.6	174.2	176
ENSG00000162894	FCMR	8.595	-2.131	6.02e-11	0.2	0.1	0.3	0.2	0	0.1	0	0	0.6	0.5	0.7	0.8	0.7	1	1.1	0.7
ENSG00000188641	DPYD	765.3	-0.4055	6.17e-11	13.3	12.5	13	12.9	14.6	13.1	13.7	15.8	17.6	19.1	18.7	20.3	16.8	17.3	17.6	17.2
ENSG00000107745	MICU1	871.2	-0.354	6.802e-11	26.3	28	27.6	26.2	31.7	31.3	32.4	30	36.8	36.9	36.1	36.9	38.8	38.4	37.3	37.4
ENSG00000164024	METAP1	689.1	0.5255	6.856e-11	46.6	50.5	47.4	47.6	38.4	35.8	39.8	38.3	28.7	31.7	29.8	28.7	28	31.9	30.3	29.5
ENSG00000136231	IGF2BP3	182.8	1.038	6.943e-11	8.5	8.8	8.3	8.7	9.2	10.1	9.6	10.5	5.5	5.9	5.3	5.4	3.6	2.7	3.4	3
ENSG00000189266	PNRC2	719.1	-0.5611	7.033e-11	54.2	67.8	61.8	64.5	67.5	58.7	59.2	72.2	82.7	83.9	80.7	89.9	96.9	103.8	103	109.2
ENSG00000261115	TMEM178B	14.2	2.251	7.594e-11	2.2	2.7	2.4	2.5	0.8	1.1	0.9	1.5	0.2	0.2	0.5	0.5	0	0.1	0.1	0.1
ENSG00000143153	ATP1B1	535.4	-1.359	7.92e-11	21.6	22.7	24.5	24.7	16.7	15.7	15.1	19.5	33.8	37.7	37.1	36.2	75.5	73.7	77	74.5
ENSG00000140557	ST8SIA2	16.89	-2.05	7.92e-11	0	0.1	0.1	0.2	0.2	0.6	0.5	0.5	2	2	2	1.5	1.8	1.5	1.1	1.3
ENSG00000165424	ZCCHC24	1456	-0.5774	7.937e-11	66.2	68.1	73.4	69.5	92.9	87.9	93.3	93.1	113.8	119.4	115.4	118.3	127.3	123.6	127.2	121.2
ENSG00000106278	PTPRZ1	4.068	2.519	8.934e-11	0.1	0	0.1	0	0.1	0.1	0.1	0.1	0	0	0	0	0	0	0	0
ENSG00000046889	PREX2	19.7	-2.522	9.035e-11	0	0	0	0	0	0	0	0	0.1	0.1	0.2	0.2	0.8	1	0.9	0.9
ENSG00000091436	AC013461.1	2063	0.8799	9.132e-11	55.9	64.8	59.8	62.9	65.8	61.2	58.9	69.7	39.4	43.3	39.6	41.1	24.2	26.6	25.1	26.7
ENSG00000163235	TGFA	30.78	-1.98	9.28e-11	1.8	1.3	0.9	0.7	0.7	1.4	0.6	1.1	8.8	8.8	8.3	8.6	3.2	2.5	3.8	3
ENSG00000160460	SPTBN4	25.85	-1.376	9.757e-11	0.1	0.1	0.2	0.1	0.1	0.1	0.1	0.1	0.3	0.4	0.4	0.2	0.3	0.2	0.2	0.3
ENSG00000143344	RGL1	579.9	-0.6567	9.92e-11	10.1	9.9	10.3	11.4	13.9	12.8	13.4	13	15.9	17.4	16.6	17.6	22	19.5	21.1	20.5
ENSG00000205302	SNX2	654.2	-0.343	1.113e-10	22.1	23.5	23.8	24.3	24.2	23.3	24.3	24.8	31.3	32.1	32.5	31.9	26.5	29.2	29.1	29.4
ENSG00000180537	RNF182	45.8	-1.306	1.142e-10	2	1.2	1.7	2	2.3	3.1	2.5	2.8	4	4.6	5	4.9	5.2	7.1	7	8.2
ENSG00000171798	KNDC1	25.48	-2.281	1.177e-10	0.1	0.1	0	0.1	0	0.1	0	0.1	0.2	0.2	0.2	0.2	1.1	0.9	0.8	0.8
ENSG00000185432	METTL7A	33.26	-1.919	1.177e-10	0.3	0.8	0.4	0.8	1	1.4	1.5	1.5	2.5	3.3	2.9	3.6	4.9	6.9	7.4	7.5
ENSG00000162437	RAVER2	204.7	1.359	1.192e-10	10.6	10.8	10.8	10.9	8.3	7.4	7.9	8.2	4.9	4.5	4.6	4.5	2.1	1.9	2.1	2.4
ENSG00000139973	SYT16	8.585	2.264	1.239e-10	0.6	0.9	0.6	0.5	0.3	0.5	0.2	0.5	0.1	0.1	0.1	0	0	0	0	0
ENSG00000158220	ESYT3	30.88	-1.162	1.286e-10	0.4	0.4	0.4	0.3	0.5	0.7	0.4	0.6	0.8	1	1	1.3	1.1	0.9	1.1	1.1
ENSG00000004478	FKBP4	560.2	0.4151	1.35e-10	30.1	27	28.7	29.2	26.2	25.2	25.9	23.5	20.5	20	19.8	17.7	21.9	20.3	20.3	21
ENSG00000133818	RRAS2	1415	-0.8322	1.367e-10	86.1	91.4	97	90.8	84.3	72.6	77.9	87	115.4	125.1	123	132.4	179.7	180.9	183	204.7
ENSG00000197894	ADH5	2687	-0.1794	1.437e-10	134.9	138.5	143.6	138.7	139.4	143.9	138	139.8	154.8	151.4	157.9	155.6	154.8	162.4	161.4	165.8
ENSG00000105538	RASIP1	14.53	2.212	1.669e-10	0.8	1	0.7	0.9	0.4	0.3	0.3	0.2	0.1	0.1	0.1	0.1	0	0	0	0
ENSG00000137962	ARHGAP29	1798	-0.8439	1.682e-10	16.4	19.7	18.5	17.9	24.3	24	22.6	25.8	30.2	33.1	30.4	35.1	41.9	46.9	45.1	46.3
ENSG00000198113	TOR4A	162.5	1.373	1.722e-10	12.3	10.1	10.5	9.4	15.2	13.4	15.4	11	6.2	5.7	5.9	5.8	2.5	2.7	3.4	2.4
ENSG00000110651	CD81	5910	-0.4015	1.804e-10	260.7	239.9	259.2	255.6	255.5	265.8	267.1	249	396.1	365.7	364.2	352.6	309.9	306.8	317.5	303.7
ENSG00000072401	UBE2D1	281.1	-0.4002	1.846e-10	33.5	36.2	33.2	33.8	37.3	33.3	37.1	36.7	49.3	47.8	41.9	45.8	44.8	49.9	45.6	47.2
ENSG00000047346	FAM214A	350.5	-0.4481	1.846e-10	5.3	6.5	5.8	6.3	5.2	5.3	5.4	5.8	7	7.7	7.7	8.2	7.3	7.9	7.7	8.8
ENSG00000100228	RAB36	82.26	-0.7289	1.931e-10	3.5	4	3.9	3.1	3.8	3.3	3.8	2.8	5	5.9	5.4	6.4	7	6.1	6.1	5.5
ENSG00000106772	PRUNE2	559.7	-1.786	1.966e-10	0.7	0.7	0.8	0.7	2.1	2.2	1.9	2.4	7.7	8.6	7.4	8.6	4.2	4.3	3.9	4.4
ENSG00000139970	RTN1	8.091	2.159	1.966e-10	0.3	0.4	0.4	0.1	0.5	0.6	0.4	0.4	0	0.1	0.1	0	0	0	0	0.1
ENSG00000163623	NKX6-1	4.169	-2.478	1.997e-10	0	0	0	0	0	0	0	0	0.4	0.3	0.3	0.2	0.8	0.8	0.5	0.7
ENSG00000172738	TMEM217	17.5	1.496	2.036e-10	2.3	2.9	2	2.2	1.9	2.3	2.5	3	0.6	1.3	0.9	1	0.7	0.3	0.5	0.8
ENSG00000115758	ODC1	965.1	0.4515	2.053e-10	50.9	47.8	54.6	51.8	54.1	53.1	49.8	53.5	42.3	41.1	42.9	41.1	33.1	34.5	33.6	34.6
ENSG00000103241	FOXF1	40.24	1.643	2.21e-10	4.6	4.8	5	4.7	2.5	2.2	2.3	2.6	1.4	1.5	1.4	0.4	0.7	0.9	0.7	0.8
ENSG00000171155	C1GALT1C1	277.2	-0.7265	2.227e-10	11.5	10.8	12.9	11	17.5	15.8	15.2	17.3	24.1	22.6	23.8	21.6	21.2	25.3	25.9	22.5
ENSG00000059122	FLYWCH1	667.3	0.6132	2.311e-10	21.5	19	18.7	18.9	18.2	19.9	19.4	17.5	14.3	14.4	14.7	13.6	11.6	10.8	10.5	9.8
ENSG00000186469	GNG2	289	-1.984	2.68e-10	9.9	11.3	12.4	11.3	9	7.7	9.4	10.1	88.2	103	88.4	93.1	19.8	19.5	23.3	20
ENSG00000143799	PARP1	745.6	-0.2557	2.814e-10	13.1	13.1	13.2	13.3	13.3	13.5	14.1	13.7	14.9	15.4	16	15.9	16.6	16.1	16.6	16.6
ENSG00000181104	F2R	107.2	0.8199	2.866e-10	4.7	5.7	5.1	6.5	6.5	5.9	5.6	7.4	3.2	4.3	3.7	3.9	2.7	2.9	2.8	3
ENSG00000008513	ST3GAL1	1983	0.8471	2.875e-10	194.7	197.1	193.3	199	125.5	127.2	127.4	129.9	80.3	75	80.5	81.8	95.8	97.1	98.8	97
ENSG00000058085	LAMC2	54.61	0.8015	3.196e-10	1.3	1.3	1.2	1.3	1.4	1.2	1.2	1.1	0.7	0.7	0.7	0.7	0.8	0.6	0.8	0.6
ENSG00000078070	MCCC1	134.6	-0.6078	3.452e-10	3.6	2.4	3.5	3.4	2.8	3	3.1	2.7	4.1	4.5	4.7	4.8	4.6	4.6	5.3	5
ENSG00000153310	FAM49B	256.8	0.5394	3.465e-10	21.1	22.8	21.7	20.2	18.7	16.3	18.7	16.9	14.2	14.1	14.6	13.8	13.4	12.1	13.1	12.1
ENSG00000136040	PLXNC1	166.2	-0.9583	3.555e-10	1.2	1.2	1.3	1.1	1.9	1.9	1.7	1.8	3.4	3.5	3.5	3.7	2.4	2.4	2.8	2.5
ENSG00000100344	PNPLA3	58.03	-1.793	3.662e-10	0.6	0.6	0.8	1	1.1	0.7	1.5	1.3	2.2	2.2	2	2.6	5.8	6.2	6.7	5.9
ENSG00000063438	AHRR	905.9	-0.8746	3.743e-10	16.2	15.5	14.8	15.6	17.9	19.5	21.2	17.5	25.8	25.8	26.2	24.1	40.2	41	39.1	36.4
ENSG00000154856	APCDD1	58.7	-2.401	3.911e-10	0.2	0	0.1	0.1	0.2	0.4	0.2	0.3	0.5	1	0.5	0.8	6.2	5.7	5.7	6.5
ENSG00000049246	PER3	148.3	-0.76	4.129e-10	2.3	2.4	2.3	2.1	1.6	1.7	1.4	1.6	3.1	3.4	3	3	3.6	3.4	3.5	3.7
ENSG00000180155	LYNX1	228.2	-1.447	4.661e-10	13	11.2	12.2	12.1	6.4	7.2	6.4	6.9	18.8	19.5	20.2	17.3	41.8	37	38.6	36.1
ENSG00000231389	HLA-DPA1	26.11	-1.331	4.72e-10	1.2	1.8	0.8	1.8	0.8	1	1	0.9	3.1	2.8	2.9	2.4	3.3	3.4	2.7	4.5
ENSG00000004779	NDUFAB1	277.8	0.4963	4.898e-10	42.2	40.4	39.2	37.1	44.8	36.6	41.4	36.5	29.6	27.6	31.5	29	32.1	24.8	26.2	24.1
ENSG00000170776	AKAP13	950.4	0.2725	4.965e-10	7.2	7.4	7.5	7.7	7.5	8.1	7.8	7.9	6.6	6.9	6.2	6.4	6	6.3	5.9	6.3
ENSG00000109680	TBC1D19	142.1	-0.8294	5.01e-10	3.4	3.7	3.9	3.8	4.2	3.7	4.7	4.8	7.9	8.8	8.8	8.6	6	6.5	5.4	6.3
ENSG00000143776	CDC42BPA	2007	0.285	5.323e-10	23.7	26.9	24.6	27.1	25.2	24.7	24.4	26.1	18.7	21.1	20.5	21.4	20.1	22.4	20.4	21.7
ENSG00000167601	AXL	5174	0.3724	5.742e-10	152.8	146.8	146.8	144.5	130	139.4	134.5	128.1	103.8	103.8	101.2	95.3	120.3	115	115.1	111.6
ENSG00000167772	ANGPTL4	708.5	0.8585	5.839e-10	58.2	49.1	49	49.3	45.5	44.8	44.7	36.9	21.7	18.8	21.3	19.3	34.2	29.2	29.3	30.3
ENSG00000144152	FBLN7	123.6	-1.512	6.179e-10	2.4	2.5	2.2	2.6	2.6	3.2	2.8	1.9	5.5	4.3	4.5	4.7	13.3	11.5	11.4	10.4
ENSG00000154027	AK5	308.9	-1.117	6.236e-10	7.4	6.5	7.6	7	6.6	7.5	7.8	7.3	22.4	20.8	21.8	21	12	11.1	11	10.9
ENSG00000149292	TTC12	23.8	-1.363	6.336e-10	0.4	0.3	0.3	0.4	0.3	0.4	0.3	0.2	0.7	0.7	0.7	0.8	1.1	1.3	0.8	1.1
ENSG00000163468	CCT3	1770	0.1809	6.552e-10	64.3	61.5	62.4	63.8	61.4	61.9	64.3	59.5	56.8	54	55.4	55.6	53.4	55.6	53.8	55.8
ENSG00000103489	XYLT1	1960	1.089	6.756e-10	63.5	66.9	61.5	67.2	57.1	55.8	57.6	54.5	37.1	36.6	34.9	34.7	18.5	19.2	18.4	18.7
ENSG00000240694	PNMA2	52.52	2.073	6.828e-10	1.4	2.2	2.6	2.2	8.6	8.9	8.2	8.9	0.5	0.6	0.5	0.6	0.9	0.8	1.1	1.4
ENSG00000127083	OMD	17.4	-2.216	6.944e-10	0	0.1	0	0	0.3	0.3	0.2	0.5	1.8	2	2.4	2.6	0.9	1.1	0.9	1.1
ENSG00000198431	TXNRD1	8254	1.162	6.961e-10	440.4	453.4	446.7	447.5	224.1	215.1	213.2	214	133.6	142.1	136.8	139.5	145.7	140.1	141.7	145.8
ENSG00000089159	PXN	1707	0.4125	6.961e-10	66.6	60.9	61.6	61.4	53.2	60.8	61.7	53.5	51.4	48.3	47.4	44.2	42.9	42.8	43.2	39.5
ENSG00000108448	TRIM16L	167.7	-1.279	6.971e-10	4.2	4.7	3.5	3.5	8	7.7	7.6	6.4	12.6	11.7	11.4	10.3	19.3	17.1	18	18.5
ENSG00000158122	AAED1	373.6	-0.4301	7.004e-10	24.4	29.9	26.8	28.2	31.4	29	30.1	33.7	39.1	39.7	39.8	37.3	37.3	37.5	43	41.3
ENSG00000134668	SPOCD1	637	0.466	7.318e-10	13.3	11.8	12.4	11.7	13.1	13	13.1	11.2	10.8	9.8	9.5	8.8	9	8.5	8.1	7.6
ENSG00000138685	FGF2	8230	0.7659	7.429e-10	818	1001.9	934.2	937.4	649.3	597.2	581.8	681.7	446.4	509.4	471.6	488	395.9	427.5	425.3	432.5
ENSG00000197915	HRNR	9.361	1.862	7.949e-10	0.1	0.1	0.1	0.1	0.1	0.1	0.1	0.1	0	0	0	0.1	0	0	0	0
ENSG00000115841	RMDN2	142.1	-1.555	8.088e-10	1.3	1.1	1.4	1.3	2.1	1.8	2.4	2.5	8.1	8.8	7.7	8.9	3.5	3.6	3.9	3.3
ENSG00000142149	HUNK	217.8	-2.087	8.438e-10	2.2	2.1	2.1	1.7	1.3	1	1.3	1.6	3.2	3.5	3.4	3.7	19.4	19.6	19.8	18.5
ENSG00000204525	HLA-C	1432	-0.6621	8.445e-10	44.4	41.2	45.4	40.9	60.9	62.9	50.4	43.4	78.8	66	80.1	68.4	88.2	75.1	84.2	81
ENSG00000198743	SLC5A3	726.4	-1.376	8.64e-10	8.9	11.5	9.2	10.4	12	11.7	11.4	15.3	18.6	20.4	18.4	20.3	41.7	45	45.9	47
ENSG00000087266	SH3BP2	600.5	-1.183	8.717e-10	12.6	10	10	11.8	11.7	11.9	11.4	11.8	18.3	18.3	18.1	17.3	38.8	37.5	35.2	36.2
ENSG00000169031	COL4A3	26.68	2.111	8.826e-10	1	1	0.7	1	0.2	0.3	0.3	0.3	0.1	0.1	0.1	0.2	0	0	0.1	0
ENSG00000055211	GINM1	1186	-0.379	8.852e-10	66.7	70.6	70.6	67.7	63.2	56.9	59.2	60.1	83.3	77.8	80.1	78.3	82.6	88	89.1	91.9
ENSG00000087077	TRIP6	910.7	-0.3936	8.852e-10	33.7	28.9	28.5	27.5	30.3	30.9	31	26.1	39.7	37.9	36.8	34.8	43.9	39.6	40.1	39
ENSG00000108854	SMURF2	1222	0.494	8.969e-10	42.9	45.6	45.1	47.2	38.8	32.8	36	39.4	26.4	29	27.5	27.1	30.9	30.6	30.8	29.7
ENSG00000183876	ARSI	123.3	0.5934	8.999e-10	6.1	5.8	5.3	5.6	5.9	5.9	5.7	4.6	4.1	3.4	3.8	3.3	4.3	4	3.5	3.2
ENSG00000151090	THRB	676.1	-1.035	9.623e-10	16.5	19.1	17.4	15.3	13.9	16	15.9	16.4	23.8	24.8	24.4	25.4	42.7	42.9	45.5	47.4
ENSG00000164039	BDH2	265.3	-0.5573	1.007e-09	14	19.7	15.8	16.5	17.7	18.4	19	19.6	27.5	26.7	27.9	27.9	20.6	26.7	26.4	24.2
ENSG00000121064	SCPEP1	461.8	-0.5472	1.06e-09	16	18.3	18	17.7	17.9	17.2	18.6	17.2	29.8	30	28.8	28.2	23.7	22.5	20.9	23.1
ENSG00000101134	DOK5	206.6	1.413	1.06e-09	29.1	27.6	30.8	27.6	12.4	15.4	16	14.1	9.2	8.7	9.2	10.5	4.6	5.3	5.7	5.4
ENSG00000146376	ARHGAP18	305.3	-0.5829	1.131e-09	6.7	6.9	6.6	7.5	9.9	8.6	8.1	9	10.4	12.7	11.4	12.1	11.2	11.7	12.4	13.1
ENSG00000205683	DPF3	60.97	1.067	1.176e-09	4	4.2	3.3	3.9	3.6	2.7	2.7	2.7	2	2	2	1.4	1.5	1.1	1.4	1
ENSG00000002746	HECW1	23.7	-2.058	1.185e-09	0	0	0	0	0.1	0.2	0.1	0.1	0.3	0.4	0.4	0.4	0.7	0.9	0.7	0.7
ENSG00000101955	SRPX	776	-0.9861	1.188e-09	19.3	19.5	18.4	18.7	28.9	28.7	28.7	26.4	39.1	39.5	36.2	36.8	62.5	58.3	57.8	55.2
ENSG00000114315	HES1	359.7	1.845	1.204e-09	38.7	35.4	37.7	36.7	54	55.2	54.8	51.7	4.5	3.1	4.6	3	15.4	13.6	17.8	14.1
ENSG00000120875	DUSP4	60.74	-1.828	1.289e-09	1	1.2	1.4	0.9	1	0.9	0.8	0.9	7.3	7.4	7.9	7.2	2.5	2	2	2.2
ENSG00000083642	PDS5B	468.6	-0.3627	1.318e-09	5.3	6.2	5.9	5.6	6.3	6	6.1	7	7.8	8.2	7.9	8.2	7.5	7.6	7.8	7.6
ENSG00000197415	VEPH1	217	0.9439	1.336e-09	6.9	6.9	6.7	7.6	6	6.7	6.9	7.1	4.1	4.9	4.1	4.4	2.5	2.5	2.5	2.6
ENSG00000136274	NACAD	121.8	-0.6913	1.494e-09	1.4	0.9	1.4	1	1.5	1.7	1.2	1.1	2.1	2.1	2.1	1.9	2.2	2.1	2.1	1.9
ENSG00000121060	TRIM25	818.2	0.3543	1.604e-09	31.9	33.8	32.9	32.1	27.5	29.3	29.6	26.8	24.8	23.5	23.4	24.2	25.2	23.5	23.4	22.6
ENSG00000180921	FAM83H	206.3	-0.6728	1.703e-09	3.3	2.5	2.3	2.5	3.1	3.1	3.3	2.9	4.4	4	4.3	4.1	6.1	4.5	4.8	4.9
ENSG00000033170	FUT8	658.2	-0.4837	1.706e-09	20.3	19.5	20.7	22.8	19.1	16.3	17.4	18.9	29.8	29.7	30.3	28	25.7	25.5	24.4	24.4
ENSG00000126947	ARMCX1	242.4	-0.5973	1.767e-09	9.4	8.3	7.7	7.7	9.1	10.9	9.5	10.1	16.4	14.3	15.1	15.1	12.3	11.8	13.3	12.5
ENSG00000164197	RNF180	20.39	1.487	1.808e-09	1.3	1.4	1.2	1.7	0.8	0.8	0.8	0.7	0.5	0.3	0.3	0.4	0.3	0.3	0.3	0.5
ENSG00000196581	AJAP1	7.379	2.019	1.927e-09	1	0.7	0.5	0.7	0.5	0.7	0.9	0.4	0.2	0	0	0.2	0.1	0.1	0.1	0
ENSG00000164379	FOXQ1	6.002	-2.36	1.972e-09	0.1	0	0	0	0	0	0	0	0.3	0.2	0.3	0.2	1	1	1.2	1
ENSG00000176771	NCKAP5	49.92	1.197	2.027e-09	0.5	0.8	0.6	0.6	1.2	0.9	0.9	1	0.2	0.4	0.3	0.4	0.3	0.4	0.3	0.3
ENSG00000198858	R3HDM4	703.7	0.3611	2.051e-09	64.5	57.3	61.1	59.6	58.5	59.4	55.1	52	47.3	44.5	44.4	40.9	51.5	42.6	45.7	46.7
ENSG00000128463	EMC4	470.1	-0.5325	2.116e-09	43.8	34.1	43.6	37.6	30.7	40.9	35.9	34.9	53.8	45.6	52.8	57.3	58.2	51.3	60.7	58.6
ENSG00000134363	FST	1223	-1.183	2.174e-09	28.6	30.9	29.2	29.6	62	60	54.4	62.2	122.1	120.8	122.2	128.8	89.6	91.5	91.3	93.5
ENSG00000141052	MYOCD	219	2.257	2.174e-09	10.5	11.3	10.1	11	6.5	7	6.7	7.1	1.3	1.3	1.3	1.4	0.1	0.2	0.2	0.1
ENSG00000171208	NETO2	70.55	1.088	2.311e-09	3.6	4.2	3.9	3.6	3.9	4.2	4.2	4.2	1.1	1.3	1.2	1.2	2.2	2.2	2.7	2.4
ENSG00000165124	SVEP1	4996	-1.219	2.35e-09	10.5	11.2	10.1	10.9	23.7	23.9	23.9	23.6	41.3	43.5	41.3	42.6	43.8	44.2	43.5	42.4
ENSG00000164741	DLC1	4571	0.5799	2.46e-09	67.4	71	70.3	70.3	71.9	73.2	70.4	73.6	38.4	41	38.7	40.6	53.6	55.5	54.7	55
ENSG00000171843	MLLT3	117.4	-0.733	2.466e-09	2.7	3.2	3.3	3.3	3.6	3.3	2.8	4.3	4.9	4.9	4.5	5.4	5.4	6	6.5	6.9
ENSG00000077420	APBB1IP	502.1	0.8798	2.547e-09	26.3	24.9	24.6	24.6	15.7	15.6	16.4	15.6	12.1	10.8	12	12.2	11.5	8.5	9.4	10.5
ENSG00000103485	QPRT	29.78	-1.673	2.631e-09	0.9	1.3	0.9	0.9	0.6	0.7	0.8	0.8	2.8	1	2.6	2.2	4.8	3.8	5.3	4.9
ENSG00000158445	KCNB1	11.13	-2.213	2.661e-09	0	0.1	0	0.1	0.1	0	0	0	0.6	1.1	0.7	0.8	0.4	0.2	0.2	0.2
ENSG00000072657	TRHDE	47.19	-0.9391	2.664e-09	0.6	0.7	0.9	0.9	0.6	0.5	0.6	0.5	1.2	1.3	1.5	1.5	1.2	1.2	1.4	1.2
ENSG00000109084	TMEM97	56.65	-0.7645	2.695e-09	5.3	5.4	5.3	5.1	4.8	3.7	4.8	5.2	9.5	9.2	7	9.2	7.5	8.5	8.9	9.1
ENSG00000108828	VAT1	6086	0.4372	2.713e-09	405.1	366	378.7	374.6	356.4	371.1	364.6	331.3	310.8	306.1	299	274.5	261.8	232.8	243.3	243.4
ENSG00000206538	VGLL3	9469	-0.4622	2.76e-09	409	527	464.9	462.3	552.4	529.4	518.8	610.4	661	741.6	694.5	764.8	648.6	695.1	692.6	732.5
ENSG00000175866	BAIAP2	134.1	-0.7819	2.806e-09	3.7	3.7	3.5	3.3	3.1	2.7	2.9	2.4	6.7	5.8	6.4	6	5.8	4.4	4.1	5.1
ENSG00000109099	PMP22	1498	-0.7845	2.869e-09	69.3	74	76.1	71.7	109.3	108	108.1	121	145.3	147.3	149.8	152.8	159.8	174.6	183.2	178
ENSG00000162545	CAMK2N1	458.3	-0.8881	2.93e-09	64.4	77.6	63.4	70.4	96.9	101.7	105	110.1	189.4	189.9	184.5	187.8	120.1	142.3	152.9	139.5
ENSG00000130066	SAT1	817.4	1.093	2.939e-09	122.7	129	125.1	124.2	66.9	61.1	61.1	69.6	40.4	35.7	39.3	39.7	45.2	46.3	46.2	47.5
ENSG00000119862	LGALSL	40.55	0.9534	2.956e-09	6.9	5.5	6.6	6	7.3	7.5	6.6	5.4	2.4	2.7	2.9	3.5	2.8	4.9	3.4	3.3
ENSG00000172469	MANEA	212.1	-0.5413	3.192e-09	7.2	8.2	7.5	8.2	6.9	7.8	5.8	9	10.9	10.5	10.1	12	9.8	12	11.5	11.6
ENSG00000186314	PRELID2	58.44	0.9118	3.301e-09	9.1	8.6	9.3	9.7	8	7.8	6.6	8	5.2	5.3	5.8	4.8	3	3.7	3.9	3
ENSG00000265107	GJA5	17.24	-2.187	3.471e-09	0.3	0.1	0.1	0.1	0.4	0.1	0.2	0.2	0.9	0.9	0.8	0.3	2.8	2.8	3.7	2.8
ENSG00000136378	ADAMTS7	491.1	1.126	3.649e-09	11.9	10.1	9.1	9.4	6.6	7.7	8	7	2.6	2.7	2.8	2.7	5.8	5	4.6	4.2
ENSG00000128203	ASPHD2	70.94	0.8498	3.717e-09	6.4	6.4	5.9	5.9	5.1	4.2	4.6	4.3	3.2	2.7	3.4	3.3	3.4	2.5	2.8	2.1
ENSG00000106031	HOXA13	25.31	-1.602	3.754e-09	0.4	0.5	0.2	0.2	1.1	0.9	1	0.6	2.7	2.2	2.7	2.8	1.4	1.9	1.7	2.3
ENSG00000165194	PCDH19	28.68	1.61	3.761e-09	0.5	0.5	0.4	0.5	1.2	1.2	1.1	1.2	0.2	0.3	0.2	0.3	0.2	0.2	0.2	0.2
ENSG00000119865	CNRIP1	368.6	0.5562	3.856e-09	50.4	47.3	51.4	49	37.6	38.8	42.3	39.9	32.7	31.4	33.2	33.7	25.2	29.8	27.7	27.7
ENSG00000038295	TLL1	7.853	2.036	3.893e-09	0.2	0.2	0.2	0.3	0.3	0.4	0.2	0.4	0	0	0.1	0	0.1	0.1	0	0
ENSG00000164209	SLC25A46	747.8	-0.4263	4.003e-09	29.3	36.2	32.7	33	34	28.8	29.7	37.8	39.7	45.8	45.3	48.6	39.9	43.5	43.6	46.1
ENSG00000025423	HSD17B6	18.79	1.552	4.084e-09	1.5	1.5	1.2	1.1	2.9	2.5	2.7	2.4	0.4	0.5	0.5	0.5	0.7	0.6	0.7	0.7
ENSG00000123595	RAB9A	418.3	-0.4525	4.084e-09	32.6	36.3	38.7	33.9	42.9	34	38	43.8	50.3	49	54.3	54.6	46.8	47.8	55.1	54.4
ENSG00000138639	ARHGAP24	434.2	0.5798	4.172e-09	15.3	14.6	16.8	16.7	12.1	12.7	12.7	12.3	8.4	8.1	8.6	9	10.2	10.2	10.3	10.4
ENSG00000039068	CDH1	13.14	1.546	4.196e-09	0.5	0.6	0.5	0.4	0.5	0.4	0.4	0.4	0.2	0.2	0.2	0.2	0.1	0.2	0.1	0
ENSG00000187398	LUZP2	17.55	1.676	4.288e-09	1.8	2.1	1.8	1.9	1.6	1.4	1.3	2.1	0.2	0.2	0.2	0.1	0.6	0.6	0.9	0.7
ENSG00000173334	TRIB1	91.19	1.528	4.337e-09	11.1	11.4	10.8	10.8	5.3	5.5	4.5	5.5	1.3	1.5	1.7	1.7	3.2	3.3	3.6	3
ENSG00000108950	FAM20A	331	-1.211	4.391e-09	7.5	7	6.8	6.9	6.9	8.3	6.8	7.6	11.9	10.9	11.3	10.8	25.4	23.5	25.2	23.4
ENSG00000166398	KIAA0355	948	0.3944	4.583e-09	23.3	23.8	23.4	23.8	20	19.3	19.6	19.8	17.8	16.6	16.6	16.9	14.9	15.9	16.7	16
ENSG00000186918	ZNF395	1170	-0.4577	4.655e-09	40.3	43.2	42.6	41.4	40	40.3	39.9	41.7	51.1	47.9	50.8	50	63.7	64	64.1	62
ENSG00000175567	UCP2	83.57	1.186	4.925e-09	10.4	8	10.4	9.4	6.3	6.3	6.5	5.3	3.7	4.5	4.1	3.9	3.1	2.1	1.9	2.7
ENSG00000166483	WEE1	839.4	-1.301	5.284e-09	12.3	13.7	13.5	12.8	15.7	14.7	15.7	17.2	22.1	24.7	22.4	23	54.5	53.4	53.8	56.4
ENSG00000185742	C11orf87	444	-2.176	5.295e-09	8.7	11.4	8.3	9.1	9	7.8	7	8.7	149.4	166	152.9	155.9	18.7	17.5	19.4	21.5
ENSG00000046647	GEMIN8	204.3	-0.4914	5.706e-09	18.2	13.4	16.8	14.6	14.2	13.5	14.5	14.6	22.1	20.8	21.4	18.3	23	22.2	19.8	22
ENSG00000026025	VIM	25740	-0.394	5.9e-09	972.3	1006.9	1069.5	1079.6	883.7	847.9	863.1	897.9	1289.1	1287.1	1305	1380.9	1122.7	1186.1	1210.6	1253
ENSG00000105738	SIPA1L3	368.6	1.057	6.153e-09	8.4	7.5	7.3	6.9	4.4	4.6	4.4	3.6	3	3.1	3.1	2.9	3	2.3	2.1	2.2
ENSG00000005073	HOXA11	123.3	-0.6054	6.196e-09	6.9	6	7.4	6.9	5.6	5.7	5.8	5.4	9.5	8.6	9.1	7.8	10.4	9.7	10.7	10.5
ENSG00000186479	RGS7BP	4.447	2.223	6.257e-09	0.2	0.6	0.7	0.5	1	0.7	1	0.9	0	0.1	0	0	0.1	0.1	0.1	0
ENSG00000074657	ZNF532	1474	0.2353	6.494e-09	24.5	24.8	25.5	25.5	25.2	23.9	25.8	25.4	19.8	20.6	20	20.7	22.6	22.8	22.2	21.6
ENSG00000177469	PTRF	19480	0.4476	6.548e-09	1463	1317.9	1360.6	1328.4	1107.9	1122.9	1161.1	1041	976.3	935.9	959.6	916.1	913.8	851	856.9	830.1
ENSG00000188396	TCTEX1D4	6.364	2.048	6.584e-09	1.3	1.2	0.9	1.8	0.4	1.4	0.8	1	0.1	0.1	0.1	0.1	0.3	0.3	0.1	0.1
ENSG00000162511	LAPTM5	11.17	-2.09	6.718e-09	0.5	0.3	0.1	0.2	0.2	0.1	0.1	0.2	0.9	0.7	0.8	0.7	2.6	2.6	2.7	2
ENSG00000100823	APEX1	1077	0.2357	6.823e-09	74.2	71.2	75.9	72.1	71	74.7	77.7	68.7	62.6	61.7	62.8	62.5	65.4	60.3	64.2	57.7
ENSG00000159363	ATP13A2	596.8	0.5617	7.568e-09	13.6	12.5	12.3	12	10.8	11.8	11.7	9.8	9.4	8.8	9.1	8.3	7.9	6.6	6.7	7
ENSG00000197885	NKIRAS1	188.3	-0.4874	7.859e-09	15.8	16.4	17.7	17.8	16.9	16.8	15.6	21.5	25.6	22.5	23.3	23	23.9	24.6	27.8	24.3
ENSG00000055813	CCDC85A	115.7	1.398	7.939e-09	9.6	8.6	9.4	8.6	4.5	4.1	4.4	4.5	2.9	3.3	2.5	3.1	1.8	1.5	1.4	1.9
ENSG00000141027	NCOR1	1954	0.2095	8.141e-09	16.5	17	17.2	17.7	17.7	17.5	17.8	18.2	15.3	15.7	15.8	15.8	14.3	14.8	14.7	14.4
ENSG00000169902	TPST1	453.7	-0.4117	8.165e-09	19.5	21.2	20.5	22.6	23.8	23.5	24.2	25.2	30.7	29	29.5	25.9	33.3	31.5	29.9	30.6
ENSG00000166710	B2M	9328	-0.6871	8.261e-09	1076	972.3	1113	1102	1530.8	1452.3	1426.8	1501.9	1804.9	1755.9	1894.7	1869.2	2243.3	2322.8	2273.1	2404.5
ENSG00000079257	LXN	91.63	1.102	8.516e-09	10.7	12.9	10.6	12	9.3	7.6	10.4	10.4	3.7	3	3.2	2.8	6.2	5.5	6	6.7
ENSG00000164403	SHROOM1	97.18	-0.7214	8.578e-09	2.1	2.2	2.1	1.7	1.7	1.7	1.9	1.3	2.8	2.7	2.8	2.6	3.9	3.2	3.2	3.3
ENSG00000198795	ZNF521	274.1	-0.9554	8.731e-09	2.5	2.6	3	2.3	3	3.6	3.2	3.1	4	4.1	4.6	4.6	7.4	7.1	7.6	7.2
ENSG00000157833	GAREM2	238	0.5222	8.854e-09	7.1	6.9	6.4	7.2	6.7	7	7.6	5.8	5	5	4.7	4.2	5.8	4.1	4.1	5.1
ENSG00000197971	MBP	58.55	1.553	8.854e-09	3.3	3.8	3.5	4.2	3.7	3.2	3	2.7	1.3	2.1	1.4	1.3	0.5	0.5	0.4	0.4
ENSG00000198121	LPAR1	1127	0.3561	9.13e-09	76.9	82.6	79.9	84.2	69.8	66.1	67.9	69.4	56	59.6	55.9	60.8	57.3	60.2	58.4	57.5
ENSG00000134463	ECHDC3	24.55	-2.147	9.13e-09	0.1	0.2	0.3	0	0.5	0.4	0.2	0.4	1.4	0.9	0.8	0.7	5.3	3.8	4	4.6
ENSG00000198265	HELZ	1440	0.3559	9.768e-09	16.5	19	17.5	18.3	16.4	16.5	15.8	17.5	12.3	13.7	12	13	12.6	14.3	14.3	15
ENSG00000099250	NRP1	6213	-0.6195	9.904e-09	81.8	89.6	83	85.6	86.2	84.8	86	90	105.9	110.6	108	112.9	151.1	155.1	158.9	161.9
ENSG00000163029	SMC6	537.8	0.3697	1.106e-08	9.9	11.9	11.6	10.8	11.4	11.8	11.5	13	7.8	8.9	8.7	9.6	8.5	9.5	9	8.9
ENSG00000138821	SLC39A8	73.35	1.375	1.108e-08	4.4	5.4	4.2	4.2	5.7	4.1	4.7	6.1	1.3	1	1	0.6	2.6	1.9	2.5	2.5
ENSG00000138135	CH25H	261.3	-1.745	1.124e-08	6.9	5.3	6.1	6.1	8.5	10.3	8.7	9.1	53.9	57.7	51	50.8	14.6	13.6	13.8	12.9
ENSG00000139329	LUM	5181	-1.747	1.14e-08	55	62.5	61.7	63.3	184.6	172.4	176.7	196.7	744	759.7	790.2	787.3	285.7	302.2	299.7	317
ENSG00000184702	SEPT5	237	-0.5959	1.156e-08	8.5	7.8	7.7	7.4	9.9	10.8	10.9	8	14.8	13.3	13.6	14	15.4	12.6	11.4	13.1
ENSG00000177707	PVRL3	561.2	-0.5347	1.161e-08	12.1	15.4	13.9	14.4	11.2	10.9	9.7	11.9	16.2	17.8	18.1	18.5	17.1	18.9	18.8	19.3
ENSG00000138758	SEPT11	17490	-0.4519	1.331e-08	559.8	635.1	603.8	622.8	771.9	718.9	732.1	809.5	886.1	972.1	912.6	1000.8	878.2	917.1	941.8	975.1
ENSG00000140948	ZCCHC14	572.3	-0.3184	1.35e-08	10.9	12.2	10.6	11.3	12	10.7	10.8	10.7	14.3	14.8	14.3	14.8	13.3	12.3	13.4	14.1
ENSG00000186088	GSAP	85.76	0.9402	1.355e-08	2.5	2.5	2.6	2.5	3.3	2.9	3.3	3.3	1.9	1.5	2	1.7	1	1.3	0.8	1.3
ENSG00000165617	DACT1	1988	1.272	1.359e-08	96.9	96	95.1	94.3	53.2	50	53.5	53.1	38.1	36.5	37.8	36.3	18.4	18.9	19.5	19.8
ENSG00000158158	CNNM4	163.8	0.5449	1.36e-08	6.1	5.5	5.8	5.4	4.9	5	5.9	4.6	3.9	3.1	3.6	3	3.9	3.9	4.3	3.7
ENSG00000198039	ZNF273	38.77	-0.9113	1.428e-08	1.2	1	0.7	0.6	1.1	1.2	1.1	0.8	1.9	1.6	2.1	1.9	1.7	1.6	2	1.7
ENSG00000152953	STK32B	211.3	-1.209	1.439e-08	5.6	5.3	5.2	4.9	7.1	6.3	7.2	6.9	20.9	19.5	19.8	21.2	8.8	11.2	10.1	8.7
ENSG00000122176	FMOD	1434	-1.376	1.468e-08	34.9	37.8	33	36.1	50.7	47.5	47.5	48	69.3	67.3	69.1	65.2	179.9	176	174.6	172.1
ENSG00000173530	TNFRSF10D	1796	0.5847	1.5e-08	131.9	140.8	139.7	137.2	101.9	101	102.1	106.1	84.7	90.1	86.2	85	68.7	71.9	75.2	74.5
ENSG00000106049	HIBADH	646.7	-0.2916	1.56e-08	33.3	30.3	34.6	33.8	36.9	34.7	35.4	35	43.6	44	44.7	42.9	40.5	40.7	39.2	40.2
ENSG00000019582	CD74	19.72	-2.22	1.57e-08	0.1	0.2	0	0	0.2	0.1	0.4	0.1	0.4	0.9	0.8	0.5	4.2	4.1	4.1	4.5
ENSG00000109332	UBE2D3	3308	0.2613	1.596e-08	366.5	392.5	388.3	380.2	368.9	348	343.8	376.6	314.7	333.2	317.1	330.3	287	291.1	299	300.3
ENSG00000138650	PCDH10	365.2	2.24	1.607e-08	19.9	18.5	19.3	18.4	10.3	9.6	9	9.6	1	1	0.6	1	0	0.1	0.1	0
ENSG00000145287	PLAC8	16.21	-1.657	1.725e-08	1.1	0.6	0.5	0.6	1.6	1.8	2.4	1.2	3.3	3.5	2.8	4.1	6.5	6.5	4.9	6.7
ENSG00000012048	BRCA1	67.72	-0.8244	1.725e-08	0.6	0.6	0.5	0.6	0.5	0.5	0.3	0.6	0.7	0.9	1	1.2	0.8	1	1	1.1
ENSG00000250479	CHCHD10	176.3	-0.663	1.725e-08	23.1	20.8	21.7	16.3	18.6	16.4	19.6	18.8	33.6	32.1	36.1	38.7	30.2	25.2	25.8	27.5
ENSG00000141759	TXNL4A	593.3	0.4964	1.802e-08	77.2	73.9	81	83.1	64.8	66.6	66.2	63.3	55.5	51.5	58.4	56.7	46.5	47.4	46.6	44.2
ENSG00000101974	ATP11C	768.3	0.6229	1.85e-08	17	20	18.7	19.9	15.5	14.2	14.4	17.2	12	13.3	12.3	12.5	9.3	9.8	9.3	9.8
ENSG00000198727	MT-CYB	43540	-0.2774	1.877e-08	1968.5	2169.4	2195.5	2174.8	2314.1	2205.4	2313.8	2455.3	2610.2	2580.4	2566.2	2655.3	2673.1	2734.6	2805.8	2960.8
ENSG00000063978	RNF4	991.2	0.2772	1.956e-08	105.3	102.5	103	109.1	105.7	101.9	105	102.9	91.3	90.6	87.9	93.1	75.5	80.3	81.8	88.6
ENSG00000108405	P2RX1	4.703	2.199	2.045e-08	0.5	0.2	0.4	0.6	0.6	0.6	0.1	0.8	0	0	0	0	0	0	0	0
ENSG00000109466	KLHL2	315.9	0.4859	2.086e-08	13.1	14.2	13.4	13.8	11.6	10.9	10.9	10.3	7.4	9	8.8	8.8	9.1	9.2	8.9	8.6
ENSG00000179242	CDH4	292.7	1.89	2.179e-08	19.1	16.8	17	16.7	5.6	5.7	5.9	4.8	3.8	3.1	3.1	2.9	1.1	0.9	0.8	0.7
ENSG00000116774	OLFML3	3068	-0.6222	2.186e-08	123.7	114.2	112.5	111.7	126.6	132.2	131.1	120.9	224.6	216.7	231.1	214.1	162.8	147.3	158.8	155.4
ENSG00000017797	RALBP1	2029	-0.3073	2.223e-08	55.8	60.7	58.4	59.6	60.2	59.6	61	60.2	67.5	66.2	68.7	70.3	75.1	79.8	80.5	80.6
ENSG00000114982	KANSL3	807.3	0.3056	2.349e-08	19.8	19.3	18.1	19.8	20.6	21.1	21.2	19.5	15.2	15.4	15.1	15.5	17.1	18.1	16.6	15.5
ENSG00000213625	LEPROT	1928	-0.4182	2.385e-08	218.3	261.4	244.1	253	251.1	220.8	229.3	259.2	296.1	287.7	290.9	305	330	355.7	350	380
ENSG00000161542	PRPSAP1	641	0.4068	2.434e-08	39	37.5	34.2	34.3	41.1	43.7	42.7	41.6	30.1	26.9	28.2	27.6	33.1	29.2	28.8	32.4
ENSG00000128039	SRD5A3	197.7	0.9033	2.45e-08	19	19.6	21.3	19.4	16.7	14.7	14.4	15.2	9.6	11.6	10.9	13	6.7	7.5	6.6	7
ENSG00000250722	SEPP1	32.16	-2.191	2.491e-08	0.1	0.2	0.1	0.1	0.2	0.3	0.3	0.4	0.5	0.5	0.9	0.4	7.3	6.5	6.4	5
ENSG00000084234	APLP2	16220	0.4381	2.532e-08	545.4	518.4	541.7	547.7	426.9	425.3	426.8	410.6	379	354.4	361.8	362.2	343.1	343.2	341.8	342.4
ENSG00000129009	ISLR	2932	-0.9875	2.541e-08	94.1	86.2	87.9	87.6	107.3	107	104.4	94	274.7	253	260.3	246.1	146.8	134.9	136.7	130.4
ENSG00000112992	NNT	980.6	-0.2272	2.627e-08	16.9	17.3	18.1	18.6	18	17.6	17.1	18.5	19.5	21.4	21	20.8	20.4	21.1	20	22.2
ENSG00000097096	SYDE2	145.8	0.7494	2.634e-08	3.4	4.3	4.1	3.8	3.1	2.7	2.5	2.7	2	1.9	2.3	2.1	1.7	1.7	1.8	1.9
ENSG00000185650	ZFP36L1	6774	-0.5422	2.754e-08	204.5	214.1	205.5	212.2	282.1	286.2	286	294.6	369.2	379.1	373.7	378.6	341.1	352.5	354.8	358.4
ENSG00000087495	PHACTR3	133.5	-2.176	2.818e-08	0	0.1	0.2	0.1	0.8	1.3	1.1	1.2	12.9	13.3	12.9	13	5.5	4.9	4.5	5.4
ENSG00000097007	ABL1	3067	0.3201	2.889e-08	65.8	59.5	57.4	58.7	63.5	65.6	68.6	59.2	50.7	48	45.6	45.5	55.3	52.9	50.8	50
ENSG00000145014	TMEM44	298.7	0.4756	3.033e-08	13.4	12.7	13.1	13.5	14.3	14.6	13.3	14.1	9.1	8.7	9.4	7.9	11.9	11.6	9.7	9.7
ENSG00000164543	STK17A	762.3	-0.4875	3.096e-08	28.4	30.7	29.5	28.3	35.5	34.7	34.6	40.8	41.1	41.4	45.3	49.7	45.9	46.3	48.2	51.6
ENSG00000110436	SLC1A2	24.29	-1.12	3.189e-08	0.6	0.5	0.6	0.7	0.5	0.3	0.4	0.5	1.1	1.4	1.2	1.5	1	1.2	0.8	1.5
ENSG00000121957	GPSM2	117.1	-0.8985	3.209e-08	2.1	1.6	1.9	1.7	3.6	2.8	3	2.8	3.8	5.4	4.8	5.6	4.8	4.6	4.3	4.1
ENSG00000175745	NR2F1	257.1	-1.074	3.209e-08	7.2	7.3	7.8	7.8	9.1	8.6	7.9	9.3	11.7	11.6	12	12.6	23.8	23	24.5	24.5
ENSG00000020633	RUNX3	127.9	-1.534	3.215e-08	3.2	2.5	2.5	2.5	3.1	2.7	2.9	3.1	5.2	4.2	4.7	4.8	15.6	14.1	15.1	14.7
ENSG00000163673	DCLK3	2.826	2.193	3.349e-08	0.2	0.2	0.1	0.1	0.3	0.2	0.2	0.2	0	0	0	0	0	0	0	0
ENSG00000198176	TFDP1	1338	-0.211	3.878e-08	64.1	65.1	68.9	69.3	64.2	61.9	63.3	61.2	73.3	76.7	75	73.7	71.4	75.3	78.3	76.2
ENSG00000159733	ZFYVE28	114.4	-1.01	3.894e-08	1.7	1.4	1.1	1.6	2.1	2	1.6	1.8	5.1	4	4	4.1	3	2.7	2.3	2.6
ENSG00000134864	GGACT	70.53	0.6983	3.945e-08	12.3	13.4	13.1	10.8	13.8	11.7	11.2	11.6	8.4	9.5	8.6	8.1	6	7	5.9	6.2
ENSG00000131979	GCH1	75.38	1.522	4.021e-08	9.5	13	10.8	11.6	6.6	6	7	6.7	3.4	3.9	3.5	4.7	1.4	1.4	1.4	1.2
ENSG00000087510	TFAP2C	153.4	-1.587	4.039e-08	2.4	1.9	2.8	2.1	4.3	3.6	3.7	4.1	4.9	5.8	5.5	6.3	17.9	17.3	17.5	16
ENSG00000121989	ACVR2A	614.9	-1.372	4.064e-08	9.1	9	9.8	10.2	17.6	16.7	15.2	17.6	21.7	23.9	22.8	22.8	52.5	52.8	54.6	55.3
ENSG00000171488	LRRC8C	78.52	0.9372	4.069e-08	3	3.5	3.2	3.4	2.2	1.7	2.4	2.5	1.5	1.7	1.8	1.5	1.2	1	1.2	1.3
ENSG00000198060	MARCH5	600.5	0.4076	4.135e-08	58.2	60.9	59	53.9	48.7	46.3	45.5	50.1	37.3	40.6	40.8	41.2	38.8	39.8	38	41.5
ENSG00000011465	DCN	11660	-1.827	4.214e-08	77.9	82.6	86.5	82.9	267.3	252.4	255.7	272.8	436.2	444.1	446.9	462.6	1264.7	1336.7	1350.9	1376.2
ENSG00000145901	TNIP1	1526	0.5929	4.357e-08	69.3	59	61.2	64.8	48.1	52.9	50.9	45.2	42.5	40.8	41.3	39.3	35.9	33.3	33.9	29.9
ENSG00000133657	ATP13A3	4224	0.5776	4.387e-08	82.9	103.8	92.6	95.4	75.1	70.1	68.6	81.5	46.7	53.6	48.6	51.9	57.5	62.9	62.3	62.3
ENSG00000205517	RGL3	14.81	-2.077	4.454e-08	0.1	0.1	0.1	0.1	0.1	0	0	0.1	0.2	0.3	0.2	0.3	1.3	1.6	1.3	1.2
ENSG00000069431	ABCC9	574.3	1.075	4.592e-08	13	14.2	13.8	13.9	6.9	6.8	6.8	7.3	5	5.2	5	5.9	4.1	3.8	4.3	4
ENSG00000084112	SSH1	3387	0.3715	4.809e-08	71.8	73.7	71.2	71.9	66.5	65.9	68.4	68	57.9	60.7	56.6	60.8	48.4	49.6	47.9	48.2
ENSG00000142856	ITGB3BP	81.08	-0.7837	4.941e-08	5.2	5.9	5	3.8	6.2	6.7	5.9	6.1	9.9	10.8	11	13.1	8.6	8.8	8	8.2
ENSG00000166340	TPP1	1917	-0.244	5.207e-08	64.6	68.5	66.4	68.7	66.5	64.2	65.7	69.3	81.3	84.8	83.3	83.7	72	75.4	74	78.4
ENSG00000187800	PEAR1	415.2	1.374	5.276e-08	7.6	6.7	6.4	6.2	18.8	18.9	20.5	16.6	4.2	4.1	4.4	3.8	4.4	4.8	4.8	4.2
ENSG00000149591	TAGLN	17730	0.9827	5.322e-08	3338.7	2669	2949.5	2790	2023.2	2259.4	2321.7	1958.6	1713.5	1437.8	1613.2	1542.4	948.9	873.7	894.7	858.9
ENSG00000025293	PHF20	882.6	0.5406	5.657e-08	21.7	22.1	22.7	21.6	21.8	20.7	20	22.2	17.1	17.6	16.6	17.3	12.2	12.4	12.8	12.2
ENSG00000183496	MEX3B	186.5	0.487	5.862e-08	8.3	8.1	7.7	6.5	7.1	7.4	6.5	6.7	5.1	5.7	6	4.5	5.1	4.8	5.4	4.8
ENSG00000165671	NSD1	1402	0.2607	5.941e-08	12.3	12	12.3	13	11.3	11	12	11.5	9.4	10.8	9.4	9.7	10.3	10.4	9.5	10
ENSG00000134824	FADS2	1132	1.482	6.074e-08	96.8	86.6	89.3	89.2	32.7	34.4	33.8	30.8	26.2	25	23.8	22.4	13.9	12.3	13.9	12.6
ENSG00000023572	GLRX2	109.2	0.6014	6.088e-08	13.5	14.1	14.2	11.8	15.3	12.4	16.1	13.2	10.9	8.5	10.1	10.1	8.8	6.7	8.5	8.6
ENSG00000120129	DUSP1	3451	1.21	6.204e-08	412.5	393.4	404.5	398.7	176.7	173.7	180.5	165.9	101.9	97.4	97.9	93.9	132	131.9	132.2	133.5
ENSG00000154553	PDLIM3	33.46	1.945	6.232e-08	5.1	4.7	3.9	5.1	1.1	1.1	0.8	1.5	0.7	0.8	0.4	0.7	0.2	0.4	0.1	0.2
ENSG00000073008	PVR	1830	0.8492	6.237e-08	157.6	143.7	151.1	149.1	86.9	94.5	92	80.3	61.6	59.2	59.4	59.4	75.2	65.1	70.7	66.5
ENSG00000133026	MYH10	5862	1.465	6.319e-08	130.9	124.9	126.1	131.4	62.1	64.5	64.8	62	43.2	43.3	41.3	42.9	17.3	16.8	16.7	16.2
ENSG00000144218	AFF3	613.4	-0.6922	6.367e-08	7.2	6.9	6.3	6.9	7.4	7.5	7.8	7.7	9	9.7	8.9	10.1	13.4	14.9	13.7	14.6
ENSG00000170315	UBB	1453	-0.2518	6.385e-08	127.3	119	121.8	122.8	120.5	128.4	122.2	129.9	151.7	140.3	164.3	154.3	142.5	136.7	140.9	150.8
ENSG00000166224	SGPL1	903.7	0.4607	6.573e-08	34.4	36.3	36.6	38.9	37.5	37.5	39.4	39.2	24	26.3	22.8	22.3	29.9	29.1	31.7	30.9
ENSG00000120937	NPPB	9.534	2.151	6.771e-08	6.3	4.9	5.1	4.1	1	0.4	0.8	1	0	0	0.1	0	0	0.5	0	0
ENSG00000204176	SYT15	73.05	1.43	6.955e-08	5	6.4	5.2	6.3	2.4	2.7	2.7	3.3	2	1.2	2.1	1.9	0.7	1.2	1	0.8
ENSG00000164983	TMEM65	385.7	0.4527	7.028e-08	37.1	46.8	42.1	43.3	38.3	33.7	34.3	43	26.2	27.9	28.5	33.1	27.9	30.4	28.2	29.8
ENSG00000168028	RPSA	9513	0.3056	7.042e-08	812.1	742.9	773.8	744.2	778.6	769.3	722.1	670.6	612.1	590.1	619.9	521.4	682.6	614.9	617.7	601.5
ENSG00000151623	NR3C2	31.51	1.97	7.489e-08	2.2	2.2	1.9	1.9	0.4	0.4	0.3	0.4	0.1	0.2	0.2	0.3	0.1	0.2	0.1	0.2
ENSG00000064042	LIMCH1	2699	1.373	7.542e-08	69	70.1	71.1	68	34	32.9	34.1	33.2	23.5	23.9	23.4	25.5	10.6	11.5	10.4	11.7
ENSG00000158710	TAGLN2	4053	0.197	7.591e-08	446.8	412.8	438.6	428	400.5	431.3	411.5	400.6	390.9	360.6	383.4	353.8	371.4	363.7	361.5	353.8
ENSG00000163932	PRKCD	330.9	-0.4863	7.811e-08	10.5	9.2	9.4	8.7	8.4	8.3	8.1	7.3	11.2	11.8	11.5	10.4	14	13.1	13.8	12.6
ENSG00000135083	CCNJL	4.197	2.033	7.811e-08	0.4	0.4	0.2	0.6	0.3	0.3	0.3	0.2	0.1	0	0	0	0	0	0	0
ENSG00000112769	LAMA4	7312	-0.5652	7.811e-08	56	55.9	54.5	55.5	75.3	75	74.2	73	104.7	108.4	104.6	107.1	88.2	86.9	88	85.8
ENSG00000117394	SLC2A1	3439	0.7546	7.993e-08	211.2	197.4	198.2	195.5	169.2	163.5	165.1	150.6	131.3	127.2	133.1	120.8	90.5	80.2	84.9	77
ENSG00000143147	GPR161	565.6	0.2961	8.257e-08	21.5	20.8	21.7	21.9	20.5	23.8	23.4	23.1	18.4	17.6	17.1	20	17.3	18.7	17.8	16.7
ENSG00000186281	GPAT2	21.11	1.77	8.278e-08	0.8	0.8	0.6	0.6	1.1	1.3	1.3	1.1	0.1	0.1	0	0.1	0.5	0.3	0.1	0.4
ENSG00000124766	SOX4	1826	0.964	8.306e-08	107.8	118.9	113.2	103.7	112.6	114.5	105.8	109.2	36.2	38.6	37.8	35.6	73.9	70.3	72.2	72.4
ENSG00000104884	ERCC2	705.4	0.356	8.451e-08	23.7	22.7	21.9	21.9	20.5	22.9	22.8	18.7	18.1	16.3	15.7	15.1	18.8	17	18.1	17.4
ENSG00000154736	ADAMTS5	2742	-1.452	9.273e-08	13.8	17.7	15.5	16.3	43.2	42.9	43.1	49	66.1	74	70	73.7	117.8	121.3	122.6	126.5
ENSG00000077092	RARB	87.34	1.993	9.569e-08	6.6	7.4	7.3	7.6	6.3	5.9	5.5	5.9	1.1	1.6	1.3	2	0.1	0	0.2	0.2
ENSG00000178531	CTXN1	43.9	-0.8776	9.569e-08	9.3	5.1	6.2	6.4	9	9.9	10.4	6.9	15.9	12.1	15	14.5	12.3	16	15.1	17.9
ENSG00000116106	EPHA4	230.4	1.528	9.837e-08	10.2	10.4	11.1	11.7	4.4	4.3	4.3	5.3	3.1	2.8	3.1	3.5	1.1	1.3	1.2	1.5
ENSG00000065268	WDR18	367.2	0.5276	9.837e-08	24.6	20.4	21.9	20.2	23.1	22.3	21.7	17.8	18.2	16	15.5	14.5	16.5	13.4	12	12.6
ENSG00000060656	PTPRU	324.1	-0.4762	9.865e-08	4.5	3.7	4	4.1	4.3	3.7	4.3	3.4	6.2	6.7	6.1	5.3	5.5	5.1	5.2	4.7
ENSG00000055163	CYFIP2	72.33	0.7988	9.965e-08	1.4	1.2	1.3	1.1	1.5	1.5	2.1	1.7	0.8	0.7	0.8	0.7	1	0.8	1	0.7
ENSG00000059804	SLC2A3	1623	0.4298	1.002e-07	80.5	80.5	81.7	82.4	77.8	75.4	76.7	77	63.6	67.7	64.5	66.7	49	50	52.1	54.1
ENSG00000176438	SYNE3	234.9	0.6994	1.004e-07	5.2	5.8	5.4	4.5	6.9	7.8	7.5	7	4.2	4.3	4.1	4.3	2.9	3.7	3.4	3.5
ENSG00000189171	S100A13	218.9	-0.6412	1.01e-07	43	41.8	37.6	41	28.6	30.5	41.9	30.8	51	43.7	68.8	61.8	58.2	63.7	57.1	61.2
ENSG00000130755	GMFG	5.051	-1.99	1.025e-07	0.1	0	0.1	0.1	0.1	0.2	0.3	0.1	1	0.9	0.8	0.5	2.1	1.9	1.3	1.1
ENSG00000189339	SLC35E2B	1236	0.3412	1.046e-07	66	67.4	71.7	70.6	75.5	72.9	77.9	79.5	51.5	54.1	52.6	54.3	63.3	62.8	58.8	60.8
ENSG00000158321	AUTS2	579.7	0.5696	1.056e-07	12.2	11.7	10.7	11.6	10	10.6	10.4	9.4	9	8.3	7.8	8.1	5.9	6.8	6.1	5.8
ENSG00000047932	GOPC	1404	-0.5415	1.092e-07	41.4	49.3	46	46.5	58.2	56.5	54.3	71.2	73.1	79.8	76.7	80.4	68.7	81.7	80	79.5
ENSG00000139154	AEBP2	532.6	0.2615	1.101e-07	21	23.6	21.3	21.8	20.9	20.5	19.8	21.3	17.6	18.2	18.3	17.2	17.1	17.6	18.6	17.4
ENSG00000049540	ELN	21820	-1.383	1.106e-07	436.2	382.5	392.2	387.2	171.5	178.3	184.7	154.3	617.5	568.7	576.5	509.8	1241.4	1119.6	1114.5	1057.3
ENSG00000136603	SKIL	1490	0.6265	1.145e-07	54.6	66.9	63.1	64.5	51.7	48.9	49	57.3	26.6	32.5	31.4	36.2	36.8	39.7	44.8	44.4
ENSG00000108381	ASPA	27.09	-1.688	1.174e-07	0.3	0.6	0.1	0.4	1.1	1	0.9	1.2	2.5	2.1	1.9	1.8	3.7	4.6	3.7	3.9
ENSG00000101017	CD40	41.69	-1.692	1.194e-07	1	1	1.7	0.5	1.1	1.2	1.2	1.3	2	1.9	2.5	2.2	7.6	7.6	7.5	8.1
ENSG00000091622	PITPNM3	55.98	-2	1.218e-07	0.2	0.2	0.3	0.2	0.2	0.3	0.3	0.3	4.3	3.7	4	3.8	0.5	0.4	0.4	0.4
ENSG00000173548	SNX33	1183	0.2939	1.247e-07	53.9	48.3	48.5	49.6	47.8	48.8	49.6	43.5	43.4	41.1	41.9	38.8	39.4	39.5	39.2	34.8
ENSG00000198742	SMURF1	481.8	0.314	1.25e-07	15.9	16	15	15.6	15.2	14.1	14.2	15.2	13.7	13	12.9	11.7	11.4	11.1	11.4	12.3
ENSG00000121644	DESI2	934.9	0.3164	1.263e-07	91.2	107.3	107.6	107.8	94.2	90.2	90.3	101	76.6	84.1	83.4	81.6	74	75.6	77.3	80.9
ENSG00000115041	KCNIP3	198.9	-1.646	1.263e-07	4.5	3.3	3.8	3.8	7.7	8.2	7	7.2	39.5	36.5	35.5	32.8	10.5	9.6	11.6	9.3
ENSG00000129245	FXR2	600.9	0.3319	1.269e-07	23.5	21.1	23.2	21.4	21.4	20.4	20.5	19.1	18.3	16.6	17.9	18.3	16.8	15.5	16.7	15.3
ENSG00000138356	AOX1	912.5	-0.552	1.296e-07	10.9	11.1	11.3	11.2	12.4	12.3	12	11.7	14.4	14.7	13.6	14.5	20	19.7	20.1	19.7
ENSG00000112245	PTP4A1	2679	0.8277	1.316e-07	368.2	445.5	416.6	422.1	268.4	250	249.7	295.1	207.8	223.6	206.3	223.5	144.3	154.3	165.3	168.6
ENSG00000137872	SEMA6D	23.94	-2.076	1.328e-07	0.1	0	0	0.1	0.1	0	0.1	0.1	0.1	0.3	0.2	0.1	1.3	1.7	1.6	1.7
ENSG00000101347	SAMHD1	218.9	-0.5642	1.328e-07	5.4	5.5	4.7	5.9	7.6	6.6	6.2	6.4	7.8	8.1	8.4	8.2	10	9.2	10.5	9.6
ENSG00000168453	HR	126.8	-1.909	1.371e-07	0.2	0.2	0.1	0.1	0.8	1.2	1.3	0.9	2.7	2.7	2.7	2.8	5.8	5.3	4.6	5.1
ENSG00000139597	N4BP2L1	52.64	-1.228	1.386e-07	1.2	1.4	1.3	1.7	2.2	2.4	2	2.7	3.5	3.3	2.8	3.7	5.9	7.2	5.9	5.5
ENSG00000143669	LYST	370.4	-0.4878	1.388e-07	1.5	1.8	1.7	1.7	1.8	1.6	1.7	1.9	2	2.2	2.1	2.2	2.6	2.7	2.7	2.7
ENSG00000221926	TRIM16	152.2	-0.7673	1.417e-07	2.8	3.1	3.5	3.3	4.3	3.4	4.4	3.7	5.9	5.2	4.6	4.7	7.5	7.5	7.1	6.8
ENSG00000074047	GLI2	504.5	0.5862	1.427e-07	10.4	9.2	8.5	9	6.8	7.8	7.5	6.5	6.2	5.6	5.5	6	5.8	5.1	4.3	5
ENSG00000127528	KLF2	702.1	1.178	1.427e-07	81.6	72.2	74.6	74.8	46.6	45.3	48.3	38	34.7	34.9	32.2	28.9	18.4	16.4	16.4	15.2
ENSG00000109738	GLRB	131.8	-0.7308	1.429e-07	3	3.5	3.9	3.1	5.3	5.1	4.4	5.2	6.7	7.8	7.4	8.2	5.9	6.4	7.6	6.5
ENSG00000196923	PDLIM7	3902	0.3756	1.454e-07	182.9	148.3	150.8	149.4	156.6	162.4	163.4	133.6	129.8	120.8	125.7	106.5	132.9	117.2	117.9	108.7
ENSG00000107798	LIPA	1066	0.6403	1.461e-07	71.7	77	80.1	76.3	61.1	55.3	53.7	58.4	47.1	48.7	49	48.6	35.5	36.3	37	36.7
ENSG00000185022	MAFF	372.8	0.5825	1.532e-07	72.6	64.8	63.8	65.3	47	51.7	52.6	49.6	44.2	41	44.6	39.4	37.3	33.8	34.7	34.8
ENSG00000154188	ANGPT1	1713	-0.7743	1.538e-07	38	44.2	43.1	42.8	66.7	63.9	61.6	70.2	99	112	105.7	104.7	78.8	83.2	81.7	85.7
ENSG00000178878	APOLD1	80.73	0.8472	1.562e-07	7.5	9.8	9.2	8	6.3	7.8	7.3	6.2	3.2	3.2	3.1	4	5.1	4	5	6
ENSG00000187498	COL4A1	18950	1.217	1.584e-07	386.4	373.2	366.4	372.7	319.7	327.1	328	310.6	201	199.1	195.1	191.7	80.8	76.8	77.4	76.4
ENSG00000167969	ECI1	348	0.7482	1.743e-07	31.8	24.6	25.3	24.4	36.2	40.8	38.1	28.3	20.7	15.3	16.9	13.9	23.3	19.5	18.6	17.6
ENSG00000166997	CNPY4	206.6	-0.5496	1.753e-07	15.4	12.4	13.9	15.4	14.5	17	12.4	13.1	23.9	21.4	25.7	22.3	17.9	19.3	19.1	18.2
ENSG00000138617	PARP16	133.2	0.525	1.817e-07	9.2	11.1	10.4	10.8	10.3	10.2	9.7	10.7	8.2	7.5	8.3	8.2	6.7	5.9	6.2	6
ENSG00000254726	MEX3A	50.93	0.9843	1.823e-07	2.6	1.9	2.1	2.3	3.4	3.7	3.5	3.3	1.3	1.2	1.1	1.1	1.3	1.3	2	1.6
ENSG00000242173	ARHGDIG	7.028	-1.929	1.832e-07	0.3	0.1	0.3	0.2	0.1	0.1	0	0	1.2	1.5	1.4	1.2	0.4	0.5	0.9	0.5
ENSG00000090857	PDPR	395.7	-0.3982	1.832e-07	7.4	7.5	7.5	6.6	8.7	8.4	9.4	8.7	10.1	10.4	10.7	9.6	11.1	11	11.1	10.9
ENSG00000165655	ZNF503	1404	-0.3485	1.84e-07	43.6	38.6	39.1	40.9	42.1	43.2	42.7	37.9	58.2	56.9	57.9	54.3	49.3	46.9	47.7	47.3
ENSG00000168487	BMP1	1648	0.343	1.852e-07	36.2	32.1	34.5	33.8	34	39.1	37.8	33.7	32.6	28.3	29.3	26.9	27.4	25.4	26.5	24.9
ENSG00000006756	ARSD	335.5	-0.4526	1.852e-07	11.4	10.3	9.9	11	8.7	9.8	8.9	7.6	14.4	12.9	12.5	12	14	12.9	14	13.8
ENSG00000166532	RIMKLB	592.4	0.361	1.863e-07	28.9	34.7	29.3	30.9	29.5	27.2	27.4	33.4	24.2	26.5	24.6	23	21.4	23.2	22.2	22.6
ENSG00000187720	THSD4	238	1.52	1.892e-07	6.2	5.9	5.7	6.7	7.1	7.3	7.8	7.4	3.5	2.9	3.2	2.5	1	0.8	0.7	0.8
ENSG00000164253	WDR41	938.9	0.2383	1.937e-07	43	43.2	45.5	44.7	42.8	44	42.4	45.3	37.7	40.6	38.6	37.7	33	35.8	38.1	36.1
ENSG00000178104	PDE4DIP	1724	-0.2855	1.965e-07	10.9	10.7	10.3	10.8	11.1	10.7	11.1	10.7	12.1	12.5	11.9	12.1	14.5	14.5	13.7	13.9
ENSG00000115137	DNAJC27	83.35	-0.5978	1.973e-07	4.4	5.4	4.7	5.2	6.1	4.4	4.5	5.1	8.3	8.3	6.8	7.6	8.2	6.2	7	8.3
ENSG00000185761	ADAMTSL5	202.3	-0.4181	2.02e-07	7.5	6.9	6.8	7.2	8.1	7.9	8.1	7.6	10.7	9.5	9.3	9.3	12	9.9	9.7	10.2
ENSG00000170848	PSG6	21.28	-1.186	2.04e-07	0.7	0.5	0.7	0.8	0.5	0.6	0.2	0.6	1.2	1	1	1.8	1.6	1.7	1.5	1.6
ENSG00000183853	KIRREL	4622	-0.2635	2.162e-07	121.7	118.5	112.3	118	115.8	118.1	116.8	112.3	151.7	152.9	150.2	144.9	132.1	131.2	130.3	127.9
ENSG00000169857	AVEN	295.3	0.3494	2.162e-07	20.1	19	18.9	17.5	19.9	20.7	21.3	19.6	15.6	13.7	14.5	15.1	17.4	15.2	16.4	15
ENSG00000082212	ME2	378.5	0.3246	2.162e-07	14.1	15.1	15.4	15.3	15.2	14.9	15.4	18.4	12.1	12.3	12.4	13	12.3	12.3	12.3	12.1
ENSG00000157693	C9orf91	322.7	0.4227	2.182e-07	23.2	24.2	20.6	24.3	22.2	23.4	23.4	23.7	16	15.3	14.7	15.6	17.4	19.9	20	18.6
ENSG00000122417	ODF2L	415.7	-0.537	2.279e-07	8.3	9.5	9.6	8.5	11.6	10.1	9.9	13	12.4	13.5	14.4	14.6	13.8	16.5	15.8	16.4
ENSG00000185088	RPS27L	1867	0.3191	2.286e-07	360.1	390.5	360.3	354.3	339	359.7	322.8	352.6	300.8	283.5	321.2	312.5	262	261.5	262.3	268.8
ENSG00000112208	BAG2	659.9	-0.3611	2.313e-07	55.1	59.8	59.4	55.9	57.9	58.6	56.5	64.9	81.7	81.5	79	82.2	61.3	74.5	70.4	72.3
ENSG00000177981	ASB8	303.3	-0.3323	2.333e-07	15.1	18.4	17.6	16.1	17.2	16	18.5	16.9	20.8	21.2	21.9	20.2	19.8	22.1	22.3	22.8
ENSG00000085511	MAP3K4	408.8	-0.3908	2.55e-07	3.9	4.4	4.3	4	4.9	5.1	4.9	4.9	5.7	5.5	5.4	5.8	6.1	6.6	6.4	6.3
ENSG00000197134	ZNF257	6.894	-1.712	2.6e-07	0.1	0	0.1	0.1	0.1	0.1	0	0.1	0.2	0.4	0.3	0.3	0.4	0.4	0.4	0.5
ENSG00000100266	PACSIN2	991.3	0.5719	2.685e-07	53.9	49.5	52.5	51.4	43.8	42.7	44.7	39	38.4	33.3	35.7	37.1	27.6	27	27.3	25.7
ENSG00000171914	TLN2	1163	-0.7987	2.725e-07	5.7	5.5	5.8	5.8	8.3	8.3	8.1	8.2	10.2	10.2	9.7	9.5	15.7	14.9	15.2	13.8
ENSG00000167216	KATNAL2	27.64	-0.9941	2.727e-07	0.4	0.4	0.5	0.6	0.8	0.6	0.8	0.6	1.1	1	1.1	1.3	1.6	1.1	1.5	1.3
ENSG00000168994	PXDC1	2549	0.8431	2.744e-07	329.9	346.3	341.3	361.8	190.7	188.5	196.4	190.2	144.6	138.1	143.2	139.9	144.5	145.4	155.6	152.8
ENSG00000137166	FOXP4	523.5	0.4565	2.767e-07	21.1	19.8	18.7	20.8	15.7	18.1	15.9	14.7	12.6	12.8	12.5	12.6	14.6	13.1	13	14.1
ENSG00000214944	ARHGEF28	100.9	1.112	2.776e-07	1.9	2.3	2.1	2.4	1.4	1.3	1.2	1.3	0.6	0.5	0.6	0.5	0.9	0.9	1	1
ENSG00000103647	CORO2B	292.6	-1.541	2.788e-07	2.6	2.4	2	2.9	8.5	8.5	9.6	8.8	16.2	14.6	16.8	14.6	27.2	25.4	24.4	24.7
ENSG00000110315	RNF141	793.6	-0.3341	2.806e-07	63.5	70.2	63	67.2	63.9	58.4	57.1	64.3	79.9	89.6	83	86.1	68.4	77.9	77	79.3
ENSG00000188015	S100A3	29.29	-1.036	2.899e-07	3.4	3	2.7	3.4	4.6	3.1	4.3	6.6	5.9	8	7.1	9	10.2	8.2	9.7	9.5
ENSG00000121716	PILRB	34.4	0.9769	2.916e-07	2.8	2.4	1.9	2.7	2.9	4.3	3.2	2.5	1.5	1.4	1.6	1.7	1	1.1	1.2	1.5
ENSG00000156345	CDK20	56.5	-0.7856	2.95e-07	2.6	1.8	2.1	2	3.1	3	2.3	2.7	4	3.3	3.9	3.9	5.1	4.9	5.3	4
ENSG00000113140	SPARC	93310	0.2652	3.017e-07	7706.6	7636.9	7657.6	7645.2	6742.3	6751.8	6680.2	6651.7	5845.4	5779.2	5861.5	5503.4	6225.5	6186.6	6203.4	6179.8
ENSG00000138316	ADAMTS14	59.23	-1.598	3.018e-07	0.4	0.3	0.5	0.5	0.5	0.4	0.5	0.4	0.8	0.7	0.9	0.5	2.4	3	2.5	2.4
ENSG00000170379	TCAF2	101.9	-0.4986	3.086e-07	1.7	1.6	1.8	1.9	1.6	1.6	1.8	1.9	2.4	2.6	2.1	2.4	2.4	2.8	2.4	2.5
ENSG00000108039	XPNPEP1	798.3	0.2687	3.086e-07	27.9	27.4	28.2	29.1	25.6	29.1	30.9	26.9	26.4	22.7	23.7	22.7	23.3	22.3	23	22.6
ENSG00000126822	PLEKHG3	82.22	-0.9183	3.086e-07	0.6	0.8	0.8	0.9	1	1.5	1.1	1.1	2.1	2.1	2.3	2.3	1.6	1.7	1.6	1.4
ENSG00000171150	SOCS5	1422	-0.7039	3.092e-07	38.5	44	40.2	41.3	43.5	41.9	44.3	49.4	54.1	54.5	56.7	55.8	78.3	89.1	88	91.1
ENSG00000165806	CASP7	288.1	-0.5137	3.121e-07	11.4	9.5	10.8	11.1	11.7	11.9	11.3	11.2	13.8	13.6	13.5	14	16.7	18.4	18.9	18.4
ENSG00000146729	GBAS	509.8	0.2371	3.136e-07	35.6	36.8	35.8	36.7	36.5	35.4	33.5	36.7	31.1	31	29.7	28.8	31.1	31.8	29.9	30.1
ENSG00000163754	GYG1	594.8	0.3055	3.186e-07	35.6	38.3	37.3	39.7	37.5	38.7	37.1	41.3	33.1	31.9	34.3	31.8	27.8	27.8	31.1	29.1
ENSG00000100994	PYGB	1432	0.368	3.193e-07	44.2	39.2	40.3	37.6	38.5	43.6	39.9	35.5	35.8	32.8	32.1	32	30.8	27.8	27.8	27.3
ENSG00000122547	EEPD1	42.85	-0.7945	3.204e-07	0.9	1.2	1.1	0.9	1.6	1.3	1	1.3	2.1	1.7	1.7	2.2	2.4	2.3	2.1	2.1
ENSG00000157600	TMEM164	172.2	0.553	3.277e-07	18.4	15.6	15.3	16.6	12.4	12.8	13.6	13.8	12.3	10.3	10.1	9.8	8.8	8.4	9.9	10.8
ENSG00000144366	GULP1	120.2	0.9088	3.318e-07	8.8	8.2	9.2	8.6	5.8	6.2	6.4	6	4.7	4.9	4.2	5.2	3	2.5	3	3
ENSG00000275004	ZNF280B	42.66	1.004	3.337e-07	2.4	2.8	2.4	2.6	1.8	2.4	1.8	2	1.3	1.6	1.3	1.2	0.4	0.8	1.1	1
ENSG00000162542	TMCO4	147.8	0.4877	3.346e-07	6	5.5	5.2	5	5.5	5.7	6.1	5.7	4.5	4.8	4.1	4.3	3.7	3.5	3.4	3.5
ENSG00000100284	TOM1	1047	0.4102	3.454e-07	55.4	49.4	54.2	51.6	45.7	46	47.9	39.6	39.5	35.8	41.4	38.2	36.6	34.4	34.6	32
ENSG00000196730	DAPK1	523	-2.042	3.466e-07	0.3	0.2	0.3	0.3	0.6	0.8	0.8	0.8	1.2	1.2	1.2	1	30.1	29.2	29.7	28.2
ENSG00000177311	ZBTB38	2119	0.3198	3.506e-07	39.4	43.5	41	41.7	43.2	42.5	41.8	45.5	29.6	31.9	30.7	31.8	37.3	35.5	37.2	36.9
ENSG00000169218	RSPO1	10.02	-1.768	3.554e-07	0.2	0	0.1	0.1	0.4	0.5	0.3	0.4	0.6	0.9	1.3	0.8	2.1	2.2	1.3	1.6
ENSG00000148541	FAM13C	9.988	-1.855	3.562e-07	0.1	0.1	0.1	0.1	0	0.1	0.1	0.1	0.8	0.9	0.9	0.7	0.2	0.2	0.3	0.2
ENSG00000177283	FZD8	291.7	1.087	3.649e-07	16.5	13	15	14.4	10.7	10.3	10.8	9.3	8.3	7.2	7.6	6.4	4.1	3.7	4.1	2.9
ENSG00000109917	ZPR1	465.9	0.3627	3.743e-07	25.4	22.1	23.3	24.9	25.9	23.8	23.8	23.3	17.8	16.6	17.2	16.5	21	20.3	21.1	18.7
ENSG00000213523	SRA1	424.7	0.2648	3.756e-07	38.3	36.1	36.8	39.6	37	37.1	37.2	37.9	30.1	28.5	30	32.2	31.1	30.9	32.9	33.6
ENSG00000121440	PDZRN3	632.8	-0.8256	3.761e-07	7	6.2	5.8	6.1	10.7	10.8	11.1	9.6	13.1	13.7	13.5	13.6	18	17.2	16.6	16.4
ENSG00000100065	CARD10	33.97	1	3.862e-07	1.2	0.9	0.9	0.7	1	0.9	0.9	0.8	0.4	0.4	0.3	0.4	0.5	0.6	0.4	0.7
ENSG00000061656	SPAG4	225.3	0.4466	3.983e-07	13.3	12.3	13.1	14.4	11.5	13.3	12.2	9.9	9.3	9.3	9.3	7.9	8.8	10.2	9.4	8.9
ENSG00000166446	CDYL2	213.8	0.6762	4.312e-07	12.2	13.5	12.7	13.3	9.4	8.4	9.7	10	7.7	7.4	8.4	7.7	5.5	5.8	5.9	6.7
ENSG00000126016	AMOT	239.9	-0.6977	4.528e-07	2.3	3.1	2.9	3.4	4.2	3.8	4.3	4.5	6.3	6.9	6.1	6.7	5.1	5.6	5.1	5.2
ENSG00000110321	EIF4G2	14400	-0.2004	4.539e-07	315.6	330.8	329.1	328	312.2	295.5	296.2	331.3	345.5	370.9	370.6	387.3	348.3	355.4	363.7	376.6
ENSG00000259956	RBM15B	1055	0.2545	4.614e-07	28.3	26.8	25.6	25.5	28.9	30	29.4	27	22.9	23.6	23.8	22.9	24.8	23.5	21.3	22.8
ENSG00000169933	FRMPD4	136.7	1.382	4.634e-07	1.8	2	1.8	1.7	4.6	4.6	5.2	5.1	0.8	0.9	0.7	0.8	1.5	1.3	1.3	1.5
ENSG00000213694	S1PR3	99.93	-1.378	4.745e-07	2	2	1.8	2.6	3.5	3.3	3.6	3.8	12.4	11.7	12.3	12.7	4.2	4.1	6	4.7
ENSG00000103657	HERC1	997.3	-0.3683	4.858e-07	3.9	3.5	3.7	4.3	3.8	3.8	3.9	3.8	5.2	5.6	5.2	5.5	4.5	4.7	4.5	4.3
ENSG00000105327	BBC3	248.7	0.5938	4.869e-07	30.1	21.5	22	21.9	26.1	27.8	27.6	20.1	15.2	13.3	15	14.1	20.8	17.1	16.5	17.4
ENSG00000257335	MGAM	4.709	1.854	4.991e-07	0.1	0.1	0.1	0.1	0	0	0.1	0.1	0	0	0	0	0	0	0	0
ENSG00000008083	JARID2	277.8	0.8097	5.307e-07	8.1	7.4	7.7	7.9	4.6	4.5	4.6	4.4	3.1	3.4	3.8	3.6	3.7	3.5	3.2	3.1
ENSG00000128487	SPECC1	334.6	0.9889	5.307e-07	11.1	11.8	12	11.6	5.8	5.8	6	5.2	4.7	4.1	4.5	3.7	4.2	4.3	4	3.9
ENSG00000101052	IFT52	318.1	-0.5416	5.338e-07	11.9	11.5	11.7	11.4	13.8	12.6	12.2	16.2	14.1	16.2	18	19.5	18	20.3	21.7	20.7
ENSG00000174021	GNG5	1298	0.2584	5.422e-07	430.3	456.3	484.7	450.6	433.5	438	427.2	405.5	375.5	336.3	352.1	346.4	369.5	375.5	389.3	400.1
ENSG00000116698	SMG7	850	0.3115	5.424e-07	15.8	16.5	15.8	16.2	14.1	14	14	14.4	11.5	12.8	10.5	12.3	12.1	12.6	12.5	13
ENSG00000161618	ALDH16A1	84.33	-0.6545	5.702e-07	1.9	1.6	1.5	1.6	1.7	2.2	1.9	1.6	2.8	3.2	2.5	1.9	3.2	2.8	3.1	2.6
ENSG00000100285	NEFH	22.52	1.121	5.895e-07	0.9	0.7	0.8	0.7	0.6	0.6	0.6	0.4	0.3	0.4	0.4	0.3	0.2	0.2	0.2	0.2
ENSG00000066117	SMARCD1	638.1	0.2413	5.912e-07	28.8	26.3	28.5	29.2	28.7	26.3	28	27.2	22.8	22.9	25.4	22.4	24.5	24.8	23.4	22.4
ENSG00000197457	STMN3	42.75	-1.561	6.038e-07	1.1	1.5	1	1.3	1.9	2.1	2	1.7	9.4	9.5	7.7	9.3	3.8	2.3	3.2	2
ENSG00000196639	HRH1	250.8	1.306	6.047e-07	15.8	17	16.8	17.7	15.4	15.6	15.8	16	8.5	8.8	8.5	9.1	2.6	3.2	2.8	2.9
ENSG00000165322	ARHGAP12	743.3	-0.5591	6.109e-07	12.6	13.4	14	13	16.8	15.7	16.9	19	23	25.1	23.9	27.3	18.3	19.3	20.9	22.6
ENSG00000111057	KRT18	688.3	2.004	6.109e-07	108.7	92.1	98.7	91.7	32.9	36.5	34.3	30.9	5.3	4.9	5.4	5.3	0.1	0.2	0.5	0.1
ENSG00000178776	C5orf46	53.81	1.274	6.118e-07	21	18.1	17.9	18.6	15.7	19	20.3	20.9	10	8	10.5	12.6	2.7	4.8	3.8	3.5
ENSG00000151025	GPR158	9.79	1.827	6.219e-07	0.2	0.1	0.1	0.1	0.6	0.3	0.4	0.5	0.1	0	0	0.1	0.1	0	0	0.1
ENSG00000108960	MMD	74.72	-0.7176	6.219e-07	6.3	4.4	5.1	4.4	4.6	5.1	4.6	5.7	7.7	6.9	7.3	6.8	8.6	10.3	8.7	11
ENSG00000160284	SPATC1L	94.74	-0.6173	6.219e-07	5.4	5.5	5.1	4.5	3.9	3.9	4.6	4.3	7.6	7.2	6.1	8	8.6	7.7	5.6	7.3
ENSG00000136997	MYC	1392	1.101	6.23e-07	121.2	109.4	112.6	109	71.5	73.5	71.5	64.9	26.4	26.2	27.1	25.2	57.4	53.3	53.5	50.2
ENSG00000198373	WWP2	599.7	0.3632	6.513e-07	19.8	16	17.2	16.9	16.2	15.3	16.6	14.5	13.9	13.8	13.3	12.4	13.8	11.9	11.9	12
ENSG00000105963	ADAP1	25.06	1.141	6.699e-07	1.8	1.4	1.5	1.7	1.1	1.4	1.1	0.8	0.7	0.4	0.3	0.6	0.6	0.4	0.6	0.9
ENSG00000185697	MYBL1	185.9	-1.377	6.717e-07	2.9	3.8	2.9	3.3	2.2	1.5	2.3	2.1	11.2	12.3	11.8	11.9	4.1	3.9	4.3	4.3
ENSG00000176871	WSB2	1568	0.5953	6.717e-07	106	110.5	111.8	111.4	75.6	75.5	80.4	82	67.7	68.3	67.2	69.4	51.8	54.8	57.5	57.2
ENSG00000174136	RGMB	731.9	-0.6168	6.769e-07	23.2	21.9	21.9	22.4	32.1	27.3	29.6	27.7	34.9	34.6	31.8	34.1	45.5	45.2	47	46.3
ENSG00000128849	CGNL1	35.68	-1.27	6.794e-07	0.3	0.2	0.2	0.4	0.5	0.4	0.4	0.3	1.3	1.2	1.1	1	0.4	0.6	0.5	0.6
ENSG00000156011	PSD3	832.9	-0.864	6.811e-07	7	8	7	8.4	12.7	11.3	10.3	13.1	12.9	15.7	14.3	15.7	20.5	22.4	22.8	21.6
ENSG00000183671	GPR1	325.4	0.8546	6.902e-07	20.6	24.7	23.3	22.9	27.2	27.1	28.4	30.5	9.6	10.1	9.6	10.3	16.1	19	16.8	18.3
ENSG00000243978	RGAG1	8.129	1.582	7.069e-07	0.1	0.2	0.2	0.2	0.2	0.2	0.3	0.2	0	0	0	0.1	0.1	0.1	0	0.1
ENSG00000124813	RUNX2	500.2	-0.3758	7.1e-07	11.2	12.2	12	10.6	14.1	13.9	13.1	14.2	14.8	15.3	16.2	17.1	16.3	17	17.2	17.6
ENSG00000157510	AFAP1L1	76.16	0.7521	7.3e-07	3.2	3.1	3.1	3.1	1.9	2.6	2.5	2	1.9	1.4	1.1	1.7	1.8	1.5	1.7	1.4
ENSG00000178573	MAF	129.4	-1.978	7.465e-07	0.3	0.3	0.1	0.2	1.7	1	2.1	1.6	3.2	3.2	3.6	3.5	22.4	20.6	21.5	21.7
ENSG00000110218	PANX1	391.6	0.4156	7.647e-07	23.7	22.4	22.4	24.9	23.1	22	20.7	21.3	18.4	18.5	18.8	19.2	14.7	15.5	13.8	16.1
ENSG00000158290	CUL4B	2645	-0.5517	7.657e-07	37.2	45.8	43.1	42.8	57.3	53.5	51.8	61.4	62.1	66	64.2	74.4	72.3	79.1	79.1	83.1
ENSG00000171044	XKR6	10.73	1.655	7.664e-07	0.4	0.5	0.3	0.4	0.7	0.7	0.6	0.6	0	0.1	0.1	0	0	0.3	0.2	0.2
ENSG00000112033	PPARD	851.5	0.3322	7.843e-07	51.5	48.4	46.8	46.7	42.5	44.5	45.1	38.4	37.6	34.3	34.6	32.3	39.4	36.8	36.7	37
ENSG00000103351	CLUAP1	216.8	-0.3849	7.858e-07	9.2	9.1	8.9	8.1	8.2	9.4	9.5	8.2	11.6	10.7	10.8	12.7	10.8	11.8	10.8	13.3
ENSG00000185112	FAM43A	192.4	0.8562	8.106e-07	10.1	10.4	8.9	9.5	15.6	16.7	15.9	14.5	5.8	6.6	5.5	5	8.3	7	8.3	8
ENSG00000154102	C16orf74	25.97	1.281	8.137e-07	11.4	11.2	12.2	9.8	5.6	6	6.5	4.9	4.2	2.5	3.6	4.7	1.8	3.6	2.2	2.3
ENSG00000103569	AQP9	6.223	-1.983	8.17e-07	0	0	0	0.1	0	0.1	0	0	0.3	0.3	0.1	0.3	1.5	1.1	1.9	1.6
ENSG00000120262	CCDC170	27.41	-1.866	8.175e-07	0.1	0.1	0.1	0.2	0.2	0.4	0.3	0.3	0.5	0.4	0.5	0.3	2.4	2.4	2.6	2.5
ENSG00000113504	SLC12A7	193.8	0.4303	8.302e-07	4.4	3.7	4.2	4.1	4.5	5.1	5.1	4	3.4	3.5	3.3	3.1	3.3	3.2	3.1	2.8
ENSG00000134594	RAB33A	24.86	1.303	8.489e-07	4	3.9	4.6	4.7	2.1	2.7	2.7	1.8	1.9	1.5	1.4	1.5	1	0.8	0.6	0.8
ENSG00000069702	TGFBR3	578.5	-0.9937	8.529e-07	5.6	6.9	6.5	6.2	12.1	11.7	11.2	12.1	14.9	15.7	13.7	16	21.8	22.4	24.2	22.7
ENSG00000137100	DCTN3	494.9	-0.3371	8.653e-07	32.3	29.4	30.7	30.7	31.7	30.5	31.6	28.2	41.5	34.6	43	44.6	36.5	36.1	36.5	37.3
ENSG00000152465	NMT2	467.4	0.7111	8.707e-07	27.8	32.4	31.8	27.5	18.4	16.5	19.8	21.5	14.7	15.2	15.5	16.4	14.3	14.3	13.4	13.8
ENSG00000011198	ABHD5	293.7	-0.705	8.735e-07	11.8	12.1	15	14.2	13.3	13.2	14.3	12.6	16.7	17.1	17.7	17.2	26.3	28.2	25.7	27.6
ENSG00000139679	LPAR6	59.35	-1.197	8.735e-07	1.2	1.2	1.7	1.3	3.1	2.5	2.7	3	6	6.9	5.8	7.3	3.1	3.4	4.6	5.1
ENSG00000185163	DDX51	202.3	0.5247	8.776e-07	7.7	6.5	6.7	6.6	9.1	8.4	8.9	8	5.8	5.6	5.9	5.1	5.7	5.6	4.7	4.3
ENSG00000145555	MYO10	2204	1.307	8.898e-07	49	47.7	46.9	48.9	18.1	19	19.1	18.3	14.3	15.4	15.1	16.3	8.7	8.3	8.3	8.4
ENSG00000054938	CHRDL2	4.721	1.789	8.952e-07	0.4	0.3	0.3	0.3	0.2	0.5	0.5	0.3	0.1	0	0	0	0	0.1	0.1	0.1
ENSG00000179104	TMTC2	182.3	1.381	8.963e-07	5	5.8	5	5.2	8.5	8.7	7.9	8	1.1	1.2	0.9	1.2	3	3.5	3.6	3.2
ENSG00000169271	HSPB3	32.53	-1.549	9.515e-07	1.8	1.5	0.8	1.1	2.5	2.8	3.2	2	10	11.7	9.2	11.9	4.2	3	4.8	3.8
ENSG00000067113	PLPP1	815.5	-1.034	9.904e-07	29.2	29.1	29.8	32.2	36.6	31.9	34.6	39.6	98.5	98.7	97.6	96.3	42.9	46.1	45.2	45.2
ENSG00000099957	P2RX6	13.93	-1.466	9.911e-07	0.2	0.2	0	0.2	0.5	0.6	0.5	0.2	1.1	0.5	1.3	1.1	1.3	0.9	0.8	0.9
ENSG00000103187	COTL1	2786	0.6363	1.006e-06	545.8	486.4	521.1	507.8	335	354.9	343.4	319.1	277.8	256.7	264	237.5	295.9	276.4	287.5	273.9
ENSG00000168268	NT5DC2	1313	0.4519	1.011e-06	58.9	54.1	54.6	53.5	45.2	45.5	45.8	39.1	41.9	36.6	36.6	35.7	38.3	33.9	33.7	32.1
ENSG00000123933	MXD4	1341	-0.3665	1.042e-06	94	83.8	80.6	82.6	77.8	81.8	80.4	67.1	105.3	92.9	101.1	93.5	119.6	106.4	110.9	107.6
ENSG00000170345	FOS	3022	1.256	1.044e-06	270.4	249.9	251.4	252.4	186.8	188.1	186.4	170.3	46.3	42.4	43.4	42.4	129.4	118	120.1	114.3
ENSG00000219481	NBPF1	576	-0.4247	1.07e-06	8.1	8.4	7.4	8.6	10.8	10.7	10.1	10	12.2	11.8	11.4	12.4	12.5	13.3	13	13.2
ENSG00000138764	CCNG2	1217	-0.359	1.128e-06	54	63.5	61.3	58.9	61	57.6	53.8	63.9	66.7	70.2	67.9	74.6	76.6	80.3	85.7	87.2
ENSG00000182253	SYNM	83.47	1.27	1.136e-06	1.5	1.4	1.5	1.6	1.8	1.9	1.9	1.9	0.7	1	0.9	1	0.3	0.4	0.2	0.3
ENSG00000178163	ZNF518B	506.6	0.3623	1.141e-06	11.8	12.5	12.5	12.5	10.5	10.7	9.8	11.1	9.1	8.7	8.9	9.6	8.8	7.6	8.5	9.7
ENSG00000065717	TLE2	173.1	-0.6844	1.143e-06	3.5	2.9	2.7	2.5	4.4	5	3.5	3.8	6.6	6.2	5.9	5.4	6.5	5.4	5.4	4.9
ENSG00000185100	ADSSL1	56.69	-0.6428	1.153e-06	1.1	1.4	1.3	1.5	1.8	1.2	1.6	1.4	2.6	2	2.4	2.1	2.4	2.2	2.1	2.2
ENSG00000071967	CYBRD1	6367	-0.7114	1.155e-06	261.9	302.4	293.6	291.3	360.8	346.1	342	380.1	629.3	682.6	643.6	668.8	395.1	412	425.6	438.5
ENSG00000157542	KCNJ6	26.9	-1.742	1.191e-06	0.3	0.2	0.4	0.4	0.6	0.7	0.5	0.4	0.9	0.7	0.7	1.1	3.5	4.1	3.3	4.2
ENSG00000134602	STK26	37.51	1.013	1.195e-06	3.1	2.6	2.3	3.3	2.5	1.6	2.6	2.1	1.5	1.7	1.5	1.5	0.7	0.9	0.9	0.7
ENSG00000072163	LIMS2	776.5	0.3797	1.223e-06	46.8	39.7	39.1	39.6	42.9	47	48.3	40.8	35.3	32.7	35.7	31.1	37.3	33.4	30.8	27.6
ENSG00000164136	IL15	149.7	-1.722	1.223e-06	6	6.8	5.7	6.1	6.2	6.3	5.7	6.1	7.7	8.5	8.2	8.3	49.4	52	55.6	59.7
ENSG00000265241	RBM8A	578	0.2315	1.241e-06	78.6	75.2	73.7	73.2	80.4	71.8	81.8	78.8	65.2	65.2	67.4	65.3	67.1	61.9	62.9	67.7
ENSG00000168621	GDNF	494.5	1.019	1.245e-06	85.1	82.3	83.2	85.1	40.6	43.9	44.2	42	37	36.8	35.8	32.5	22.5	24.9	23.3	23.7
ENSG00000148926	ADM	13030	-1.006	1.258e-06	826.8	751.1	811.7	805.7	945.1	985.7	999.6	986.2	1254.8	1126.2	1214	1189	2439.6	2647.5	2534	2670.2
ENSG00000179562	GCC1	428.8	0.243	1.262e-06	13.2	13.1	12.9	13	12.5	12.2	12.9	13.2	11.2	10.6	10.6	10.5	11.3	10.5	11.7	10.7
ENSG00000160808	MYL3	14.48	-1.504	1.276e-06	0.3	0.3	0.2	0.5	1	1.2	1.1	1	1.5	3.1	1.4	2.3	3.8	2.4	3.4	2.1
ENSG00000118495	PLAGL1	1253	0.2425	1.276e-06	64.9	67.7	62.2	69.1	57.3	56.7	63.4	62.1	55	53.6	53.6	55.4	50.9	51	53.1	52.7
ENSG00000137076	TLN1	19870	0.3878	1.279e-06	217	198.7	194.3	200.6	175.3	187	187.1	166.3	165.5	159.8	157.9	155.3	138.8	131.2	129.3	125.6
ENSG00000213366	GSTM2	268.5	-0.338	1.287e-06	19	18.4	19.2	18.5	20	24.4	18.4	19.9	23.4	24.2	23.9	25.4	25	26.2	25.9	24.9
ENSG00000099864	PALM	352.4	-1.146	1.305e-06	8	5.3	6.7	6.7	15.5	17.2	18.5	13.3	25	25.4	23.9	23.6	31.7	28.9	32.4	28.2
ENSG00000081052	COL4A4	234.2	1.881	1.33e-06	8.5	8.9	8.3	9.5	1.7	1.9	1.7	1.9	0.9	1.3	0.9	1.1	0.2	0.3	0.2	0.3
ENSG00000037241	RPL26L1	262.7	0.4653	1.331e-06	52.3	46.1	49.4	52.8	35.3	41.9	43	39	35.6	29.8	33.5	34.8	29.8	31.6	32.3	31.9
ENSG00000065320	NTN1	184.3	-1.946	1.344e-06	0.8	0.3	0.4	0.2	1.1	1	1.1	0.9	1.5	1.4	1.3	1.1	23.2	20.9	20.5	19.3
ENSG00000043143	JADE2	198.7	-0.5173	1.352e-06	4.3	4.1	4.4	3.8	3.2	4.3	5	4.4	5.5	5.4	5.4	5.2	7.2	6.2	6.9	6.3
ENSG00000130338	TULP4	586.2	0.4036	1.361e-06	9.7	9.7	9.9	10.4	8.3	8.4	9.1	9.1	5.9	6.5	6.3	6.5	7.4	7.8	8.1	7.6
ENSG00000155903	RASA2	371.3	-0.3621	1.391e-06	7.6	8.8	7.6	7.7	8.9	7.8	7.8	9.2	9.3	10.5	9.7	11	9.8	10.8	11.1	11.9
ENSG00000069667	RORA	795.4	0.7033	1.413e-06	24.4	30.8	27.2	30.3	26.6	24.7	25.4	30.8	17.9	21.4	19.3	22.5	11.6	12.8	12.9	14.6
ENSG00000121898	CPXM2	796.6	-1.427	1.53e-06	4.7	4.7	4.1	4.1	14.8	15.8	16.2	14.6	40.5	38.9	40.2	40	25.8	24.9	24.8	22.7
ENSG00000112078	KCTD20	3344	0.8999	1.561e-06	281.4	302.2	295.8	301.7	157	147.7	151.6	169.5	128	129.2	132.5	138.1	97.6	100	104.5	102.6
ENSG00000164258	NDUFS4	521.4	-0.4132	1.569e-06	38.2	35.9	42.9	37.4	37.6	32.3	41.4	40.6	43.9	42.9	48.5	57.1	50	55.1	55.1	56.9
ENSG00000100612	DHRS7	472.8	0.3713	1.616e-06	28.9	24.6	24.9	24.2	24.6	26.4	24	22.7	21.6	21.2	20.4	21	18.5	16.7	17.1	18
ENSG00000165995	CACNB2	20.22	-1.332	1.626e-06	0.3	0.4	0.4	0.2	0.3	0.2	0.2	0.2	0.5	0.5	0.5	0.7	1	1.4	1	1.2
ENSG00000133056	PIK3C2B	171.1	1.934	1.654e-06	0.4	0.4	0.3	0.4	7.5	8.6	7.6	7	0.3	0.3	0.3	0.3	0.1	0.2	0.2	0.1
ENSG00000165219	GAPVD1	762.1	0.2348	1.654e-06	12	11.9	10.9	12.2	11.2	10.2	11.2	11.8	9.4	10.2	9.5	9.8	9.3	10.2	9.5	9.8
ENSG00000138078	PREPL	892.9	0.326	1.669e-06	26.6	28.8	29	28.5	27.7	24.9	25.5	30.6	19.4	21.6	22	23.6	19.2	24	23	23.7
ENSG00000116157	GPX7	154.3	-0.44	1.672e-06	13.2	13.3	14.8	15.2	15.3	16.4	15.6	16	20	17.1	21.5	22.2	21.2	17.3	21.2	22.2
ENSG00000198890	PRMT6	164.9	0.7008	1.714e-06	12.5	13.4	12.6	12.6	11.6	10.2	10.1	10.9	8.9	9.3	8.7	7.9	6.2	5.3	5.1	5.5
ENSG00000156453	PCDH1	28.54	1.232	1.718e-06	1	0.9	0.7	1	0.4	0.5	0.6	0.4	0.3	0.2	0.2	0.3	0.2	0.4	0.3	0.2
ENSG00000172175	MALT1	1163	-0.4741	1.718e-06	25.5	30.3	27.5	28.6	23.3	22.2	21.2	23.7	37.5	40.2	37.5	40.7	29.7	31.5	32.5	33.2
ENSG00000157045	NTAN1	319.4	-0.2872	1.735e-06	21.8	18.2	20.4	19.8	20.2	20.4	17.8	20.4	23.7	24.5	25.2	24.3	25.1	24.6	23.9	23.1
ENSG00000134853	PDGFRA	3599	-0.7149	1.79e-06	35.2	39.2	39.2	39.6	64.1	58.6	59.8	67.3	73.7	80.8	76.3	80.3	84.3	91.2	90.8	96.2
ENSG00000119138	KLF9	710.1	0.8396	1.79e-06	100.2	107.8	105.4	106.1	58	52.8	55.4	60.8	39.5	43.5	39.7	42.4	47.5	43.6	46.1	48.3
ENSG00000123364	HOXC13	3.174	1.922	1.791e-06	0.7	0.5	0.8	0.5	0.1	0.3	0.4	0.1	0	0	0	0	0	0	0	0
ENSG00000099341	PSMD8	1642	0.2549	1.846e-06	86.7	77.3	83.1	82.2	85.9	85.6	86.1	74.3	75	66.1	70.8	61.2	72.8	68	69	70.8
ENSG00000173068	BNC2	718.5	0.3492	1.858e-06	13.6	15.6	14.1	14.4	14.2	13.8	14.7	16.2	10.1	10.7	9.9	11	11.6	12.3	13.2	12.5
ENSG00000152601	MBNL1	3519	0.2619	1.877e-06	178.5	210.4	202	201.3	189	182.7	179.4	209.4	163.6	169.9	164.6	172.1	143.6	156.6	159.4	164.2
ENSG00000171873	ADRA1D	79.72	-1.145	1.907e-06	1.8	1.7	1.9	2	1.8	1.7	1.7	1.5	5.7	5.6	6.7	5.6	3.1	2.3	2.2	2.6
ENSG00000121690	DEPDC7	80.22	-0.7573	1.909e-06	2.2	2	1.8	2.4	2.6	2.2	2	2.9	3.3	2.9	3.5	3	4.5	4.5	4.2	5.4
ENSG00000138448	ITGAV	5161	0.4336	1.91e-06	122	140.7	132.9	134.7	106.2	103.2	96.1	115.1	88.4	99.2	90.9	94.2	79.8	81.9	84	83
ENSG00000162599	NFIA	126.5	0.8681	1.921e-06	6.7	6.4	6	6.2	4.6	4.1	3.9	5.1	3.3	3.8	3.5	3.7	2	2.1	2.1	2.5
ENSG00000049860	HEXB	974.1	-0.4459	2.07e-06	27.7	30.6	31.4	31	32	30	31.9	36.3	45.5	46.2	48.1	51.9	34.4	36.7	39.1	41.4
ENSG00000156486	KCNS2	15.59	-1.416	2.072e-06	0.3	0.6	0.2	0.6	0.2	0.2	0.2	0.3	0.6	1.1	0.8	0.6	1.2	1.6	1.6	1.2
ENSG00000064225	ST3GAL6	21.75	1.711	2.078e-06	2.1	2.7	2.3	2.4	0.7	1.2	0.7	0.9	0.6	0.3	0.6	0.4	0	0.1	0.3	0.2
ENSG00000061918	GUCY1B3	27.77	-1.538	2.093e-06	0.2	0.1	0.1	0.1	0.7	0.4	0.4	0.8	1.5	0.9	1.2	1.1	1.2	1.8	1.6	1.7
ENSG00000221955	SLC12A8	66.48	0.895	2.109e-06	1.8	1.8	2	2.3	3	2.9	2.9	3	1.6	1.9	0.9	1.4	1.1	0.9	1.2	1.2
ENSG00000102763	VWA8	1131	0.9638	2.109e-06	17.6	17.7	17.7	18	16.2	16.7	16.8	16.4	4.9	4.9	6	5.5	10.8	11.6	11.7	11.5
ENSG00000154642	C21orf91	158.7	0.5266	2.109e-06	12.8	17.7	14.1	16.1	12.6	12.5	10.5	12	9.1	10.3	8.7	9.6	9.5	9.2	9	9.4
ENSG00000183628	DGCR6	26.23	-1.016	2.144e-06	1.2	1	1.4	1.5	1	1.3	0.5	1.2	3.6	2.9	2.2	2.3	2.7	2.1	1.7	2.1
ENSG00000153250	RBMS1	2439	-0.588	2.16e-06	89.4	102.1	98.8	97.4	108.5	100.7	99.5	112.3	119.8	128.1	117.9	129.2	170.8	189.7	182.8	189.7
ENSG00000016391	CHDH	12.43	-1.912	2.16e-06	0	0.1	0.1	0	0	0.1	0.1	0	0.2	0.1	0.3	0.1	1.7	1.2	1.5	1.6
ENSG00000111666	CHPT1	362.2	-0.3712	2.166e-06	13.6	14.6	13.3	14.1	16.2	15.3	14.8	17.3	20.4	21.5	18.7	21.5	18.4	17	18	19.2
ENSG00000164124	TMEM144	28.57	-1.101	2.227e-06	0.8	0.9	0.7	1.2	0.8	1.2	1	1	1.4	1.8	1.8	1.6	2.5	3.1	1.9	3.6
ENSG00000138759	FRAS1	1504	-1.84	2.246e-06	1.6	1.4	1.5	1.6	2.1	2	2.1	2.1	24.6	26.9	23.8	25.9	2.5	2.7	2.6	2.5
ENSG00000154930	ACSS1	68.2	0.7402	2.292e-06	2.1	2.3	3	1.5	2.9	2.8	2.6	2.7	1.5	1.3	1.3	1.3	1.5	1.8	1.2	1.7
ENSG00000128512	DOCK4	81.74	-1.418	2.363e-06	0.3	0.3	0.3	0.3	0.5	0.5	0.5	0.5	0.6	0.7	0.6	0.6	1.9	2	2	2
ENSG00000146477	SLC22A3	9.489	1.884	2.368e-06	0.1	0.3	0.4	0.2	1.1	1.4	0.8	1.2	0	0	0	0.1	0	0.1	0.1	0.1
ENSG00000092445	TYRO3	120.4	-0.6237	2.39e-06	2.4	2.7	2.6	2	1.7	2.4	1.7	1.9	4	3.7	3.8	3.4	3.5	3.1	3.4	2.5
ENSG00000165752	STK32C	128.7	-0.9669	2.393e-06	3.3	2.8	2.2	2.7	2.8	2.7	3.1	2.4	4	3.4	3.8	4	7.7	7.7	7.2	7.5
ENSG00000124562	SNRPC	630.4	0.2485	2.406e-06	80.1	77.3	86.1	83.8	72.8	82.4	80.5	78.2	71.8	68	71.4	61.4	69.1	68.2	64.7	64.9
ENSG00000112079	STK38	1525	-0.1898	2.438e-06	62.9	66.1	66	66.6	65.9	62.5	66.9	69	75.5	78.8	76	81	71.2	71.6	74.1	72.1
ENSG00000197766	CFD	287.9	-1.904	2.462e-06	0.8	1.7	0.7	1.1	3.3	2.8	3.5	2.5	4	2.7	3.7	3.8	110	80	82.3	76.5
ENSG00000121297	TSHZ3	542	0.4141	2.49e-06	13.7	13.6	13.8	12.5	10.3	11	11.1	10.7	9	10.3	9.3	9.9	8.9	8.3	8.2	8.5
ENSG00000185585	OLFML2A	64.04	-1.729	2.538e-06	0.4	0.3	0.3	0.3	0.9	0.8	1	1.1	1.5	1.1	1.2	1	6.7	5.9	5.5	5.2
ENSG00000162591	MEGF6	2619	-0.5799	2.578e-06	35.9	28.9	29.2	28.7	21.7	24.8	23.6	20.5	46.9	43.6	44.1	40.3	42.9	35.8	35.5	33.1
ENSG00000144821	MYH15	8.831	1.831	2.578e-06	0.1	0	0.1	0.1	0.3	0.2	0.3	0.3	0	0	0	0	0	0	0	0
ENSG00000132475	H3F3B	3332	0.2754	2.606e-06	498.3	485.5	480.4	483.8	485.9	450.2	443.5	433.2	364.3	357.3	367.5	353.2	434.7	411	415.7	400.3
ENSG00000141068	KSR1	318.5	0.4949	2.609e-06	9.4	8.5	7.9	9.5	6.6	7.1	7.3	6.8	5.6	5.1	4.8	5.2	6.8	5.9	5.7	5.3
ENSG00000119471	HSDL2	579.5	-0.3935	2.629e-06	25.4	30.9	29.2	28.8	23.8	23.1	21.6	22.6	34.4	33.9	32.6	36.2	31.7	34.7	33.2	33.9
ENSG00000002834	LASP1	7586	0.5718	2.629e-06	761.8	694.3	707.6	685.9	518.6	555.7	539	493.3	492.3	464.2	463.5	442.5	379.9	356.5	364.4	340.2
ENSG00000176490	DIRAS1	381.1	-0.3706	2.726e-06	41.2	35.2	37.6	38.7	31.9	36.2	36.1	30.1	49.4	45	51.2	45.5	49.9	44.5	46.1	40.5
ENSG00000158864	NDUFS2	964.7	0.2417	2.743e-06	48	44.1	47.4	47.5	49.5	47.8	51	46.9	45.2	41.1	42.4	41.4	38.9	36.9	38.5	38.6
ENSG00000163602	RYBP	903.8	-0.6234	2.83e-06	38.5	48.3	47.6	48.6	53	44.2	45.4	57.2	53.6	65.4	60.5	63.8	82.9	85.9	90.3	94.6
ENSG00000115884	SDC1	957.2	1.087	2.871e-06	90.6	79.8	85.2	85	79.4	76.8	76.7	65.5	54.3	49.8	49.2	45.1	21.6	19.5	18.8	20.9
ENSG00000138175	ARL3	344.2	-0.354	2.88e-06	39.5	33.4	35.8	37.7	34	31.1	38.4	33.7	44	43.8	47	54.2	44.5	44.3	44.8	41
ENSG00000065882	TBC1D1	526.8	0.5722	2.924e-06	12.2	11.6	12.3	12.6	8.9	8.4	9.3	8.8	7.8	7.7	8.1	7.8	6.1	5.9	6.3	6.4
ENSG00000181830	SLC35C1	502.9	0.381	2.947e-06	37.4	35.5	36.6	35.7	31	33.6	30.3	28.2	29	26.2	25.5	22.8	28.8	24.1	24.8	24.3
ENSG00000133048	CHI3L1	17.59	-1.55	2.97e-06	0.1	0.1	0.1	0.1	0.7	0.8	0.9	0.5	1.5	1.9	1.5	1.3	1.4	1.4	1.8	1.7
ENSG00000096092	TMEM14A	151.2	-0.4547	3.014e-06	30.5	23.7	25.8	24.7	36.3	28.6	25.3	24.2	37.5	40.9	36.7	37.9	36	38.8	35.6	37.9
ENSG00000182809	CRIP2	548.7	-1.002	3.014e-06	29.5	23.8	26.8	22.7	22.8	22.6	25	19.6	76.9	65.5	73	63	38	32.4	32.3	27.8
ENSG00000243927	MRPS6	190.2	-0.9901	3.019e-06	17.8	17.6	20.5	19.6	26.9	21	20.6	23.7	26.9	30.9	26.9	30.4	55.2	61.4	56	64.1
ENSG00000160218	TRAPPC10	429.7	0.2755	3.021e-06	8.9	8.1	7.7	8.1	7.6	7.8	7.7	7.5	6.8	6.3	6.1	7.3	6.6	6.2	6.6	6.6
ENSG00000174996	KLC2	468.4	0.3412	3.064e-06	16.6	13.2	14.8	14.3	15.2	13.6	15.7	13.2	12.2	10.7	11.5	10.1	12.8	12.3	10.8	11.5
ENSG00000175906	ARL4D	441.2	-0.8899	3.074e-06	32.4	30.7	30.8	28.7	36.8	33.7	33.4	30.3	41.9	38.5	44.9	42.5	91.1	83.7	75.1	77
ENSG00000206384	COL6A6	6.549	-1.787	3.098e-06	0	0	0	0	0	0	0	0	0	0.1	0.1	0.1	0.2	0.2	0.1	0.1
ENSG00000160161	CILP2	33.2	-1.119	3.098e-06	0.3	0.2	0.2	0.3	0.5	0.5	0.6	0.4	0.9	1	0.4	0.7	1	1	1	0.8
ENSG00000177409	SAMD9L	234.7	-1.481	3.134e-06	0.5	0.4	0.7	0.6	2.2	2.2	2	2.7	3.7	4.4	3.8	4.9	5.5	5.6	5.7	6.1
ENSG00000143702	CEP170	1285	0.685	3.217e-06	20.2	23.2	21.4	22.1	18	17.7	17.6	21	14.3	15.4	14.2	16.4	8.6	9.8	9.1	10.7
ENSG00000066027	PPP2R5A	409.2	-0.2763	3.225e-06	15.4	16.3	16.7	14.8	17.1	16.4	15.2	17.8	18.5	19.8	20.6	21.5	19.9	18.8	18.8	19.4
ENSG00000078596	ITM2A	4.703	1.878	3.226e-06	1.4	1.3	1.3	1.3	0.2	0.1	0.2	0.3	0	0	0	0	0.1	0	0	0
ENSG00000182263	FIGN	65.39	-0.8574	3.237e-06	0.9	0.9	1	0.8	1.3	1.6	1.5	2.1	2.3	2.7	2.3	2.1	2.1	2.4	2.3	2.7
ENSG00000188549	C15orf52	910.7	-0.5978	3.26e-06	23	21.5	22.5	24.3	35.2	36	36.5	30.4	47.2	43	42.3	42.9	46.3	44.9	43.2	41
ENSG00000136048	DRAM1	1822	0.5947	3.352e-06	184.6	198	200.6	201.9	172	163	156.3	172.8	95	92.8	94.8	100.4	132.5	144.8	142.9	146.1
ENSG00000105723	GSK3A	497.4	0.2569	3.352e-06	23.6	22.2	24.5	22.5	23.8	23.6	25.8	21.8	21	18.8	19.4	19.1	21.1	20	19.3	18.4
ENSG00000179909	ZNF154	96.04	-0.7222	3.352e-06	2.7	2.7	2.8	3.6	3.8	4.1	4.5	3.8	6.9	5.8	7.2	7.5	4.8	5.4	4.8	4.8
ENSG00000102383	ZDHHC15	3.675	-1.815	3.352e-06	0	0	0.1	0.1	0.1	0	0	0.1	0.1	0.4	0.4	0.4	0.5	0.5	0.3	0.7
ENSG00000162383	SLC1A7	39.53	-1.455	3.363e-06	0.3	0.2	0.3	0.3	1.2	0.9	0.9	0.8	1.7	1.3	1.9	1.1	3.1	2.4	2.2	2.7
ENSG00000142408	CACNG8	29.93	1.879	3.409e-06	5.4	5.4	5.2	5.8	0.4	0.2	0.3	0.4	0.2	0.2	0.1	0.4	0.1	0	0	0
ENSG00000140718	FTO	1174	-0.4616	3.415e-06	33.6	31.5	33.9	35.7	36.4	37.4	37.2	39.9	53.6	58	54.8	58.9	40.9	41.7	43.5	43.8
ENSG00000177042	TMEM80	249.3	-0.3774	3.438e-06	14.7	12.9	12.5	14.6	16.1	16.4	16.5	13.4	20.8	18.1	17.2	19.9	19.1	20.1	18.1	19
ENSG00000141510	TP53	678.7	0.5624	3.438e-06	36.5	33.3	35	34.9	39.9	42.9	40.9	40.5	21.2	20.9	20.5	20.7	31.5	29.8	29.2	30
ENSG00000158315	RHBDL2	19.67	-1.167	3.54e-06	1	0.9	1	1.1	0.4	0.4	0.6	1	3	2	2.1	2.6	1.6	1.6	1.5	1.5
ENSG00000105829	BET1	413.9	0.2954	3.544e-06	41.1	44.2	47.5	44.5	42.2	41.3	40.8	44	36	37.9	31.7	34.3	34.5	34.9	32.6	39.8
ENSG00000125885	MCM8	82.8	-0.5488	3.664e-06	1.9	1.8	1.7	1.5	1.6	1.2	1.5	1.6	2.2	2.6	2.2	2.9	2.1	2.2	2.4	2.5
ENSG00000111912	NCOA7	428.5	0.5092	3.674e-06	9	9.8	10.4	10.1	11.5	12.6	12.4	12.3	6.5	6.5	6.8	6.9	8.3	9.3	8.6	8.5
ENSG00000169594	BNC1	244.2	0.5972	3.674e-06	6.5	6.4	6.2	6.7	5.5	5.8	6.1	6.5	5.1	5.3	4.7	4.5	3.3	3.3	3.1	3.3
ENSG00000132359	RAP1GAP2	27.84	1.577	3.674e-06	2.2	2.1	1.4	2.3	0.6	0.8	0.6	0.6	0.2	0.2	0.2	0.1	0.5	0.4	0.5	0.5
ENSG00000170035	UBE2E3	819.5	-0.2629	3.715e-06	62.4	61.9	57.7	59.4	67.8	61	65.6	62	81	78.3	80.1	76.2	69.6	66.5	72.2	74.1
ENSG00000100311	PDGFB	14.44	-1.576	3.74e-06	0.7	1.2	0.5	0.8	0.4	0.1	0	0.2	2.8	2.8	2.7	1.7	1.9	1.2	1.9	1.1
ENSG00000146425	DYNLT1	1008	0.5205	3.824e-06	149	153.1	157.7	170.3	114.1	109.4	112.6	115.9	88	82.5	97.1	92.2	87.8	95.1	100.6	105.4
ENSG00000181523	SGSH	729.1	-0.3052	3.834e-06	28	25.3	24.6	25.8	25.4	25.9	26	23.2	36.1	31.5	33.6	28.1	34.2	30.8	29.3	29.2
ENSG00000079308	TNS1	7684	0.7311	3.841e-06	126.8	114.8	112.4	119.9	87.4	91.2	94.9	86.8	78.4	78.5	72.8	74.1	49.5	47.9	46.1	44.6
ENSG00000118922	KLF12	568.7	0.4057	3.856e-06	27.8	35.2	32	33.2	36.4	36.4	36.4	39.6	25.4	29.8	26.6	28.5	21.2	26.6	24.5	25.9
ENSG00000188501	LCTL	35.91	-1.501	3.856e-06	0.7	0.5	0.6	0.4	0.6	0.5	0.6	0.8	2.3	3.9	4	3.1	0.6	1.1	0.9	1.2
ENSG00000108666	C17orf75	173.4	0.3852	3.861e-06	9.8	10.6	10.3	9.3	10.1	10.7	9.7	11	8.4	8.8	7.4	8.8	6.8	7	7.6	7.4
ENSG00000114405	C3orf14	65.47	-0.6436	3.882e-06	9.1	11.7	6.3	8.4	9.3	6.8	7.5	8.6	11.3	13	12.6	15.7	12.4	13.1	15.4	13.4
ENSG00000112773	FAM46A	606.8	-0.6512	3.896e-06	14.5	15.3	14.8	13.8	22.1	22.2	21.6	23.5	30.8	32.3	30.4	36.3	25.7	26.8	26.6	26.6
ENSG00000077238	IL4R	515.8	0.839	4.021e-06	18	16.1	16.8	16.6	13.1	13.8	13.2	10.6	10.7	9.4	10.4	10.4	6.3	5.6	5.6	5.6
ENSG00000147853	AK3	1057	-0.2943	4.045e-06	88.8	98.6	93	100.8	83.4	83.2	77.7	90.6	114.5	113.4	114.1	118.6	104.4	104.8	105.6	104
ENSG00000103064	SLC7A6	236.3	0.4305	4.065e-06	12.2	12.5	9.9	11	9.1	11	9.1	9.7	8.1	7.3	7.8	7.2	9.2	7.9	7.5	7.3
ENSG00000100106	TRIOBP	1338	0.3493	4.112e-06	12.6	11.6	11.7	11.7	14	14.3	14	12.9	10.2	8.9	9.5	9.1	11.7	10.6	10.7	9.8
ENSG00000001561	ENPP4	50.54	-1.865	4.149e-06	0	0.3	0.3	0.3	0.4	0.2	0.1	0.2	0.5	0.4	0.4	0.3	7.5	8.1	9.1	10.1
ENSG00000143643	TTC13	263.1	0.3031	4.156e-06	6.7	6.8	7	6.2	6.6	6.8	6.7	7	5.5	5.9	5	5.6	5	5.2	5.5	6
ENSG00000092964	DPYSL2	3599	-0.2204	4.165e-06	103.5	114	108.9	108.9	107.9	106.9	108.6	110.4	116.9	121.4	117.4	119.5	131.3	132.2	138.3	136
ENSG00000168495	POLR3D	648	0.2022	4.17e-06	34.4	36.5	37.5	38.5	38	37.7	37.8	38.7	32.1	33.4	32.7	33	32.8	30.4	32.4	32.9
ENSG00000168734	PKIG	409.5	-0.544	4.211e-06	77.3	66.4	71	66.9	90.9	91.7	86.8	71.8	106	92.9	102.9	92.4	121	133.1	129	137.1
ENSG00000174332	GLIS1	70.26	-1.762	4.22e-06	0.1	0.1	0.1	0	0.8	1.2	1	0.7	2.6	1.6	2.3	2.1	4.5	5	4.3	4
ENSG00000182916	TCEAL7	32.92	0.975	4.22e-06	9.1	12	10.9	11.4	6	10.2	8.3	7.7	3.6	5	5.9	7.1	3.2	5	3	3.7
ENSG00000019991	HGF	12.07	1.575	4.23e-06	0.6	0.8	0.8	0.6	0.6	0.4	0.2	0.4	0	0	0.1	0	0.2	0.2	0.3	0.2
ENSG00000186470	BTN3A2	127	-0.792	4.244e-06	3.4	4.2	4	4.2	6.8	6.1	7.2	7.6	8.9	10	8.5	8.7	8.8	11.4	10.7	10.5
ENSG00000119913	TECTB	3.379	1.857	4.295e-06	0.8	0.7	0.7	0.4	0.3	0.1	0.1	0.3	0	0	0	0.1	0	0	0.1	0.1
ENSG00000250486	FAM218A	9.722	-1.408	4.363e-06	0.6	0.7	0.5	0.1	0.3	0.7	1.3	0.6	1.6	2.1	2.2	1.3	2.7	1.8	1.7	2.9
ENSG00000154447	SH3RF1	793.8	0.6956	4.38e-06	29.2	30.9	29.2	30.1	18.1	17	18.5	18.2	13.7	16.8	15.1	14.8	13.7	13.7	14.3	14
ENSG00000258289	CHURC1	599.6	-0.9851	4.38e-06	33.5	41.3	37	34.9	41.2	41.5	35.5	49.6	52	52.3	48.7	55.5	103.5	109.8	112.5	124.2
ENSG00000109079	TNFAIP1	843.5	0.3978	4.525e-06	65.4	65.9	66.8	66.4	56.4	56.4	56.5	51.6	50	50.3	51.4	49.6	41.6	39.3	41.7	43.5
ENSG00000156110	ADK	218.3	-0.5821	4.543e-06	10.2	10.5	10.5	11.9	10.1	7.6	10.2	10.2	16.4	17.6	18.7	18.6	11.6	12.5	13.3	14.4
ENSG00000185386	MAPK11	140.7	0.4464	4.546e-06	10.1	8.2	8.1	9.5	10.4	10.5	10.6	9.1	7.7	6.1	7.4	7.9	6.9	6.8	6.4	6.5
ENSG00000089876	DHX32	464.2	0.4071	4.669e-06	16.3	16.9	16.2	16.1	14.5	14.7	13.4	14.4	12.7	13.8	12.6	12.2	10.3	10.4	10.5	9.8
ENSG00000179869	ABCA13	23.87	-1.851	4.76e-06	0	0	0	0	0	0	0	0	0.3	0.4	0.3	0.4	0	0	0	0
ENSG00000111087	GLI1	22.01	1.045	4.764e-06	0.6	0.8	0.7	0.7	0.4	0.7	0.5	0.4	0.2	0.2	0.2	0.2	0.4	0.4	0.3	0.3
ENSG00000117115	PADI2	99.18	1.847	4.765e-06	0.7	0.7	0.7	0.6	10.9	11.2	11.6	10.8	0.5	0.6	0.7	0.6	0.5	0.3	0.5	0.3
ENSG00000148400	NOTCH1	359.8	-0.588	4.779e-06	2.7	2.4	2.3	2.4	2.3	2.6	2.2	2.4	3.1	3.1	2.8	2.8	4.7	4.5	4.1	4.1
ENSG00000162618	ADGRL4	315.7	1.088	4.936e-06	14.5	18.3	16.2	16.7	11.6	9.4	10.1	12.4	8	8.1	8.7	8.2	3.6	3.7	3.5	3.6
ENSG00000182628	SKA2	322.8	-0.2893	4.971e-06	31.7	33.7	32.4	32.6	30.2	32.7	28.6	35	37.1	39.5	36.7	39.3	38.8	39.2	40.5	43.5
ENSG00000243646	IL10RB	403.8	-0.4835	4.987e-06	18.2	20	19.8	18.4	24.1	23.9	22.4	24.1	28.4	26.2	24.7	26.5	32.4	32.3	34.4	35.2
ENSG00000116209	TMEM59	3293	-0.2397	5.03e-06	187.5	192.4	194.1	195.2	179.8	172.3	167.1	175.7	220.9	220.8	232	231.2	194.9	205.8	211.8	212.7
ENSG00000240583	AQP1	276.1	-1.536	5.143e-06	2.4	2.4	2.3	3.3	10.8	10.8	11.8	10.6	16.2	17.2	16.2	15.3	36.1	37.8	37.9	37
ENSG00000108424	KPNB1	4432	0.1328	5.261e-06	107	109.2	109.9	109.8	105.1	104.6	104.4	109.4	90.8	101.7	99.2	99	96	98.1	99.4	99.7
ENSG00000167081	PBX3	323.6	-0.472	5.31e-06	10.4	11.3	10.4	10.5	14.4	13.6	14.8	14.2	18.8	18.5	17.9	19	17	15.6	16	15.8
ENSG00000037637	FBXO42	498.5	0.2342	5.349e-06	17.1	16	15.9	16.9	15.3	16.1	15.9	14.9	12.9	13.1	13.6	13.1	13.8	13.8	13.7	14.7
ENSG00000120802	TMPO	718.5	0.4876	5.357e-06	14.3	17.5	16.3	15.9	20.1	20	18.9	23.2	11.5	13.2	11.8	12.4	11.5	14.6	13.7	14.8
ENSG00000115226	FNDC4	122.2	-0.6356	5.457e-06	8	8.2	9.2	8	9.1	9.9	8.7	8.3	16.7	15.9	16.6	16.1	11.2	11.7	9.7	11.5
ENSG00000116991	SIPA1L2	157.5	-1.844	5.49e-06	0	0	0	0	0.3	0.4	0.5	0.3	1.4	1.1	1.2	1.1	6.3	6.3	6.1	6.1
ENSG00000143207	RFWD2	400.9	0.2973	5.554e-06	11.4	11.3	13.3	13.6	12.9	11.3	11.8	12.9	9.3	10.8	10.3	10.8	9.7	9.9	9.8	9.6
ENSG00000164093	PITX2	226.3	-1.059	5.57e-06	4.8	4.4	4.4	4.5	7.1	6.7	7.6	7.1	18.6	16.8	18.6	17.4	8.7	8.2	8.4	7.9
ENSG00000277758	ABC7-42404400C24.1	31.33	1.581	5.64e-06	2.7	2.7	2.6	2.4	1.5	1.3	1.2	1.1	0.8	0.5	1.1	0.6	0.1	0.1	0.1	0.3
ENSG00000131737	KRT34	112.7	1.42	5.658e-06	14.4	12.5	13.1	13.5	3.5	4.9	3.2	3.2	3.1	3.2	3	3	2.7	1.9	1.9	1.8
ENSG00000159217	IGF2BP1	204.9	1.286	5.666e-06	10.7	11.3	10	11.5	10.8	10	13.3	12.5	5.8	6.5	6.2	6	1.4	1.7	1.8	2.4
ENSG00000084636	COL16A1	6470	0.7667	5.791e-06	94.1	82.2	84	82.7	124	132.3	135	116	51	47.6	48.8	43.7	79.6	72.6	74.6	69.5
ENSG00000158859	ADAMTS4	169.4	0.6793	5.791e-06	5.4	4.8	4.4	3.9	6.3	5.5	6.5	5.3	3.6	4.5	3.6	3.3	3.2	2.6	2.5	2.5
ENSG00000083123	BCKDHB	222.7	-0.6328	5.88e-06	10	9.1	9.6	9.5	10	8.7	7.5	9.9	18.3	17.7	17.7	16.6	11.9	12	11	11.6
ENSG00000104763	ASAH1	1114	-0.4642	5.922e-06	42.5	48.2	48.4	48.5	45.6	40.8	42.5	44.4	72.4	71.7	70.6	72.2	48.5	52.8	54.8	57.5
ENSG00000135723	FHOD1	246.6	-0.4701	5.963e-06	3.6	3.1	3.5	3.7	4.4	4.3	4	2.9	4.7	4.8	4.9	4.5	6.1	5.3	5.6	5.1
ENSG00000137449	CPEB2	702.2	0.4558	6.005e-06	16.7	20.8	19.2	19.5	14.2	13.4	14.6	16.2	11.5	13.4	12.2	12.7	10.9	12.1	12.6	12.4
ENSG00000118508	RAB32	733.3	0.4192	6.052e-06	82.7	78.8	77.7	79	86.3	75.8	82.3	77.3	51	49.2	51.3	53.2	67.1	65.4	70.4	68.7
ENSG00000136930	PSMB7	1094	0.2118	6.112e-06	78.5	77.9	80.4	77.3	81.6	80.9	79.1	79.9	68.2	60.6	64.9	66	71.3	70	74	73.1
ENSG00000153246	PLA2R1	368.8	-0.5878	6.258e-06	4.3	4.2	3.9	4.4	4.2	4.1	4.4	4.7	7.4	8.4	7.9	7.6	4.8	5.6	5.4	5.1
ENSG00000136783	NIPSNAP3A	471.9	0.8311	6.323e-06	66.7	69.7	70.9	68.6	36.9	35.6	36.4	39.2	32.7	30.3	34.3	29.5	24.6	27.5	26.8	25
ENSG00000091656	ZFHX4	731.6	1.169	6.341e-06	7.5	8.3	7.5	8	4.3	4.1	4.8	4.7	3.3	3.7	3.4	3.6	1.4	1.6	1.2	1.5
ENSG00000162522	KIAA1522	348.6	-0.8211	6.507e-06	4.6	4.3	4.5	4.1	5.3	4.6	4.7	5	6.5	6.1	5.3	5.7	11.8	10.6	10.4	11.2
ENSG00000182718	ANXA2	37740	0.3063	6.542e-06	2201.5	1997.9	2090.6	2043.5	2212.7	2180	2140.1	1994.6	1936.6	1873.6	1907.5	1679.4	1638.8	1521.2	1548.4	1510.2
ENSG00000137959	IFI44L	158.9	0.6229	6.614e-06	7.3	8.4	6.9	6.9	10	9.3	10.1	12.3	6	6.2	5.6	6.4	5.2	6.2	4.6	5.4
ENSG00000169026	MFSD7	61.74	-1.079	6.614e-06	2.4	1.9	1.6	1.6	0.8	1.4	1.3	0.6	2.6	2.7	2.3	2.9	4.6	4	3.8	3.5
ENSG00000113384	GOLPH3	1577	0.217	6.634e-06	116.8	123.2	123	117	111.4	106.5	101.6	117.9	98.5	99	96.8	99.5	94.6	97.5	103.2	99.9
ENSG00000117984	CTSD	2083	-0.3815	6.634e-06	90.4	71.8	81.1	78.5	90.1	93	93.2	76.1	113.8	100.4	99.3	94.5	129.2	112	115.3	116.2
ENSG00000137857	DUOX1	25.98	-1.205	6.706e-06	0.1	0.2	0.1	0.2	0.3	0.3	0.2	0.2	0.8	0.5	0.6	0.7	0.4	0.3	0.4	0.4
ENSG00000165209	STRBP	52.88	-1.064	6.753e-06	1.2	0.8	0.8	1	0.8	1.1	1	1.2	1.4	1.1	1.7	1.6	2.9	3.2	3.1	2.9
ENSG00000215012	C22orf29	358.5	-0.2874	6.753e-06	21.4	16.6	19.3	18.5	19.8	18.2	20.4	17.8	21.9	22.9	23.6	23.4	24.3	24.4	23.2	22.1
ENSG00000136044	APPL2	1734	-0.3028	6.806e-06	43.6	44.2	45.2	44.9	46.6	49.5	48.5	49	59.9	63.4	63	63.5	53.3	51.6	51.5	52.7
ENSG00000166396	SERPINB7	814.8	0.9924	6.824e-06	37.2	44.9	41.6	43.7	81.2	78.3	78.4	94.1	36.9	34.9	36	37.5	21.9	23.3	21.2	24.7
ENSG00000064205	WISP2	829.4	-1.793	6.824e-06	4.8	4	3.8	5.2	20.9	22.1	20.2	18.3	27.7	26.9	28.5	25.4	221.8	175.9	172	161.3
ENSG00000139514	SLC7A1	3411	0.3502	6.834e-06	145.8	144	136.8	145.9	119.9	114.7	120.6	117.2	105.6	113.7	106.7	110.5	99.1	94.3	95.1	92.9
ENSG00000206530	CFAP44	111.9	-0.8404	6.857e-06	0.8	0.9	0.8	0.6	1	1	1	1	1.2	1.4	1.1	1.3	1.8	2.4	2.1	2
ENSG00000158301	GPRASP2	137.6	-0.4292	6.956e-06	3	3	3.2	2.6	3.4	3	2.7	3.1	4.3	4.2	4.3	4.6	3.7	3.5	4.3	3.6
ENSG00000174684	B4GAT1	274.8	-0.4604	7.097e-06	11	10.1	10.1	10.7	14.6	14.2	12.6	12.1	19.1	17.7	16.9	17.5	16	15.2	15	14.5
ENSG00000152700	SAR1B	688.2	-0.2766	7.103e-06	51.8	61.2	59.8	59.3	59.9	62	53.6	62.1	69.1	69.6	66.1	74.1	64.6	74.2	72.6	78.7
ENSG00000151883	PARP8	105.6	0.8294	7.132e-06	2	2.2	2.3	2.4	3.9	3.3	3.8	3.8	1.5	2.1	1.6	2.1	1.3	1.2	1.7	1.5
ENSG00000186834	HEXIM1	909.3	-0.2875	7.14e-06	44.7	43	46.1	45.7	55.3	49.9	54	52.5	57.7	58.8	61.2	62.9	58.9	61.5	61.1	55.7
ENSG00000173706	HEG1	7224	0.4804	7.243e-06	151.8	154.8	145.6	157.3	105	108.9	108.1	112.3	96.4	99.6	92.6	97.5	87	91.9	88.7	90.2
ENSG00000123342	MMP19	396.4	-0.4613	7.301e-06	10.9	11.2	12.5	11.8	16.4	14.1	15.2	13	21.2	19.1	18.9	18.5	18.2	16.5	17.9	15.1
ENSG00000184898	RBM43	250.7	-0.5932	7.352e-06	7	10.1	8.5	8.6	12.7	9.8	10.2	13.2	12.5	13.7	14.5	15.2	15.4	17.5	17	16.4
ENSG00000129515	SNX6	1575	0.2351	7.451e-06	65.7	73.1	69.7	70.6	75.6	71.2	71.2	79.9	57.3	64.6	56.3	63.3	59.2	60.4	64.3	64.7
ENSG00000145824	CXCL14	16.63	-1.816	7.556e-06	0.5	0.4	0.7	0.8	0.6	0	0	0.5	10.8	11.3	10.2	11.1	0.8	1.1	1.5	0.6
ENSG00000198663	C6orf89	2805	0.267	7.556e-06	184.2	185.3	182.5	179.5	190.7	187.1	189.9	185.8	163.2	171.3	171	164.4	141.3	140.2	142.4	139.3
ENSG00000231672	DIRC3	18.53	-1.559	7.609e-06	1.4	1	1.2	0.3	1.2	0.8	1.8	1.5	1.4	2	3.2	2.3	8	6.5	8.3	7.3
ENSG00000143387	CTSK	1010	-0.9503	7.671e-06	26.2	23.4	25.5	26.9	49	50.4	48.9	43.8	59.6	56.6	57.6	54.4	97.1	87.3	95.8	90.3
ENSG00000198682	PAPSS2	1641	0.8859	7.671e-06	95.6	100.4	102.5	106.3	49	48.9	46.1	50.7	38.6	38.4	38.5	39.4	37.1	37	41.2	41.1
ENSG00000125398	SOX9	753.1	-1.593	7.671e-06	6.6	6.1	6.8	6.3	17.5	17.5	16.4	15.9	79.5	83.4	79.2	88.5	22.8	19.9	22	19.8
ENSG00000155592	ZKSCAN2	122.6	0.4401	7.713e-06	3.2	3.2	3.2	3	3.1	2.6	3.2	3.4	2.3	2.5	2.1	2.1	2	2.8	2.1	2.6
ENSG00000115504	EHBP1	1630	-0.7075	7.718e-06	16.1	18	16.9	17	25.4	26.2	23.6	27.2	28.2	30.5	27.7	30.1	40.2	41.8	42.2	43.1
ENSG00000064787	BCAS1	25.79	-1.816	7.762e-06	0.1	0	0.1	0.1	0.3	0.2	0.1	0.2	2.8	3.3	3	2.7	0.2	0.2	0.2	0.2
ENSG00000165626	BEND7	317	0.4104	7.842e-06	14.5	14	15.8	15.5	17.3	15	15.7	20	11.5	12.4	11	12.7	10.4	13.9	12.4	11.7
ENSG00000143420	ENSA	721.3	-0.1845	7.86e-06	58.4	54.7	56.4	59.1	55.2	55	59.5	57.4	66.6	65.5	66.9	66.3	63.6	62.8	62.5	64.5
ENSG00000267534	S1PR2	334	0.2927	7.921e-06	23.9	20.9	22.2	21.3	21.7	22.8	23.3	22.6	20.7	18.9	18.2	18.4	19.4	15.8	17.4	17.2
ENSG00000144815	NXPE3	501.4	-0.3177	8.056e-06	15.7	16.1	15.5	16	19	17.8	16.7	20.2	21.6	23.4	22.3	21.6	20.4	19.7	20.5	21.7
ENSG00000104290	FZD3	45.49	-1.335	8.371e-06	0.5	0.4	0.7	0.4	0.7	1	0.8	1.3	1.1	0.9	1.5	1.5	3.1	3.1	3.3	3.2
ENSG00000189001	SBSN	23.11	-1.174	8.376e-06	0.7	0.6	0.6	0.5	0.4	0.4	0.4	0.2	0.6	1.1	0.8	0.9	1.8	1.8	1.4	1.2
ENSG00000182606	TRAK1	1123	-0.521	8.451e-06	15.8	15.3	14.7	15.9	18.5	17.4	17.5	19.1	19.3	20.2	20.5	20.7	28.1	29.3	28.3	27.9
ENSG00000134318	ROCK2	2262	-0.3196	8.467e-06	29.3	33.9	32.7	31.4	29.9	28.9	29.2	33.1	38.9	41.9	40.3	45.4	32.6	37.8	36	37.7
ENSG00000137393	RNF144B	240.9	0.742	8.48e-06	19.6	26.7	25	25	19.7	19.8	15.9	20.4	15.3	13.9	16.7	16.1	9.1	9.3	9.5	10.6
ENSG00000131238	PPT1	441.6	0.4609	8.492e-06	32.9	34.6	34.1	33.2	33.2	29.9	29.3	31.6	24.8	27.1	27.2	28.7	20.5	19.6	19.9	19.3
ENSG00000105186	ANKRD27	549.8	0.2967	8.605e-06	13	12.9	13.2	12.6	12.5	11.3	11.3	10.7	9.6	9.9	9.2	9.4	9.8	10.2	11.2	10
ENSG00000159840	ZYX	5649	0.4321	8.644e-06	270.1	236.1	236.5	246.2	187.6	193.9	200.7	169.9	171	164.3	162.6	154.4	174.5	155.5	154.4	148.2
ENSG00000120896	SORBS3	1311	0.2956	8.652e-06	52.5	44.9	44.2	43.1	44	45.3	48.3	40.7	40.5	37.7	37.9	34.1	40.4	35.3	36.3	33.1
ENSG00000080031	PTPRH	22.85	1.526	8.684e-06	0.7	0.6	0.6	0.5	0.6	0.9	1	0.8	0	0.1	0	0.1	0.3	0.4	0.3	0.3
ENSG00000188191	PRKAR1B	158.4	0.5019	8.783e-06	11.4	9.2	8.6	9.3	7.7	9.7	10.1	8.5	6.6	6	6	5.4	8.7	6.6	6.4	6.7
ENSG00000163531	NFASC	2379	-0.3232	8.923e-06	38.9	34.2	34	36.9	29.4	30.4	30.9	28.3	41.9	41.9	41.7	42.5	42.4	42.4	39	37.9
ENSG00000138942	RNF185	780.8	0.3092	8.923e-06	86.3	84.4	91.3	91.7	76	73.2	71.8	72.1	62.7	62.2	64.8	65.5	68.9	66.1	64.5	66.5
ENSG00000170113	NIPA1	370.9	0.6747	8.961e-06	32.5	35.6	37.3	32.1	20.7	20.3	20.5	22.3	17.2	18.2	18.1	18	15.9	17.4	16.3	15.4
ENSG00000254535	PABPC4L	44.11	1.43	8.985e-06	3.7	5.2	6.4	5.4	3	2.6	2.3	3.1	1.9	1.2	1.9	2.3	0.5	0.5	0.5	0.6
ENSG00000102172	SMS	902.2	0.6421	9.006e-06	55.2	59.4	58.5	57.4	45.9	41.3	41.1	42.2	35.2	37.3	38.6	39.3	23.7	26	27.1	25.9
ENSG00000152952	PLOD2	9986	0.5192	9.026e-06	319.7	369.9	364	364.2	269.2	248.4	240.9	289.3	219.5	242	230.9	244.4	180.1	194.3	194.8	201.2
ENSG00000151917	BEND6	186.7	-0.6667	9.142e-06	8.3	8.7	8.6	8.8	12	9.6	11.7	11.8	18.5	20.2	20	18	12.8	12.9	13.1	13
ENSG00000141564	RPTOR	537	0.3575	9.331e-06	9.6	9.4	9.1	8.9	8.5	8.1	9.4	7.4	7.1	6.9	6.9	7.3	7.6	6.8	6.7	5.4
ENSG00000134996	OSTF1	250.2	-0.5261	9.356e-06	23.2	20.6	21	20	21.1	18.5	19.6	19.3	35.4	32.3	35.7	35	24.9	24.5	22.9	26.5
ENSG00000105989	WNT2	76.01	-1.023	9.495e-06	3	2.6	2.6	3.4	2.9	2.5	2.9	3	4	3.8	3.6	4.1	8.8	7.9	9.3	8.2
ENSG00000171867	PRNP	3814	-0.3395	9.623e-06	284.4	304.1	292.7	291.2	268.3	272.6	264.6	299.8	380.6	382.7	399.8	424.8	304.1	320.3	329.5	346.9
ENSG00000017427	IGF1	10.53	-1.425	9.798e-06	0.2	0.9	0.4	0.2	0.3	0.1	0.7	0.9	1.4	1.4	1.1	1	1.3	2	2.2	2.2
ENSG00000100426	ZBED4	362.5	0.2872	9.842e-06	6.7	7.9	7.8	7.9	6.7	7.1	7.6	6.9	5.9	6.5	5.7	5.5	6	6.2	6.1	6
ENSG00000169302	STK32A	11.16	-1.585	9.899e-06	0	0.1	0.1	0	0.3	0.2	0.6	0.4	1.4	0.9	0.8	0.5	0.7	1	1.2	0.8
ENSG00000204941	PSG5	7935	-0.6627	9.93e-06	365.2	357.4	367	372.8	235.5	229.5	213.7	227.2	534.6	520.6	533.5	515.1	434.6	424.9	420.4	428.9
ENSG00000136490	LIMD2	94.37	0.5799	9.958e-06	22.1	14.3	17.1	18.2	24	22.2	19.1	15.9	13.3	10.7	14	12.8	13.9	12.1	13.3	10.6
ENSG00000064995	TAF11	214.7	0.3476	1.015e-05	23.5	25.4	20.7	25.2	28	25.5	22.4	24.8	19.8	18.4	18.9	20	17.2	19.9	18.8	19.9
ENSG00000154473	BUB3	760.8	0.2927	1.031e-05	49.5	62.6	55.2	56.6	51.7	48.5	49.2	55.9	40.9	43.8	40.9	43.2	42.4	45.7	45.3	47.7
ENSG00000168038	ULK4	43.98	-0.6925	1.038e-05	0.6	0.6	0.7	0.7	0.5	0.5	0.3	0.5	0.8	0.8	1	1	0.8	0.8	1	1
ENSG00000163376	KBTBD8	8.151	1.376	1.087e-05	0.4	0.6	0.5	0.6	0.4	0.4	0.2	0.4	0.1	0.2	0.2	0.2	0.1	0.1	0.2	0.1
ENSG00000188312	CENPP	30.69	-0.7582	1.088e-05	1.2	1.1	1.5	1.8	1.7	1.9	1.8	1.5	2.7	3	2.8	2.9	2.7	2.9	2.2	2.5
ENSG00000134352	IL6ST	4341	-0.3098	1.095e-05	85.8	101.2	94	95.8	87	79.7	78	95.9	100	110.2	103.7	115.1	105.7	116.2	117.1	122.8
ENSG00000166265	CYYR1	9.683	-1.58	1.1e-05	0	0.3	0.1	0.1	0.9	0.8	0.8	0.4	2.5	2	3.2	1.7	2.3	1.5	1	1
ENSG00000144285	SCN1A	19.52	-1.768	1.102e-05	0	0	0	0	0.1	0	0.1	0.1	0.1	0.1	0.1	0.1	0.6	0.6	0.7	0.8
ENSG00000100151	PICK1	89.49	0.7934	1.102e-05	7.7	6.3	6.1	7.6	4.4	5.5	3.8	4.5	3.5	3.8	3.8	3.1	3.2	3.4	2.9	2
ENSG00000147140	NONO	3233	0.1176	1.112e-05	153.5	146.4	152.5	155.6	157.5	155.5	157.1	148.4	141.9	139.5	144.7	139.2	143	135.9	142.2	143.8
ENSG00000112062	MAPK14	779.4	-0.1774	1.119e-05	37.1	41.1	40.1	42.1	38	38.5	39.2	39.2	43.7	44.4	44.9	45.7	43.6	44.6	44.7	45.1
ENSG00000198523	PLN	12.54	-1.521	1.146e-05	1.2	1.3	0	0.4	4	2.5	2.8	4.1	5.5	6.3	5.1	7	14.7	7.3	10.4	8.9
ENSG00000143768	LEFTY2	13.57	-1.76	1.167e-05	0	0.1	0	0.1	0	0	0.1	0	3.1	2.1	2.9	3.7	0.1	0.1	0.2	0.2
ENSG00000162929	KIAA1841	135.9	-0.406	1.177e-05	3	3.9	3.5	3	3.4	3.3	3.3	3.4	4	5	3.9	4.9	4.5	4.3	4.3	4.6
ENSG00000187239	FNBP1	1104	-0.3123	1.177e-05	32.3	30.6	29.8	32.1	35.7	36	37.2	37.3	39.4	41.2	38.3	38.6	45.6	44.1	44.5	45.3
ENSG00000188636	LDOC1L	806.2	-0.2749	1.177e-05	66.4	66.9	63.5	62.8	64.6	70.4	66.3	61.9	79.6	79.2	68.8	69.1	82.6	86.5	84.1	83
ENSG00000005020	SKAP2	378.2	-0.3231	1.19e-05	18.5	20.5	21.9	20.2	18.2	18.4	19.3	20.2	21.9	24.3	25.1	28.7	22.2	23.2	25.5	26.1
ENSG00000075275	CELSR1	20.05	-1.56	1.239e-05	0	0	0	0	0.1	0	0.1	0.1	0.2	0.1	0.1	0.1	0.4	0.4	0.3	0.3
ENSG00000163001	CFAP36	319.6	-0.2758	1.273e-05	12.7	15.2	14.8	15.6	15.6	14.9	15	15	17.6	17.4	17.5	16.5	18.6	19.2	18.1	19
ENSG00000169299	PGM2	252.6	1.062	1.281e-05	13	15.1	14.1	15.3	8.7	8.7	7.6	8.7	6.5	6.8	6.6	7.6	3	3.1	3.3	3.2
ENSG00000166016	ABTB2	388.1	0.6288	1.284e-05	13.3	11.8	10.5	10.6	8	9	8.7	7.5	7.7	7.5	7.1	6.3	6.3	5	5.9	4.8
ENSG00000126785	RHOJ	115.7	1.171	1.289e-05	6.7	7.6	6.8	5.6	19.9	18.8	17.7	18.4	4.7	5	4.7	4	5.9	4.7	5.7	5.4
ENSG00000165637	VDAC2	1400	0.2432	1.345e-05	107.2	99.7	108.5	107.9	100.3	96.3	97.3	98	88.6	90	90.5	96	78	79.8	82.6	82.8
ENSG00000082438	COBLL1	269	1.293	1.349e-05	7.2	8.2	7.9	8.6	4.7	5.2	5.1	6	3.5	3.5	3.6	3.5	1.1	1	1	1
ENSG00000163412	EIF4E3	211.3	-0.516	1.358e-05	15.4	19.5	17.5	17.1	16.2	14.1	16.4	16.1	19.4	21.8	20.1	19.3	25.6	27.9	27.5	29.1
ENSG00000141753	IGFBP4	16750	-0.6263	1.366e-05	1247.1	1062.2	1112.5	1075.8	1047.3	1071.6	1115.8	940.4	2195.3	1971.9	2119.8	2060.8	1438.8	1264.4	1292.6	1238.3
ENSG00000110723	EXPH5	43.9	-1.482	1.37e-05	0.3	0.4	0.3	0.2	0.1	0.1	0.1	0.1	0.3	0.5	0.4	0.4	1	1	1.2	1.2
ENSG00000121417	ZNF211	122.2	-0.4324	1.375e-05	3.2	2.9	3	3.2	3.5	3.7	3.2	3.3	4.6	3.8	3.8	4	4.9	4.9	4.5	4.6
ENSG00000142634	EFHD2	435.8	0.4033	1.397e-05	45.6	43.3	41.2	42.3	33.4	36.8	32.6	32	30.2	28	30.2	27.7	31.7	26.9	27.4	29.4
ENSG00000113272	THG1L	143.5	0.5304	1.414e-05	9.8	10.2	11.2	10.7	13.7	15.3	12.7	12.4	7.9	6.9	7.4	7.3	10.5	8.5	8.6	8.6
ENSG00000198947	DMD	284.3	1.477	1.431e-05	2.1	2.4	2.2	2.2	2.9	2.8	2.8	3	1	1.2	1.2	1.1	0.2	0.2	0.2	0.2
ENSG00000046651	OFD1	322.4	-0.3424	1.441e-05	5.6	5.3	5.6	6.3	6.9	5.9	6.3	6.3	7	7.3	6.7	7.7	7.5	8.3	8.4	8.3
ENSG00000134504	KCTD1	182.8	0.6229	1.442e-05	19.9	17.1	21	21.9	14.9	15.8	17.1	16.5	12.6	13.5	14.6	14.1	8.4	10.4	10.2	8.6
ENSG00000116649	SRM	869	0.535	1.48e-05	74.5	63	65.6	61.8	49.9	50.1	52	40.5	44.6	43.5	38.6	37.8	41.8	37.4	37	32.3
ENSG00000248329	APELA	4.134	-1.744	1.481e-05	0	0	0	0	0.9	0	0.8	0.7	2	1.7	1.4	1.1	2.4	3.7	5.2	6
ENSG00000185630	PBX1	1894	-0.9206	1.482e-05	38.4	39.2	39.3	39.7	78.3	77	78.9	83.2	93.1	97.4	91.5	100.3	136.5	139.5	143.1	142.1
ENSG00000152661	GJA1	8332	-0.833	1.485e-05	200.5	226.9	221.9	221.9	452.2	411.7	420.8	472.8	568.8	615.2	592.4	596.1	593.5	618.9	626.5	644.5
ENSG00000243660	ZNF487	36.53	-0.705	1.499e-05	2.3	2.6	2	2.2	1.9	1.9	2.2	2.3	3.6	4.5	2.8	3.9	3.8	4	3.2	3.3
ENSG00000117877	CD3EAP	45.04	0.719	1.514e-05	1.7	2.5	2	3.1	2.7	2.4	2	2.5	1.6	1.4	1.2	1.4	1.2	1.5	1.8	1.2
ENSG00000125772	GPCPD1	809.6	0.4125	1.57e-05	28.1	34.9	33.2	31	27	23.3	24.8	29	18.5	21.4	21.7	20.3	20.9	24.2	23.3	22.8
ENSG00000198673	FAM19A2	23.87	-1.758	1.573e-05	0.3	0.1	0.3	0	0.8	0.2	0.4	0.4	0.1	0.8	0.7	0.3	14.3	11.3	12.5	10.6
ENSG00000156958	GALK2	78.89	-0.5621	1.592e-05	2.8	2.3	2.1	2.5	1.8	2.3	2.4	2.5	3.9	2.9	4.5	3.5	3.3	3	3.2	3.4
ENSG00000166949	SMAD3	928.3	0.4798	1.603e-05	41.8	40.8	38	39.7	45.7	45.6	49.4	45.5	36	36.8	35.8	34.5	26.4	27.6	24.3	25.6
ENSG00000198945	L3MBTL3	157	0.4819	1.607e-05	4.2	4.7	5.2	5.4	5	5.1	4.3	4.7	3.5	3.5	4.1	4.3	2.7	2.9	3.3	3.2
ENSG00000188338	SLC38A3	3.524	-1.737	1.609e-05	0	0	0	0	0.1	0	0.1	0	0.3	0.4	0.6	0.2	0.2	0.2	0.2	0.2
ENSG00000162944	RFTN2	62.32	-0.6827	1.639e-05	1.6	1.5	1.6	1.9	2.7	2	2.1	2.5	2.6	3.4	2.6	3.5	3.6	2.9	3.4	4
ENSG00000117713	ARID1A	1018	0.3336	1.65e-05	12.2	11.5	10.9	11.5	9.1	9.5	10.3	9.4	7.6	8.5	7.8	7.9	8.8	9	8.7	8.6
ENSG00000120837	NFYB	880.1	0.569	1.65e-05	107.1	121	112.6	107.9	104.5	95.1	91.5	121.3	50.8	58.5	61.1	61.5	79.8	86.2	88.8	87.4
ENSG00000164292	RHOBTB3	4005	0.5781	1.688e-05	98.4	115.8	108.1	107.9	169.4	160.5	154.2	182.3	86.2	90.7	89.2	95	87.4	90.9	93	93.8
ENSG00000074590	NUAK1	2570	0.9038	1.691e-05	120.3	120.4	116.4	115.6	101.8	105.8	103.9	100.7	78.7	79	75.1	76.7	35.9	35.8	34.2	35.3
ENSG00000185950	IRS2	1930	0.4849	1.691e-05	35.9	37	32.5	32.2	37.7	38.2	37.7	38.8	20.3	22.1	22	21	30.6	29.8	29.3	30.8
ENSG00000102804	TSC22D1	2429	-0.3992	1.693e-05	34.5	34.6	33.4	35.9	42.8	43.5	41.8	43.2	46.4	45.1	46.1	46.6	56.4	55.9	56.8	56.3
ENSG00000144229	THSD7B	8.662	1.685	1.698e-05	0	0.1	0.2	0.1	0.3	0.2	0.3	0.3	0	0	0	0	0	0.1	0	0
ENSG00000163933	RFT1	227.9	0.3241	1.721e-05	9.2	10.9	8.9	10.2	10.1	10.8	9.9	10.6	8.1	7.5	8.5	8.9	7.2	8	8.3	7.6
ENSG00000110318	CEP126	171	-0.6032	1.747e-05	1.5	1.7	1.6	1.6	2.4	2.1	2.2	2.4	3.1	3.5	3.2	3.5	2.4	2.5	2.8	2.8
ENSG00000129422	MTUS1	15.5	1.512	1.754e-05	0.2	0.2	0.2	0.2	0.6	0.6	0.6	0.5	0	0	0.1	0.1	0.1	0.1	0.1	0.2
ENSG00000179862	CITED4	11.24	1.194	1.759e-05	1.8	1.1	1.5	1.7	2.9	2	2.3	1.8	0.8	1	0.7	0.6	0.8	0.7	0.5	0.7
ENSG00000164465	DCBLD1	581.9	-0.2348	1.765e-05	15.9	15.2	14.2	15.1	16.8	16.7	17.3	17	18.9	20.1	19	19.5	18.2	18	18.4	18.8
ENSG00000085415	SEH1L	368.6	0.2606	1.777e-05	19.7	19.5	21	19.4	19.4	18	17.6	20.1	14.5	16.2	15.8	16.2	16.7	15.7	17.5	16.5
ENSG00000129951	PLPPR3	5.612	-1.549	1.786e-05	0.1	0	0.1	0.1	0.1	0.1	0.1	0	0.2	0.3	0.1	0.2	0.4	0.3	0.3	0.2
ENSG00000197586	ENTPD6	550.7	0.3268	1.814e-05	27.4	24	24.3	22.2	22.7	25.9	24	23	19.9	16.6	20	19.1	22.8	19.2	19.4	16.8
ENSG00000072062	PRKACA	1494	-0.2985	1.818e-05	63.4	66.6	66.2	68.7	59.9	57.4	61.6	57.4	83.2	83.5	82.1	85.1	71.8	68.7	69.9	73.3
ENSG00000006327	TNFRSF12A	2269	0.5371	1.82e-05	263.9	233.9	237.3	230	172.8	175.6	189.7	151.3	161.5	151	157.6	141.4	146.8	119.6	129.6	122.4
ENSG00000197442	MAP3K5	60.17	0.565	1.823e-05	1	1.3	1.1	1.1	1.2	1.3	1	1.1	0.7	0.7	0.7	0.7	0.9	0.8	0.6	0.9
ENSG00000133835	HSD17B4	809.8	-0.2473	1.905e-05	19.3	19	19.5	19.2	18.5	18.9	18.5	20.5	24.1	23.4	24.7	24.3	19.3	21.5	22.6	22.3
ENSG00000165118	C9orf64	242.9	0.3238	1.905e-05	16.4	15.7	16	14.2	19.1	18	17.8	17.5	14.6	14	13.3	13	12.8	13.3	12.8	13.6
ENSG00000135457	TFCP2	449.6	-0.2703	1.923e-05	17	17.1	16.2	16.7	19.3	17	18.5	17.5	20.7	20.6	20.5	18.7	22.7	21.2	20.3	23.4
ENSG00000129472	RAB2B	299.6	0.3535	1.934e-05	25.7	31.3	29.1	35.7	34	35.2	29.7	34.5	26.7	26.8	24.5	25.6	25.1	23	23.6	23.8
ENSG00000157110	RBPMS	928	-0.2608	1.944e-05	54.2	54.7	46.5	52.6	59	55.3	56.9	55.1	60.9	63	63.1	59.6	70.3	65.2	70.8	67.7
ENSG00000142949	PTPRF	3777	0.7186	1.962e-05	65	59.1	57.1	57.9	44.1	45.4	47.8	40.5	40.6	38.3	38.2	36.8	26.2	22.3	23.4	21.8
ENSG00000159176	CSRP1	6169	0.7979	1.962e-05	940.2	854.7	903.5	899.3	653.9	687.4	686.7	657.1	596	552.6	580	540.9	306.4	304.4	309.4	308.9
ENSG00000162631	NTNG1	149.2	1.3	1.973e-05	6.9	7.3	7.6	8.5	8.4	8.7	8.8	9.5	4.9	4.1	4.6	4.3	1.2	1.1	1.1	1.2
ENSG00000154803	FLCN	296.8	-0.3676	1.993e-05	7.5	8.3	7.4	7.9	9.6	9.5	10.9	9.3	11.8	10.9	11.1	11.3	11.4	11.6	11.5	11.3
ENSG00000168234	TTC39C	277.4	-0.5739	2.027e-05	6.7	6.3	6.5	6	8	8.7	7.8	8.5	9.7	10	8.6	8.5	12.1	13.2	13.3	12.9
ENSG00000171813	PWWP2B	97.25	-0.8463	2.044e-05	2.5	2.1	2.4	2.1	2.8	2.7	3	2	3.8	4.1	3.5	2.4	7.3	5.1	5.2	5.3
ENSG00000211584	SLC48A1	370.5	-0.532	2.044e-05	35.6	36.9	35.4	35.8	50.2	53.9	54.1	51	67	60.9	55.8	56.4	72.7	67.2	66.8	67.7
ENSG00000197256	KANK2	2766	-0.3095	2.044e-05	57.3	53	54.6	54.6	66.2	68.8	70.6	64.3	74	72.8	73.1	74.5	79.4	79	77.8	76.7
ENSG00000138814	PPP3CA	1126	0.3219	2.072e-05	51.6	60.4	52.8	55.8	43.4	44.3	45.4	49	38.7	41.5	39.1	42.7	38.4	39.5	40.5	41.4
ENSG00000180353	HCLS1	54.61	1.147	2.106e-05	4.7	4.3	4.2	4.7	2.6	2	2.4	1.9	0.9	0.6	1.2	1	2.3	1.7	1.4	1.8
ENSG00000183943	PRKX	139.1	0.4658	2.106e-05	8.4	9.4	9.9	9	10.7	9.5	10.1	10.6	5.4	6.3	6.4	6.2	8.1	7.2	8.5	7.8
ENSG00000095752	IL11	298.5	1.103	2.111e-05	65.7	63.2	65.3	65.4	25.9	24.7	27.1	23.9	23.4	22.4	22.9	24	14.5	15.1	14.7	15.5
ENSG00000163874	ZC3H12A	135.3	0.5331	2.118e-05	5.9	5.3	5.6	5	5.9	5	5.5	4.5	3.7	3.1	2.8	2.9	4.9	3.8	3.7	4.4
ENSG00000140044	JDP2	2149	-0.2154	2.133e-05	241.4	235.2	246.4	247	248.9	252.7	254	229.5	276.7	252.8	267.4	269.4	303.4	300	299.5	301
ENSG00000144283	PKP4	1056	0.2552	2.134e-05	19.3	20.8	20.6	19.7	19.8	20.3	19.5	20.1	14.6	15.7	15.5	16	17.8	19.2	17.3	17.8
ENSG00000100867	DHRS2	6.561	1.735	2.145e-05	1.7	1.4	1.2	1.1	0.4	0.5	0.1	0.2	0.1	0.1	0.2	0.2	0	0	0	0
ENSG00000101608	MYL12A	7063	0.3639	2.153e-05	950.3	1003.9	1063.3	1065.5	864.9	859.2	913.9	971.1	845.2	787.9	850.4	794.6	604.8	682.2	689	706.7
ENSG00000134769	DTNA	14.12	-1.613	2.153e-05	0.1	0.1	0	0.1	0.2	0.2	0.1	0.2	0.3	0.3	0.2	0.2	0.8	1	0.9	1.1
ENSG00000129116	PALLD	4412	-0.3166	2.165e-05	58.1	56.8	56.6	57.5	65.5	66.1	64.2	63.6	68.8	72.2	69.2	66.2	84.6	84.5	83.3	80.6
ENSG00000197905	TEAD4	139.2	0.6098	2.186e-05	10.9	7.7	9.2	9.3	7.3	6.4	6.8	7.6	6.4	6.1	4.9	6.1	5.7	4.1	4.8	4.2
ENSG00000126432	PRDX5	2016	0.3411	2.194e-05	252.3	195.8	214.3	198.9	235.3	250	249.6	208.8	191	162.1	179.8	160.2	203.6	171.7	182.7	170.3
ENSG00000170801	HTRA3	108.9	-0.6007	2.197e-05	5	3.3	3.8	3.5	4	4.6	3.9	4	5.8	5.5	5.2	4.4	8.1	6.7	6.5	6.9
ENSG00000122641	INHBA	3655	1.339	2.228e-05	265.7	314.7	293.3	306.5	262.9	247.5	254.9	284	137.4	151	141.2	152.5	33	32.8	33.1	34.7
ENSG00000107736	CDH23	3.518	-1.666	2.228e-05	0	0	0	0	0	0	0	0	0	0	0.1	0	0	0.1	0	0
ENSG00000130487	KLHDC7B	23.92	1.53	2.238e-05	0.8	0.9	0.7	0.7	1.6	2.4	2.3	1.8	0.1	0.1	0.1	0.1	0.5	0.8	0.6	0.3
ENSG00000177606	JUN	3115	0.7052	2.245e-05	311.2	267.9	281.5	270.2	231.2	228.6	225	201.7	118.7	111.7	115	107	210.5	180.7	187.9	178.8
ENSG00000151388	ADAMTS12	912.8	1.048	2.314e-05	14.3	14.6	13.9	15	19.4	18.4	19	19.8	10.4	10.9	10.7	11.2	4.1	4.1	4.1	4.3
ENSG00000104067	TJP1	1764	0.406	2.327e-05	23.5	26.9	25.2	26.1	19.5	19.3	18.3	20.4	15.1	17.6	16.3	18.1	16.3	16.5	17.1	17.9
ENSG00000182389	CACNB4	43.56	1.633	2.331e-05	0.7	1	0.7	0.9	4.8	4.2	5	5.6	0.6	0.8	0.7	1	0.2	0.4	0.2	0.2
ENSG00000112561	TFEB	65.16	-0.7006	2.351e-05	1.7	1.6	1.5	1.7	2	2.1	2.4	1.8	2.9	2.3	2.5	2.6	4.4	2.9	3.4	3.5
ENSG00000118507	AKAP7	65.66	-0.5807	2.363e-05	2.9	2.3	2.5	2.6	2.6	1.8	2.2	2.4	4.4	3.9	3.5	4.5	3.8	2.9	3.1	3.4
ENSG00000134030	CTIF	2627	0.333	2.393e-05	120.6	108.3	111.3	111.1	88.6	96.8	93.2	87.4	82.2	77.7	77.7	74.3	88.1	82.7	83.1	81.5
ENSG00000146776	ATXN7L1	78.25	-0.6217	2.407e-05	0.9	1.1	1.2	1.1	1.5	1.5	1.4	1.5	1.8	2	1.5	1.7	2.2	2.5	1.9	2.1
ENSG00000139372	TDG	468.2	0.3547	2.413e-05	27.1	28.8	30.2	29.5	25.2	25.6	22.8	29	18.7	20.3	19.1	19.8	22	23.2	23.4	23.8
ENSG00000147166	ITGB1BP2	8.989	1.289	2.413e-05	0.9	0.6	1.2	0.9	0.8	0.6	0.9	0.6	0.4	0.1	0.3	0.5	0.2	0.3	0.3	0.1
ENSG00000153721	CNKSR3	86.53	0.7179	2.46e-05	3	2.9	2.8	2.5	2.1	1.6	2	1.9	1.8	1.5	1.5	1.5	1.1	1.5	1.3	0.9
ENSG00000073150	PANX2	40.26	1.15	2.499e-05	2.6	2.6	2.6	2.5	1.2	1	1	0.8	0.7	0.6	0.8	0.9	0.7	0.6	0.7	0.9
ENSG00000159261	CLDN14	3.564	1.693	2.526e-05	0.4	0.1	0.7	0.5	0.9	1.1	0.6	0.3	0.1	0.1	0.1	0.2	0	0.1	0	0
ENSG00000151320	AKAP6	673.9	-1.293	2.533e-05	1.5	1.5	1.4	1.7	4.3	4.3	4.5	5	11.8	12.7	11.5	13.2	5.4	5.7	5.3	5.4
ENSG00000144655	CSRNP1	286.7	0.5101	2.535e-05	14.2	15.1	13.2	13.3	11.6	10.6	10.8	9.7	9.3	7.8	8.5	6.5	10.4	9.2	8.8	8.1
ENSG00000136161	RCBTB2	132	-0.601	2.537e-05	3.4	3.1	3.1	3.1	4.1	4.8	4.4	5.4	5.8	6.6	6.6	6.8	5.1	4.9	6.2	6.2
ENSG00000138587	MNS1	28.4	-0.8543	2.541e-05	0.7	0.8	0.7	0.7	1.1	0.7	0.8	1.2	1.4	1.4	1.9	1.6	1	2.1	1.8	1.8
ENSG00000036530	CYP46A1	10.38	-1.199	2.555e-05	0.3	0.2	0.2	0.1	0.3	0.3	0.2	0.2	0.6	0.4	0.7	0.4	0.8	0.7	0.7	0.7
ENSG00000186417	GLDN	9.209	-1.713	2.555e-05	0	0.1	0	0	0	0.1	0	0.2	0.2	0.2	0.2	0.2	1.3	1	1	0.9
ENSG00000182492	BGN	29550	0.4422	2.561e-05	1895.7	1645.5	1692.4	1714.4	2026.3	2139.1	2182.8	1907.9	1672.1	1554.5	1544.3	1532.7	1298	1196.4	1177.7	1156.9
ENSG00000130402	ACTN4	12800	0.3386	2.574e-05	375	340.1	345.5	341.4	277	286.9	296.5	259.9	247.7	241.1	242.2	235.6	267.2	253.2	258.1	244.5
ENSG00000140104	C14orf79	93.21	-0.5665	2.605e-05	3.9	4.7	4.4	4.8	4.4	4.6	4.2	3.9	5.4	6	6.9	4.4	8.1	7.8	6.5	7
ENSG00000112343	TRIM38	495.5	0.2958	2.628e-05	23.3	23.8	23.1	23.4	27.1	26.9	26.2	28.2	20.3	18.2	20.7	21.7	19.1	20.3	22.8	20.9
ENSG00000159082	SYNJ1	248.3	-0.3357	2.628e-05	2.5	3	2.6	3	3	3.1	2.6	3.2	3.3	4	3.6	3.9	3.4	3.8	3.4	3.9
ENSG00000203879	GDI1	2025	0.2501	2.628e-05	103.6	92.3	98.8	97.2	88.7	87	90.2	78.2	79.9	75.2	80.7	76.7	81	74.4	75.3	75.2
ENSG00000167118	URM1	626.3	0.2685	2.653e-05	85.4	75.4	77.5	78.3	75.8	84.5	87.9	72.3	62.8	59.5	67.3	62.5	74.7	66.3	67.5	67.1
ENSG00000100592	DAAM1	419.6	0.4349	2.653e-05	10.4	11.6	10.7	10.8	8.8	7.2	7.8	9.3	6.9	7	7.1	7.5	6.3	6.9	7.4	7.3
ENSG00000115183	TANC1	990.8	-0.349	2.739e-05	9.7	9.8	9.5	10.4	9.5	10.8	10.5	10.2	11.7	12.4	11	10.6	14.5	14.7	13.7	13.9
ENSG00000196083	IL1RAP	421.7	-0.4649	2.751e-05	7.1	8.2	7.5	7.6	10.7	10.6	10.4	10.8	12.1	14.2	12.7	13	11.6	12.2	13	12.5
ENSG00000188229	TUBB4B	1473	-0.3513	2.812e-05	74.7	57.5	69	63.1	55.3	61.3	63.6	53.8	93.1	81.5	84.8	78.8	79.2	73.1	74.8	72.2
ENSG00000090539	CHRD	97.01	-1.681	2.83e-05	0.7	0.5	0.6	0.5	0.5	0.3	0.6	0.5	0.6	0.6	0.5	0.7	7.6	6.6	7	6.8
ENSG00000158470	B4GALT5	1855	0.7772	2.854e-05	164.5	173.8	170.6	171.8	92.8	89.3	87.9	97	82.7	82	82.1	87.7	62.8	63.4	65.3	66.7
ENSG00000150760	DOCK1	1623	0.1405	2.857e-05	19.5	19.2	18.4	20.4	19.2	20	19.8	18.7	17.4	18.2	16.8	17.7	17.5	17.9	17.6	17.5
ENSG00000071051	NCK2	479.4	0.3699	2.881e-05	31.7	29.3	26.7	26.5	34.2	33.7	33.1	29.3	24.2	19.5	22.2	22.2	28.1	24.2	25.2	22.9
ENSG00000198914	POU3F3	8.639	1.698	2.927e-05	0.3	0.4	0.2	0.2	1.3	0.8	1.1	1.1	0	0	0	0	0.2	0	0.2	0.2
ENSG00000241399	CD302	87.43	-1.074	2.948e-05	3.7	4.4	4	6.3	5	4.6	5.3	5.8	8.1	6	6.3	6.3	12.2	15.8	17.7	17.8
ENSG00000164323	CFAP97	828.7	0.3175	2.962e-05	35.2	41.2	37.2	40.7	32.6	32.6	30.9	39.1	28.5	28.6	29.7	31.5	26.7	27.3	30.6	29
ENSG00000255112	CHMP1B	687.1	0.5342	3.002e-05	107.5	103.9	103.3	101.3	75	71.8	72.6	66.3	65	60.1	68.4	66.5	57.8	54.6	54.7	53
ENSG00000099331	MYO9B	1924	0.3826	3.002e-05	24.7	22	22.2	22.8	19	19.5	19.6	16.7	17.3	17.2	17.6	16.4	16.1	14.9	14.1	13.8
ENSG00000140416	TPM1	26110	0.8907	3.081e-05	1831	1716.2	1762.5	1771.6	961.9	977.9	977.3	918.8	903.6	878.8	883.3	854.1	533.7	530.3	514.8	508.6
ENSG00000081386	ZNF510	142.5	-0.4066	3.107e-05	3.7	3.7	3.7	3.1	3.5	3.8	4.3	4.2	4.4	5.5	4.6	5.6	4.5	5.5	4.7	5.1
ENSG00000118762	PKD2	2170	0.6778	3.128e-05	65.9	73.3	67.9	66.2	51.4	48.8	49.6	54.6	42.6	46.3	45.5	46.7	27.8	27.9	27.1	28.8
ENSG00000052802	MSMO1	457.3	0.5854	3.132e-05	38.7	50.7	47.5	46.8	36.9	30.6	32.6	37.4	29.3	30.6	31.1	31.6	22.4	21.6	21.6	23.3
ENSG00000147650	LRP12	868.9	0.6501	3.171e-05	28.3	32.1	33.4	32.8	22.1	21.6	19.9	23.6	18.6	20.6	19.8	20.1	13.3	13.3	14.2	13.9
ENSG00000111077	TNS2	1125	-0.4789	3.179e-05	14.2	11.5	12.1	12.5	15.8	15.8	15.3	13.6	17.4	16.4	16.6	16.1	23.5	22.3	21.4	21.7
ENSG00000124875	CXCL6	18.55	-1.629	3.186e-05	0.2	0.4	0.2	0.4	2.3	1.5	1.9	0.8	10.6	7	7.9	10.5	2.2	1.9	2.8	2.4
ENSG00000170498	KISS1	3.202	1.636	3.189e-05	1	0.8	0.8	0.9	1	0.7	0.9	0.5	0	0	0.1	0	0.1	0.4	0.3	0
ENSG00000141622	RNF165	4.863	1.655	3.198e-05	0.8	0.4	0.6	0.8	0.3	0.3	0.2	0.2	0	0	0	0	0.2	0.2	0	0.2
ENSG00000157869	RAB28	226.4	-0.3934	3.287e-05	13.1	17.4	15.4	15.4	15.7	15	14.2	17	19.3	19.6	16.3	19.3	24	21.9	21.9	20.2
ENSG00000174652	ZNF266	188.8	-0.782	3.292e-05	5.4	5.3	5.4	5.6	5.4	5.4	4.9	5.2	6.5	6	6.6	6.9	11.3	12.7	12.5	13
ENSG00000170525	PFKFB3	1402	0.7172	3.317e-05	71.1	70.5	68.2	70.8	43.2	48.4	49.9	44.2	42.6	42.3	43.1	40.8	28.8	26.6	26.1	26.8
ENSG00000159164	SV2A	296.7	0.4178	3.378e-05	9.5	9.4	9.1	8	11.2	11.1	10.3	10	8.7	8.1	8.2	6.6	7.2	7	6	6.7
ENSG00000007541	PIGQ	350.1	-0.377	3.389e-05	8.2	6.8	6.8	6.4	8	8.3	8	7.7	10.2	8.9	10.4	8.4	11.3	10.7	9.9	8.6
ENSG00000205835	GMNC	4.539	1.656	3.411e-05	0.5	0.5	0.7	1	0.3	0.5	0.2	0.5	0.1	0.1	0.1	0.3	0	0	0	0
ENSG00000105559	PLEKHA4	159.8	-0.9038	3.43e-05	2.6	2.2	2.5	2.1	3.5	3.6	3.8	3.5	7.8	7.5	7.6	7.8	4.4	3.6	4.2	3.8
ENSG00000160801	PTH1R	85.17	-1.111	3.451e-05	1.2	0.9	1.2	1	2.3	2.2	2.6	2.7	3.1	3.4	3	2.5	5.6	5.4	6.4	4.4
ENSG00000174292	TNK1	21.85	-1.134	3.498e-05	0.4	0.5	0.6	0.4	0.3	0.3	0.2	0.5	1.6	1.3	1.4	1	0.6	0.8	0.6	0.6
ENSG00000163913	IFT122	329.6	-0.5954	3.532e-05	4.1	3.2	3.1	3.5	4.4	5.1	4.9	4.5	5.7	5.1	5.2	5.1	7.7	7.2	6.9	7.1
ENSG00000139579	NABP2	247.4	0.3894	3.532e-05	30.6	25.8	31.8	25.4	26.7	27	35.3	25.3	22.1	23.2	21	23.5	18.7	21.2	23.2	20.7
ENSG00000161179	YDJC	132.2	0.5729	3.54e-05	10.6	10.9	10.3	12.1	8.1	9.1	9.6	8.6	6.7	6.6	7.1	6.7	9.3	6.4	5.6	4.6
ENSG00000156639	ZFAND3	2025	0.2203	3.559e-05	171.9	160.6	173.4	166.3	178.4	186.6	174.5	174.2	143.9	143.3	141.9	131.2	158.8	158.1	160.7	150.6
ENSG00000135299	ANKRD6	81.84	0.8674	3.568e-05	3.6	3.9	3.8	3.4	1.5	2.2	1.9	2.1	1.6	1.3	1.6	1.5	1.3	1.7	1.3	1.6
ENSG00000174325	DIRC1	6.637	-1.688	3.571e-05	0.2	0.2	0	0.4	0.2	0.5	0.2	0.2	0.6	1.1	0.2	0.6	4.3	4.5	4.5	3.9
ENSG00000160111	CPAMD8	16.66	-1.307	3.596e-05	0.1	0.1	0.1	0.1	0.1	0.1	0.1	0.1	0.1	0.1	0.2	0.2	0.3	0.4	0.4	0.4
ENSG00000137073	UBAP2	389.7	0.2471	3.642e-05	8	7.7	7.5	7.4	7.6	8.7	8.1	8.4	6.5	6.8	6.4	6.2	6.4	6.6	7.3	7
ENSG00000158286	RNF207	86.28	1.095	3.684e-05	4.9	4.3	4.3	4.2	3.9	3.5	4.1	3.6	2.6	2.6	2.4	2.6	1.4	0.9	0.6	0.9
ENSG00000167987	VPS37C	330.3	0.3123	3.729e-05	23.1	22.3	21.8	23	22.3	22.1	21.9	20.3	21.1	19.6	17.6	15	18.6	16.5	16.1	18
ENSG00000153291	SLC25A27	55.13	-1.466	3.759e-05	0.7	0.7	0.5	0.6	2.4	1.9	1.7	2.2	2.4	3	2.1	1.7	7.5	8.8	7.8	8.1
ENSG00000088280	ASAP3	489.2	-0.474	3.765e-05	8.7	8.9	8.2	8.2	10.6	10.3	10.8	10.1	12.1	11.2	11.6	10.6	15.5	15.8	15	14.3
ENSG00000108691	CCL2	117.2	1.045	3.904e-05	27.5	22.5	25.9	34.1	40.9	40	43	41.8	11.7	6.4	9.1	10.7	16.2	18.7	25.6	23.8
ENSG00000113494	PRLR	8.734	-1.626	3.91e-05	0.1	0	0.1	0.2	0.1	0	0.1	0	0.7	0.6	0.7	1	0.1	0.2	0.3	0.2
ENSG00000152495	CAMK4	20.28	1.219	3.968e-05	1.5	1.8	1.2	1.8	0.9	1.1	1.2	1.1	0.6	1	0.9	0.4	0.4	0.3	0.2	0.2
ENSG00000120451	SNX19	1497	-0.1573	4.004e-05	27.4	29.8	28.2	29.7	30.5	30.9	30.8	30.3	33.6	33.8	31.3	33.9	33.8	33.3	32.4	32.7
ENSG00000095906	NUBP2	261	0.3876	4.028e-05	16.1	12.5	14.8	11.4	14.2	16.3	15.3	12.9	11.9	10.1	10.7	9.4	11.1	11.7	11.4	10.3
ENSG00000153551	CMTM7	102.3	0.6355	4.083e-05	12.4	11.5	11.8	10.4	7.8	8.3	7.8	8	7.5	5.8	6.7	5.9	7.7	5.3	5.8	4.7
ENSG00000133065	SLC41A1	1244	0.326	4.126e-05	64	64.4	65.5	65	51.1	50.9	51.2	51.5	44.7	45.2	45.7	44.1	46.8	49.5	46.5	46.5
ENSG00000067365	METTL22	231.9	0.299	4.146e-05	12.1	11.8	11.2	11.8	11.5	11.4	12.4	10.2	9.3	9.6	8.2	9.2	10.4	9.8	8.9	9.8
ENSG00000127838	PNKD	178.3	-0.3829	4.22e-05	6.6	6.1	5.6	6.3	6.7	7.1	6.5	5.7	9.9	7.3	8.1	7.5	9.6	7.7	8.3	8
ENSG00000065357	DGKA	529.4	0.3584	4.278e-05	15.4	15.2	16	15	15.7	15	16.6	14.7	13.8	12.3	13.7	14	10.7	11.3	9.5	11
ENSG00000129295	LRRC6	19.24	-1.334	4.332e-05	0.1	0.4	0.3	0.2	0.6	0.6	0.4	0.5	0.7	0.6	0.6	0.9	1.3	1.8	1.8	1.9
ENSG00000137573	SULF1	24210	1.198	4.36e-05	1006.3	1033.8	1042	1052.4	660.6	637.8	642.1	675.4	476.3	494.7	485.4	494.5	147.5	148.6	149	147.1
ENSG00000151729	SLC25A4	304.6	0.6953	4.362e-05	33.7	33	34.4	33.5	20.5	18.5	20.7	17.5	17.9	14.6	16.7	16.3	17.5	14.5	14.9	15.5
ENSG00000109674	NEIL3	9.64	-1.257	4.364e-05	0.2	0.1	0.3	0.2	0.3	0.2	0.1	0.1	0.6	0.7	0.7	0.5	0.4	0.4	0.3	0.6
ENSG00000076344	RGS11	101.7	-0.75	4.364e-05	3.3	2.1	2.3	2.4	4.2	4.6	4.4	3.8	6.7	4.2	5.5	5	6.6	5.9	6.6	6.1
ENSG00000150977	RILPL2	182.1	-0.4206	4.425e-05	16.5	19.2	15.6	17	13.2	14.5	14.9	15	19.9	18.3	19.3	18.6	23	24.4	21.6	24.3
ENSG00000172728	FUT10	97.42	-0.5032	4.486e-05	3.4	2.9	3.2	3.5	4.1	3.6	3.6	4.3	4.4	4.6	5.4	5.5	5.1	5.9	4.1	6
ENSG00000204842	ATXN2	996.6	0.2724	4.494e-05	17.9	18.2	17.3	17	14.2	15.5	14.3	15.4	12.9	13.9	12.7	13.9	14	13.6	12.9	13.4
ENSG00000104856	RELB	94.46	0.6309	4.518e-05	4.8	4.4	4.7	4.8	3.7	3.8	4.1	3.4	3.5	2.7	3.2	3.3	2.6	2	2.4	1.8
ENSG00000197977	ELOVL2	20.03	1.604	4.607e-05	2.2	3	3.1	2.6	1.7	2.4	2.2	2.6	1.1	0.5	0.8	0.8	0	0	0.1	0
ENSG00000189058	APOD	70.39	-1.655	4.614e-05	0.1	0	0.2	0.1	0.8	0.9	0.7	0.7	1.6	1.2	0.9	0.9	23.3	22.5	18	22
ENSG00000074803	SLC12A1	6.837	-1.526	4.651e-05	0.1	0	0	0	0.1	0.1	0.1	0	0.2	0.1	0.1	0.1	0.3	0.3	0.2	0.4
ENSG00000143514	TP53BP2	562.5	0.3625	4.652e-05	12.2	12.4	12.5	12.6	11.7	12.4	11.2	11.1	8.3	8.6	8.2	7.5	10.2	10.3	11	10.3
ENSG00000116667	C1orf21	550.5	0.3083	4.727e-05	110.3	115.3	120.4	113.8	110.1	93.2	98	98.1	91.7	89.4	90.2	97.6	77.1	84.1	82.8	80.2
ENSG00000145439	CBR4	145.6	0.4205	4.755e-05	10.8	12.1	11.7	12.1	15.5	13.2	12.2	16.1	9.1	10.1	9.2	9.2	10	9.6	10	10
ENSG00000108984	MAP2K6	47.9	-1.656	4.784e-05	0	0.1	0.1	0.2	0.4	0.3	0.4	0.5	1.1	0.5	0.6	0.1	11.2	9.8	11.5	11.3
ENSG00000170876	TMEM43	2071	0.3923	4.791e-05	98.7	95.4	96.8	97.5	118.1	124.8	119.6	122.4	92.4	87.9	92.8	92	70.3	76.5	74.7	76.1
ENSG00000183530	PRR14L	744.5	0.2475	4.86e-05	7.8	8.5	7.2	8.6	7.8	7.1	7.3	7.7	6	6.7	6.6	7.1	5.9	6.6	6.6	6.6
ENSG00000149948	HMGA2	76.17	0.7245	4.867e-05	7.1	6.4	8.1	7.9	6.4	7.8	8.4	8.2	5.5	5.9	5.4	6.1	2.8	3.5	3	3.5
ENSG00000113448	PDE4D	174.8	0.5904	4.893e-05	3.7	4.8	3.6	3.9	4.1	4	3.3	4.5	2.4	3	3.4	3.6	1.9	2.3	2.2	2.3
ENSG00000130723	PRRC2B	2796	0.2841	4.921e-05	34.5	31.1	28.8	31.4	27.1	29	28.8	26.3	26.2	27	24	24.6	24.5	23.9	22.6	21.5
ENSG00000144891	AGTR1	84.26	0.7349	5.051e-05	3.6	4	4.4	4.5	6.8	7.2	6.4	7.8	3.2	3	3.2	2.9	3.3	3.1	3.6	3.8
ENSG00000164291	ARSK	155	0.4177	5.051e-05	6.1	7.5	7.3	7.7	5.9	6	6.3	6	5.2	6	5.2	4.9	5.1	4.1	4.5	4.6
ENSG00000102221	JADE3	153.1	0.4926	5.051e-05	5.1	5.1	4.9	5.2	4.1	4.4	4	4.6	2.4	3.2	3.3	2.7	4	3.2	3.6	4.1
ENSG00000170558	CDH2	6405	1.504	5.083e-05	285.4	302.7	295.1	305.2	182.7	176	175.8	181.4	91.4	95.2	94.9	95	16.1	15.8	16.2	16.1
ENSG00000110851	PRDM4	414.8	0.2531	5.111e-05	11.8	12.1	10.8	11.5	12.4	13.1	12.3	12	8.9	10.1	11.3	10.1	9.9	10.2	9.6	10.3
ENSG00000136261	BZW2	343.2	0.3221	5.226e-05	20.2	19.9	21.2	21.3	19.3	18.1	18.1	18.3	16	16.1	17.9	17.4	13.7	13.7	14.3	15.6
ENSG00000256043	CTSO	303.8	-0.3869	5.251e-05	14.4	15.3	17.1	15.3	17.5	19.8	18.9	22.2	22.6	23	24.4	20.4	23.4	23	23.1	24.3
ENSG00000163297	ANTXR2	2045	0.5145	5.264e-05	110.7	118.2	118.4	116.8	77.7	73.9	74.9	82.6	66	72.1	68.3	68.3	60.1	64.5	68.8	68.4
ENSG00000135480	KRT7	1656	1.197	5.325e-05	99.8	80.2	84.3	82.9	135.8	145.1	140.2	113.3	20.4	18.1	19.7	18.3	72	62.1	61.8	58.6
ENSG00000006025	OSBPL7	50.88	0.6313	5.37e-05	1.5	1.4	1.5	1.5	1.8	1.6	1.6	1.5	1.2	1.5	1.1	1	0.8	0.7	0.9	0.8
ENSG00000173638	SLC19A1	71.45	0.6233	5.415e-05	3	2.8	2.5	2.1	1.8	2.2	2.2	1.9	2	1.6	1.4	1.1	1.6	1.4	1.4	1.4
ENSG00000107551	RASSF4	51.04	-0.603	5.451e-05	2.6	2.1	1.9	1.7	2.2	2	2.3	2.4	2.5	3.2	2.9	3.1	3.7	4	3.8	3.4
ENSG00000077549	CAPZB	4332	-0.2322	5.473e-05	250.4	240	260.2	262.2	213.2	219.3	214.3	220.7	289.7	285.8	272.3	270.7	267.9	276.2	272.9	275.3
ENSG00000186150	UBL4B	9.711	-1.652	5.475e-05	0	0.1	0	0	0.3	0	0.2	0.2	5.4	3.4	3.5	4.3	0	0.6	0.4	0.6
ENSG00000173918	C1QTNF1	201.3	0.6441	5.475e-05	27.4	21	23.4	19.8	14.8	15.8	14.6	14	11.2	11.8	10.6	9.8	14.9	11.5	12.6	12.3
ENSG00000084764	MAPRE3	247.3	-0.3407	5.5e-05	17.6	17.2	18.6	16	15.4	16.9	16.1	15.2	21.5	18.7	18.9	18.7	24.1	21.7	23.5	21.7
ENSG00000171840	NINJ2	10.91	-1.142	5.5e-05	0.5	0.8	0.8	0.3	0.6	0.7	0.7	0.2	1.7	1	1.4	1.9	1.3	1.1	1.4	1.6
ENSG00000213923	CSNK1E	1673	0.2565	5.5e-05	85.7	72.7	79.5	79.7	74.5	76.8	75.9	65.2	65.6	62	58.8	59	70.7	66.3	64.7	62.9
ENSG00000187134	AKR1C1	146	-1.242	5.537e-05	2.8	3.3	3.9	3.1	5.8	5.3	4.3	5.8	5.9	5.7	5.1	5.4	17	17.6	20.5	19.2
ENSG00000003400	CASP10	53.51	-0.7994	5.595e-05	2.2	1.8	1.7	1.7	0.9	1	1	0.8	2.3	2.1	2.6	2.5	2.7	2.5	2.4	2.8
ENSG00000179262	RAD23A	889.9	0.1839	5.627e-05	58	51.4	54.5	54.6	56.8	59	58.2	55	49.2	48.8	47.3	46.5	53	50.8	49.8	48.2
ENSG00000143341	HMCN1	2028	-1.268	5.706e-05	1.7	1.4	1.4	1.6	6.2	6.4	6.3	6.6	9.8	11.1	9.9	10.3	12.5	13.2	12.7	12.8
ENSG00000154914	USP43	12.44	1.116	5.712e-05	0.4	0.3	0.3	0.3	0.3	0.4	0.4	0.4	0.2	0.1	0.1	0.1	0.2	0.2	0	0.1
ENSG00000173473	SMARCC1	1263	0.1855	5.803e-05	26.1	26.3	26.2	28.5	24.4	25.4	25.7	26.4	22	23.4	21.2	22.2	22.6	24.5	24	23.8
ENSG00000148218	ALAD	497.8	-0.4075	6.013e-05	25.7	28	26.2	26.5	28	28.8	27.9	25.1	41.6	37.4	42.3	42.4	30.8	30.1	34.3	28.8
ENSG00000126353	CCR7	22.26	-1.167	6.021e-05	0.8	0.7	0.6	0.5	0.4	0.3	1.1	1.2	1	1.1	1.3	1.5	2.2	2.2	2.8	2.6
ENSG00000169715	MT1E	386.1	0.8472	6.042e-05	81.6	64.4	56.9	58.6	79.1	81.7	69.1	55.2	44.4	46.9	55.8	42.4	35.4	20.8	24.9	20
ENSG00000162458	FBLIM1	1823	0.2106	6.075e-05	101.4	96.7	97.6	97.3	85.2	92.1	89.3	84.3	84	83.2	84.3	81.9	79	76.5	76.3	77.4
ENSG00000160712	IL6R	83.06	-1.127	6.09e-05	1.1	1.1	1.4	1.1	2.8	2.7	3.4	2.2	3.2	2.7	3.6	3.6	6.5	6.4	7	5.8
ENSG00000087095	NLK	188.2	0.3932	6.096e-05	7.7	9	8.3	9.7	8.1	7.6	7.5	8.1	7.3	6.3	6.9	7.2	5.2	5.7	5.6	6
ENSG00000059728	MXD1	208.1	0.4252	6.111e-05	20.8	25.5	23.5	23.5	20.4	19.8	20.5	23.4	13.6	13.8	14	16.2	16.8	18.6	20.2	17.9
ENSG00000119655	NPC2	642.9	-0.4672	6.142e-05	29.9	26.7	29.2	31.5	35.9	39.3	38.2	34	52.8	48.6	54	53.7	39.9	38.8	40.9	39.7
ENSG00000110852	CLEC2B	137	-0.9413	6.166e-05	10.9	12.4	13.6	11.8	9.8	12.6	13	12.5	14.6	13.6	15.8	15.6	33.2	35.7	34	35.4
ENSG00000064763	FAR2	41.42	0.6331	6.174e-05	1.8	2.5	2	1.9	2	2.3	1.8	2.2	1.3	1.4	1.5	1	1.2	1.6	1.2	1.1
ENSG00000124104	SNX21	268.3	-0.3518	6.184e-05	13.7	12.7	10.7	12.5	15.3	13.3	13.1	10.4	15.9	16.3	16.2	17.1	18.1	15.2	15.8	15.4
ENSG00000176095	IP6K1	734.1	-0.2047	6.293e-05	35.5	34	34.2	33.9	31.7	32.1	32.7	31.2	38.3	36	38.8	35.1	41.6	39.1	39.8	37.2
ENSG00000134871	COL4A2	17610	0.9589	6.293e-05	321.9	290.9	282.7	283.5	290.3	309.4	304.8	269.1	212.4	202.6	202.4	193.9	86.1	79	78.9	74.9
ENSG00000172765	TMCC1	440.4	-0.2542	6.324e-05	13.6	12.4	13.1	13.9	13.3	12.6	13.1	13.5	13.3	15.5	15.3	15	17	16.6	16.1	17.2
ENSG00000102683	SGCG	103.5	-1.202	6.333e-05	3.9	2	2.5	2.4	6.1	4.9	4.6	6.7	5.9	6.3	6	6.8	14.7	17.6	16.2	15.3
ENSG00000105270	CLIP3	1648	-0.1884	6.34e-05	59.5	59.1	54	58.4	63.7	60.9	66.3	61.5	71.1	69.8	69.1	72.2	68.6	68.1	64.8	67.4
ENSG00000054598	FOXC1	378.7	0.7591	6.345e-05	17.6	18.9	17.4	18.4	18.8	20.3	19.1	19	13.6	14.3	14.4	14.5	6.2	7.3	7.6	7.8
ENSG00000172349	IL16	12.14	-1.499	6.416e-05	0	0	0.1	0	0.1	0.1	0.1	0.1	0.2	0.1	0.2	0.2	0.4	0.4	0.5	0.6
ENSG00000139714	MORN3	10.68	-1.13	6.427e-05	0.6	0.5	0.7	0.3	0.8	0.9	0.4	0.3	1.8	1.4	1.5	0.8	1.2	1.2	1.3	1.6
ENSG00000250588	IQCJ-SCHIP1	124.9	0.5842	6.455e-05	7.6	4.9	5.5	5.2	4.8	4.7	5.7	4	4.1	3.7	4.2	2.7	3.7	3.2	3.5	2.9
ENSG00000186976	EFCAB6	24.59	-0.9637	6.458e-05	0.2	0.3	0.1	0.2	0.2	0.3	0.2	0.2	0.3	0.5	0.4	0.3	0.6	0.5	0.6	0.6
ENSG00000163064	EN1	649.7	-0.5109	6.476e-05	28	26.2	26.1	25.6	31.1	33.3	31.8	31.2	36.2	34.2	35.6	31.6	47.5	48.3	50.4	51.7
ENSG00000117020	AKT3	1757	0.4956	6.519e-05	96.5	114.1	104.2	108.9	74.2	73	68.7	77.9	63.4	68.7	66.4	68.9	54.8	57	61.6	63.9
ENSG00000005100	DHX33	305.5	0.2663	6.56e-05	9.9	10.5	9.2	10.6	9.7	10.3	10.4	10.5	7.5	8.1	8.1	9.5	8.2	8.6	8.2	9
ENSG00000106976	DNM1	318.4	-1.247	6.582e-05	1.9	2	2	1.8	5.4	5.3	5.7	4.8	5.6	5.6	5.9	5.9	16.4	15.2	14.2	13.8
ENSG00000113312	TTC1	435.8	0.2658	6.611e-05	31.6	31.7	29.6	30.2	30.8	28.1	28.4	26	28	23.7	26.1	24.8	24.9	23.3	23.1	22.7
ENSG00000204138	PHACTR4	474.1	0.4631	6.634e-05	16.7	17.8	17.5	17.5	14.3	12.3	13.7	14.1	13	11.5	12.3	12.8	8.3	11.1	9.9	10.5
ENSG00000168502	MTCL1	1590	-0.522	6.667e-05	13.9	11.7	11.4	12	14.6	15.1	14.9	14.1	15.6	16.1	15.8	16	24.7	23.3	22.8	21.7
ENSG00000232653	GOLGA8N	172.2	-0.3677	6.721e-05	4.4	5.4	4.9	5.3	4.5	4.8	5.5	5.8	6	6.4	6	6.2	6.5	7	7.7	6.9
ENSG00000146373	RNF217	790.6	0.3327	6.733e-05	26	34.1	29.9	30.7	31.3	27.8	25.4	34.1	21.7	24.5	20.6	23.9	23.4	25.7	24.2	25.7
ENSG00000131725	WDR44	397	0.4231	6.963e-05	11	12.7	11.8	12.2	10.3	8.1	8.4	9.5	8	8	8.2	8.5	7.2	8	7.1	7.4
ENSG00000129465	RIPK3	53.23	-1.081	6.969e-05	0.5	0.7	0.8	1	1.7	1.5	2.1	1.4	1.8	2.1	2.1	2.5	3.7	3.7	3.7	3
ENSG00000189221	MAOA	79.7	-1.639	6.981e-05	0.3	0.3	0.2	0.1	0.7	0.9	0.7	1	0.9	0.4	0.7	0.6	9.9	11.1	11.1	13.2
ENSG00000196422	PPP1R26	265	0.3076	7.031e-05	5.4	5	4.5	5.1	5.6	5.8	5.4	4.9	4.1	4.1	4.3	3.9	4.8	4.1	4.4	3.7
ENSG00000130559	CAMSAP1	467.7	0.3385	7.138e-05	7.3	7.3	7.3	7.9	5.7	6.9	7.2	6.1	5.9	6.1	6	5.7	5.1	5.1	5.2	4.8
ENSG00000132549	VPS13B	858.4	-0.2708	7.345e-05	3.9	4.1	3.6	4.2	4.5	4.2	4	4.3	4.4	5.4	4.5	5.5	4.7	5.3	4.6	5
ENSG00000169744	LDB2	140.6	-1.064	7.452e-05	2.5	3.2	3.3	3.2	4.4	4.2	4.4	5.5	13	13.6	12.4	12	4.5	5.1	5.5	4.7
ENSG00000087116	ADAMTS2	4765	0.4011	7.498e-05	113.4	105.6	105.4	106.7	81.3	85	84.2	74.6	69.3	67.1	66.2	65	80.7	74.4	75	72.6
ENSG00000078369	GNB1	7917	0.2386	7.518e-05	553.7	576.8	577.7	582.1	501.6	515.5	511.1	506.3	485.1	475.6	484.9	500.1	413.9	426.3	432.9	443.6
ENSG00000135750	KCNK1	70.95	-0.9436	7.518e-05	3.7	4.1	3.4	3.2	1.7	1.6	1.8	1.8	4.4	3.4	4.5	4.8	6.4	6.8	7.2	6.5
ENSG00000089053	ANAPC5	1179	-0.1628	7.518e-05	29.1	28.7	29.7	29.5	29.2	28.9	30	29.7	31.5	31.6	31.3	31.1	34.2	33.6	34.7	35.1
ENSG00000220205	VAMP2	471.4	-0.2178	7.522e-05	76	80.3	77.2	82.2	70	73.9	79	74	88.9	90	87.1	90.5	80.2	93.9	89.1	93.5
ENSG00000197603	C5orf42	489.6	-0.2772	7.687e-05	2.7	2.9	2.8	2.9	3.2	2.7	2.9	3.3	3.4	3.7	3.7	4	3.3	3.4	3.2	3.4
ENSG00000171492	LRRC8D	289.5	0.6112	7.716e-05	10.3	11.5	11.5	10.6	6.8	6.1	6.7	7.1	5.6	5.3	6	5.6	5.4	6	5.6	6
ENSG00000092096	SLC22A17	302	-0.5002	7.722e-05	10.3	9.5	8.6	9.3	11.3	10.9	10.6	8.9	17.6	15.8	17.4	14.8	13.3	10.3	11.8	12.3
ENSG00000253873	PCDHGA11	189.6	-0.3766	7.76e-05	3.3	3.6	3.3	3.4	4.5	3.7	3.8	3.9	4.5	5	5.2	5.7	4.7	4.3	4.5	4.5
ENSG00000091073	DTX2	129.4	0.3706	7.77e-05	5.4	4.9	5.5	5.4	4.8	4.7	4.7	4.3	3.9	4.2	3.8	4	4	3.8	3.7	3.3
ENSG00000008853	RHOBTB2	236.3	-0.471	7.798e-05	5.7	5.3	4.9	4.4	6.2	6.6	6.2	5.7	9.1	9.3	9	8.1	7.3	7.2	6.3	6.5
ENSG00000198133	TMEM229B	6.357	-1.38	7.847e-05	0.2	0.7	0.5	0.8	0	0.2	0.3	0.2	1.5	1.6	0.8	1.1	1.9	1	1.2	1.1
ENSG00000100292	HMOX1	2862	-0.5115	7.917e-05	225.3	196.9	209.3	204.2	144.1	143.3	141.9	131.9	242.9	227.7	240.2	224.2	279.5	262	271.1	262.3
ENSG00000203965	EFCAB7	46.75	-0.6529	7.936e-05	0.9	1.4	1.2	1.1	1	1.3	1.6	1.3	1.6	1.5	2.2	1.8	2	1.9	2.3	2.6
ENSG00000095209	TMEM38B	76.48	-0.5363	8.021e-05	3.5	5.1	4.5	3.3	5.2	3.3	5.1	5.6	6.5	6.2	5.9	6.6	6.6	7.6	6.3	6.8
ENSG00000125945	ZNF436	244.7	-0.4908	8.101e-05	8.2	7.3	7.5	7.8	11.1	9.8	9.7	12.5	13.1	13.5	13.1	15.1	11.6	11.8	13.5	13.1
ENSG00000103502	CDIPT	969	-0.2572	8.104e-05	66.9	63.6	64.8	62.4	63.6	66.2	68.3	54.7	85.1	76.1	78.2	67.4	83.5	72.5	74.4	73.6
ENSG00000214402	LCNL1	26.47	-1.561	8.159e-05	0	0	0	0	0	0.2	0	0	1.1	1.2	0.6	0.2	14.8	11.6	12.6	12.9
ENSG00000101000	PROCR	133.1	0.6721	8.211e-05	17.6	18.7	18.9	17.4	11.7	12	11.7	10.7	10.3	10.1	11.4	10.4	7.3	7.3	8.3	7.8
ENSG00000089351	GRAMD1A	598.2	0.3539	8.263e-05	20.8	17.9	17.9	17.7	15.6	15.1	17.6	14	13.8	11.6	13	12.9	15.4	13.1	13.1	13.8
ENSG00000197410	DCHS2	26.33	-1.45	8.306e-05	0.1	0.1	0.1	0.1	0	0	0	0.1	0	0.1	0.1	0.1	0.4	0.4	0.5	0.4
ENSG00000178726	THBD	50.22	1.531	8.31e-05	5.3	4.7	5.2	5	0.9	1.5	1.2	1.2	0.8	1.5	1.1	0.9	0.2	0.3	0.3	0.1
ENSG00000144560	VGLL4	752.1	0.4456	8.314e-05	56.9	55.9	54.6	56.9	43.2	44.1	43	41.3	42.8	40.1	39.7	38.9	32.8	30.4	33.9	30.7
ENSG00000237765	FAM200B	264.3	0.4549	8.436e-05	7.9	8.9	8.6	9.6	12.2	10.4	11	11.5	7.4	7.8	8.7	6.9	6.3	6	7.8	7.1
ENSG00000151150	ANK3	10.61	1.559	8.436e-05	0	0.1	0	0	0.2	0.1	0.1	0.1	0	0	0	0	0	0	0	0
ENSG00000101856	PGRMC1	2340	-0.2071	8.609e-05	223.2	240.9	230.9	225.5	255.8	239	240.6	250.5	262.8	262.7	272.3	245.3	297	279.3	293.2	289.1
ENSG00000105875	WDR91	76.89	-0.5692	8.771e-05	1.6	1.4	1.5	1.5	2	2.5	1.8	1.8	2.3	2.2	2.4	2.4	3.3	2.7	3	2.9
ENSG00000159200	RCAN1	3463	0.9055	8.807e-05	287	308.7	307.9	311.6	124.1	121.9	126	136.7	96	100.3	97.5	113.9	106.1	115.8	116.9	121.3
ENSG00000136425	CIB2	73.29	-0.4815	8.839e-05	5	4	4.9	4.9	4.4	5.1	4.1	5	7.1	6.1	5.4	5.9	7.8	6.9	6.4	7.1
ENSG00000157111	TMEM171	38.55	-0.9454	8.9e-05	1	1	1.1	1	1.9	2.4	3.3	1.7	3.5	3.3	3	2.8	3.8	3.5	3.8	3.7
ENSG00000071127	WDR1	8318	0.2905	8.925e-05	370	327.5	350.2	345.6	294.4	296.8	290.7	270.2	282.2	270.2	266.6	261.3	260.6	244.2	247.2	245.5
ENSG00000277443	MARCKS	10480	-0.1602	8.959e-05	589.3	683.2	658.6	630.2	671.6	617	607	654	707.9	732.2	695.4	725.5	672.7	704.3	727.4	747.6
ENSG00000090674	MCOLN1	202.6	-0.3914	8.969e-05	7	5.3	6.6	7.4	6.2	6	5.9	5.2	8.4	8.1	7.8	7.6	10.1	7.8	8.2	7.4
ENSG00000116741	RGS2	21.59	0.9075	9.127e-05	3	3.1	4	2.9	2.3	2.8	3.2	2.1	1.1	1.6	2.4	1	1	1.3	1.3	1.9
ENSG00000180777	ANKRD30B	15.01	1.272	9.225e-05	0.2	0.3	0.2	0.2	0.5	0.5	0.3	0.5	0	0.1	0.1	0	0.3	0.1	0.1	0.1
ENSG00000132326	PER2	99.87	-0.5796	9.278e-05	1.5	1.2	1.4	1.5	1.2	1.3	1.5	1.2	1.9	1.6	1.7	1.7	3	2.4	2.1	2.2
ENSG00000163931	TKT	2009	-0.5651	9.369e-05	59.8	52.7	54	51.5	54.8	53.5	53.4	47.4	67.1	61	60.2	58.4	105.8	95.4	95.4	96.8
ENSG00000126705	AHDC1	436.5	-0.3907	9.395e-05	5.7	5	4.9	5.2	5	5.1	5.2	4.3	6.3	6.3	5.8	5.3	8.4	7.4	6.9	6.9
ENSG00000165983	PTER	240	0.518	9.588e-05	14.7	15.7	18	17.3	19.1	17.8	16.8	20.1	10.2	10.8	10	9.1	12.6	12.4	14.4	16.9
ENSG00000120860	CCDC53	360.9	-0.2711	9.588e-05	27	29.2	27.6	30.1	28	28	26.8	30.5	31.3	33.3	36.6	38.6	31.3	31.6	34.1	37.3
ENSG00000182175	RGMA	96.47	0.755	9.605e-05	4	3.6	4.3	3.7	7	6.2	7.8	5.8	3.5	3.7	3.3	2.5	3	3.2	2.3	2.6
ENSG00000133812	SBF2	1359	-0.3459	9.685e-05	12.3	13.3	12.6	13.5	14.3	13.8	13.7	15.6	15	15.9	15	15.7	19	19.3	18.6	20.6
ENSG00000067798	NAV3	1046	0.4745	9.692e-05	11.4	11.6	11.6	11.7	9.9	9.9	9.8	10.4	8.5	9.9	8.7	9.4	6.7	6.4	6.1	6.2
ENSG00000008086	CDKL5	309.9	0.6687	9.798e-05	7.8	8.6	8.6	9.2	6.6	6.3	6.4	7.1	5.6	5.7	5.7	6.5	3.7	3.5	3.5	3.2
ENSG00000185133	INPP5J	8.294	1.255	9.835e-05	0.3	0.4	0.3	0.3	0.2	0.2	0.3	0.2	0	0.1	0.1	0.1	0.1	0.1	0.2	0
ENSG00000185008	ROBO2	23.85	-1.606	9.889e-05	0	0.1	0.1	0	0.1	0.1	0	0.1	0	0	0.1	0.1	1	1.2	1	1.1
ENSG00000183010	PYCR1	916.2	0.3397	9.927e-05	69.8	55.5	59.7	62.2	56.2	58.5	59.3	48.8	44.3	45.5	46	39.3	56.3	47	48	44
ENSG00000164953	TMEM67	139.7	-0.5077	0.0001003	2.4	2.7	2.2	2	1.9	2.7	1.8	2.5	2.6	2.8	3.1	2.9	3.1	3.9	3.8	3.7
ENSG00000167393	PPP2R3B	131	0.45	0.0001003	2.7	2	2.4	2	2.5	2.8	3.1	2.3	2.1	1.8	1.9	1.9	1.8	1.5	2	1.6
ENSG00000170027	YWHAG	3776	0.3156	0.0001012	390.9	412.9	403.9	407.6	321.8	307.1	317	346.2	285.7	298.8	297.7	313.3	269.7	272.1	295.6	298.5
ENSG00000171812	COL8A2	1092	-1.223	0.0001026	12.9	12.4	11.2	11.8	21.6	25	24.8	20.7	78.2	76	77.3	73.9	24.2	20.1	21	22.3
ENSG00000174007	CEP19	44.25	-0.71	0.000103	3.3	4.3	4.7	2.5	4.5	3.6	4.3	4.9	7.4	6.5	9.4	6.8	6.9	4.4	6.8	6
ENSG00000184486	POU3F2	3.61	1.499	0.0001035	0.3	0.2	0.3	0.4	0.2	0.4	0.3	0.3	0	0.2	0	0	0	0	0	0.1
ENSG00000123977	DAW1	6.253	1.559	0.0001036	0.8	1.6	0.8	1	0	0.1	0	0	0	0	0	0	0	0	0	0
ENSG00000167862	ICT1	177.1	0.2981	0.0001048	20.2	19.3	17.8	16.6	18.1	18	19	18.4	15.9	15.3	15.5	15.6	14.4	14.6	14	14.7
ENSG00000254470	AP5B1	223	0.3784	0.000105	7.9	6.3	6.3	6	5.8	5.9	6.2	5	5.1	5.1	5	4.3	4.9	4.7	4.2	4.6
ENSG00000205426	KRT81	39.07	1.342	0.0001053	4.5	3.9	4.4	3.5	1	0.8	1.1	1.1	1.1	0.8	0.9	0.8	0.5	0.8	0.3	1
ENSG00000123243	ITIH5	1838	-1.556	0.0001063	0.5	0.6	0.6	0.5	2.9	2.5	3.1	2.6	1.7	2.2	1.6	1.8	154.2	152.2	154.5	150.1
ENSG00000116133	DHCR24	980.6	-1.391	0.0001065	21.9	20.5	19.5	20.5	14.6	15.4	14.7	13.7	107	107.4	109.7	103.7	21.6	21	20.2	21
ENSG00000107186	MPDZ	1197	-0.3072	0.0001065	10.4	11.2	10.6	11.2	10.8	10.7	10.8	11.6	13.8	15.2	15.2	15.7	11.5	12.5	12	12.4
ENSG00000147862	NFIB	236.9	1.083	0.0001065	12.6	15.5	15.2	15	7.8	7.3	7.6	9.7	6.2	7.2	6.3	7.8	3	2.5	2.8	2.3
ENSG00000148143	ZNF462	233.8	0.3163	0.0001069	1.9	2.1	1.9	2.1	2.2	2.3	2.3	2.4	1.7	1.8	1.8	1.9	1.6	1.8	1.6	1.6
ENSG00000154889	MPPE1	181.5	-0.3832	0.0001096	7.7	6.2	7.5	8.4	7.6	8.5	7.7	7.2	11.2	9.9	10.9	11.4	9.3	8.4	10	8.5
ENSG00000130303	BST2	55.91	-1.563	0.0001102	0.2	0.1	0.3	0.3	0.1	0.9	0.5	0.5	0.4	0.3	0.7	0.3	28.4	27.2	22.5	23.6
ENSG00000140450	ARRDC4	603.2	-0.5554	0.0001108	20.7	23.8	23.1	19.6	28.5	27	27.3	29.1	28.6	30.4	30.1	30.3	42.9	44.2	43.8	45.9
ENSG00000087302	C14orf166	1257	0.2858	0.0001119	118.1	124.4	123.7	118.5	126.2	119.1	117.3	123.4	84.6	89.8	91.4	89.2	110.6	111.8	110.8	106.5
ENSG00000145241	CENPC	171.3	-0.4314	0.000112	3.1	3.4	3.6	4.2	2.8	2.9	2.6	3.3	4.5	4.7	3.8	4.6	3.8	5.1	4.4	4.3
ENSG00000186283	TOR3A	263.6	-0.2678	0.0001126	11.8	10.8	12.1	11.9	11.3	10.9	11.5	11.3	14.4	13.2	15.7	13.9	14.3	13	13.4	12.6
ENSG00000117266	CDK18	25.53	-0.9578	0.0001159	0.5	0.3	0.7	0.6	1	0.9	0.8	0.6	1.8	1.4	1.9	1.8	1.3	0.8	1	1.2
ENSG00000119636	BBOF1	64.6	-0.4923	0.0001169	1.7	2.3	2.6	2.3	2.2	2.1	1.8	1.8	2.8	3.2	3.1	3	2.8	2.8	3.3	3.1
ENSG00000138604	GLCE	244.3	0.5525	0.0001169	10.4	10.8	11.5	11.3	9.2	8.2	9.3	10.5	8.3	8.6	7.7	8.5	5.4	5.3	5.5	5.4
ENSG00000120149	MSX2	9.916	-1.346	0.000117	0.4	0.4	0.4	0.2	0.4	0.2	0.3	0.5	0.7	0.6	0.4	0.9	2.4	1.4	1.4	1.7
ENSG00000104689	TNFRSF10A	37.75	0.8616	0.000117	2.9	3	2.9	2.9	1.5	1.9	1.4	1.7	1	0.9	1.1	0.9	1.4	1.1	1.4	1.7
ENSG00000130558	OLFM1	94.65	-0.7697	0.0001186	2.1	1.8	2.4	2.1	1.5	1.4	1.6	1.3	4.2	3.8	4	3.9	2	2.5	2.9	2.1
ENSG00000241839	PLEKHO2	532.9	-0.6763	0.0001189	16.1	16.1	15.5	15.6	19.8	19.1	20.6	18.9	21.4	20.8	20.8	20.8	38.3	36.9	37.9	34.9
ENSG00000077063	CTTNBP2	4.365	1.593	0.0001196	0.2	0.2	0.2	0.2	0	0	0	0	0	0	0	0	0	0	0	0
ENSG00000164463	CREBRF	353.9	-0.3001	0.0001197	9.9	11.5	10.8	10.2	10.9	9.6	9.4	11.6	11	11.8	13.4	13.1	12.8	12.9	13.9	14.5
ENSG00000176533	GNG7	24.71	-0.8196	0.0001197	6.7	4.5	4.5	2.6	4.4	6	4.3	4.8	9.4	9.7	10.7	9.3	7.1	10.6	6	7
ENSG00000081237	PTPRC	37.17	-1.584	0.0001203	0.1	0.1	0.1	0	0.2	0.1	0.1	0.4	1.8	1.9	2	2.1	0.1	0.1	0.2	0.2
ENSG00000179115	FARSA	475.8	0.4113	0.0001203	24.2	20.9	19.8	21	17.1	18.6	17.8	15.2	17.4	14	15.5	12.6	15	15	13.2	13
ENSG00000158050	DUSP2	12.11	1.538	0.000121	2.6	2.1	2.4	1.8	0.6	0.3	0.7	0.8	0.4	0.2	0.3	0.7	0.1	0	0.2	0
ENSG00000172159	FRMD3	15.23	1.19	0.0001218	0.5	0.6	0.6	0.4	1.1	0.8	0.9	0.8	0.4	0.4	0.3	0.4	0.1	0.2	0.1	0.1
ENSG00000114554	PLXNA1	3120	0.2123	0.0001225	41.7	35.8	36.5	37.9	38.1	40.1	39.6	34.2	32.8	31	31.7	31.2	36.5	34.4	33.1	31.4
ENSG00000139636	LMBR1L	415.7	0.4183	0.0001225	18.8	15.9	16.2	18.6	16.8	17.1	16.4	13.9	11.9	11	11.5	9	14.4	14.1	13.8	13.6
ENSG00000213190	MLLT11	128.4	0.6149	0.0001234	34.7	35.3	34	40.3	35.8	39	38.4	38.1	30.3	27.6	32.6	28.6	17.9	19.3	17.7	15.8
ENSG00000154734	ADAMTS1	7021	-0.9291	0.0001237	56.6	57	58.3	56.7	140.6	146.7	141.1	139.9	228	236.1	226.8	225.1	179	177.5	173.5	176.6
ENSG00000086758	HUWE1	4598	0.1726	0.0001247	25.2	24	22.1	25.4	22.2	23	23.4	22.7	20.7	21.6	19.2	21.3	21	21.9	20.9	20.2
ENSG00000167202	TBC1D2B	1507	0.4563	0.0001254	27.8	28.6	29.7	28.1	41.9	42	42.3	40	23.7	25.3	25	23.8	26.1	25.9	27.6	25.5
ENSG00000122420	PTGFR	524.4	-0.7201	0.0001265	18.1	20	18.6	19.5	23	22.8	22.2	26.6	22.1	26.5	25.7	28.1	42.5	47.6	48	48.9
ENSG00000176973	FAM89B	51.1	0.5929	0.0001273	8.3	7.2	6.7	7.8	5.8	5.5	7.2	6.5	4.2	4.8	5.6	5.1	5.2	3.9	4.2	3
ENSG00000110583	NAA40	308	-0.2573	0.0001282	22.7	23.2	22	21.5	21.2	21.7	22.7	21	27.4	27	23.5	23	27.5	27.4	28	27.1
ENSG00000135828	RNASEL	156.8	-0.4541	0.0001292	3	3.1	3	3.2	4.5	4.3	4.5	4.3	4.7	5.5	5.4	5.1	5.3	4.9	4.9	5.2
ENSG00000110104	CCDC86	132.7	0.4569	0.0001296	11	8.4	9.9	9.9	7.8	10.1	8.3	7.8	5.8	6.4	7.5	5.6	8	7.3	6.6	5.9
ENSG00000132321	IQCA1	10.4	-1.188	0.0001304	0.1	0	0.1	0.2	0.1	0.2	0.1	0.2	0.4	0.5	0.4	0.5	0.3	0.2	0.3	0.3
ENSG00000062282	DGAT2	40.32	1.126	0.0001309	4.9	4.6	4.4	4.8	1.7	1.6	1.7	1.8	1.7	1.4	1.6	1.5	1.2	0.7	1.3	0.9
ENSG00000185829	ARL17A	137.9	-0.4969	0.0001309	7.9	7.4	7.6	7.8	9.4	10.4	9.1	9.3	9.6	11.3	9.3	11.9	13.8	15	13.6	13.3
ENSG00000186376	ZNF75D	142.1	-0.4703	0.000131	4.6	4.5	4.5	4.4	5.5	5.8	5.3	5.4	5.7	5.7	6.3	6.4	7.5	8.1	7.3	8.7
ENSG00000197872	FAM49A	10.76	-1.577	0.0001314	0.1	0.1	0.1	0	0.1	0.3	0.2	0.3	0.3	0.1	0.4	0.3	1.9	3	2.1	2.1
ENSG00000142168	SOD1	1585	-0.2908	0.0001314	200.3	175.2	220.1	203	188.3	188	210.1	196.1	256.4	216.6	245.3	265.5	197.5	240.3	256.2	259.7
ENSG00000119333	WDR34	202.6	-0.3907	0.0001317	6.9	5.8	6.5	7.2	6	6.7	6.2	6.1	9.4	9.5	9.7	8.7	8.8	7.5	7.7	6.5
ENSG00000112902	SEMA5A	2818	-0.5706	0.0001325	31.4	35.9	34.1	34.8	57.4	54.9	53.9	57.5	66.9	71.6	68.5	72.1	62.1	64.5	66.1	70.2
ENSG00000105429	MEGF8	2058	0.2494	0.0001325	18.7	16.7	15.5	16.8	16.5	17.5	17.6	15	14.3	13.5	13.3	13.1	16.3	15.1	14.1	13.3
ENSG00000118257	NRP2	2124	0.8593	0.0001332	73.5	71.5	72.1	69.6	43.1	46.1	43.9	43.8	39.5	41.5	39.6	41.5	20.1	20.5	20.7	19.3
ENSG00000170502	NUDT9	301.1	-0.2598	0.0001334	16.9	17.3	14.8	16	16.7	18	17.5	17.2	18.7	18.3	20.1	19.9	22.7	20.5	21	19.6
ENSG00000175879	HOXD8	202.2	0.3192	0.0001335	15.6	16	18.2	16.7	15.7	14.7	17.9	17.9	14.1	14.6	14.3	12.5	12.7	11.9	14.4	11.9
ENSG00000170949	ZNF160	524.5	-0.2946	0.0001336	11.1	11.7	10.8	12.1	11	12.3	11	12.3	14.2	12.8	12.2	12.9	14.2	15.2	16.7	15.3
ENSG00000161981	SNRNP25	143.3	0.4518	0.000134	30.3	24.9	25.9	24.4	24	22.8	24.2	18.6	19.3	18.6	21.4	19.3	16.7	15.8	14.8	15.9
ENSG00000140853	NLRC5	261.4	-1.183	0.000134	0.9	0.9	0.6	0.6	2.4	2.1	2.4	2.4	2.8	2.7	2.6	2.9	5.8	5.9	5.3	4.9
ENSG00000119318	RAD23B	6723	-0.3157	0.0001365	283.1	296.8	293.5	285.5	305.4	303.7	297.9	333.4	310.9	324.5	342.1	352.6	392.4	413.6	422.1	434.4
ENSG00000123358	NR4A1	437.6	1.312	0.0001365	36.4	30.8	29.6	31.6	6.5	6.3	6.3	5	6.2	5.2	5.3	6	6.4	6.4	6	5.9
ENSG00000166925	TSC22D4	566.7	0.3215	0.0001376	28.4	24.9	26.3	22.5	23.9	25.4	25.4	21.6	22.7	20	21.4	18.1	22.2	18.4	18.7	17
ENSG00000133121	STARD13	460.5	-0.5074	0.0001386	5.4	5.6	5.6	5.7	7.6	7.3	7.9	8	7.7	8.8	7.9	8.3	11.2	10.8	10.5	10.9
ENSG00000109819	PPARGC1A	7.198	-1.578	0.0001411	0	0	0	0	0.1	0	0	0	0	0.1	0.1	0	0.6	0.5	0.8	0.6
ENSG00000135698	MPHOSPH6	137.8	-0.6193	0.000142	12.3	13.6	11.5	12.9	15	13.8	11.3	15.3	15.4	16	16.3	16.2	21.1	26.8	25.8	27.3
ENSG00000178996	SNX18	2151	-0.3194	0.000143	46.9	57.1	51.3	51.5	64.8	61	62.4	65.8	67.7	68.2	66.1	71.9	73.6	75.2	73.3	80.3
ENSG00000176406	RIMS2	24.24	-1.576	0.000143	0	0.1	0.1	0.1	0.1	0	0	0	0.9	1	1.1	1	0	0.1	0	0
ENSG00000174628	IQCK	31.41	-0.7353	0.0001434	1.8	1.1	1.9	1.1	1.9	1.2	1.2	1.7	2.4	1.8	3.2	2.1	2.9	2.9	2.8	2.4
ENSG00000105855	ITGB8	455.2	-1.26	0.0001448	5.3	8.4	6.1	5.9	6.7	6.2	5.5	6.9	6.8	7.1	6.8	6.3	29.7	30.8	31.8	33
ENSG00000148344	PTGES	176	1.117	0.000145	41.4	42.8	42.3	43.9	28.6	27.9	28.3	26.8	21.8	19.5	24.8	20.3	5.8	8.8	6.2	6.5
ENSG00000116514	RNF19B	153.6	0.4016	0.0001466	4.7	4.6	5	5	5.3	5.2	5.9	5	4.8	4	4.4	3.8	3.9	3	3.4	3.4
ENSG00000116675	DNAJC6	68.09	-1.005	0.0001484	0.9	0.9	1.1	1.2	0.6	1	0.7	0.7	1.1	1	1.3	1.2	2.8	3	3.1	2.3
ENSG00000101938	CHRDL1	35.84	1.523	0.0001484	1.7	2.2	2.4	2.4	3.6	4.2	3.3	2.9	1	0.9	0.8	1.1	0	0	0	0
ENSG00000144306	SCRN3	227	-0.2957	0.0001487	9	9.8	9.2	8.4	10.4	10.5	10.1	10.2	10.7	12.4	11.4	11.5	11	12.7	12.5	13.1
ENSG00000154917	RAB6B	58.94	-0.5487	0.0001502	3.8	2.7	3.7	4.5	5.1	3.9	4.1	3.6	6.4	5.2	6.9	5.5	4.8	5.3	5.8	6.7
ENSG00000136828	RALGPS1	26.73	-0.9607	0.0001502	0.4	0.3	0.4	0.3	0.5	0.6	0.8	0.6	0.6	0.9	0.8	0.7	1.4	1.3	1.2	1.6
ENSG00000125675	GRIA3	1024	-0.7765	0.0001502	13.7	14.9	14.9	15	17.2	17.6	17.1	17.9	16.7	19.5	19.4	19.1	37.5	39	38.4	38.6
ENSG00000148516	ZEB1	1821	-0.4215	0.0001509	21.8	25.9	25.5	24.8	32.1	31.2	31.1	37.3	34.2	37.8	35	39.1	37.9	41	41.3	43
ENSG00000174564	IL20RB	393.4	-1.407	0.0001517	4.1	3.8	3.9	4.4	14.3	13.9	15.2	12.3	15.1	15.4	15.7	15.7	55.1	53.6	52.9	55.3
ENSG00000100380	ST13	2915	-0.1488	0.0001519	148.5	154.7	171.8	161.8	152.1	156.2	150.2	165.8	174.1	170.5	173.1	170.7	171.6	179.8	179	180.1
ENSG00000115649	CNPPD1	521.5	-0.2833	0.0001537	23.6	22.2	22	22.9	21.6	23.4	25.4	23.5	33.2	28.9	30.8	27.9	28.1	25.6	24.5	26
ENSG00000100321	SYNGR1	174.1	-0.6014	0.0001537	8.1	5.4	6.8	7	11.3	11.5	9.8	8	12.9	11.6	12.7	10.1	15.3	13.7	14.7	13.4
ENSG00000005893	LAMP2	2479	-0.2632	0.0001537	95.7	107	102.5	101.2	92	85.6	85.2	97.2	117.2	125.1	122.2	126	102.9	107	108.9	111.9
ENSG00000262655	SPON1	186.1	-1.535	0.0001538	1.1	1	0.8	0.8	1.8	2.1	2	1.8	1	2	1.5	1.7	15.4	14.5	14	17.8
ENSG00000178149	DALRD3	145.2	-0.3389	0.0001539	5	3.9	4.6	4.4	5.2	5.2	5.3	4.5	5.9	6.5	5.8	6.5	6.2	5.9	5.7	5.9
ENSG00000164627	KIF6	14.17	-1.548	0.000154	0	0	0.1	0.1	0.1	0.1	0.1	0.1	0.1	0.1	0.2	0.1	1.2	1	1.1	1.1
ENSG00000143390	RFX5	207.2	-0.3152	0.0001554	6.8	6.5	6.6	5.9	6.1	5.8	6.2	5.6	7.5	8.2	8.6	6.3	7.6	7.6	8.2	7.8
ENSG00000186654	PRR5	100.7	-0.7648	0.0001558	4.3	3.5	2.9	3.4	3.5	4.2	3.7	3.4	5.8	4.1	3.7	4.6	8.7	9.2	7.4	7.4
ENSG00000109689	STIM2	212	-0.4116	0.0001574	4.5	5	5.5	3.8	4.6	4.6	4.1	5	6.6	7.3	6.9	7	5.8	5.2	5.3	5.6
ENSG00000130720	FIBCD1	52.28	-1.501	0.0001584	1.1	0.8	0.7	0.7	0.6	0.7	0.5	0.7	7.3	7.3	6.3	6.7	0.9	0.7	0.5	0.5
ENSG00000105835	NAMPT	590.9	0.6619	0.0001613	37.8	40.3	41.2	39.2	24.7	20.6	22.5	25.9	21.2	20.5	21.9	24.6	16.4	16.5	17.9	17
ENSG00000135424	ITGA7	235.9	0.6666	0.0001627	4.4	4	3.8	3.3	6	6.6	6.5	5.3	3.8	3.4	3.6	3.5	3	2.6	2.4	2.3
ENSG00000100711	ZFYVE21	532.3	-0.2692	0.0001633	31.1	28.4	28.5	32	34.7	36.1	36.4	32.7	41.3	37.6	41.8	36.1	37.3	41.6	38.3	39.1
ENSG00000174705	SH3PXD2B	1348	0.1824	0.0001641	31.9	31.7	30.9	32	32.4	33.7	34.9	28.9	27.9	30	27.8	28.8	29.6	26.8	28.1	26.7
ENSG00000148840	PPRC1	492.6	0.2595	0.0001651	7.7	7.1	7	7.1	6.4	7.3	6.9	6	5.7	5.3	5.4	5.6	6.4	6.3	6	5.6
ENSG00000112874	NUDT12	114.4	-0.4603	0.0001663	3.6	3.9	5	4.3	4.8	4.6	4.4	5.1	5.5	7.5	6.2	7.1	5.1	6.3	5.1	6.7
ENSG00000196776	CD47	953.8	-0.3306	0.0001668	43	53.5	48.3	49.9	60	51	57	62.9	65.8	72.5	68.5	75.4	59.5	65.3	62.1	67.7
ENSG00000149679	CABLES2	119.4	0.3849	0.0001668	5.9	7.3	6.2	6.9	5.3	6	5.7	5.4	5	4.6	5.1	4.5	4.8	4.8	4	4.4
ENSG00000071205	ARHGAP10	313.2	0.3985	0.0001696	10.7	9.4	11.4	9.8	9.2	9.2	9.3	8.9	8.4	8.4	8.8	7.9	5.9	6.6	6.6	6.3
ENSG00000140577	CRTC3	743.9	-0.1748	0.0001696	22.8	23.2	23.2	24.8	22.9	24.8	24.3	23.3	26.9	27.3	24.9	25.9	27.1	28.7	25.5	27.3
ENSG00000164674	SYTL3	41.43	1.148	0.0001708	3.2	3	3.4	3	1	1	1	1.3	1	1.1	0.9	0.9	0.9	0.5	0.8	0.5
ENSG00000172348	RCAN2	301.2	-0.6432	0.0001716	16.4	17.7	17.1	17.7	15.4	15	15.3	18	18.5	20.7	18.7	19	33.5	33.3	32.7	35.2
ENSG00000162702	ZNF281	1967	0.5089	0.000177	58.6	69.6	63.3	64.2	44.4	47	46.3	51.8	43	46	43.7	46.1	30.6	33.8	32.7	33.9
ENSG00000165533	TTC8	462.5	-0.6906	0.000177	9.6	10.3	10.1	10.4	15.6	12.9	14.7	14.2	14.7	15.4	14.4	15.4	25.2	25.1	26.1	25.5
ENSG00000111843	TMEM14C	1009	0.1924	0.0001801	184.6	202.1	214	202.7	213.8	212.3	205.9	204.1	190	185.9	188.4	159.9	183.3	179.3	171	176.3
ENSG00000189409	MMP23B	4.438	1.388	0.0001814	0.2	0.2	0.4	0.3	0.2	0.2	0.2	0.2	0.1	0.1	0	0.1	0.1	0	0.1	0
ENSG00000140931	CMTM3	559.7	-0.2142	0.0001814	48.1	44.4	45.1	42.7	46.5	46.7	49.3	42.2	54.8	53.3	59.1	52.7	50.1	50.1	52.1	51.1
ENSG00000142166	IFNAR1	1130	-0.2762	0.0001817	33.9	39	35.6	35.5	43	41.3	39.8	46.7	48.6	47.3	50.1	51.1	43.9	46.1	47.5	47.3
ENSG00000154451	GBP5	6.604	-1.278	0.0001835	0.1	0.2	0.1	0.3	0.1	0.1	0	0.1	0.4	0.4	0.4	0.2	0.4	0.3	0.3	0.6
ENSG00000275993	CH507-42P11.8	15.82	0.9727	0.0001841	0.6	0.7	0.6	0.6	0.5	0.7	0.4	0.6	0.5	0.2	0.4	0.3	0.2	0.2	0.2	0.2
ENSG00000106780	MEGF9	287	-0.6542	0.0001848	7.1	8.1	6.7	6.9	8.2	7.6	8.9	9.3	15.2	16.2	15.3	17	8.3	9.4	9	10.7
ENSG00000105509	HAS1	15.91	1.269	0.000186	1.3	0.9	1.4	1.3	0.3	0.5	0.7	0.3	0.3	0.1	0.3	0.2	0.4	0.4	0.2	0.2
ENSG00000090432	MUL1	433.2	0.2485	0.0001869	28	27.8	28.1	28.8	30.2	29.5	30.6	26.4	26.9	26.3	25.9	22.8	23.3	22.1	24	21.5
ENSG00000130844	ZNF331	155.8	-0.3508	0.0001876	5.4	6.6	7.1	6	5.6	6.5	6.5	7	8.9	8	9.4	7.9	7.7	7.9	7.6	7.3
ENSG00000081377	CDC14B	602	-0.3401	0.000188	16.1	16.6	16	16	20.9	19.7	17.9	21.8	23.3	24.3	24	25.7	20.4	23	21	22.2
ENSG00000079102	RUNX1T1	809.4	-0.7484	0.0001894	13.5	15.5	13.4	14.3	18.5	16.7	18.2	19.8	18.3	19.6	18.4	20.5	35	37.1	37.1	39.6
ENSG00000224470	ATXN1L	684.2	0.1869	0.0001897	22.4	23.3	23.1	23.4	23	21.1	21.7	23.7	19.4	19.1	18.2	19.6	20.4	21	20.5	21.3
ENSG00000143384	MCL1	3355	0.1857	0.0001909	216.3	226	218.6	222.2	222	203	205.7	218.3	173.9	181.9	179.4	181.1	203.8	196.2	206.5	199.4
ENSG00000188783	PRELP	255.5	-1.23	0.0001912	3.5	2.3	2	3	12	12.5	12.8	11.2	24.5	20.8	24.4	23.7	21	18.8	19.1	18.2
ENSG00000184384	MAML2	712.1	-0.4016	0.0001912	9.7	11.4	10.1	10.5	12.4	11.7	12.3	12.9	12.1	14.1	12.6	13.9	15.5	17.2	17.3	18
ENSG00000167332	OR51E2	1.76	1.543	0.0001919	0.3	0.3	0.3	0.4	0.2	0.1	0.1	0.1	0	0	0	0.1	0	0	0	0
ENSG00000149131	SERPING1	3548	-0.3962	0.0001919	118.9	112.8	112.6	110.3	109.2	114.8	119.4	110.4	128.3	120.6	127.2	125.4	179.2	175.2	172	173
ENSG00000103175	WFDC1	165.5	-1.236	0.0001919	4	3.3	3.8	2.2	11.4	12.2	11	12.8	14.6	12.8	14.3	13.4	30.4	29.8	30.7	30.6
ENSG00000138772	ANXA3	14.13	0.9754	0.0001926	1.3	1	0.9	1	1.4	1.7	1.3	1.6	0.6	0.7	0.4	0.8	0.5	0.5	0.9	0.4
ENSG00000206190	ATP10A	1574	0.455	0.0001927	28.2	26	25.7	25.1	23.9	24.8	24.2	23	21.8	20.9	22.5	21.1	14.9	15.6	14.8	13.9
ENSG00000152284	TCF7L1	450.8	1.09	0.0001967	28.2	25.5	26.5	25.3	20.4	20.6	20.4	19.4	15	16.1	15.1	13.1	5.1	4.2	4.8	3.6
ENSG00000119408	NEK6	1172	-0.2936	0.0001995	58.6	55.8	55.3	58.6	60.7	66.1	66.9	64.8	67.7	71.3	65.1	67.8	86.2	81.4	78.5	79.5
ENSG00000117862	TXNDC12	1070	0.2572	0.0002002	125.9	127.5	139.2	132.1	142.3	141.2	147.2	155.3	109.4	106.7	105.9	112.5	112.4	123.5	129.4	128.1
ENSG00000077348	EXOSC5	56.33	0.6617	0.0002007	5.9	5.1	6.5	6.1	5	5.8	5.5	5.5	2.4	2.4	3.8	2	4.7	4.2	4.5	3.9
ENSG00000130119	GNL3L	170	0.309	0.0002032	6.8	7.4	6.7	7.6	7.3	6.5	6.3	6.9	6	6.1	5.5	6	5.5	5.6	4.7	5.4
ENSG00000001631	KRIT1	489.2	-0.2551	0.0002053	12.1	13.1	13.2	11.9	14	12.6	12.8	14.3	13.6	14.2	14.6	16.4	15.9	16.1	16.8	16.6
ENSG00000111737	RAB35	855.5	0.1634	0.0002062	81.5	75.6	81.7	79.8	80.8	86.9	85.2	78.4	74	69.4	71	71.5	74.2	75.4	74.9	69.4
ENSG00000153391	INO80C	40.43	0.8743	0.0002067	5.5	3.7	4.3	5.2	2.6	2.7	2.3	3.4	2.4	2.2	2.7	2.3	1.4	1.5	1.6	1.3
ENSG00000140988	RPS2	12910	0.5042	0.0002083	1057.4	905.8	943.1	906.9	1096.4	1067.8	1019.7	777.6	666	569.8	597.2	467.7	956.8	766.3	735	668.8
ENSG00000143545	RAB13	1537	-0.2736	0.0002097	160	140.7	151.1	137.7	136.5	156.1	151.9	138.6	193.4	181.9	208.8	181.7	170.5	160.3	169.2	153.8
ENSG00000167693	NXN	1406	-0.3416	0.0002105	70	63.2	68.1	65.6	49	56.1	54.6	48.7	84.2	75.4	76.7	77.4	76	71.5	73.6	69.6
ENSG00000146267	FAXC	14.24	1.327	0.0002106	1.7	1.4	1.8	1.9	0.5	0.5	0.6	1	0.4	0.6	0.5	0.5	0.2	0.3	0.2	0.1
ENSG00000139132	FGD4	48.83	-1.149	0.0002106	0.3	0.3	0.4	0.5	1	0.7	0.7	1	1	1.1	0.6	1.1	2	1.9	2.5	2.6
ENSG00000105556	MIER2	231.5	0.374	0.0002118	13	10.3	9.9	10.6	9.9	10.7	10.1	8.1	8.5	7	7.9	7.1	9.1	7.8	8.2	7.7
ENSG00000101413	RPRD1B	477.9	-0.2134	0.0002134	23.9	27.6	25.2	26.7	25.8	26.3	26.6	28.5	28.2	32	28.4	31.4	30.9	30.2	30.4	32.8
ENSG00000168214	RBPJ	1537	-0.3348	0.0002136	44.7	54	48.8	51.6	55.3	52.1	52.1	56.2	53.3	61.2	57	62.7	66.4	73.2	73.5	77.2
ENSG00000185621	LMLN	215.1	-0.3103	0.0002153	6.2	6.4	6.5	6.4	5	5.5	5.7	5.9	7.6	7.3	7.2	8.6	6.5	7.5	7	7.6
ENSG00000082641	NFE2L1	6142	0.2693	0.0002172	169.3	157.4	160.8	164.5	172.6	182.5	186.1	171.2	157.7	151.4	158.2	149.8	133.6	124	131.5	124.2
ENSG00000144061	NPHP1	75.49	-0.6091	0.0002175	1.3	1.4	1.5	1.6	1.6	2	1.6	1.5	1.8	1.9	2.2	2	2.3	2.9	2.9	3.4
ENSG00000110076	NRXN2	123.2	-1.403	0.000221	0.2	0.1	0.1	0.2	1	1.1	1	0.9	1.4	1.2	1.4	1.3	3.7	3.3	3.4	3.1
ENSG00000124785	NRN1	1853	-0.7654	0.0002218	145.6	138.8	152.8	149.9	162.8	160	166.1	154.6	364.8	371.5	371.2	369.5	175.2	171.6	173	175.6
ENSG00000184838	PRR16	661.5	-0.5635	0.0002227	24.2	26.2	26.3	24.7	41.5	41.8	42.8	44.4	50.8	49.8	49.3	51.1	51.2	51.4	52.3	51.6
ENSG00000108219	TSPAN14	510.6	0.2729	0.0002246	48.5	46.1	44.5	47.2	38.4	39	38.8	40.1	36.7	36.3	37.5	38.3	33.9	33.6	34.4	32.7
ENSG00000105619	TFPT	109.6	0.4066	0.0002274	13.1	9.8	9.3	10.2	11	11.5	10.9	9	9	8.2	7.3	7.5	8.6	8	8.1	7
ENSG00000184363	PKP3	11.04	1.045	0.0002297	0.4	0.3	0.5	0.4	0.5	0.3	0.3	0.4	0.2	0.3	0.3	0.2	0.1	0.1	0.2	0.1
ENSG00000143850	PLEKHA6	18.96	-0.9317	0.0002318	0.2	0.2	0.3	0.3	0.3	0.2	0.2	0.2	0.7	0.6	0.8	0.5	0.3	0.4	0.4	0.4
ENSG00000178401	DNAJC22	12.94	1.05	0.0002318	1.2	1	1.2	1.4	0.7	0.9	1	1.7	0.7	0.6	0.3	0.8	0.6	0.4	0.3	0.2
ENSG00000040933	INPP4A	465	-0.2028	0.0002328	8.8	9.3	8.4	9	8.2	8.9	9.2	9.8	10.4	10.3	10.8	10.3	10.1	10.8	10.1	9.5
ENSG00000176597	B3GNT5	17.01	1.16	0.0002328	2.4	1.8	1.8	1.9	1.4	0.8	0.7	0.5	0.5	0.8	0.6	0.6	0.4	0.3	0.7	0.4
ENSG00000146733	PSPH	291.4	0.4836	0.000236	26.6	27.3	33.5	27.2	31.2	31.7	28.9	27.7	16	15.6	18	17.4	23.4	25.5	26	23.9
ENSG00000089041	P2RX7	6.099	-1.275	0.0002368	0.1	0.1	0.1	0.1	0.1	0.1	0.1	0.1	0.5	0.2	0.1	0.2	0.3	0.4	0.3	0.4
ENSG00000198453	ZNF568	147	-0.3841	0.0002375	2.5	2.1	1.9	1.9	2.4	2.3	2.7	2.5	3.4	2.9	3	3	2.5	2.8	3	3.4
ENSG00000083814	ZNF671	61.75	-0.5699	0.0002376	1.9	1.3	1.4	1.4	1.7	2.3	1.9	1.7	2.8	2.5	3.3	2.9	2.2	2.4	2.3	2.1
ENSG00000033327	GAB2	337.7	0.3812	0.0002379	13.4	12.1	12.1	12.4	11.9	13.9	11.2	10.3	8.2	9	7.7	7.7	10.8	10.2	10.7	10
ENSG00000005194	CIAPIN1	292.2	0.2603	0.0002407	22.9	20.1	22	21.9	22.6	21.1	22	22.5	19.3	19.9	20.5	16	16.7	18.3	17.2	18.2
ENSG00000115652	UXS1	595.3	0.5773	0.000241	38	39.7	38.3	40	34	33.2	29.2	34	29.6	28.9	29.5	29.5	18.9	18.3	17.1	17.3
ENSG00000178467	P4HTM	227.8	-0.4277	0.000241	7.7	5.8	5.9	6.4	8.1	8.4	8	6.4	10.5	8.3	9.5	8.5	12.2	9.5	9.2	9.2
ENSG00000146457	WTAP	724.1	0.1703	0.0002413	39.6	39.7	42.3	38.2	39.5	38.9	38.1	38.8	36.1	34.6	36.6	36.8	32.9	33	33.8	36.2
ENSG00000147180	ZNF711	12.62	1.001	0.0002421	0.5	0.4	0.4	0.4	0.6	0.7	0.3	0.5	0.2	0.1	0.4	0.3	0.2	0.2	0.2	0.1
ENSG00000197632	SERPINB2	44.21	1.002	0.0002428	4.1	3.6	3.7	3.9	2.5	2.7	2.5	2.2	0.5	1.2	0.9	0.6	2	1.9	2	2.3
ENSG00000205795	CYS1	67.34	-0.9257	0.000244	5.1	4.3	5.6	4.9	7.4	6.5	7.5	6.5	19	17.2	16.2	14.8	9.9	7.1	7.3	6.3
ENSG00000134343	ANO3	27.33	1.456	0.000244	0.1	0.2	0.2	0.3	1.8	1.8	1.5	1.9	0.2	0.2	0.2	0.1	0.3	0.2	0.2	0.2
ENSG00000214706	IFRD2	269.4	0.3609	0.0002448	14.5	13.6	14.4	13	12.1	12.7	12.6	10.1	9.9	9	9.7	8.8	12.4	9.7	10.3	10.1
ENSG00000163660	CCNL1	1577	0.3108	0.0002455	60.1	70.6	64	67.4	64.9	66	63.5	68.9	43.8	50.1	46	47.4	55	60	59	61.2
ENSG00000134056	MRPS36	131.7	0.3729	0.0002486	32.5	37.4	28.3	31.7	30.4	26.3	27.7	31.8	26.1	23	26.9	20.7	24.4	21.6	23.1	23.8
ENSG00000112562	SMOC2	89.7	-1.459	0.00025	0	0	0	0	0.1	0.1	0.2	0.1	0.1	0.2	0.2	0.1	12.8	12.1	11.2	12
ENSG00000205707	LYRM5	103.4	-0.5454	0.0002507	9.9	12	12.1	12.9	13.4	11.8	12.2	17.1	14.6	17.4	14.4	18.1	17.4	22.5	23	22.4
ENSG00000186687	LYRM7	224.2	-0.3496	0.0002516	34.1	41.9	36.4	46.4	44.6	40.1	38.5	40.8	44.6	48.1	48.6	49.5	53.4	51.9	51.8	63.8
ENSG00000089091	DZANK1	36.68	-0.6334	0.0002517	0.8	0.9	0.7	0.9	0.9	0.8	0.5	0.6	1	1.1	1.1	1	1.4	1.4	1.2	1.4
ENSG00000168256	NKIRAS2	771	0.3396	0.0002521	88.9	80.5	88.5	81.6	76.5	72.6	71.2	64.4	55	52.8	56.8	58.7	70.8	65.7	67.5	64.4
ENSG00000198513	ATL1	69.7	-0.9711	0.0002525	1.7	1.7	1.5	1.2	1.8	1.7	2.1	2	4.9	6.2	5.4	4.1	2.4	2	1.7	2.5
ENSG00000113758	DBN1	3272	0.4478	0.0002532	128.2	111.9	116.2	109.3	89.9	91.4	93.1	79.9	89.1	80.4	83.5	83	70.5	62.8	65.2	62.3
ENSG00000108551	RASD1	15.1	-1.026	0.0002553	0.4	0.5	1	0.9	0.6	0.7	1	0.6	1.9	1.7	1.4	0.7	1.2	1.7	1.9	2.3
ENSG00000125977	EIF2S2	2932	0.2769	0.0002553	197.1	213.1	214.6	213.9	207.9	200.1	195.5	214	148.9	152.2	152.5	155.4	186.9	183.7	191.2	193.9
ENSG00000171246	NPTX1	6.23	1.291	0.0002554	0.7	0.6	0.5	0.6	0.3	0.4	0.3	0.3	0.3	0.1	0.1	0.1	0.3	0.1	0	0.1
ENSG00000168710	AHCYL1	2077	-0.2466	0.0002555	73.8	71	72.3	74.8	83	78.8	80.2	81.4	81.1	86.8	84.1	83.6	97.8	97.3	99.9	100.1
ENSG00000105808	RASA4	111.1	0.6485	0.0002556	3.3	3.6	3.8	3.7	2.5	2.7	2.5	2.3	2	2.3	2.2	2.6	1.3	1.8	1.5	1.6
ENSG00000170004	CHD3	4738	0.1969	0.0002556	53.6	47.4	48.5	48.7	49.1	54	53.7	47.3	43	41	41.1	41.6	48.1	46.3	45.7	43.8
ENSG00000139921	TMX1	597.3	-0.2032	0.0002563	39.9	46.6	44.1	45.8	42.4	39.2	38.9	41.3	46.7	50.8	46.1	48	50.6	49.4	48.2	49.9
ENSG00000164919	COX6C	627.3	0.1999	0.0002568	203	194.2	179.8	192.7	200.5	178.9	180.9	189.3	158.8	150.2	174.2	170.7	159.3	158.4	174.4	174.6
ENSG00000219438	FAM19A5	504.1	-0.6152	0.0002641	34.9	30.3	32.3	32.1	42.8	43	46.2	41.6	80.5	68.9	74.3	68.3	49.1	44.7	42.5	45.1
ENSG00000100345	MYH9	41730	0.3287	0.0002647	609.8	543.5	528.1	529.8	444.8	478.8	486.1	429.4	445	435.5	432.9	429.5	399	364.6	361	348.7
ENSG00000170011	MYRIP	2.511	-1.497	0.0002653	0	0	0	0	0	0	0	0	0.2	0.1	0.1	0	0.1	0.1	0.1	0.1
ENSG00000186522	SEPT10	1436	-0.2377	0.0002687	45	52.8	51.6	50.6	48.8	48.3	48.8	58.2	58.7	60.7	59.2	68	53.3	57.9	59.8	59.6
ENSG00000103540	CCP110	213.2	-0.3732	0.0002694	3.7	3.9	3.9	3.7	3.5	3.4	4.3	4.7	4.2	4.8	5	4.6	5.9	4.9	5.6	5.5
ENSG00000105948	TTC26	117.5	-0.4055	0.0002696	2.7	4.5	4.1	3.5	3.7	3.7	3.9	4.5	4.8	4.4	5.4	5.5	4.9	5.2	5	5.5
ENSG00000154678	PDE1C	1363	0.7095	0.0002706	49.1	58.4	54.3	57	35.1	34.1	33.6	38.5	32	34.6	31.9	35.7	18.5	20.7	20	20.3
ENSG00000153786	ZDHHC7	1343	0.1753	0.0002744	88.6	92.6	87.5	89.5	93	88.6	89.7	78.9	77.9	80.4	76.8	71.6	84.7	79.3	79.4	76.9
ENSG00000172939	OXSR1	1217	0.3026	0.0002756	52.4	57.7	56.2	57.7	48.3	48.9	49	46.4	44.7	48.1	45.5	46.1	37	37.9	38.2	39.8
ENSG00000143786	CNIH3	30.6	-0.7614	0.0002762	2.7	3	3.1	2.9	2.9	3	2.5	3.7	6.1	5.5	6.4	7.8	3.8	3.8	3.8	4.6
ENSG00000135740	SLC9A5	76.26	-0.5173	0.0002767	1.3	1.3	1.3	1.5	1.9	1.1	1.9	1.5	2.2	2.2	1.8	1.9	2.2	2.6	2.2	2.1
ENSG00000164342	TLR3	21.11	-0.9	0.0002786	0.2	0.2	0.3	0.4	0.4	0.4	0.3	0.5	0.4	0.6	0.5	0.5	0.9	0.8	0.8	0.8
ENSG00000124356	STAMBP	314.6	0.2616	0.0002806	16.5	17.9	17.6	18.1	17.5	17.5	17.4	16.5	13.9	14.1	13.2	12.7	13.8	15.4	16.1	16.5
ENSG00000154529	CNTNAP3B	6.885	1.465	0.000281	0	0	0	0	0.6	0.2	0.5	0.3	0	0	0	0	0	0	0	0
ENSG00000180806	HOXC9	206.3	0.9161	0.0002847	27.2	21.3	23.5	23.2	20.9	24.8	20.2	21	5.8	6.3	7	5.6	17.3	16.3	15.8	15.8
ENSG00000136404	TM6SF1	10.94	1.278	0.0002855	0.5	0.4	0.6	0.6	1.7	1.3	1.1	1.4	0.1	0.3	0.3	0.4	0.5	0.2	0.2	0.5
ENSG00000100558	PLEK2	45.26	1.032	0.0002865	4.9	4.4	5.3	4.2	2.6	3.1	2.9	3	2.2	2.6	2.8	2.3	1	0.6	1.1	0.9
ENSG00000198833	UBE2J1	1313	0.3042	0.0002931	102.8	112.7	105.6	112.2	89.3	82.7	82.4	95.6	75.2	77.1	76.5	80	76.5	77	87.3	83.5
ENSG00000206503	HLA-A	3505	-0.5058	0.0002937	150.1	133.9	143.8	141.2	191.5	197	200.4	173.5	212.3	189.6	206.9	187.6	255.7	279.2	289.5	289.4
ENSG00000180098	TRNAU1AP	160.1	-0.3155	0.0002942	11.4	10.4	9.2	10	12	10.1	10.7	11.2	13.8	13.6	11.5	13.1	14.5	13.2	13.8	12.7
ENSG00000182985	CADM1	224.1	-1.396	0.0002946	0.7	0.8	0.9	0.9	6.2	6.1	5.2	6.9	11.9	13	11.8	12	15.1	16.7	17	16.4
ENSG00000123191	ATP7B	113.3	-0.4478	0.0002954	1.5	1.6	1.6	1.8	1.1	1.3	1.1	1.1	2.1	2	1.7	2.1	2	1.9	1.8	1.9
ENSG00000166033	HTRA1	7901	-0.936	0.0002956	233.1	215.8	223.4	227.4	238.8	236.4	238.2	228.4	253.6	244.8	254.6	249.2	719.4	680.8	698.3	709.1
ENSG00000138029	HADHB	1168	-0.1639	0.0002965	46.8	48.4	49.4	46.5	46.6	49.4	48.7	51.5	51.8	51.9	58.6	51.8	52.2	57.4	55.2	55.1
ENSG00000114988	LMAN2L	254.9	-0.2778	0.0002965	14.5	14	14.4	13.6	13	13	12.3	13.3	15.8	16.5	16.6	17.1	18.1	14.2	15.1	18.2
ENSG00000165312	OTUD1	138.5	0.5729	0.0002973	8.3	8.7	8.8	8.5	6.7	6.7	6	5.8	5.9	6.5	5.2	5.6	4.1	3.3	4.1	4.6
ENSG00000127252	HRASLS	2.001	1.508	0.000298	0.6	0.5	0.4	0.3	0.1	0.3	0.1	0.2	0.1	0	0.1	0	0	0	0	0
ENSG00000186814	ZSCAN30	286.5	-0.3737	0.0002999	8.2	9.4	9.2	8.7	10.1	9.7	10.7	11.5	10.7	11.5	11.7	11.3	12.8	14.6	13.3	15
ENSG00000260097	SPDYE6	3.253	-1.506	0.000301	0.1	0	0	0.1	0	0.1	0.1	0	0.1	0.4	0	0.1	0.5	0.6	0.4	0.5
ENSG00000117280	RAB29	311	-0.4842	0.0003011	26.9	28	27.1	27	28.7	27.2	25	27.8	31.1	28.9	31.9	30.5	44.9	45	44.5	50.2
ENSG00000100216	TOMM22	467.7	0.2102	0.0003031	73.7	80.6	79.2	71.9	75.3	75.3	76.6	71.2	62	62.1	61.5	64.4	73.5	65.2	63.4	69.6
ENSG00000140320	BAHD1	271.7	-0.3027	0.0003086	7.8	6.7	6.9	6.3	6.1	6.7	6.9	6.1	9.3	9.5	8.3	8.3	8.2	7.8	7.7	7.2
ENSG00000186480	INSIG1	575.7	0.7341	0.000309	57.7	67.3	66.5	59.8	32.7	30	31.9	32.6	31.6	32.4	30.6	26.8	22.8	24.4	24.3	26.9
ENSG00000135525	MAP7	25.24	-1.183	0.0003101	0.4	0.4	0.2	0.2	0.5	0.4	0.4	0.3	0.4	0.7	0.4	0.6	1.4	1.4	1.3	1.7
ENSG00000132670	PTPRA	967.2	-0.231	0.0003108	23.1	23.3	22.7	23	25.1	25.6	24.4	23.3	30.2	29.6	30.2	30.6	26.7	25.8	26.1	24.6
ENSG00000136868	SLC31A1	1018	0.3368	0.000311	132.1	146.7	149.1	150.7	109.7	109.6	106.7	119.6	95	102.3	105.3	105.1	96.5	100.1	105.9	98.5
ENSG00000162520	SYNC	490.2	-0.2466	0.0003112	19.8	17.6	18.4	20.3	21.5	18.7	20.3	16.5	23.2	22.4	22.6	21.2	25.5	22.4	22.9	21.6
ENSG00000242498	ARPIN	366.2	-0.2795	0.0003112	23.2	28.7	25.2	29.4	29.7	28.9	31.4	28.4	32.7	33	32.1	34	34.5	32.2	39	35.7
ENSG00000102053	ZC3H12B	29.63	-0.6734	0.0003121	0.8	0.5	0.5	0.4	0.5	0.7	0.6	0.6	1.2	0.9	0.9	1.1	0.8	0.8	0.8	0.9
ENSG00000244165	P2RY11	47.19	0.628	0.0003132	2.7	2.4	2.7	3.4	3.3	4.6	3.8	3.5	2.7	2.6	2	2	2	1.6	2.2	1.7
ENSG00000148225	WDR31	66.2	-0.6043	0.0003137	3	2.4	2.4	1.9	3.7	3	3.7	4.1	3.9	5.1	4.1	4.6	4.9	6	4.7	4.3
ENSG00000125740	FOSB	918.8	1.438	0.0003172	112.1	106.1	99.7	110.9	65.6	71.2	72.8	71	3.6	3.4	4	3.8	35.3	35.5	32.4	31.7
ENSG00000197635	DPP4	599.4	-1.18	0.0003184	8.2	7.5	7.8	8.2	8.8	8.5	10	10.5	8.2	8.5	8.4	9.9	36.7	38.7	38.8	41.5
ENSG00000109436	TBC1D9	553.7	0.5845	0.0003184	13.5	13.6	13.4	13.6	9.8	8.3	9.2	9.3	8.9	8.8	8.5	8.9	6	5.4	6.5	6.6
ENSG00000011523	CEP68	343.8	-0.2883	0.0003213	7.4	7.9	7.6	7.6	9.6	7.8	8.6	9	9.3	9.7	9.2	9.5	11.5	9.9	10.5	10.5
ENSG00000116260	QSOX1	7910	0.3953	0.0003218	291.6	252.1	262.7	259.8	251	264.4	256.9	224.4	176	161.5	166.9	154.7	243.8	220.7	221.1	216.1
ENSG00000117479	SLC19A2	155.7	0.6077	0.0003242	8.9	10.8	10.9	10	6.8	5.5	5.5	6.8	4.9	5.3	5.2	4.7	5	5.3	5.4	6.3
ENSG00000077150	NFKB2	353.9	0.3193	0.0003254	10	9	9.4	9.3	8.2	8.4	9.2	8.3	7.7	8.5	8.3	7.2	6.5	6.4	6.4	6.4
ENSG00000264230	ANXA8L1	64.03	1.499	0.0003269	12.2	11.1	10.9	10.1	2.1	2.2	2.1	2.8	1.6	1.3	1.6	1.4	0.2	0.1	0.5	0
ENSG00000166546	BEAN1	9.501	-1.247	0.0003271	0.3	0.2	0.2	0.1	0.2	0.1	0.1	0.1	0.8	0.8	0.7	0.8	0.3	0.5	0.2	0.4
ENSG00000180354	MTURN	414.4	0.253	0.0003276	57.5	55.1	51.5	53.9	46.7	45.1	48.4	49.9	46.8	40	39.5	41.8	45.7	41.4	43	44.2
ENSG00000143816	WNT9A	29.02	-0.8258	0.0003325	1.3	0.8	1	0.9	1.5	1.5	1.4	1.2	3.1	1.9	3.3	2.6	1.6	1.8	1.5	2
ENSG00000183570	PCBP3	60.62	-1.457	0.0003326	0.6	0.3	0.5	0.8	1.8	1.5	1.2	1.6	0.9	0.8	1.3	0.8	11.1	9.8	9.3	10.3
ENSG00000179029	TMEM107	67.86	-0.7168	0.0003327	5.4	5.3	6.4	5.2	7.6	7.8	6.2	7.1	11.9	14.4	14.3	14.1	7.5	7.9	6.9	9.5
ENSG00000102575	ACP5	11.67	-1.469	0.0003353	0.3	0.2	0.3	0.3	0.1	0.4	0	0.2	1.9	1.9	2.5	2.9	0.3	0.3	0.3	0.4
ENSG00000135002	RFK	244.2	-0.3144	0.0003357	22.6	32.3	26.9	24.9	26.6	24.5	25	27.8	30.6	36	34.8	35	30.7	28.9	32.3	34.2
ENSG00000214140	PRCD	5.528	-1.3	0.0003383	0.7	0.8	0.4	1.3	1.3	0	2.7	0.7	2.9	2.2	3.1	2.2	4.7	3.3	3.8	4.5
ENSG00000072310	SREBF1	660.4	0.3124	0.0003396	15.2	12.6	13.5	12.8	11.4	14.1	12.6	10.5	11	10.8	10.3	9.6	11.5	9.8	10.5	9
ENSG00000094804	CDC6	32.41	-0.8925	0.000342	1	1.4	0.9	0.7	0.8	0.8	0.6	0.6	2.2	1.8	2.3	2.3	1.2	1.1	1.2	1.1
ENSG00000115839	RAB3GAP1	1774	0.1855	0.0003436	35.4	40	39.2	41.3	40.5	39.8	40.4	44.2	33	35.3	36	36.3	32.5	36.9	36.4	35.7
ENSG00000181915	ADO	424.9	0.26	0.0003447	33.3	35.5	36.1	33.6	40.3	38.1	38.1	39	31	33.2	34.3	32.6	27.4	28.1	30.1	28.5
ENSG00000160953	MUM1	532.5	-0.231	0.0003447	13.6	11.7	13.3	13	14.1	14.5	15.3	13.7	16.9	16.1	16.8	17.1	15.6	15	15.9	14.8
ENSG00000056972	TRAF3IP2	319.1	-0.4844	0.0003461	9.6	8.4	8.3	9	11.2	11.2	10.8	10.5	17.4	16.4	17	14.4	12.3	12.2	12.1	10
ENSG00000109771	LRP2BP	55.57	0.817	0.0003484	6.3	5.4	5.2	6.2	2.8	2.3	3.1	3.4	2.1	2.3	1.9	1.8	2.8	2.5	2.6	2.7
ENSG00000140688	C16orf58	468.2	0.2244	0.0003525	25.2	20.7	21.7	23.1	22.5	26.1	23.1	22.8	20.9	18.2	19.8	19.3	20.1	19.6	19.2	21.1
ENSG00000067208	EVI5	493.6	0.3534	0.0003542	14.8	16.7	15.1	17.3	13.6	11.9	12.3	14.5	10	10.9	9.9	11.3	11.4	12.3	11.7	13.1
ENSG00000120738	EGR1	3410	1.044	0.0003588	251.7	236.1	232	239.2	134	141.6	141	133	42	39.4	39.5	41.3	128.2	125.4	117.3	115.2
ENSG00000065923	SLC9A7	976.6	0.4381	0.0003597	27.1	30.9	28.3	30	39	37.6	35.6	37.1	25.8	30.7	26.7	27.8	20.2	21	21	21.4
ENSG00000165807	PPP1R36	13.22	-0.9874	0.0003604	0.3	0.6	0.6	0.2	0.4	0.2	0.6	0.3	0.7	0.7	0.8	0.9	0.8	1.3	0.9	1
ENSG00000130707	ASS1	2092	-0.9134	0.0003612	69.7	58.5	63.6	60.7	83.3	84.2	85.1	70.4	85.5	77	82.5	77.5	232.9	204.8	207.2	199.8
ENSG00000100154	TTC28	1051	-0.1927	0.000362	7.9	8.3	7.3	8.1	8.6	9	9	8.7	9.3	10	9.2	9.4	9.7	10	9.7	9.1
ENSG00000140694	PARN	485.2	0.2119	0.000363	14.8	16.1	16.1	17.3	17.8	16.7	17.7	17.4	14.6	13.4	14.2	15.3	13.3	14.6	15	14.8
ENSG00000004777	ARHGAP33	50.45	-0.842	0.0003701	0.6	0.6	0.5	0.4	0.6	0.6	0.6	0.6	0.6	0.7	0.6	0.8	1.3	1.6	1.5	1.4
ENSG00000197013	ZNF429	62.67	-0.5384	0.0003702	1.4	1.6	1.7	1.4	1.5	1.4	1	1.3	2.4	2.3	2.1	1.9	1.5	1.7	2.4	2.3
ENSG00000090975	PITPNM2	279.8	0.3498	0.0003721	5.5	4.9	4.8	5	3.7	4.8	4.1	4	3	3.7	3.6	3.4	3.9	3.7	3.9	3.5
ENSG00000197943	PLCG2	6.627	-1.386	0.0003721	0	0.1	0	0	0	0.1	0	0.1	0.1	0.1	0.1	0.1	0.3	0.2	0.3	0.3
ENSG00000033050	ABCF2	869.2	0.1758	0.0003722	33.2	30.6	32	32.2	29.8	29.6	33	28.9	28.3	26.2	26.9	29	28.2	26	28.7	27.3
ENSG00000211455	STK38L	667.7	0.9666	0.0003722	48.8	56.5	56.1	53.5	24.7	21.8	23.1	27	22.6	24.8	24.3	26.3	11.3	11.8	12	12.5
ENSG00000138166	DUSP5	74.37	0.7634	0.0003728	6.1	6.8	7.2	7.4	3.8	4.2	3.7	3.3	3.6	3	3.6	3.5	2.8	2.2	3.1	2.1
ENSG00000124422	USP22	3094	0.225	0.000376	108.5	104.2	110	108.4	107.4	103.8	108.5	102.3	103.3	99.6	96.5	96.6	84.5	80.8	86.5	81.6
ENSG00000173457	PPP1R14B	1174	0.3365	0.0003773	213.1	175.6	192.6	195	161.6	168.2	172	141.5	160.8	144.9	153.5	138.4	139.4	128.7	135.1	120.4
ENSG00000175084	DES	21.06	1.332	0.000378	3	2.3	2.3	2.3	0.5	0.4	0.7	0.5	0.6	0.5	0.5	0.6	0.4	0.2	0.4	0.2
ENSG00000105643	ARRDC2	102.6	-0.4586	0.0003843	3.1	2.4	3.2	3.2	4.1	4.1	3.8	3.8	5.5	4.1	4.6	4.1	4.8	5.6	4.7	4.6
ENSG00000133104	SPG20	1452	-0.8351	0.0003852	28.1	30.4	28.5	28.4	36.7	33.2	35	39.5	35.8	36.7	36.8	36.3	82.8	86.6	87.9	86.4
ENSG00000149357	LAMTOR1	810.7	0.2311	0.0003889	100.5	87.7	89.1	89.2	82.4	84.1	87.5	77	77.8	72.5	78.6	73.1	80.2	73.3	72.1	66.3
ENSG00000215883	CYB5RL	34.34	-0.6608	0.0003918	1.5	1.6	1.4	1.8	2	1	2.1	1.4	2.5	2.4	2.1	2.2	2.9	3.5	2.7	2.4
ENSG00000184445	KNTC1	109.3	-0.4657	0.0003946	0.9	1	0.9	0.9	0.7	0.9	0.8	0.9	1.3	1.3	1.5	1.6	1	1.1	1.1	1.1
ENSG00000125414	MYH2	467.6	1.46	0.0003952	14.2	14	13.9	13.9	3.8	3.7	3.6	3.5	2.7	2.7	2.6	2.8	0.4	0.2	0.3	0.4
ENSG00000117569	PTBP2	175.9	-0.4683	0.0003957	4.8	5.3	5.3	5.9	5.8	6.3	6.1	7.5	6.6	6.8	7	8	8.1	9.5	9	10.6
ENSG00000065427	KARS	1097	0.2135	0.0003977	38.4	36.8	38.3	39.3	38.7	37.7	39.1	40.9	30.7	29.2	31.8	31.2	35.9	35.4	36.4	35.9
ENSG00000125753	VASP	1965	0.2999	0.0003977	121.7	108.9	114.7	114.4	91.5	96.7	99.8	87.8	93.8	89.5	90.1	78.4	87.2	80.8	79.6	77.9
ENSG00000186350	RXRA	1213	-0.2933	0.0003982	56	53	48.8	52.9	52.3	48.7	48.2	44.6	70.2	69.2	66.2	64	64.2	56	55.2	51.7
ENSG00000175785	PRIMA1	2.23	-1.433	0.0003982	0	0	0	0	0	0	0	0	0.1	0.5	0	0.3	1.2	0.8	1.1	0.9
ENSG00000134954	ETS1	2602	0.441	0.0003993	141.6	153.1	146	148.2	104.8	98.6	103.4	111.4	76.5	90.5	81.3	86.8	95.8	100.7	100.4	104.9
ENSG00000241973	PI4KA	1027	-0.1906	0.0004003	10.5	9.8	9.5	9.7	9.6	10.3	10.5	8.4	11.7	10.9	10.6	10.9	11.6	11.5	11	11.1
ENSG00000185052	SLC24A3	11.73	1.456	0.0004053	0.1	0.1	0.3	0.1	1.4	1.1	1	1.2	0	0.1	0.1	0.2	0.2	0	0	0.1
ENSG00000125970	RALY	1073	0.244	0.0004053	93.9	81.6	85.6	81.1	79.2	81.8	81.5	68	69	64.5	68.7	64	76.7	68.1	72.3	67
ENSG00000122862	SRGN	109.8	1.01	0.0004102	16.5	16.4	20.3	16	24.1	22.7	25.3	23.1	13.7	14.7	14.7	12	5.3	4.9	3.7	4.3
ENSG00000148737	TCF7L2	1136	0.2302	0.000413	38.4	41.8	38.5	40.1	33.9	35.2	36.8	36.4	28.1	30.9	30.2	31.7	31.9	34.2	34.4	35
ENSG00000250312	ZNF718	52.61	-0.6955	0.0004133	1.5	1.3	1.4	1.3	1.8	2.3	2.7	1.9	2.1	2.4	2.7	2.7	3	3.4	3.8	3.6
ENSG00000132646	PCNA	391.2	-0.2646	0.0004133	26.3	30.3	30.3	29.8	27.4	27.5	30.3	31.2	35.7	34.6	33.9	41.1	31.8	30.8	35.6	37.2
ENSG00000143196	DPT	2932	-1.461	0.0004145	8.3	6	7.1	6.7	75.2	70.5	72.1	69.4	49.4	49.7	48.8	46.3	1136.3	1108	1127.1	1112.1
ENSG00000146701	MDH2	1618	0.2651	0.0004145	117.9	116.3	114.3	118.1	102	103.4	109.6	96.9	100.4	98.5	103.7	90.7	87.9	84.3	84.9	79.8
ENSG00000166896	XRCC6BP1	33.47	-0.8293	0.0004159	2.8	2.1	1.6	2.4	2.3	2.6	0.7	1.8	4.3	2.7	2.4	3.6	4.9	4	4.5	3.9
ENSG00000182054	IDH2	1049	-0.6508	0.0004199	43.1	35.5	38.5	37.1	40.4	37.3	41.2	32.4	43.9	42.3	42.9	42.4	84.3	75.6	79.7	80.3
ENSG00000243130	PSG11	17.47	-0.8655	0.0004223	0.6	0.5	0.4	0.8	0.7	0.6	0.6	0.4	0.9	0.9	0.9	1	1.4	1.7	1	1.1
ENSG00000101230	ISM1	5.591	-1.476	0.0004239	0	0	0	0	0.1	0.1	0.1	0	1	0.7	0.7	0.9	0.2	0.2	0.1	0
ENSG00000135148	TRAFD1	344.8	-0.2222	0.0004254	11.1	11.9	11.2	11.6	11.2	12.7	11.8	10.1	13.7	12.8	13.7	12.9	13.9	13.5	12.2	13.8
ENSG00000139211	AMIGO2	1973	0.4834	0.0004303	101.7	106.4	103.4	103.9	91.7	81.6	81.8	89	54.8	55.2	52.2	52.9	80.4	81.1	79.2	82.5
ENSG00000160746	ANO10	729.6	-0.1901	0.0004316	21.5	19.7	20.2	20.8	18.2	19.2	20.7	20.3	25.2	22.1	24.6	23	21.5	22.2	22.2	22.6
ENSG00000168961	LGALS9	13.49	-1.406	0.0004316	0.1	0.4	0.3	0.5	0.2	0.3	0.2	0.5	0.6	0.7	0.2	0.3	3	1.7	2.2	2.1
ENSG00000166197	NOLC1	771.8	0.2596	0.0004354	26.1	26.9	27.9	27	22.7	24	23.5	25.5	20	19	20.6	18.9	22.2	23.8	21.7	23.6
ENSG00000169047	IRS1	914.8	-0.8241	0.0004387	9.7	9.3	9.2	8.6	12.8	13.2	13.2	12.4	13.2	13	12.8	11.7	30.1	29.1	27.6	27.3
ENSG00000031081	ARHGAP31	1269	0.5651	0.0004389	26.2	24.8	25.1	25.5	19.9	20.5	19	19.9	18.6	18.3	18.4	19.1	12.1	11.1	12.2	10.6
ENSG00000177879	AP3S1	1457	-0.2014	0.0004389	142.8	151.1	151	142.2	139	126.2	131	147.8	158.8	166.7	165.7	168.5	143.4	159	164.8	175.4
ENSG00000135686	KLHL36	1107	-0.1635	0.0004389	35.9	36.5	35.9	34.9	37	37.9	36	37.1	39	39.1	39.3	37.5	41.3	43	44.5	42.2
ENSG00000111670	GNPTAB	891.9	0.3652	0.0004415	18	18.3	17.3	17.4	14.9	15.3	14.1	15.4	13.2	14.4	14.5	15	10.6	11	11	11.4
ENSG00000214376	VSTM5	6.204	1.374	0.0004416	2.4	1.3	1.1	1.5	0.6	0.5	0.9	0.2	0.1	0.4	0.4	0.1	0.1	0.3	0.4	0.3
ENSG00000100842	EFS	337.3	-0.5994	0.0004455	8.2	7.2	7.3	7.1	13	12.4	13.7	12.4	18.4	16.8	17.4	15.1	16.1	13.7	14.3	13.6
ENSG00000164535	DAGLB	322.9	0.2392	0.0004464	12.6	11.4	10.7	11.5	10.5	10.6	10.7	11.4	9.5	8.9	9.2	8.9	9.6	10.1	9	10.6
ENSG00000175224	ATG13	1056	0.2571	0.0004537	51.6	45.2	48.8	47.8	39.5	39.9	39.3	40.2	38.1	37.4	37.8	37	36.5	34.7	36	36.8
ENSG00000143742	SRP9	1509	-0.2852	0.0004615	180.2	223.9	211.1	198.7	204.6	180.7	189.6	245.1	245.5	242.3	255	279.5	217.8	236.5	249.1	269.7
ENSG00000116793	PHTF1	312.1	-0.3921	0.0004617	6.7	7.7	7.3	7.7	6.7	6.9	7.7	7.9	7.4	8.5	8.9	8.6	9.7	11.2	11.6	11.6
ENSG00000106415	GLCCI1	106.6	-0.9281	0.000462	2.2	2.5	2.1	2.1	3.4	2.9	2.7	3.4	2.8	3.1	2.6	4.2	7.5	7.5	8	8.1
ENSG00000141562	NARF	418.7	0.1939	0.0004636	15.5	14.9	14.2	15.3	16.4	14	15.2	15.2	14.1	12.9	13.3	12.5	13.6	12.8	13.2	13
ENSG00000172179	PRL	5.323	-1.376	0.0004698	0.1	0.1	0.4	0	0	0.5	0.2	0.3	0.6	0.2	0.5	0.6	1.2	1.2	1	1.2
ENSG00000162817	C1orf115	134.9	-1.414	0.0004716	1.7	0.9	1.4	1.8	1.1	0.7	1.3	1	0.5	1	0.3	0.4	84.7	71.6	79.1	77.1
ENSG00000164830	OXR1	521.7	-0.3018	0.0004753	8.4	10.4	10.2	10.9	10.1	8.9	9.7	10.8	10.8	11.3	11.8	11.8	11.2	13.1	14.1	13.8
ENSG00000104885	DOT1L	411.5	0.329	0.0004764	6.7	5.6	5.2	5.4	4.6	5.5	5.4	4.9	4.3	3.9	3.8	3.9	5	4.8	4.2	4.4
ENSG00000165507	C10orf10	206.5	-0.3246	0.0004771	21.5	15	18.8	16.9	17.7	21	19.6	17.4	26.2	22.9	23.8	20.2	23.9	23.2	21.5	24
ENSG00000167291	TBC1D16	1074	0.1773	0.0004879	29.5	28.1	29.5	29.6	27.7	30.8	30.8	26.2	27.3	24.7	25	23.8	27.4	25.3	26	25.7
ENSG00000274211	SOCS7	303.5	0.274	0.0004948	12.8	13.5	13.3	13.9	11	9.9	11.8	12.1	10.1	10.6	10	10.6	10.1	9.9	10.1	9.9
ENSG00000168159	RNF187	2493	0.274	0.0004983	270.8	242.6	259.4	250.7	236.6	252.3	254.7	223.2	235	222.9	224.3	219.9	201.2	176.4	184.8	179
ENSG00000006459	KDM7A	406.5	0.3984	0.0004986	11.2	12.9	11	12.1	8.7	8.5	8.3	10.2	6.7	8.8	7.1	7.6	7.4	8.3	8.2	8.4
ENSG00000106538	RARRES2	260.6	-1.46	0.0005003	3.7	2.2	1.3	1.4	10.3	9.5	12.2	10.3	8.7	5.4	8.5	7.3	107.5	89.5	88.4	85.8
ENSG00000072041	SLC6A15	26.9	1.333	0.0005003	1.1	1.5	1.6	1.3	0.9	1	1.1	1.1	0.6	0.5	0.6	0.6	0.1	0.1	0	0.1
ENSG00000115539	PDCL3	186.7	0.2759	0.0005011	19	17.2	17.2	18.1	17.3	18.7	16.9	16.1	15.9	13.6	14.7	13.6	15.4	15.1	12.9	14.6
ENSG00000149476	TKFC	154.6	0.3427	0.0005069	5.7	5.4	5.2	5.7	5.7	7.2	6.3	5.8	5.2	4.6	5.2	4.9	4.6	4.4	4	4
ENSG00000117533	VAMP4	313.6	-0.422	0.0005074	34.1	35.2	35.7	33.6	46.5	40.9	42.5	55	45.7	55.1	49.2	55.8	54	64.4	54.2	58
ENSG00000162706	CADM3	4.004	-1.394	0.0005084	0	0.1	0	0.1	0.1	0.1	0.2	0	0.1	0.2	0.2	0.2	0.4	0.6	0.4	0.5
ENSG00000196436	NPIPB15	7.586	1.448	0.0005115	1.3	1.5	0.8	0.9	0.1	0.1	0.1	0.2	0.1	0.1	0.1	0	0.1	0.2	0.2	0
ENSG00000187240	DYNC2H1	562.4	-0.5102	0.0005125	1.8	2.1	1.9	2	2.7	2.4	2.6	3	2.4	2.9	2.8	3	3.6	4.1	3.8	3.8
ENSG00000072786	STK10	698.1	0.4378	0.000513	21.6	19.8	20.5	19	14.2	15	14.1	13.2	13.5	13.9	11.6	12.8	12.8	12.2	13.3	10.7
ENSG00000162643	WDR63	18.11	-0.8552	0.0005139	0.3	0.3	0.3	0.5	0.2	0.3	0.3	0.2	0.6	0.8	0.6	0.7	0.5	0.5	0.4	0.5
ENSG00000171552	BCL2L1	373	0.2457	0.0005158	39.2	37.3	35.2	41.4	37.2	38.1	35.2	34.1	35.9	33.3	32.2	30.3	29.5	28.1	29.5	32
ENSG00000039139	DNAH5	10.21	-0.9661	0.0005159	0	0	0	0	0	0	0	0	0.1	0.1	0.1	0.1	0.1	0.1	0.1	0.1
ENSG00000117597	DIEXF	545.2	0.4568	0.0005162	19.4	18.6	18.4	19.3	14.6	15.2	15.4	14.3	14.4	15.1	14.4	13.5	10.2	10.2	10.2	9.9
ENSG00000168944	CEP120	417.6	0.326	0.0005162	9.4	9.4	9.2	9.4	9	7.9	8.6	9.5	6.2	6.7	5.6	6.9	8.3	8	7.8	8.1
ENSG00000144677	CTDSPL	455.1	-0.224	0.0005164	20.3	19.5	21.9	21.8	25.2	23.7	22.2	24	25.5	26.8	27	27.2	24.2	26.3	25.7	25.9
ENSG00000117118	SDHB	590.7	0.2611	0.0005206	47.3	45.2	45.6	47.7	49.9	48.8	51.1	45.4	40.4	35.8	38.1	33.7	46	45	37.2	41.1
ENSG00000183386	FHL3	641.5	-0.21	0.0005216	49.5	44.5	46.3	44	43.1	49.3	46.6	40.6	55.4	53	52.1	47.1	56	55	52.4	50.4
ENSG00000070193	FGF10	3.545	-1.442	0.0005216	0	0	0	0	0.1	0	0.1	0.1	0.1	0.3	0	0.2	1.2	1.5	1.1	1.1
ENSG00000158850	B4GALT3	323.6	0.3269	0.0005236	19.8	18.5	19.2	20.8	20.3	19.6	20.1	19	13.9	14.1	14.4	12.2	18.7	17.4	17.9	16.4
ENSG00000132465	JCHAIN	14.2	-0.9217	0.0005312	0.7	1.3	1.5	1.2	0.6	1	0.8	1.5	1.9	1.6	3	2.4	1.4	2.5	2.7	2.2
ENSG00000163145	C1QTNF7	2.304	-1.454	0.0005313	0	0.1	0	0	0	0	0.1	0	0.2	0.6	0.6	0.3	0.3	0.1	0.4	0.1
ENSG00000164032	H2AFZ	454.3	0.3076	0.0005313	82.7	80.4	78	71	99.8	83.6	86.3	89.2	60.3	60.8	63.5	62	73.2	73.5	68.9	78.3
ENSG00000161202	DVL3	1859	0.1883	0.0005344	61.4	61.2	58	60.2	55.5	56.4	53.6	53.4	50	46.7	47.3	47.3	53.9	53.8	51.9	52.3
ENSG00000172548	NIPAL4	4.341	1.402	0.0005352	0.3	0.1	0.1	0.4	0.4	0.5	0.3	0.5	0	0.1	0.1	0.1	0	0	0	0.2
ENSG00000004142	POLDIP2	907.5	0.1924	0.0005352	60.9	55.2	57.6	55.4	54.1	57.5	60.1	50.4	52.9	51	52.4	49.8	48.5	46.1	46.8	47.3
ENSG00000159128	IFNGR2	752.9	-0.2651	0.0005352	33.8	33.6	34.9	34.8	42.3	41.8	42.5	40.4	48.1	44.7	44.4	48.3	42.3	42.6	46	49.5
ENSG00000100599	RIN3	688.5	0.6003	0.0005358	22.4	19.1	18.7	20	13.2	14.4	14.6	11	9.7	9	8.7	8.2	14.7	12.8	11.5	11.8
ENSG00000182004	SNRPE	446.6	0.2533	0.0005386	119.5	121.1	111.3	111.9	104.2	110.6	109.1	111.4	82.5	89.5	91.7	83	107.9	94.1	99.1	105.4
ENSG00000156876	SASS6	125.5	-0.4412	0.0005389	3	3.4	3.6	3.4	3.3	4.1	2.9	4	4.7	5.7	5.5	5.3	3.7	4.8	3.9	4.2
ENSG00000183793	NPIPA5	49.83	-1.144	0.0005431	1.9	1.4	2.2	1.7	0.5	0.5	0.6	0.7	2.1	1.8	1.6	2.6	3.3	4.7	4.7	4.5
ENSG00000196839	ADA	138.2	0.4308	0.0005453	11.6	9.5	11.4	9.6	8	8.4	8.8	7.8	7.9	5.7	8	7.9	6.4	6.5	6.5	6.5
ENSG00000172531	PPP1CA	955	0.1905	0.0005458	51.9	43.7	50.9	46	50.6	46	49.2	44.4	45.8	41.6	43.3	41.5	41.6	39.8	40.3	41.6
ENSG00000188042	ARL4C	998.2	-1.364	0.0005478	13	12.9	12	14	74.6	67.7	67.2	68.2	77.2	83.2	80.2	84.5	256.6	251.8	262.5	263.3
ENSG00000117868	ESYT2	3115	0.1105	0.0005537	70.7	72.1	72.4	72.2	68.8	69.5	68.4	68.6	65.7	66	62.1	61.5	65	66.2	66.9	67.7
ENSG00000175895	PLEKHF2	127.3	-0.373	0.0005537	8.5	9.8	10.4	9	10.8	8	7.8	11.7	12	13.3	12.5	13.8	11.4	12.8	11.4	12.1
ENSG00000164603	C7orf60	698.4	0.5579	0.0005543	42	52.9	47.8	44.3	39.2	34.2	32.7	40.1	31.3	39.3	31.7	33.3	20.7	22.3	22.6	21.8
ENSG00000155016	CYP2U1	284.4	0.3807	0.0005599	14.6	15.5	14.5	13.4	10.5	10.4	10.7	12.2	8.6	9.4	9.2	9.7	10.9	10	10.4	9.7
ENSG00000107362	ABHD17B	141.5	0.4442	0.0005607	11.7	14.5	14.1	13.1	10.3	10.1	9.1	11.4	8.1	10.4	9.8	8.7	6.8	8	8.9	8.2
ENSG00000142327	RNPEPL1	706.1	0.2769	0.0005649	38.4	30.9	31.8	31.6	32.8	35.5	36.7	31.4	30.7	27.7	27.6	25.2	32.5	25.8	27.5	24.6
ENSG00000088899	RP5-1187M17.10	157.1	-0.3166	0.0005721	4.3	4.4	4.5	4.1	4.3	4.8	4.9	4.3	5.5	4.7	5	5.2	6.1	6.2	6.3	5.5
ENSG00000156103	MMP16	113.7	1.112	0.0005726	5.3	6.5	5.5	4.9	5.6	5	5.1	6.6	3.7	3.9	3.3	3.1	0.8	0.7	0.9	0.9
ENSG00000148468	FAM171A1	598.5	0.5662	0.0005856	20.9	20.1	20.2	20.4	13.7	14.5	15.6	13.4	13.4	14.9	14.2	12.9	10.1	9.5	8.5	8.8
ENSG00000162402	USP24	828.7	-0.216	0.0005873	5.7	6.4	6.2	6.3	6.4	6.5	6.3	6.7	6.4	7.4	6.6	7.2	7.6	7.9	7.5	8
ENSG00000182512	GLRX5	276.6	0.2656	0.0005873	27	29.3	26.2	24.5	23.1	23.4	24.2	23.5	21.9	18.9	20.3	20.4	21.8	23.5	20.8	19.7
ENSG00000176903	PNMA1	943	-0.2737	0.0005921	47.9	47	46	44.8	57.4	58.6	56.4	56.5	67.6	66.6	63.3	58.6	65.9	62.2	58.2	59.5
ENSG00000204682	CASC10	94.12	-0.9208	0.0005991	14	12.1	10.8	8.1	8.9	8.9	8.3	6.2	26.7	28.5	28.2	29.3	11.9	12.1	12.2	10.4
ENSG00000006007	GDE1	750.7	-0.2833	0.0006004	38.7	41.3	41.7	40.9	44.5	43.6	42.9	46	56.1	54.2	60.2	58.3	46.5	45	48	45.8
ENSG00000152763	WDR78	42.51	-0.7359	0.0006016	0.4	0.8	0.6	0.6	1.1	0.5	0.8	0.9	1.2	0.8	1.1	0.9	1.4	1.7	1.5	1.3
ENSG00000105854	PON2	800.6	-0.2032	0.000603	35.5	42.1	41.3	42.3	37.8	36.1	39.5	43.5	44	44.1	45.9	47.5	43.9	44.4	48.1	48.7
ENSG00000159231	CBR3	22.3	-0.807	0.000603	2	1	1.3	1.4	1.2	1	0.9	0.7	2.1	1.6	1.7	2.2	3	2.2	2.1	2.9
ENSG00000167552	TUBA1A	3080	-0.2265	0.0006032	130.4	116.8	123.4	121.9	121	121.5	121.9	112.2	162.6	151.1	154.8	143.4	137.7	124.9	128.8	131.8
ENSG00000006757	PNPLA4	131.2	0.7487	0.0006129	18.7	19.5	18	19.7	9.1	10.5	7.5	10	8	8.3	8.5	6.7	7.8	9.4	8.7	7.3
ENSG00000069535	MAOB	3.912	-1.404	0.0006129	0	0	0	0	0	0	0	0	0	0	0.1	0	0.5	0.7	0.5	0.6
ENSG00000186047	DLEU7	3.102	1.375	0.0006134	0.4	0.3	0.3	0.6	0.5	0.5	0.5	0.7	0.2	0.2	0	0.2	0.1	0	0.1	0.1
ENSG00000173611	SCAI	164.5	0.357	0.0006188	5.3	6.4	6.5	6.2	5.8	5.5	5.3	6.7	4.4	5.6	4.1	5.2	3.7	4.3	4.9	5
ENSG00000137054	POLR1E	242.6	0.2728	0.0006189	10.6	9.8	11	9.7	11.9	11	11.2	10.3	7.7	8.1	8.6	8.2	10	9	9.2	9.7
ENSG00000147044	CASK	728.1	-0.5776	0.0006189	11.8	13.5	13.9	13.6	13.9	13.3	12.4	13.4	13.9	15	14.1	15.5	24.5	26.2	26	25.7
ENSG00000101224	CDC25B	343.6	-0.3896	0.0006191	10.9	8.6	8.5	9.9	12.7	12.1	12	12.8	12.1	13.2	13.7	14.1	15.4	16.2	15.5	15
ENSG00000141258	SGSM2	594.3	-0.279	0.0006193	10.2	8.9	9	9.2	11.3	11.7	11.5	9.5	12.1	12	12.4	11.9	13.7	13.1	11.3	12.5
ENSG00000110721	CHKA	94.89	-0.4327	0.0006256	2.8	3.2	3	3	4.6	3.4	3.4	3.7	4.9	5.5	4.3	3.8	4.3	4.8	4.7	4.3
ENSG00000148339	SLC25A25	173.8	0.2792	0.0006318	6	5.9	5.9	5.8	6.8	6.3	5.9	5.4	4.8	4.3	4.8	5.4	5.2	5.2	5	4.6
ENSG00000145687	SSBP2	344.8	-0.4056	0.0006371	14.9	15.8	14.5	15	17.1	16.9	16.2	19	16.5	17.9	18.6	20.2	23.1	25.4	23.7	26.8
ENSG00000108379	WNT3	68.29	0.5052	0.0006379	4	4.7	5.4	4.3	4.9	5.4	5.6	4.6	4	4.4	3.3	4	2.9	3.2	2.8	2.4
ENSG00000197355	UAP1L1	210.6	-0.5612	0.0006384	7.7	6.5	6.6	6.9	5.7	6.4	7.4	5.4	13.6	11.8	11.9	11.5	8	7.2	7.8	7.3
ENSG00000177888	ZBTB41	469.6	0.4032	0.0006429	12.2	15.9	13.9	14.1	11.1	10.4	10.7	13.1	8.8	11.2	10.7	11.1	8.2	9	8.7	8.5
ENSG00000127955	GNAI1	407.5	0.5706	0.0006467	33	32	32.9	30.6	29.3	25.4	24.6	29.9	23.8	22.5	23	28.4	12.3	14.9	15.6	16.8
ENSG00000270885	RASL10B	25.88	0.9477	0.0006589	3.6	2.9	2.4	3.8	4.7	3.4	4.1	4.7	1.9	2.1	2.6	3.4	0.8	1.1	1.1	0.9
ENSG00000153029	MR1	580.7	-0.4348	0.0006609	30.9	29.2	29.7	29.3	29.8	33.8	31.3	33.1	52.1	50.8	47.8	50.1	33	34.8	32.7	35.5
ENSG00000131981	LGALS3	1257	-0.6667	0.0006651	50.2	47.6	50.1	53.3	96.5	89.5	90.2	97.1	101.8	93.4	104.2	98.5	129.6	134.1	132.8	143.3
ENSG00000176222	ZNF404	102.6	-0.5201	0.0006681	3.3	2.3	2.6	3.1	4	3	3.5	4.1	4.4	4	3.6	4.1	5.3	5.4	5.4	5.4
ENSG00000177363	LRRN4CL	135.1	-1.388	0.0006687	2.8	1.9	2.2	1.5	5.9	6.2	6.9	6.3	4	4.9	5.5	4.8	31.5	35.3	38.1	36.6
ENSG00000081189	MEF2C	99.64	-1.044	0.0006704	2	2.6	1.8	2.1	3.2	2.3	2.2	3.2	8.2	9.4	8.9	9	2.5	2.6	2.7	3.2
ENSG00000164733	CTSB	17970	0.2681	0.0006704	1194.3	1155.5	1162.9	1159.9	1313.9	1331.8	1343.2	1242.9	1191.5	1125.7	1134.9	1048.1	969.1	913	916.3	912.4
ENSG00000168273	SMIM4	93.97	-0.443	0.000672	17	23.3	18	15.3	18.3	19	19.2	18.3	27.3	21.3	30.4	24	20.3	22.4	29.7	27.5
ENSG00000140022	STON2	1.827	-1.429	0.000672	0	0	0	0	0	0	0	0	0	0.1	0	0.1	0.1	0.1	0.1	0.2
ENSG00000155511	GRIA1	414.9	-1.406	0.0006738	1.5	1.5	1.8	1.7	0.4	0.6	0.5	0.6	0.4	0.7	0.5	0.4	33.3	33.9	33.9	33.3
ENSG00000198642	KLHL9	822.7	-0.2376	0.000674	24.3	27.2	26.3	25.7	27.2	26.7	24.7	27.9	29.8	34.4	33.1	34.7	26.9	29.5	27.9	31.8
ENSG00000177464	GPR4	8.824	1.273	0.0006753	1.2	1.3	1.4	0.9	0.5	0.2	0.3	0.7	0.4	0.4	0.4	0.1	0.2	0.1	0.1	0.2
ENSG00000157240	FZD1	1264	-0.568	0.0006758	37.5	35.5	37	38.5	30.4	30.1	30.1	28.4	38.7	37.4	37.1	37.1	65.3	61.4	60.9	65.3
ENSG00000175356	SCUBE2	81.72	-0.7708	0.0006758	1.5	0.9	1.2	1.5	1	1.1	1.3	1.2	2.9	2.7	3.3	2.4	1.3	1.4	1.5	1.7
ENSG00000171469	ZNF561	335.5	0.2724	0.0006769	15.5	16.3	14.3	15.9	13.9	14.8	14.6	15.7	13.4	13.5	13.3	14.5	11.3	10.7	11.2	12.1
ENSG00000187942	LDLRAD2	37.51	0.6247	0.0006804	4.2	4.9	3.6	3.3	3	3.5	3.9	2.5	2.3	2.2	1.9	3.1	2.1	2.3	1.9	2.4
ENSG00000178537	SLC25A20	199.4	-0.3597	0.0006818	12.5	11.9	11.4	10.4	13.4	11.4	11.6	10.4	16	16.3	18.6	15.4	14.4	14	12.1	13
ENSG00000093144	ECHDC1	534.1	-0.2921	0.0006818	23.8	28.9	26.9	26.4	27.4	29.9	25.6	28.8	30.3	36.7	37.7	38.3	28.5	30.9	30.6	34.1
ENSG00000102802	MEDAG	564.4	1.149	0.0006818	88.7	94	94.2	90.9	25.1	24.8	23.6	25.5	31.3	28.5	28.8	31.4	12.6	13.3	13	13.1
ENSG00000162783	IER5	745.7	-0.2053	0.0006819	49	44.5	47	42.1	44.7	48.3	46.1	41.6	52	51.1	52.7	49	60.5	50.1	51.9	51.7
ENSG00000022267	FHL1	3499	0.5772	0.0006828	283.9	298.3	311.4	315.9	168.8	166.2	171.1	174.7	147.1	152.1	147.1	149.7	156.1	158.4	165.5	168.7
ENSG00000196535	MYO18A	700.2	-0.2728	0.0006859	7.1	6.2	6.3	6.6	5.9	7.2	6.8	5.5	8	8.3	8.1	7.6	9	7.4	7.5	6.6
ENSG00000102908	NFAT5	1763	-0.2718	0.0006896	18.7	23.9	21	22.3	22.9	20.4	20.4	23.6	21.6	27.3	23.5	25.9	26.4	28.7	27.6	28.5
ENSG00000092203	TOX4	899.8	0.1443	0.0006906	29.2	30.5	29.6	29.8	30.1	29.9	31.1	28.6	27	25.6	25.4	26.3	28.8	27.1	28	27.6
ENSG00000030419	IKZF2	142.7	-0.4714	0.0006969	3.2	4.1	3.3	3.2	4.7	4.8	4.9	6	5.6	5.9	6.4	6	5.5	6.6	5.8	6.1
ENSG00000071246	VASH1	57.75	-0.4582	0.0007028	2.3	2	2.2	1.7	2.4	2.2	2.2	2.1	2.7	2.8	2.9	2.7	3.9	2.9	2.9	2.9
ENSG00000113328	CCNG1	1514	-0.2186	0.0007042	91.7	102.4	97.2	95.3	102.7	94.9	88.5	114	101.6	111.3	115.3	121.1	109.5	117.6	117.3	122.4
ENSG00000141582	CBX4	375	0.2832	0.0007059	16.8	12.9	14.7	13.6	15	15.7	15.2	13.8	11.6	10.7	11.1	11.1	14	12.4	13.3	12.4
ENSG00000173218	VANGL1	463.6	0.2477	0.0007069	20.7	21.9	22.3	21.3	19	21.1	18.8	19.9	17.6	18.8	19.5	19	16.5	16	16	15.5
ENSG00000178222	RNF212	27.95	1.093	0.0007093	0.9	0.8	0.8	1.4	2.1	1.8	2.2	2.6	0.3	0.3	0.3	0.4	0.9	0.9	0.7	1
ENSG00000064300	NGFR	5.082	-1.424	0.0007093	0	0	0	0.2	0	0.1	0	0	0.1	0.1	0.1	0.1	0.7	1	0.8	1
ENSG00000105137	SYDE1	1558	0.2353	0.0007171	52.9	44.1	45.6	48.1	45.8	48.5	47.2	40.4	43.2	38.9	42.6	36.8	43.2	37.6	38.2	35.7
ENSG00000181381	DDX60L	299.7	0.2611	0.0007245	3.9	4.4	4.1	4.1	4	3.9	3.9	4.6	3.3	3	3.1	3.4	3.3	3.9	3.7	3.7
ENSG00000074266	EED	183	-0.2731	0.0007317	7	7.5	6.9	7.4	8.1	8.1	7.4	8.4	9.9	9.6	9.8	8.6	8.8	8.5	8.9	9.5
ENSG00000072133	RPS6KA6	56.23	0.9277	0.0007317	2.3	3.4	3.1	3.1	1	1.4	1.1	1.5	0.7	0.8	1	1.2	0.7	1.3	1.2	1.1
ENSG00000115825	PRKD3	887.1	-0.3957	0.0007347	15.5	17.4	17.1	17.3	19.7	17.4	17.2	22.1	25.4	27.6	27.1	29.1	19.4	20.8	20	20.7
ENSG00000116016	EPAS1	7362	0.6197	0.000735	210.2	206.1	201.7	203.6	239.6	240.1	242.9	233	100.3	99.1	94.5	100.2	185.9	182.9	182.9	185
ENSG00000164035	EMCN	23.01	1.387	0.0007366	0.9	0.8	1.8	1.2	5.2	4.7	5	5.6	1.4	1.1	0.8	1.2	0.2	0.2	0.1	0.1
ENSG00000142192	APP	15550	-0.3707	0.0007412	311.7	298.5	312.1	308.3	409.1	418.6	423.3	407	440.2	421	418.1	429.3	507.6	512.9	509.5	513.4
ENSG00000163527	STT3B	2816	0.3064	0.0007448	81.3	90.3	87.4	87.3	78.4	72.2	68.1	83.3	69.9	72.2	70.2	75.4	56	57.1	60.7	61.7
ENSG00000176842	IRX5	461	-0.6769	0.0007459	13.1	11.3	11	12.1	14.9	16.3	15.2	14.4	29.9	28.9	29.2	29.3	16.8	14.8	14.7	14.9
ENSG00000114125	RNF7	844.2	0.1576	0.0007461	116	116.4	124.2	118.1	111.3	112	112.3	119.5	106.3	106.4	112.9	102.2	100.4	98.9	99.6	107.5
ENSG00000100979	PLTP	107.3	-0.5106	0.0007477	3.9	2.8	3.5	3	4.6	4.3	4.4	4	6.7	6.2	6.4	6.1	5	5.2	4.2	4.3
ENSG00000198908	BHLHB9	59.2	-0.6284	0.0007553	1.2	1.5	1.1	1.5	2.2	2.4	2	2.7	2.7	3	2.7	2.5	2.9	3.1	3	2.9
ENSG00000171680	PLEKHG5	156.9	0.4866	0.0007558	4.7	3.9	3.7	4	3.1	3	2.8	2.3	2.5	2.1	2.6	2.5	2.7	2.5	2.2	2.3
ENSG00000149177	PTPRJ	672.6	0.5351	0.0007612	15.7	15.6	16.4	15.7	9.7	9.3	9.7	10.1	8	7.8	8	7.6	9.2	9.1	9.5	10.3
ENSG00000162728	KCNJ9	1.841	1.418	0.0007621	0.2	0.1	0.1	0.1	0.3	0.2	0.2	0.2	0	0.1	0	0	0	0	0	0
ENSG00000198108	CHSY3	98.36	1.253	0.0007671	5.9	5.2	6	6.2	1.5	1.5	1.5	1.6	1.9	1.7	1.6	1.9	0.4	0.6	0.6	0.4
ENSG00000181722	ZBTB20	24.31	-0.7277	0.0007683	0.6	0.5	0.5	0.7	0.4	0.4	0.5	0.6	0.7	0.9	1.1	0.8	0.7	1.2	1	0.7
ENSG00000187608	ISG15	107.7	0.4568	0.0007713	17.9	16.7	16.2	15.4	17.5	17.1	15.6	13.1	15.3	14.3	11.6	12.7	12.1	8.8	10	8.8
ENSG00000163491	NEK10	31.35	-0.6775	0.0007806	0.3	0.5	0.3	0.4	0.4	0.5	0.3	0.7	0.6	0.6	0.7	0.6	0.6	0.8	0.8	0.8
ENSG00000173039	RELA	1277	0.2416	0.0007845	53.6	46.9	51	50	45.7	54.3	53.4	44.2	47.7	44.3	45.7	39.7	41.7	40.7	40	37.5
ENSG00000100336	APOL4	8.133	-1.204	0.0007862	0.1	0.2	0.3	0	0.4	0.2	0.1	0.2	0.3	0.6	0.3	0.6	0.6	0.7	0.7	1
ENSG00000169504	CLIC4	14980	0.5315	0.0007903	1599	2007.3	1837.4	1839.2	1216.4	1129.2	1080.9	1350.4	1072.6	1207.8	1144.7	1230.7	810.9	904.1	904.1	953
ENSG00000115486	GGCX	848.8	-0.3	0.0007912	23.7	22.3	22.8	23.5	19.7	20.1	18.9	19	29.5	29.7	27.7	28.1	23	25.1	23.2	23.6
ENSG00000101182	PSMA7	1257	0.1944	0.0007913	108.2	93.1	106.9	99.8	94.7	90.9	96.9	89.2	82.8	81.7	84.7	80.1	87.2	85.1	93.4	86.2
ENSG00000185070	FLRT2	2492	0.9649	0.0008	133.6	151.3	141.1	145.5	81	77	75.7	82.1	71.6	76.8	74.3	78.3	25.5	26.7	28.2	28.3
ENSG00000177721	ANXA2R	9.704	-1.013	0.0008126	0.4	0.6	0.4	0.5	0.7	1	0.8	0.9	1.2	2.2	1.1	1.3	2.2	1.4	1.3	1.4
ENSG00000120868	APAF1	427.2	0.3304	0.0008126	7.8	8.6	8.3	8.5	7.2	7.9	7.7	8.5	6.7	7.4	6.9	7.7	5.1	5.5	6.3	5.5
ENSG00000180304	OAZ2	1189	-0.229	0.0008134	101.8	106.2	115.1	110.4	97.3	107.7	97.2	104.2	140.3	133.3	124.2	132.3	114.7	111.7	113.8	115.5
ENSG00000138867	GUCD1	872.9	0.1493	0.0008134	66.9	62	63.6	62.5	64.3	65.1	65.3	57.6	59.4	58.9	58.7	57.8	56	55.3	55.8	55.3
ENSG00000113369	ARRDC3	1253	-0.8792	0.0008203	38.1	39.6	38.2	40	51.6	46.1	43.8	51.1	46.5	45.8	45.8	46.8	125.5	122.9	125.3	131.9
ENSG00000179041	RRS1	140.8	0.339	0.0008247	10.1	10.5	10.1	9	8.2	9.5	8.5	8.1	8	6.9	7	6.2	8.6	7.4	7	7.3
ENSG00000166135	HIF1AN	1025	0.1331	0.0008332	63.7	65.4	67.2	64.3	66.6	68.8	62.9	68.2	60.5	61.9	59.2	58	62.6	58	62.1	58.2
ENSG00000181472	ZBTB2	196.9	0.3562	0.0008396	10.3	10.4	10.3	9.9	8.7	8.4	7.2	8.7	7.1	7.7	6.9	7	8.2	6.5	6.1	8.1
ENSG00000243317	C7orf73	814.7	0.2061	0.0008397	272.6	295.4	277.5	269.3	259.5	248.7	244	248.4	239.8	222.4	246.5	247.9	220.9	207.8	218.7	228.6
ENSG00000136827	TOR1A	713.9	0.1719	0.0008433	52.1	49.9	49.9	50.2	46.3	47.5	48.8	45.8	46.5	45.1	45	41.2	45.1	41.5	40.6	41.9
ENSG00000134802	SLC43A3	82.31	-0.3941	0.0008444	2.6	3	3	2.8	3.5	2.9	3.4	2.9	4.8	4.1	3.5	4.4	3.8	3.8	3.8	3.7
ENSG00000188010	MORN2	117.3	-0.4187	0.0008446	18.2	19.6	17.2	20.3	16.3	17.4	19.6	19.8	21.1	17.1	26.1	23.6	26.5	28	26.3	30.7
ENSG00000114853	ZBTB47	755	-0.318	0.0008455	22.1	19.9	18.7	19.6	18.4	20	19	16.5	28.4	26.6	25.7	25.9	24.3	20.3	22	19.7
ENSG00000054282	SDCCAG8	307.4	0.3391	0.0008458	7.9	9	8.7	8.3	10.6	9.9	9.5	10.9	7.6	7.7	8.3	8.6	6.2	7.1	6.2	7.2
ENSG00000256660	CLEC12B	1.188	-1.37	0.0008531	0	0	0	0	0	0	0	0	0.1	0.1	0.3	0.1	0.2	0.2	0.1	0.2
ENSG00000160209	PDXK	1239	0.4512	0.0008642	59	53	52.3	52.2	48.2	48.1	47.2	42.3	48.3	44.8	41.7	38.4	32	29.2	30	27.4
ENSG00000160216	AGPAT3	1506	0.1917	0.0008698	95.2	91.8	92.6	91.3	87.2	93.1	93.8	87.8	90.3	83.4	86.6	80.7	80.2	74.7	74.1	71.4
ENSG00000162105	SHANK2	40.29	0.7717	0.0008732	0.5	0.5	0.4	0.4	0.7	0.7	0.6	0.6	0.2	0.2	0.2	0.2	0.4	0.4	0.5	0.3
ENSG00000109667	SLC2A9	49.54	-0.5302	0.0008751	1.6	1.5	1.4	2.1	1.2	1.7	1.4	1.4	2.6	1.8	1.8	2	2.3	2.5	2.6	2.6
ENSG00000107581	EIF3A	4368	0.09173	0.0008796	69.6	69.1	69.7	69.3	71.3	68.8	70.8	71.9	62.9	65	64.2	65.5	64.3	67.9	68.5	67.8
ENSG00000136144	RCBTB1	320.2	-0.2281	0.0008814	10.8	13.4	12.4	12.4	11.1	11.2	11.6	12.3	14	14.9	14.7	14.7	13	12.8	14	13.7
ENSG00000244274	DBNDD2	7.173	1.079	0.0008823	0.6	0.8	0.5	0.4	0.8	0.6	0.7	0.8	0.4	0.2	0.3	0.2	0.2	0.1	0.4	0.2
ENSG00000185960	SHOX	120.2	1.399	0.0008886	14.9	13.1	12.3	12.3	1.8	2.2	2.1	2.3	1.7	1.7	1.5	1.2	0.1	0.1	0.1	0.1
ENSG00000180481	GLIPR1L2	6.333	-1.128	0.0008889	0.2	0.1	0.1	0.1	0.4	0.2	0.2	0.3	0.5	0.6	0.4	0.4	0.5	0.5	0.7	0.6
ENSG00000166387	PPFIBP2	218.1	0.366	0.0008891	5.7	5.7	5.2	4.9	5.2	5.7	5.1	5.3	3.8	3.7	3.2	3.3	4.7	4.8	4.8	4.6
ENSG00000163516	ANKZF1	537.8	0.2737	0.0008968	21.3	18	17.3	18.1	15.8	15.8	16.2	16.7	16.7	14.3	15.6	13.5	13.6	14.2	13.7	13.6
ENSG00000151914	DST	6072	-0.3641	0.0008968	11.1	11.4	10.4	11.2	12.1	11.9	12.2	13	16.1	18.4	16.3	18.6	12.6	13.6	12.6	12.5
ENSG00000113273	ARSB	1334	-0.2498	0.000908	53.1	53.4	52.4	52.2	43.1	43.1	43.9	44.1	59.8	64.5	58.9	55.6	54.4	53.5	57	55.3
ENSG00000140391	TSPAN3	2829	-0.2733	0.0009113	215	207.6	215.6	209.1	227.6	224.7	210.5	223.1	289.7	290.6	298.9	294.6	234.2	227.7	226.5	236.4
ENSG00000076258	FMO4	16.22	-0.8079	0.0009191	0.4	0.4	0.4	0.4	0.4	0.3	0.6	0.5	0.8	1	0.5	0.8	0.9	0.8	1.1	0.6
ENSG00000125991	ERGIC3	1777	-0.2458	0.0009231	78.7	67.7	72.9	74.4	82.8	86.3	86.8	70.7	103.1	89.3	93.9	86.1	101.1	89.6	87.2	86
ENSG00000139990	DCAF5	947.7	-0.1378	0.0009239	19.3	20.1	18.4	20.2	20.9	20.4	20.2	19.4	21	22	22.2	22.7	20.9	22.3	21.7	22
ENSG00000170088	TMEM192	279.4	-0.3107	0.0009266	19.9	22.4	22	21.1	17.2	16	18	17.9	25.8	26.4	24.7	26.2	21.6	22.6	21.5	23.7
ENSG00000211450	C11orf31	225.6	0.4267	0.0009289	50.8	41	47.5	40.5	49.7	42.9	48.8	41.7	39.9	36.2	42.9	37.8	31.4	26	27.7	26.3
ENSG00000197969	VPS13A	781.9	0.538	0.000931	6.5	8.2	6.8	7.5	5	4.5	4.8	6	3	3.5	3.6	4	4.6	4.7	5	5.1
ENSG00000151835	SACS	1576	-0.4537	0.0009319	6.2	7.4	6.5	6.7	5.8	5.4	5.2	6.3	9	10.4	9.9	11.2	6.5	7	7	7.3
ENSG00000159387	IRX6	1.913	-1.339	0.0009319	0	0	0	0	0	0	0	0	0.1	0.1	0	0	0.3	0.2	0.4	0.3
ENSG00000102471	NDFIP2	437.6	0.6407	0.0009352	38.1	44.2	44.1	42.1	27.2	28.4	21.5	29.4	24.1	25.1	26.8	28.2	15.9	15	18.8	18
ENSG00000187994	RINL	28.38	-0.6295	0.0009533	0.7	0.8	1	0.7	0.8	0.9	0.7	0.8	1.7	1	1	1.2	1.2	1.4	1.2	1.3
ENSG00000076053	RBM7	498.4	0.2839	0.0009564	34.9	36.3	38.6	36.7	33.1	30.3	29.1	33.3	27.9	29	29.1	31.8	23	26.2	26.9	29.4
ENSG00000204287	HLA-DRA	2.74	-1.388	0.0009597	0	0	0.1	0	0	0.1	0	0.1	0.2	0.2	0.2	0	0.4	0.8	0.9	0.8
ENSG00000126821	SGPP1	592.8	0.275	0.0009632	32.5	36.4	32.6	34.2	30.9	27.8	26.3	32.1	24	28.3	25.8	25.9	22.9	25.2	28.5	28.1
ENSG00000163625	WDFY3	1278	-0.1779	0.0009671	6.7	7.2	7.2	7.1	7.2	7.4	7.4	8.1	7.5	8.9	7.7	8.3	8.1	8.7	8.3	8.3
ENSG00000103449	SALL1	102	-1.179	0.0009679	0.4	0.4	0.3	0.3	1.4	1.4	1.5	1.2	3.3	3.4	3.9	3.2	1.6	1.5	1.5	1.3
ENSG00000109061	MYH1	101.6	1.264	0.0009779	2	1.6	1.6	1.5	1.7	1.8	1.8	2	0.9	1	0.9	0.8	0.1	0.1	0.1	0.1
ENSG00000104888	SLC17A7	5.619	-1.371	0.0009794	0.1	0.1	0	0	0.1	0	0.1	0.1	0	0	0.3	0.1	0.7	0.7	0.6	0.4
ENSG00000174945	AMZ1	19.04	-0.8014	0.0009815	0.4	0.4	0.4	0.4	0.8	0.8	0.7	0.7	1	0.7	1	0.8	1.4	1.2	1.2	1.2
ENSG00000046604	DSG2	143.6	1.367	0.0009815	8.1	8.7	8.9	9.6	1.5	1.3	1.6	1.5	0.6	0.6	0.6	0.8	0	0	0	0.1
ENSG00000198753	PLXNB3	162.7	-0.9656	0.0009825	1.6	1.4	1.3	1.4	0.6	0.8	0.8	0.7	1.5	1.1	1.5	1.3	3.8	3.4	3.3	3
ENSG00000198498	TMA16	191.4	0.2565	0.0009857	15	18	17.7	16.6	17.4	16.4	16.1	17.3	13.9	12.2	14	14.6	13.9	14.5	15.1	14
ENSG00000100413	POLR3H	348.7	-0.3564	0.0009958	26.6	19.9	22.7	23.6	19.8	20.4	21.4	17.8	27.3	24.9	25.1	22.9	33.9	28.7	29.9	28.8
ENSG00000049323	LTBP1	3387	0.4653	0.001003	43.8	43	44.6	44.9	53.6	52.5	53.9	53.5	42	43.6	42	41.5	27.2	27.6	28	27.7
ENSG00000176293	ZNF135	94.14	-0.527	0.001008	2.1	2	2	1.4	3.6	2.6	2.6	2.1	3.1	3.2	3.4	2.8	3.6	3.5	3.7	3.6
ENSG00000180182	MED14	755.6	-0.1525	0.001008	10.5	10.4	10.6	10.9	10.1	9.8	10.1	11.2	11.1	12.4	11.6	12.1	11.7	11.2	11.4	11.4
ENSG00000163110	PDLIM5	1870	0.771	0.001009	57	67.3	64.5	63	51.9	49.1	47.5	53.1	41.9	45.6	44.1	45.2	17.3	19.9	19.6	19.6
ENSG00000077943	ITGA8	188.5	-0.9866	0.001015	1	1.1	0.9	1.1	3.4	3.8	3.6	3.9	4.8	4.5	5.9	5.6	5	5.4	5.6	5.4
ENSG00000163734	CXCL3	9.539	1.103	0.00102	2.8	3.7	4	2.8	2.2	3.7	1.6	1.3	0.8	0.9	0.7	0.6	1.4	1.1	2.3	0.6
ENSG00000104447	TRPS1	702.4	-0.7122	0.001024	5.2	6.1	5.2	5.5	11.7	11.2	10.8	11.9	12	13	11.9	12.6	15.1	16.9	16.6	16.7
ENSG00000241852	C8orf58	234.9	0.3618	0.00103	10.1	10.1	10.1	9.6	11.2	12.7	13	11.3	8	7.2	7.5	7.4	9.5	10.1	9	9.5
ENSG00000163026	C2orf44	92.39	-0.392	0.001033	1.9	2.4	2.3	2.2	2.1	2.6	2.8	2.7	3	3	3	3.7	2.7	2.9	3.4	3.4
ENSG00000128581	IFT22	232.4	-0.2862	0.001033	22.8	23.7	22.8	26.2	17.8	22.7	23.6	23.7	30.2	25.1	25.3	29.5	27.6	29.2	30.4	26.7
ENSG00000068366	ACSL4	1536	0.4179	0.001036	56.6	66.1	62	62.8	45.6	43.6	41.5	47.6	42.2	46.5	43	43.5	34.1	35	36.2	36
ENSG00000158089	GALNT14	5.873	-1.297	0.001042	0	0	0	0	0	0	0	0	0.9	0.7	0.6	0.9	0	0	0.1	0
ENSG00000100739	BDKRB1	43.39	1.033	0.001045	6.1	4.7	5	4.8	1.7	2.3	1.5	1.2	1.2	1.3	0.9	1.3	2	1.5	1.6	1.7
ENSG00000156675	RAB11FIP1	86.02	-0.5122	0.001046	1	1.1	1.1	1.6	1.1	1.2	1	1.2	1.3	1.7	1.3	1.4	2	1.9	1.8	2.2
ENSG00000108561	C1QBP	627.6	0.2314	0.001051	57	53.3	54.5	54.5	47.6	48	48.9	48.5	41.9	40.1	41.9	40.6	47.2	42.6	47	49.5
ENSG00000256087	ZNF432	165.7	-0.2957	0.001051	4.3	4.7	4.3	4.6	5.9	5.3	5.2	4.9	6	5.6	5.7	6.5	5.6	6.1	6.1	6.3
ENSG00000105426	PTPRS	1870	-0.3372	0.001058	19.8	17.1	17	17.8	17.9	19.2	19.2	17	20.5	20.6	18.9	18.8	28.1	25.5	26	25.3
ENSG00000189077	TMEM120A	234.4	-0.2891	0.001059	10.9	9.6	10.9	11	10.2	9.5	9.5	9	14.4	12.2	12.9	13.4	11.3	12.1	12.1	10.4
ENSG00000148908	RGS10	218.6	0.2278	0.001059	26.8	28	27	26.7	24.4	25.5	26	26.1	22.8	21.7	23.4	21.2	23.5	22	22.4	22.6
ENSG00000121274	PAPD5	337	0.3612	0.001059	11.3	13.8	13	13.1	10	11.1	9.2	11.1	8.5	10.2	9.2	10.6	7.4	8.3	8.7	8.9
ENSG00000135324	MRAP2	3.672	-1.286	0.001061	0.2	0	0.1	0.3	0.1	0.3	0.1	0.2	0.5	0.7	0.5	0.5	0.3	0.9	0.8	0.6
ENSG00000107937	GTPBP4	722.5	0.2426	0.001061	27	30.8	29.5	26.4	24.1	25.8	23.4	25.3	22.2	21.8	22.8	25.4	20.3	22.7	22.2	21.8
ENSG00000167523	SPATA33	41.77	-0.5294	0.001061	4.4	2.8	2.8	3.2	3.8	3.8	4	3	4.2	5.2	4.5	5.4	5.5	5.6	5.9	4.4
ENSG00000137509	PRCP	1184	-0.3216	0.001063	40.1	41.9	44	44.4	42.4	38.7	43.5	42.7	60.2	59.8	56.4	64.1	42.4	45	48.2	47.4
ENSG00000196814	MVB12B	150.2	0.3305	0.001066	13.7	11.6	10.9	11	9.8	10.5	9.5	9.5	8.9	8.9	9	8	8.6	9	8.1	8.1
ENSG00000104228	TRIM35	221.5	0.2623	0.001071	11.1	9.5	9.3	10.1	11.7	11.2	10.4	10.3	9.3	8.8	9.4	7.6	8.4	9.1	8.7	8.2
ENSG00000188211	NCR3LG1	30.43	0.916	0.001071	2.4	2.2	2.6	1.8	1.8	1.7	1.4	1.5	1.4	1.5	1.1	1.5	0.6	0.4	0.5	0.5
ENSG00000167371	PRRT2	18.57	-0.8263	0.001072	0.6	0.4	0.5	0.5	1	1.2	0.8	0.5	1.1	1.4	1.3	1.7	1	1.5	1.3	1
ENSG00000163132	MSX1	259.4	-0.9586	0.001073	13.1	11.5	13.3	12.6	12.1	10.2	10.2	9.8	40.3	37	38.6	37.2	12.4	12.6	12.5	10.2
ENSG00000274070	GATSL2	57.76	-0.5188	0.001074	2.9	2.5	2.6	2.9	3	3.9	4.3	2.5	4.6	5	4.5	5.5	4.5	4.1	3.8	3.6
ENSG00000117859	OSBPL9	829.7	0.5397	0.001087	29.3	30.6	31.7	32.1	17.8	18.3	18.2	19.3	14.4	15	15.3	16.3	18.3	18	17.4	18.9
ENSG00000105926	MPP6	201.3	0.6047	0.001087	9.8	11.3	12.5	9.9	7	6.8	7	8	4	4.5	4.6	5.1	7.1	7.1	7	7
ENSG00000254122	PCDHGB7	244.1	-0.3438	0.001088	5.4	5	5.8	5.5	4.1	4.9	4.2	4.8	7.4	6.6	6.6	7	5.8	5.4	5.9	5.8
ENSG00000104219	ZDHHC2	399.6	0.605	0.001094	27.3	30	29	31	28.8	25.4	27.3	28.5	12.5	12.9	11.7	14.2	20.4	23.8	25.4	25.3
ENSG00000153046	CDYL	320.7	0.2557	0.001096	12.5	13.1	10.8	12.3	12.5	10.6	12.4	13	10.3	9.3	9.1	9.4	10.3	10.4	11.5	11
ENSG00000181404	WASH1	43.65	0.6152	0.001102	2.3	2	1.6	2	2.7	2.8	3.7	2.6	1.5	1.4	1.5	1.3	1.7	1.8	1.9	1.5
ENSG00000133265	HSPBP1	238.3	0.2648	0.001105	16.9	15.1	14.4	14.8	16.2	17.1	16.1	13.7	13.4	11.7	12.7	11.7	14.5	13.4	13.7	12
ENSG00000024422	EHD2	10430	0.2009	0.001111	454	413	420.1	413.9	409.6	436	441.8	392.3	411.5	391.1	395.9	371.7	363.9	338.4	341.1	325.8
ENSG00000117791	MARC2	63.73	-0.5027	0.001116	3.3	2.6	3.7	3	3.9	3	3.3	3	3.9	4.1	4.7	3.3	4.5	5	6.1	5.4
ENSG00000196611	MMP1	425.7	1.348	0.00112	4.4	4.9	5.2	5.1	61.6	60.5	58.9	56.9	7.3	6.7	5.2	6.4	6.9	7.1	7.7	7
ENSG00000165030	NFIL3	498	0.3761	0.001121	28.7	29	27.8	26.7	25	23.1	24	25.3	15.8	18	16.4	17.5	22.9	23.5	24.2	22.3
ENSG00000180332	KCTD4	10.1	-1.212	0.001129	0.2	0.2	0.2	0.4	0.5	0.7	0.2	0.8	0.9	0.6	0.5	0.6	1.6	1.6	2.4	1.9
ENSG00000111860	CEP85L	283.3	-0.3181	0.00113	5.6	7	6	6.5	6.3	6.4	5.5	7.5	6.6	7.6	7.3	7.7	7.9	9	8.3	9.3
ENSG00000138363	ATIC	607.4	0.166	0.001131	20.5	20.4	21.2	22.1	21.8	21	21	22.1	19.1	16.9	20.2	19.7	18.1	18.5	19.2	19.5
ENSG00000125686	MED1	832.6	0.1453	0.001131	11.3	11.6	11.8	12	10.9	11.6	11.3	11.9	10	9.9	10.6	10.5	10.2	10.3	10.9	11.3
ENSG00000133243	BTBD2	1128	0.217	0.001131	47.3	39.6	40	42.1	43.6	43.4	44.5	38.5	40.5	34.3	38.7	33.8	39.3	35.2	36.2	33.3
ENSG00000145428	RNF175	2.592	-1.332	0.001133	0.1	0	0	0	0	0	0	0	0	0.1	0.1	0.2	0.6	0.5	0.8	0.2
ENSG00000011347	SYT7	8.725	1.315	0.001133	0.1	0.1	0.2	0.1	0.9	0.6	0.7	0.6	0	0.1	0.1	0.1	0.2	0.2	0.2	0
ENSG00000106605	BLVRA	234.6	-0.2386	0.001148	18.6	15.7	14.9	15.5	15.3	15.4	14.7	14.5	18.8	17.8	18	19.3	17.7	18.1	19	18.5
ENSG00000228716	DHFR	237.3	-0.469	0.00115	25.2	27	29.2	27.6	17.9	15.7	17.5	21	29	30.8	29.6	31.1	27.9	35.5	34.5	35
ENSG00000105401	CDC37	1782	0.2771	0.00115	106.3	85.4	94.9	88.5	79.4	83	82.6	71.6	79.3	71.4	75.2	72	72.9	68.4	64.9	65.7
ENSG00000133433	GSTT2B	18.83	-0.7453	0.00115	1.2	1.4	1.2	1	0.9	1.9	1.1	0.9	2.2	2.2	2.3	1.8	1.7	2.3	1.6	2.6
ENSG00000214160	ALG3	393.2	0.2546	0.001165	21.8	19.7	21.1	20.2	17	17.2	18.2	17.6	18.3	15.9	16.3	14.7	15.4	16.3	15.7	15.4
ENSG00000172137	CALB2	6.224	1.121	0.001169	0.6	0.7	0.7	0.6	0.9	0.6	0.6	1	0.4	0.1	0.3	0.2	0.1	0.5	0.2	0.5
[truncated: 18,277 more rows]

## Sheet: Tab S4B
Ensembl ID	Names	Mean	log2FC [empty Vector/NSUN2]	padj [empty Vector/NSUN2]	Empty.1	Empty.2	NSUN2.1	NSUN2.2
ENSG00000037474	NSUN2	8340	-5.936	0	8.8	8.3	627.8	633.3
ENSG00000115461	IGFBP5	6277	-0.4726	1.089e-25	525.9	504.3	724.7	710.6
ENSG00000120738	EGR1	2526	0.5313	9.124e-20	132.4	130.6	92.1	88.4
ENSG00000133110	POSTN	36090	-0.3641	5.281e-17	808	800.6	997.6	1078.7
ENSG00000134986	NREP	2499	-0.4503	1.21e-14	395	396	535.1	552.7
ENSG00000140319	SRP14	1955	-0.4969	6.611e-13	248	260.7	344.5	380.3
ENSG00000170345	FOS	1076	0.5968	6.611e-13	67.7	67.6	46	41.9
ENSG00000105825	TFPI2	3281	0.3716	2.046e-09	474	444.6	342.1	364.3
ENSG00000150687	PRSS23	2060	-0.3567	1.407e-07	94.7	98.5	121.7	127
ENSG00000123416	TUBA1B	2119	0.3812	1.407e-07	150.5	147.5	119.2	108
ENSG00000120708	TGFBI	113900	-0.189	1.478e-07	4342.7	4308.2	4987.8	4882.7
ENSG00000171345	KRT19	706.5	-0.5284	1.546e-07	47.1	47.6	73.7	65.4
ENSG00000142949	PTPRF	5345	0.2739	1.546e-07	74.2	75.7	63.3	60.4
ENSG00000198840	MT-ND3	5925	-0.5789	8.044e-07	1035.4	1103.7	1513.5	1783
ENSG00000104722	NEFM	1041	0.4391	8.044e-07	49.5	45.8	34	35.5
ENSG00000153071	DAB2	8774	-0.2317	1.558e-06	256.5	249.6	296	299.5
ENSG00000100292	HMOX1	2065	-0.3614	2.48e-06	211	211.8	284.8	262.1
ENSG00000123358	NR4A1	1257	0.3787	3.299e-06	51.8	50.6	40.2	37.9
ENSG00000156508	EEF1A1	74460	0.2299	7.925e-06	4039.9	3759	3373.5	3263.3
ENSG00000148773	MKI67	2669	0.2683	7.925e-06	33.3	33	27.7	27.2
ENSG00000189184	PCDH18	4731	-0.2577	8.838e-06	108.4	113.3	130.3	135.4
ENSG00000115414	FN1	762900	-0.1628	1.271e-05	7393.1	7313	8360	8115.2
ENSG00000197756	RPL37A	5915	-0.2841	1.671e-05	921.8	900	1044.2	1183.5
ENSG00000171314	PGAM1	6399	0.2175	2.146e-05	732.3	740.2	633.9	630.2
ENSG00000111640	GAPDH	32710	0.1706	2.339e-05	2624	2625.2	2363.5	2296.2
ENSG00000148926	ADM	3730	0.2863	2.339e-05	503.7	493	429.4	384.3
ENSG00000186340	THBS2	5218	0.2277	2.786e-05	105.6	103.8	91	87.5
ENSG00000049540	ELN	8916	-0.2301	3.352e-05	299.3	289.6	358.9	333.5
ENSG00000135919	SERPINE2	4731	-0.2406	4.626e-05	206.6	212.4	240.3	256.2
ENSG00000133112	TPT1	5644	-0.2804	4.838e-05	498.8	506.3	578.3	648
ENSG00000197614	MFAP5	5360	-0.2228	5.138e-05	745.9	751.3	856.7	894.3
ENSG00000013588	GPRC5A	948.5	0.3979	5.138e-05	54.6	55	39.9	42
ENSG00000212907	MT-ND4L	13710	-0.3746	5.905e-05	3031.7	3307.3	4052.7	4256.6
ENSG00000138829	FBN2	6514	0.2017	6.038e-05	52.3	52.3	45.2	45.7
ENSG00000187109	NAP1L1	3609	-0.2522	6.836e-05	175.7	180.4	208.8	216.6
ENSG00000125743	SNRPD2	1320	0.394	6.836e-05	320.3	296.4	248.2	215
ENSG00000119938	PPP1R3C	820.1	-0.4312	8.236e-05	58	52.5	71.6	80.1
ENSG00000171848	RRM2	944	0.3741	9.626e-05	84.7	81.3	62.2	64.6
ENSG00000102024	PLS3	3892	-0.2614	9.813e-05	138.2	148.6	165.9	179.2
ENSG00000089157	RPLP0	12410	0.2299	0.0001229	896.2	894.2	804	718.5
ENSG00000116030	SUMO1	1111	-0.3698	0.000124	119.4	121.5	147	168
ENSG00000035862	TIMP2	16310	-0.1625	0.0001289	1556	1566.4	1747	1750.9
ENSG00000171858	RPS21	2028	0.3394	0.0001289	409.8	364.6	320.3	286.3
ENSG00000164171	ITGA2	665.4	-0.4187	0.0001725	14.7	14.4	18.6	21
ENSG00000105664	COMP	2941	-0.2614	0.0001725	110.2	113.1	141.3	127.3
ENSG00000166741	NNMT	2357	0.2834	0.0001932	213.3	198.5	175.3	161.2
ENSG00000138758	SEPT11	7721	-0.1986	0.0002541	421.9	427.5	471.3	505.2
ENSG00000108106	UBE2S	830.5	0.3621	0.0002762	123.4	127.1	98.4	94.2
ENSG00000107562	CXCL12	5048	-0.1917	0.0003941	579.7	560.5	648.8	655.6
ENSG00000142798	HSPG2	30470	0.1905	0.0003965	171.5	175.8	158.6	145.3
ENSG00000164733	CTSB	13120	0.1569	0.0005292	1068.1	1056.3	961.3	942.4
ENSG00000138069	RAB1A	2315	-0.2439	0.0005782	284.7	277.2	326.8	341.1
ENSG00000172403	SYNPO2	1691	-0.2725	0.0006507	26.9	25.6	31.8	32
ENSG00000198034	RPS4X	7960	-0.1903	0.0007148	662.1	703.3	787.8	772.9
ENSG00000138326	RPS24	7605	-0.2233	0.0007832	565	606.5	691.7	679.8
ENSG00000073008	PVR	3120	0.2318	0.000926	187.7	190.1	166.7	153.9
ENSG00000112695	COX7A2	793.7	-0.3933	0.001042	88.1	102.7	117.8	137.3
ENSG00000084636	COL16A1	3446	0.2173	0.001042	46.8	46.7	41.1	39.1
ENSG00000168028	RPSA	8205	0.294	0.001054	773.7	705.1	622	575.6
ENSG00000004776	HSPB6	1331	0.3031	0.001056	204.9	200	172.1	153.5
ENSG00000276023	DUSP14	1063	-0.3007	0.001119	143.1	134.9	171.6	173.4
ENSG00000137309	HMGA1	3818	0.2195	0.001171	1123	1139.3	1018	919.1
ENSG00000135069	PSAT1	3418	-0.2197	0.001227	171.7	171	196.6	203.8
ENSG00000182197	EXT1	3600	-0.2041	0.001333	115.9	118.1	138.3	131.9
ENSG00000106991	ENG	5260	0.2235	0.001333	254.3	262.4	232.7	208.5
ENSG00000075426	FOSL2	2944	0.2097	0.001421	242.8	238	205.7	208.9
ENSG00000140988	RPS2	11740	0.4395	0.001421	1039	923.1	751.8	655.1
ENSG00000108848	LUC7L3	1010	-0.3195	0.001452	36	35.4	43.1	47
ENSG00000142173	COL6A2	48470	0.1774	0.001682	1073.3	1077.6	994.5	904.3
ENSG00000168385	SEPT2	5933	-0.1677	0.002054	267.4	264.3	296.6	301.5
ENSG00000243137	PSG4	3034	0.1998	0.002054	173.3	166.8	147.3	148.1
ENSG00000176171	BNIP3	2602	0.2124	0.002054	261.8	257.1	223.8	222.7
ENSG00000188157	AGRN	2823	0.2174	0.002054	31.8	31.5	27.9	26.3
ENSG00000100097	LGALS1	16000	0.3001	0.002054	2627.6	2588.3	2241.3	1959.3
ENSG00000145425	RPS3A	4087	-0.2113	0.002073	332.3	358.1	392	409.6
ENSG00000233276	GPX1	1381	0.294	0.002073	160	170.1	138.7	128.3
ENSG00000103888	CEMIP	25640	0.1326	0.002087	445.8	445.4	411.5	400.8
ENSG00000151414	NEK7	9530	-0.1973	0.002139	640.7	637.6	699.1	770.1
ENSG00000150093	ITGB1	41760	-0.1496	0.002371	1210.1	1212.9	1304.4	1386
ENSG00000162496	DHRS3	1503	0.2695	0.002371	97.9	102.8	84.3	81.1
ENSG00000156467	UQCRB	1003	-0.3215	0.002388	94.9	109.2	125	132.8
ENSG00000138061	CYP1B1	1322	0.2958	0.002481	42.1	39.2	32	33.6
ENSG00000105974	CAV1	6236	-0.1755	0.002858	655.2	649.7	715.3	761
ENSG00000150938	CRIM1	18030	0.1369	0.002957	501.5	489.9	448.4	452.6
ENSG00000116251	RPL22	3080	0.2067	0.003315	568.2	553.5	490.3	478.9
ENSG00000147224	PRPS1	2646	-0.2021	0.003343	208.9	219.8	248.6	245.7
ENSG00000134294	SLC38A2	12490	-0.189	0.003343	512.4	504.7	552	610.1
ENSG00000167601	AXL	6974	0.1717	0.003522	213.2	227.6	199.1	191.6
ENSG00000228253	MT-ATP8	7480	-0.333	0.003616	2481.3	2687.8	3059.2	3537.8
ENSG00000101350	KIF3B	780.7	-0.3254	0.00374	24.3	26	31.3	32.6
ENSG00000129009	ISLR	1592	-0.2364	0.004063	104.7	104.7	127.3	120.4
ENSG00000144063	MALL	692.4	-0.3225	0.004221	108.5	114.3	146.7	134.7
ENSG00000123562	MORF4L2	3022	-0.1913	0.004535	259.6	253	288.6	298.1
ENSG00000174748	RPL15	8171	0.1787	0.004556	902.8	829.4	780.4	747.1
ENSG00000151892	GFRA1	1221	0.2675	0.004772	76.2	81.3	65.2	64.7
ENSG00000009307	CSDE1	5976	-0.1765	0.005277	174.9	172	188.3	204.5
ENSG00000070756	PABPC1	8904	-0.1474	0.005277	329.3	332.1	358.6	374.8
ENSG00000073712	FERMT2	3006	-0.1919	0.005593	103	106.8	118	122.3
ENSG00000135486	HNRNPA1	6144	0.1578	0.005889	414.8	410.8	377.2	361.9
ENSG00000164587	RPS14	3752	0.198	0.005889	464.7	480.5	424.8	396.8
ENSG00000170315	UBB	1315	0.2579	0.005889	164.1	178.6	146.4	138.4
ENSG00000133818	RRAS2	1298	-0.2488	0.00596	134.9	142.8	161.7	169.9
ENSG00000177600	RPLP2	4962	0.2749	0.005967	1151.9	1072.5	964.6	859.5
ENSG00000130723	PRRC2B	2960	0.2079	0.005988	36	37.1	33.1	30
ENSG00000178209	PLEC	29320	0.144	0.006003	170.6	171.5	159.9	149.4
ENSG00000122026	RPL21	4694	0.1855	0.006744	768.6	742.2	684.8	640.6
ENSG00000113389	NPR3	1583	-0.2296	0.00749	66.9	68.3	76.4	82.7
ENSG00000138674	SEC31A	4719	-0.1644	0.00764	90.8	91.2	100.9	103.5
ENSG00000188229	TUBB4B	2895	0.2012	0.007853	220.3	231.7	204.3	187.6
ENSG00000117394	SLC2A1	2676	0.1922	0.008295	128.7	126.2	114	108.5
ENSG00000164530	PI16	7614	-0.1867	0.008385	433.3	435.8	527.2	464.3
ENSG00000070669	ASNS	1741	-0.2216	0.00846	58.7	57.2	67.7	68.1
ENSG00000116260	QSOX1	7202	0.1535	0.00846	231.9	237.7	214.1	207.5
ENSG00000142156	COL6A1	42580	0.1511	0.008936	1010.3	1015.2	953.4	868.3
ENSG00000116584	ARHGEF2	2880	0.1837	0.00894	64	63.7	56.9	55.3
ENSG00000136628	EPRS	3088	-0.18	0.00967	48.5	47.3	53.1	55.6
ENSG00000136942	RPL35	4050	0.3163	0.009739	796.7	737.1	651.7	563.6
ENSG00000107798	LIPA	1663	-0.2138	0.01015	99.1	102	115.2	119
ENSG00000151914	DST	6314	-0.1448	0.01018	17	16.5	18.4	18.7
ENSG00000006327	TNFRSF12A	3663	0.1738	0.01039	381.5	382.1	347.5	328
ENSG00000277443	MARCKS	5644	-0.1579	0.01055	405.1	413.3	445.7	468.8
ENSG00000100316	RPL3	10370	0.1454	0.01055	500.1	483.8	456.8	431.7
ENSG00000091136	LAMB1	1791	0.2062	0.01097	26.6	27.6	23.1	23.7
ENSG00000070081	NUCB2	1040	-0.2658	0.01101	60.2	63.7	71	79.1
ENSG00000204628	GNB2L1	8793	0.1669	0.01101	404.9	387.4	369.2	335.3
ENSG00000011304	PTBP1	3134	0.1728	0.01103	167.2	164.8	148.3	145.6
ENSG00000167779	IGFBP6	2803	0.2132	0.01103	303.2	317.5	282.7	250.4
ENSG00000156482	RPL30	2387	-0.2081	0.01109	436.1	469.5	517.8	532.1
ENSG00000111897	SERINC1	3135	-0.2027	0.01109	157.6	162.8	174.1	196
ENSG00000158710	TAGLN2	4910	0.1638	0.01109	667.5	646.5	602.3	568.6
ENSG00000123989	CHPF	3022	0.2122	0.01112	102.1	105.4	95.2	83.2
ENSG00000167548	KMT2D	2187	0.2015	0.01149	11.1	11.1	10	9.3
ENSG00000154175	ABI3BP	5480	-0.1447	0.0116	90.8	88.2	98.7	99.4
ENSG00000133318	RTN3	2194	-0.2007	0.01198	47.6	47.4	52.8	56.8
ENSG00000108654	DDX5	4902	-0.154	0.01216	189.4	192.5	208.8	216.8
ENSG00000157766	ACAN	3097	-0.1901	0.01299	30.9	32.6	37.7	35
ENSG00000141522	ARHGDIA	3708	0.1933	0.01319	306.4	318.3	286.5	258.1
ENSG00000123349	PFDN5	1748	0.2211	0.01327	281	272.4	249	223.5
ENSG00000167468	GPX4	1194	-0.2605	0.01362	72.9	76.2	93.5	86.5
ENSG00000102038	SMARCA1	1015	-0.2602	0.01362	21.1	23.3	26.1	27.5
ENSG00000099194	SCD	1539	-0.2211	0.01369	111.9	114.2	131.6	133.1
ENSG00000144810	COL8A1	6214	0.1531	0.01369	165	167.3	147.6	150.8
ENSG00000136156	ITM2B	2295	-0.1914	0.01421	189.4	181.4	207.2	217.6
ENSG00000196230	TUBB	12920	0.1268	0.01421	863.9	866.8	805.2	778.5
ENSG00000128591	FLNC	31940	0.1383	0.01421	367.8	372.7	350.1	321.9
ENSG00000082482	KCNK2	2498	-0.1931	0.01435	147	147	160.8	176.4
ENSG00000109971	HSPA8	15200	0.1225	0.01435	692	691.8	646.9	623.3
ENSG00000180914	OXTR	5993	-0.1509	0.01478	387.3	399.5	440.1	434.6
ENSG00000137831	UACA	849.6	-0.275	0.01555	14.5	14	16.6	18.2
ENSG00000189403	HMGB1	2581	-0.1846	0.01557	310.9	318.4	346.8	370.4
ENSG00000166033	HTRA1	2508	-0.1803	0.01565	119.8	124.4	140.7	136.8
ENSG00000157227	MMP14	12090	0.1454	0.01586	536.4	554.9	510.5	474.8
ENSG00000155324	GRAMD3	2018	-0.1973	0.01683	85.8	89.7	97.7	104.3
ENSG00000100644	HIF1A	9826	-0.1368	0.01683	300.4	289	317.2	331.6
ENSG00000126698	DNAJC8	778	-0.2758	0.01724	73	70.3	86.6	88.5
ENSG00000153113	CAST	2417	-0.1804	0.0186	70.7	67.4	77.5	79.5
ENSG00000114857	NKTR	1372	-0.221	0.01921	22.7	21.6	25.7	26.2
ENSG00000050165	DKK3	2253	-0.1857	0.01942	156.5	147.6	174.3	172.6
ENSG00000026025	VIM	29150	-0.1214	0.01947	1718.1	1677.4	1804.3	1892.3
ENSG00000117713	ARID1A	1388	0.2223	0.01948	18	16.5	15.1	14.3
ENSG00000054356	PTPRN	755.4	0.3058	0.01948	18.8	17.7	16	13.1
ENSG00000065534	MYLK	1822	-0.1966	0.01949	21.3	22.2	25.5	24.6
ENSG00000139926	FRMD6	7193	-0.1359	0.01949	304.3	303.7	325.5	343.3
ENSG00000139793	MBNL2	1781	-0.2003	0.01984	103.3	101.3	115.6	120.4
ENSG00000144674	GOLGA4	1636	-0.2107	0.01996	18	17.7	19.8	21.6
ENSG00000205339	IPO7	2979	-0.1859	0.02057	72.3	68.7	76.2	84.7
ENSG00000119927	GPAM	735.3	-0.2928	0.0209	20.2	17.3	22.9	23.7
ENSG00000102144	PGK1	9568	0.1401	0.02129	626.9	615	574.2	551.4
ENSG00000198886	MT-ND4	77930	-0.1104	0.02193	4426.8	4312.5	4804.1	4635.8
ENSG00000251493	FOXD1	1664	0.2061	0.02308	107.2	107.5	97.6	87.7
ENSG00000125868	DSTN	4728	-0.1575	0.0238	658.2	656.3	711.7	757.2
ENSG00000174437	ATP2A2	7226	0.1245	0.02485	177.1	179	163.5	162.8
ENSG00000185787	MORF4L1	3960	-0.1595	0.02662	221.7	225.8	240.1	260.7
ENSG00000154678	PDE1C	2094	-0.1871	0.02746	55.7	55.9	61.2	66.2
ENSG00000163399	ATP1A1	2976	0.1564	0.02749	81.1	79.8	73	71.1
ENSG00000138867	GUCD1	695.6	0.2687	0.02832	67.6	71.1	58.9	55.1
ENSG00000197879	MYO1C	7660	0.1295	0.0293	188.4	189.1	177.2	167.5
ENSG00000104419	NDRG1	4943	0.1488	0.0293	230.9	237.2	216	205.5
ENSG00000139278	GLIPR1	1318	-0.2085	0.02949	140.2	134.5	154.1	164.7
ENSG00000198727	MT-CYB	36900	-0.1046	0.02949	2480.5	2390.3	2632.1	2608.2
ENSG00000161638	ITGA5	14220	0.1306	0.02949	393.5	397	370.7	350.6
ENSG00000105401	CDC37	2468	0.1835	0.02949	146.4	145.2	133.4	122.5
ENSG00000167658	EEF2	30180	-0.1395	0.03115	748.4	801.9	887	823.1
ENSG00000131171	SH3BGRL	776.4	-0.2824	0.03147	155.5	141.2	167.3	198.5
ENSG00000114902	SPCS1	767	-0.2594	0.03185	104.3	112.5	125.9	136
ENSG00000213741	RPS29	2527	0.1959	0.03189	763.8	703.2	619	656.9
ENSG00000102265	TIMP1	15840	0.2824	0.03206	1843.2	1717	1565.5	1325.1
ENSG00000038427	VCAN	22860	-0.1143	0.03256	172.7	169.5	180.5	190.2
ENSG00000162430	SEPN1	2074	0.2021	0.03286	99.6	97.5	90.3	80.3
ENSG00000128567	PODXL	8020	-0.1186	0.03329	527.1	521.2	575.1	563.8
ENSG00000168140	VASN	3807	0.1618	0.03455	157.2	161	148.4	135.4
ENSG00000105953	OGDH	954.3	0.2241	0.03538	27.2	27.4	23.5	23
ENSG00000198918	RPL39	3978	-0.3068	0.03597	1695.5	1588.9	1876.9	2257.7
ENSG00000125835	SNRPB	774.6	0.256	0.03597	74.9	82	66.6	63.5
ENSG00000084733	RAB10	1502	-0.2085	0.03628	174.8	186.6	200.2	219.4
ENSG00000001461	NIPAL3	1305	-0.201	0.03628	69.5	68.2	80.2	78.7
ENSG00000115419	GLS	5735	-0.2508	0.03698	186.2	186.9	206.5	241.4
ENSG00000110321	EIF4G2	12840	-0.1181	0.03698	360.2	360.5	381.3	401.5
ENSG00000071967	CYBRD1	2367	-0.1754	0.03985	173.8	169.6	186.4	202.7
ENSG00000165617	DACT1	2043	-0.1741	0.03985	50.3	50	56.3	57.2
ENSG00000176845	METRNL	1863	0.182	0.03985	162.5	161.4	147.7	136.9
ENSG00000166250	CLMP	4013	-0.1545	0.04047	294.2	291.9	314.1	339.6
ENSG00000142541	RPL13A	9719	0.1322	0.04047	1002.5	1046.6	961.5	905.7
ENSG00000141526	SLC16A3	4183	0.1368	0.04047	197.5	196.2	180.3	177.3
ENSG00000182752	PAPPA	1958	0.1826	0.04067	26	25	22.7	22.1
ENSG00000111639	MRPL51	675.6	-0.2545	0.04115	136.4	134.5	168.3	157.8
ENSG00000118985	ELL2	8358	-0.12	0.04173	342.8	336.3	361.3	377.4
ENSG00000104812	GYS1	2230	0.171	0.04173	76.5	80	69.6	69
ENSG00000011426	ANLN	1443	0.1951	0.04173	47.9	50.5	41.6	43.9
ENSG00000136010	ALDH1L2	3019	-0.1512	0.04177	71.8	71.6	78.8	80.7
ENSG00000253368	TRNP1	1575	0.183	0.04177	247.5	256.9	226.1	216.7
ENSG00000143164	DCAF6	1246	-0.2128	0.04197	31.5	32.2	36.4	37.9
ENSG00000135387	CAPRIN1	3041	-0.1472	0.04197	112.8	111.9	125.4	123.9
ENSG00000149136	SSRP1	1243	0.2099	0.04197	50.3	53.2	45.8	43.2
ENSG00000011465	DCN	914.1	-0.2297	0.04243	48.9	51	56.7	61.3
ENSG00000152952	PLOD2	6345	0.1377	0.04243	198.9	193.4	171	185.1
ENSG00000109111	SUPT6H	2726	0.1656	0.04245	42.9	42.5	39.8	36.1
ENSG00000176014	TUBB6	5696	0.1294	0.04305	316.9	321.2	300.2	282.5
ENSG00000160213	CSTB	1132	-0.2221	0.04329	309.6	305.9	375.7	346.6
ENSG00000244754	N4BP2L2	760	-0.254	0.04424	13.4	13	15.6	16.3
ENSG00000134824	FADS2	1151	-0.2276	0.04424	43.2	42	52.3	48.2
ENSG00000117114	ADGRL2	1027	-0.2156	0.04424	18.5	19.2	21.8	22.2
ENSG00000075223	SEMA3C	1615	-0.1997	0.04424	47.3	46.7	51.3	57.3
ENSG00000100968	NFATC4	1017	0.2192	0.04424	24.9	25.4	21.1	21.8
ENSG00000145050	MANF	669	0.2595	0.04424	125.6	119.8	95.3	107.7
ENSG00000113140	SPARC	62820	-0.09141	0.04437	4541.8	4459	4774.9	4818.9
ENSG00000132912	DCTN4	743.3	-0.2453	0.04474	38	37.1	43.9	46
ENSG00000136928	GABBR2	670.6	-0.2579	0.04482	20.6	19	23.7	24.1
ENSG00000167996	FTH1	9195	-0.2126	0.04519	589.7	642	752.5	683.3
ENSG00000198959	TGM2	3250	0.1535	0.04519	152.8	155.4	144.4	132.2
ENSG00000221869	CEBPD	1108	0.2183	0.04548	82.8	83.3	72.2	69.7
ENSG00000143369	ECM1	1831	-0.1718	0.04557	79.7	81	92.1	89.6
ENSG00000182718	ANXA2	34260	0.1058	0.04577	2469.3	2334.2	2246.4	2214.4
ENSG00000063046	EIF4B	2557	0.1548	0.04752	96.3	94.9	86.3	85.1
ENSG00000166794	PPIB	2315	0.1794	0.04771	311	307.9	290.2	254.4
ENSG00000164040	PGRMC2	2337	-0.1606	0.04834	169.6	168.6	185.7	193.3
ENSG00000117592	PRDX6	2063	-0.1647	0.04922	220	220.3	246.2	248.7
ENSG00000180875	GREM2	771.1	-0.2427	0.04929	102.2	94.6	117.8	117.3
ENSG00000137809	ITGA11	7297	-0.1296	0.04929	105.2	100.4	115.6	109.6
ENSG00000136068	FLNB	10560	0.1222	0.04929	110.2	108.6	104.4	96.4
ENSG00000173915	USMG5	924.3	-0.2358	0.04956	353.3	385.7	447.7	429.5
ENSG00000102908	NFAT5	1324	-0.2117	0.04986	20.9	18.7	21.9	24.2
ENSG00000051108	HERPUD1	1534	-0.183	0.04986	77.4	77.7	88.1	88.7
ENSG00000196154	S100A4	1201	-0.1912	0.05024	397.2	388	452.2	447.4
ENSG00000160613	PCSK7	810.2	0.2351	0.05092	32	31.1	27.6	25.6
ENSG00000079931	MOXD1	1003	-0.2044	0.05259	48.1	46.5	54.6	54.9
ENSG00000122863	CHST3	2118	0.1718	0.05357	138.7	141.2	130.5	117.2
ENSG00000174233	ADCY6	821.5	0.2259	0.05442	19.9	19.5	16.6	16.9
ENSG00000176788	BASP1	2939	-0.1454	0.0548	340.9	350.2	377.5	388.3
ENSG00000122786	CALD1	17600	-0.1019	0.05533	526.9	533.8	559.1	580
ENSG00000177706	FAM20C	1048	0.2062	0.05778	55	52.1	47	45.3
ENSG00000020181	ADGRA2	3055	0.1531	0.05821	49.5	50.5	46.7	43
ENSG00000108829	LRRC59	2835	0.1421	0.05912	228.9	232.8	213.7	203.8
ENSG00000145147	SLIT2	2401	0.1495	0.05943	40.6	40.2	36.6	36.2
ENSG00000197226	TBC1D9B	2347	0.1556	0.06042	50.5	51.1	46.6	44.4
ENSG00000112715	VEGFA	3728	0.1363	0.06205	179.3	179.2	166.1	159.5
ENSG00000179051	RCC2	1061	0.2045	0.06208	54.9	56.1	49	46.7
ENSG00000179195	ZNF664	1199	-0.2002	0.06345	120.6	112.1	133.3	135.5
ENSG00000182899	RPL35A	2707	-0.1564	0.06345	550.4	559.2	592.8	647
ENSG00000106105	GARS	6289	-0.1221	0.06345	190.4	194.9	210.2	209.6
ENSG00000238227	C9orf69	753.5	0.2479	0.06345	164.4	150.7	141.8	120.7
ENSG00000101608	MYL12A	4582	0.1292	0.0636	705.9	687.3	646.2	625.9
ENSG00000055070	SZRD1	1597	0.1698	0.0636	207.8	207	187.4	180.2
ENSG00000196141	SPATS2L	1455	-0.1842	0.06398	59.6	60.9	69.2	68.3
ENSG00000088986	DYNLL1	1656	-0.1734	0.06398	399.6	403.1	436.1	472.2
ENSG00000138071	ACTR2	5459	-0.1334	0.06398	346.6	355.1	369.5	401.5
ENSG00000085063	CD59	8280	-0.11	0.06398	1108.8	1118.9	1201.7	1204.3
ENSG00000204469	PRRC2A	4108	0.1419	0.06398	53.9	55.7	51.8	47.4
ENSG00000049239	H6PD	1326	0.1888	0.06398	42.9	41.5	37.9	35.8
ENSG00000162244	RPL29	3992	0.1398	0.06433	549.3	527.3	497.9	477.5
ENSG00000087191	PSMC5	824	0.2218	0.06846	58.9	59.8	51.7	49.3
ENSG00000151491	EPS8	1603	-0.1698	0.06888	53.2	52	59.3	59.4
ENSG00000112531	QKI	1589	-0.1765	0.06956	93.6	99.9	108	111.5
ENSG00000171530	TBCA	767.2	-0.2284	0.07042	92.6	87.7	103.7	109.4
ENSG00000135940	COX5B	1007	0.2157	0.07042	213.3	200.9	187.8	166.3
ENSG00000171302	CANT1	1054	0.199	0.07159	67.7	72.5	61.9	59.5
ENSG00000010292	NCAPD2	883	0.2109	0.07219	21.2	21.5	18.9	17.8
ENSG00000058272	PPP1R12A	1725	-0.1673	0.07283	42.9	41.9	46.6	48.9
ENSG00000176170	SPHK1	1456	0.1777	0.07401	95.4	99.7	88.9	82.9
ENSG00000152234	ATP5A1	2299	-0.1456	0.07561	90.2	89.6	99	100.2
ENSG00000070831	CDC42	2851	-0.1499	0.07617	319.1	321.1	346.2	365.8
ENSG00000111674	ENO2	715.4	0.2274	0.07617	44.9	45.7	39.5	37.3
ENSG00000156515	HK1	2621	0.1602	0.07792	79	82.1	75.6	68.2
ENSG00000100991	TRPC4AP	1251	0.1923	0.0782	46.3	42.7	40.1	37.4
ENSG00000123240	OPTN	1620	-0.1704	0.07824	60.2	63.7	70.7	69.2
ENSG00000112769	LAMA4	3165	0.1331	0.07824	42.2	40.6	37.8	37.6
ENSG00000182481	KPNA2	1553	0.1631	0.07824	101.4	102.9	90.7	91.2
ENSG00000064601	CTSA	1990	0.1789	0.07824	103.5	106.6	99.4	85.3
ENSG00000101224	CDC25B	980.4	0.2	0.07824	60.6	60.9	54.2	50.9
ENSG00000183291	SEP15	1172	-0.2125	0.07828	128.6	153	160.6	168
ENSG00000132824	SERINC3	2608	-0.1497	0.07828	132.9	127.3	140.3	149
ENSG00000198856	OSTC	1345	-0.1864	0.07868	186.4	183	201	221.4
ENSG00000062716	VMP1	1554	-0.1717	0.07895	81.2	80.1	89.7	92.6
ENSG00000071082	RPL31	4152	-0.1391	0.07895	545.9	526.2	564.3	618.8
ENSG00000213719	CLIC1	4131	0.1559	0.07895	498.9	510.4	484.2	419.3
ENSG00000085224	ATRX	1044	-0.2004	0.07975	9.3	9.5	10.4	11.3
ENSG00000158417	EIF5B	1464	-0.1739	0.08103	30.6	30.8	33.7	35.9
ENSG00000115318	LOXL3	1154	0.1836	0.08148	51.3	49.4	45.3	43
ENSG00000174099	MSRB3	1685	-0.1641	0.08168	142.4	138.1	156.8	158.5
ENSG00000124193	SRSF6	1683	-0.1612	0.08168	106	104	117.6	117.9
ENSG00000143549	TPM3	4531	0.1217	0.08168	339.1	335.3	306.7	312.4
ENSG00000185201	IFITM2	2791	0.1437	0.08168	331.7	318.8	291.7	296
ENSG00000166508	MCM7	790.4	0.2111	0.08168	38.7	38.7	34.7	31.7
ENSG00000231500	RPS18	7462	0.1108	0.08246	1233.8	1231.5	1152.8	1128.1
ENSG00000136295	TTYH3	3410	0.137	0.08327	135.8	136.4	127.6	119.5
ENSG00000122705	CLTA	1325	-0.1761	0.08386	97.8	99.8	112.7	111.3
ENSG00000144713	RPL32	5694	-0.1126	0.08386	871	868.2	949.5	932.9
ENSG00000113739	STC2	8318	0.09975	0.08386	649.1	654.6	607.9	607.9
ENSG00000172534	HCFC1	1275	0.1825	0.08386	17.9	17.5	16.1	14.9
ENSG00000197136	PCNXL3	1020	0.2156	0.08386	14.3	14.6	13	11.7
ENSG00000124098	FAM210B	682.5	-0.2291	0.08516	70.6	69.3	82.7	83
ENSG00000127947	PTPN12	1532	-0.1773	0.08522	45.5	48.8	52.1	54.9
ENSG00000057608	GDI2	2446	-0.1523	0.08522	134.6	137.9	144.5	159.1
ENSG00000198431	TXNRD1	10600	-0.1028	0.08522	325.8	322.8	341.6	355.4
ENSG00000157637	SLC38A10	1518	0.1708	0.08554	34.4	33.5	31.4	28.7
ENSG00000084754	HADHA	1739	-0.1628	0.08734	58.3	56.9	62.8	66.6
ENSG00000146197	SCUBE3	8096	-0.1024	0.0881	297.1	292.2	322.3	310.8
ENSG00000106799	TGFBR1	1202	0.1867	0.08877	60	58.1	52	51.2
ENSG00000145349	CAMK2D	1123	-0.2027	0.08903	50.8	55	58.1	64.4
ENSG00000154127	UBASH3B	746.4	-0.2095	0.08908	36	34.5	39.8	42.3
ENSG00000067225	PKM	23900	0.1092	0.08928	1161.6	1141.2	1108.8	1024.1
ENSG00000074842	MYDGF	2084	0.1544	0.0896	256.7	265.5	244.2	223.6
ENSG00000070404	FSTL3	1464	0.1762	0.0896	130.5	132.9	122.1	110
ENSG00000077549	CAPZB	3639	-0.1248	0.09039	271.7	271.4	292.8	300.3
ENSG00000198899	MT-ATP6	27410	-0.08938	0.09039	3139.2	3050.9	3323.4	3265.8
ENSG00000079432	CIC	1518	0.1694	0.09039	16.9	17.1	15.7	14.4
ENSG00000119801	YPEL5	971.8	-0.2037	0.09116	183.7	182.2	199.2	225.2
ENSG00000172037	LAMB2	7240	0.1265	0.09116	96.2	99	93.9	84.6
ENSG00000166200	COPS2	930.4	-0.2037	0.09376	47.2	48.8	53.6	57.7
ENSG00000130309	COLGALT1	2829	0.1375	0.09493	129.6	135.9	123.5	117.4
ENSG00000144895	EIF2A	705.4	-0.2189	0.09497	26.8	25.8	30.2	31.5
ENSG00000162702	ZNF281	1793	-0.1541	0.09497	47.1	46.8	52.2	52.5
ENSG00000103512	NOMO1	1055	0.1943	0.09725	24.1	21.6	20.5	19.3
ENSG00000149451	ADAM33	1364	-0.1877	0.09805	36.1	36.1	43.3	39.4
ENSG00000060718	COL11A1	1997	-0.1574	0.0983	18.5	18.2	20.8	20.3
ENSG00000118816	CCNI	2475	-0.139	0.0983	144.1	139	155.2	157.2
ENSG00000145741	BTF3	3547	-0.1211	0.0983	413.6	414.3	443.1	458.5
ENSG00000159251	ACTC1	5619	-0.1128	0.0983	471.5	456.8	512.5	492.3
ENSG00000106366	SERPINE1	134100	-0.09354	0.0983	8471.8	9035.1	9374.9	9316
ENSG00000130816	DNMT1	1303	0.1634	0.0983	25.2	25.7	22.7	22.6
ENSG00000090273	NUDC	1062	0.1877	0.0983	88.1	84.3	76.6	73.9
ENSG00000135390	ATP5G2	755.9	0.2206	0.0983	106.8	102.3	92	85.8
ENSG00000115484	CCT4	1480	0.1693	0.09969	81.7	77.1	70.4	70.3
ENSG00000100241	SBF1	1735	0.1666	0.09992	24.7	24.8	23.3	20.6
ENSG00000131018	SYNE1	3916	0.1155	0.09997	11	11	10.1	10.2
ENSG00000162704	ARPC5	3307	-0.1403	0.1014	500.2	509.1	533.5	581.3
ENSG00000164694	FNDC1	2810	-0.1318	0.1019	32	32.9	36.2	34.9
ENSG00000163359	COL6A3	41420	0.08187	0.1019	345.9	340.8	328	320.6
ENSG00000106624	AEBP1	3459	0.1519	0.1019	59.9	62.6	58.5	51.4
ENSG00000134107	BHLHE40	1095	0.1906	0.1025	65.4	65.5	59.7	54.3
ENSG00000148848	ADAM12	8010	-0.09622	0.103	216.2	216.6	231.7	231.3
ENSG00000041982	TNC	16750	0.09831	0.103	159.2	161.1	154.3	144.7
ENSG00000145934	TENM2	8211	0.09914	0.103	68.2	69.3	64.8	63.5
ENSG00000104805	NUCB1	2379	0.1649	0.103	121.8	126	118.1	102.1
ENSG00000172115	CYCS	1180	0.189	0.103	333.9	315.3	276.7	289.7
ENSG00000130811	EIF3G	928.5	0.2162	0.103	67.3	66.9	62.8	51.7
ENSG00000111843	TMEM14C	660.5	-0.2286	0.1032	136.5	132.3	148.8	169.5
ENSG00000137497	NUMA1	1641	0.1679	0.1035	20.4	20.4	19.1	17
ENSG00000110880	CORO1C	6858	-0.09838	0.1054	363.1	364.9	385.8	394.2
ENSG00000197858	GPAA1	1145	0.1788	0.1054	51.8	53.5	47.3	45.3
ENSG00000164902	PHAX	651.1	-0.225	0.1065	39.2	42.6	46.4	50.2
ENSG00000142168	SOD1	1374	-0.1713	0.1065	215.2	236.7	262	248.8
ENSG00000104765	BNIP3L	2434	-0.1421	0.1065	228.1	227.8	242.6	261.9
ENSG00000134247	PTGFRN	933.9	0.1965	0.1065	27.5	26	22.2	24.2
ENSG00000152127	MGAT5	1190	0.169	0.1068	48.7	46.8	42.5	42.1
ENSG00000107738	C10orf54	1243	0.1868	0.1068	94.5	104.6	91.6	82.2
ENSG00000147677	EIF3H	1450	-0.1685	0.1102	70.5	69.4	75.2	82.7
ENSG00000228474	OST4	1556	-0.1535	0.1106	1052	1045.9	1172	1168.3
ENSG00000163682	RPL9	5411	-0.1124	0.1119	644.6	604.7	667.3	685.1
ENSG00000169764	UGP2	1197	-0.2017	0.1122	50.6	50.5	54	63.1
ENSG00000166598	HSP90B1	12340	-0.09524	0.1129	427.4	418.7	446.2	458.3
ENSG00000139644	TMBIM6	5317	-0.1147	0.1139	421.3	427.6	444.1	476.2
ENSG00000077782	FGFR1	2408	0.1325	0.1139	75.5	73.4	69.5	66.1
ENSG00000100243	CYB5R3	6850	0.1198	0.1143	553.9	571	542.5	491.3
ENSG00000132383	RPA1	840.1	0.1933	0.1143	42.4	42.3	37.4	36.2
ENSG00000149806	FAU	1412	0.2506	0.1152	281.4	291.4	260.3	214.1
ENSG00000067057	PFKP	3672	0.1143	0.116	124.7	121.5	114.8	112.4
ENSG00000168542	COL3A1	68330	-0.07659	0.1167	1003.9	1009	1076	1047.4
ENSG00000007202	KIAA0100	2319	0.143	0.1167	29.8	29.2	28	25.3
ENSG00000137573	SULF1	20800	-0.08171	0.1172	467.3	466.2	489.3	499.1
ENSG00000115415	STAT1	3614	-0.1242	0.1173	104.4	100.1	109.6	113.7
ENSG00000142089	IFITM3	6440	0.2753	0.1176	1087.2	1026.8	945.2	765.7
ENSG00000100345	MYH9	42080	0.09226	0.1188	588.6	601.5	575.6	540
ENSG00000114554	PLXNA1	3136	0.1265	0.1188	43.6	44.5	41.6	39
ENSG00000127481	UBR4	4324	0.1078	0.1204	22.3	21.9	20.6	20.5
ENSG00000163513	TGFBR2	2841	-0.1248	0.1207	126	125.5	134.3	140.3
ENSG00000160877	NACC1	1267	0.1718	0.1207	72.4	71.5	67.1	60.1
ENSG00000171150	SOCS5	878	-0.1936	0.1211	40.1	39.2	44.6	46.8
ENSG00000078808	SDF4	2473	0.1348	0.1213	160.2	167.5	154.2	143.7
ENSG00000170624	SGCD	806.5	-0.2088	0.1216	53.8	56.3	59.9	68.5
ENSG00000160691	SHC1	3807	0.1354	0.1216	159.1	147.3	146.1	132.3
ENSG00000198898	CAPZA2	999	-0.186	0.122	74	69.9	78.2	86.4
ENSG00000196313	POM121	738.4	0.2053	0.1225	16.6	15.5	14.1	13.5
ENSG00000162337	LRP5	1112	0.1701	0.1227	18.6	18.5	16.8	16.1
ENSG00000172061	LRRC15	2127	-0.1315	0.123	113.3	111.8	125.6	121.4
ENSG00000136051	KIAA1033	1034	-0.1861	0.1271	20.2	20.2	21.8	24.4
ENSG00000110700	RPS13	2317	-0.141	0.1271	272.6	292.2	301.9	322.4
ENSG00000116016	EPAS1	4887	0.1088	0.1271	113.6	117.8	107.7	106.7
ENSG00000169715	MT1E	663.5	0.2134	0.1271	112.7	105.3	90.7	95.7
ENSG00000140545	MFGE8	2642	-0.1285	0.1275	167.6	168.3	189.2	178.6
ENSG00000178031	ADAMTSL1	4485	0.1098	0.1275	75.7	74.2	71.4	67.4
ENSG00000119707	RBM25	1396	-0.1558	0.1316	39.1	38.5	43.1	43.7
ENSG00000168653	NDUFS5	1023	0.1906	0.1316	281.7	255.8	233.5	234.6
ENSG00000126267	COX6B1	1008	-0.196	0.1319	267.9	298.9	347.3	306.3
ENSG00000176046	NUPR1	1234	-0.1767	0.1319	226.6	241.5	268.5	263.4
ENSG00000170889	RPS9	3447	0.1258	0.1319	397.9	410.3	385.5	353.8
ENSG00000136436	CALCOCO2	846	-0.1953	0.136	36.6	32	39.5	39.5
ENSG00000125691	RPL23	5776	-0.216	0.138	589.6	691.9	756.7	746.5
ENSG00000206527	HACD2	753.9	-0.1939	0.138	77.7	76.9	86.2	91.9
ENSG00000145817	YIPF5	1953	-0.1398	0.138	188.2	197.3	206.4	219.4
ENSG00000185825	BCAP31	1202	0.1624	0.138	108.2	104.5	95.4	93.9
ENSG00000065802	ASB1	1184	0.1666	0.138	92.1	90.1	80.2	81.5
ENSG00000140374	ETFA	684.7	-0.2012	0.1402	34.9	36.3	40.3	42.3
ENSG00000115875	SRSF7	775.7	0.1962	0.1407	78.9	85.4	73	69.3
ENSG00000215301	DDX3X	3717	-0.1194	0.141	120.4	122.7	127.5	137.1
ENSG00000168439	STIP1	1674	0.1573	0.1412	80	80.6	75	68.5
ENSG00000184371	CSF1	1220	0.168	0.1412	51.7	55.3	48.5	46.3
ENSG00000166398	KIAA0355	788.4	0.1901	0.1412	19.3	19.6	16.7	17.2
ENSG00000159403	C1R	1541	0.1622	0.1413	38.5	41.7	34.9	36.5
ENSG00000197102	DYNC1H1	9842	0.09087	0.1426	60.2	59.9	57.5	55.2
ENSG00000137876	RSL24D1	804.9	-0.1937	0.1434	87.5	89.8	99.3	105
ENSG00000108349	CASC3	966.9	0.1753	0.1442	37	37.4	33.2	32.4
ENSG00000100401	RANGAP1	1745	0.1386	0.1444	94.9	95.9	88.3	84.6
ENSG00000116489	CAPZA1	2062	-0.1599	0.1449	179	187.9	194.2	217.3
ENSG00000138246	DNAJC13	1329	-0.1574	0.1449	14.6	14.7	15.7	17.1
ENSG00000175115	PACS1	2664	0.1296	0.1449	65.9	65.5	61.5	58.3
ENSG00000147010	SH3KBP1	1024	-0.1695	0.1458	31	29.6	34.4	34.1
ENSG00000125977	EIF2S2	2590	-0.1285	0.1458	183.1	175.2	192.5	200.1
ENSG00000196549	MME	5448	0.1181	0.1458	137.5	131.8	118.1	129.7
ENSG00000206503	HLA-A	1643	0.1481	0.1458	99.1	95.9	87.5	88
ENSG00000227500	SCAMP4	705.8	0.2019	0.1458	70.8	76.1	65	61.7
ENSG00000108179	PPIF	662.3	0.2042	0.1458	92.6	86.6	79.8	74.5
ENSG00000139684	ESD	797.8	-0.1893	0.1483	63.4	64.7	70.6	76.5
ENSG00000073921	PICALM	4730	-0.1048	0.1483	193	186.5	200	208.6
ENSG00000136699	SMPD4	888.3	0.1758	0.1486	30.1	30	27	25.9
ENSG00000147403	RPL10	7866	0.1123	0.1491	613.4	563.2	563.4	523.8
ENSG00000063438	AHRR	659.4	0.1976	0.151	24.5	24.1	21	21.1
ENSG00000100106	TRIOBP	1219	0.1583	0.1524	13	13.8	12	11.9
ENSG00000137076	TLN1	20010	0.09035	0.1528	217.7	222	213.2	199.5
ENSG00000173660	UQCRH	1205	0.1623	0.1536	230.4	224	211.7	192.7
ENSG00000125912	NCLN	1543	0.1528	0.1542	78.2	80.4	74.7	67.4
ENSG00000148248	SURF4	5321	0.09652	0.1544	534.1	546.5	510.1	499.7
ENSG00000056097	ZFR	1290	-0.154	0.1566	28.4	29.7	32.4	32.5
ENSG00000105270	CLIP3	1254	-0.1626	0.1568	52.6	54.1	63	57
ENSG00000091039	OSBPL8	1767	-0.1503	0.1568	46	43.5	47.4	52.2
ENSG00000168994	PXDC1	2258	-0.125	0.1568	201.3	207.7	222.7	224
ENSG00000113328	CCNG1	729.9	-0.2121	0.1574	53.1	58	59.5	70.5
ENSG00000198888	MT-ND1	26840	-0.08443	0.1574	2164.4	2064.6	2291.7	2194.8
ENSG00000111530	CAND1	1383	-0.1568	0.1581	26.2	26.6	29	30
ENSG00000122545	SEPT7	2353	-0.1276	0.1581	126.8	124.9	134.9	140.7
ENSG00000198938	MT-CO3	37600	-0.09002	0.1583	3908.4	3600.6	4005.3	3992.8
ENSG00000105971	CAV2	1254	-0.1628	0.1591	175.6	184.7	196.9	208.2
ENSG00000129351	ILF3	2530	0.1167	0.1613	76.5	75.6	70.3	69.7
ENSG00000008394	MGST1	1257	-0.153	0.1622	188.4	189	204.6	216.5
ENSG00000187555	USP7	1320	-0.1481	0.1638	30.4	29.6	33.8	32.9
ENSG00000179218	CALR	17750	0.09223	0.1638	1281.5	1299.1	1249.4	1169.5
ENSG00000140564	FURIN	1603	0.1575	0.1638	62	60.7	57.8	51.7
ENSG00000100596	SPTLC2	1175	-0.1541	0.1655	56.9	54.2	61.3	62.6
ENSG00000113083	LOX	45930	-0.07287	0.1655	2700.9	2727.8	2818.6	2893.6
ENSG00000084207	GSTP1	2070	0.1545	0.1655	238.6	218.7	218.8	190.6
ENSG00000185800	DMWD	686.6	0.1946	0.1656	23.3	23	20.6	19.4
ENSG00000141959	PFKL	1984	0.135	0.1659	69.6	69.7	65.7	60.8
ENSG00000087460	GNAS	13810	-0.0958	0.1663	248.7	260.3	280.6	263.8
ENSG00000186591	UBE2H	1537	-0.1505	0.167	156.4	163.1	168.5	187.4
ENSG00000139514	SLC7A1	4578	0.09994	0.167	213.4	208.8	196.5	197.1
ENSG00000034152	MAP2K3	2150	0.1258	0.167	130.2	126.6	120.2	114.7
ENSG00000119777	TMEM214	1731	0.1411	0.167	65.4	62.2	58.9	56.5
ENSG00000100242	SUN2	915.8	0.1952	0.167	33	32.4	31.3	25.4
ENSG00000148840	PPRC1	670.8	0.2144	0.167	12	12.8	11.1	10.1
ENSG00000164880	INTS1	1725	0.1367	0.1678	22.6	21.8	20.8	19.5
ENSG00000185567	AHNAK2	2697	-0.1142	0.1679	12.7	12.5	13.8	13.5
ENSG00000172432	GTPBP2	1159	0.173	0.1679	37.2	36.9	35.2	30.2
ENSG00000105640	RPL18A	7759	-0.1746	0.1685	903.4	998.3	1104.9	1053.5
ENSG00000105438	KDELR1	3133	-0.1102	0.1685	348	347.5	382.1	369.6
ENSG00000064932	SBNO2	1212	0.1579	0.1685	21.6	23	20.5	19.4
ENSG00000132205	EMILIN2	886.8	0.1693	0.1685	25	25.9	22.6	22.4
ENSG00000134013	LOXL2	17540	0.09426	0.1698	463.6	471.2	456.4	418.6
ENSG00000114019	AMOTL2	3906	0.1235	0.1698	125.1	121.4	119.3	106.6
ENSG00000177700	POLR2L	1992	0.1536	0.1701	937	935.2	910.3	766.3
ENSG00000105176	URI1	701.6	-0.1936	0.1703	29.1	27.4	31.2	34
ENSG00000142227	EMP3	1657	-0.1345	0.1703	248.2	243.3	276.7	264
ENSG00000095303	PTGS1	1390	-0.15	0.1711	51.5	53.8	59.6	57.6
ENSG00000176619	LMNB2	1890	0.129	0.1711	105.9	103.3	98	92.9
ENSG00000149257	SERPINH1	13190	0.0949	0.1749	743.6	751.8	728.8	670.2
ENSG00000116641	DOCK7	1580	-0.141	0.1753	17.2	18.4	19.2	20.2
ENSG00000157020	SEC13	1941	0.1309	0.1753	145.8	151.8	140.2	130.9
ENSG00000186575	NF2	1428	0.1399	0.1753	69.5	70.5	64.3	62.3
ENSG00000100139	MICALL1	1071	0.1588	0.1753	36	35.5	33	30.8
ENSG00000101199	ARFGAP1	1254	0.1505	0.176	59.3	60.3	55.3	52.1
ENSG00000143797	MBOAT2	2641	-0.1256	0.1764	129.5	134.2	139	149.3
ENSG00000090686	USP48	808.3	-0.1767	0.1777	18	18.4	20.6	20.8
ENSG00000164904	ALDH7A1	994.5	-0.1667	0.1777	42.1	39.5	47.4	44.7
ENSG00000163041	H3F3A	1865	-0.1375	0.1777	261.9	280.2	301.1	296.8
ENSG00000197555	SIPA1L1	1935	-0.1293	0.1777	26.5	26.7	30	28.3
ENSG00000168209	DDIT4	937.1	0.1801	0.1777	75.6	73.5	68	62.8
ENSG00000100227	POLDIP3	827.8	0.1811	0.1777	44.8	49	42.7	39.5
ENSG00000143324	XPR1	944.2	-0.1656	0.1793	33.9	33	38.2	37.3
ENSG00000272391	POM121C	849.9	0.1799	0.1794	19.9	19.2	18	16.3
ENSG00000169184	MN1	1632	-0.1476	0.1797	29.7	28.2	32.7	31.6
ENSG00000147459	DOCK5	2526	-0.1216	0.1797	35.8	36.3	39.3	39.2
ENSG00000145901	TNIP1	1438	0.1592	0.1797	50.7	50.8	48.7	41.8
ENSG00000105669	COPE	926.3	0.1858	0.1797	84.3	73.3	72.7	65
ENSG00000183207	RUVBL2	683.5	0.1952	0.1797	37.1	39.3	34.6	31.5
ENSG00000132424	PNISR	866.8	-0.1775	0.18	23.6	22	25.2	26.7
ENSG00000179954	SSC5D	3017	0.1235	0.181	45.6	43.7	42.8	39
ENSG00000115963	RND3	3270	-0.1107	0.1811	335.3	338.3	354.1	374.3
ENSG00000184640	SEPT9	3412	0.1071	0.1811	103.1	103.5	98	93.5
ENSG00000107331	ABCA2	951.9	0.1756	0.1811	9.1	10	8.4	8.4
ENSG00000149930	TAOK2	925.1	0.1691	0.1812	16.4	17.8	15.7	14.6
ENSG00000167986	DDB1	3609	0.1048	0.1813	86.9	84.6	81.1	78.1
ENSG00000115902	SLC1A4	1261	-0.1499	0.1816	53.5	54.5	59.9	60.3
ENSG00000136758	YME1L1	2100	-0.1262	0.1816	65.8	66.4	69.5	75.2
ENSG00000131737	KRT34	1636	0.1407	0.1816	118.6	116.6	110	102.7
ENSG00000173575	CHD2	1046	0.1602	0.1816	15.2	14.6	13.7	12.7
ENSG00000166197	NOLC1	839.4	0.172	0.1816	33.1	32.2	29.3	28.4
ENSG00000168386	FILIP1L	784.7	-0.1828	0.1822	15.1	14	16.4	16.8
ENSG00000125844	RRBP1	9437	0.09594	0.1822	185.2	194.7	183.4	171.8
ENSG00000197956	S100A6	5036	0.0954	0.1826	1638.1	1644.9	1575.2	1494.7
ENSG00000134333	LDHA	27200	-0.07959	0.1827	1694.9	1767.5	1804.6	1856.1
ENSG00000130402	ACTN4	11800	0.08866	0.1827	355.9	351.5	343.4	321.3
ENSG00000196365	LONP1	1702	0.1493	0.1827	41.3	41.5	40	34.4
ENSG00000141564	RPTOR	665.6	0.1947	0.1827	12.7	12.1	11.1	10.4
ENSG00000151135	TMEM263	1500	-0.1446	0.183	249.8	238.9	258.3	283.8
ENSG00000088832	FKBP1A	2962	-0.1141	0.183	388.8	387.3	407.1	434
ENSG00000167460	TPM4	22380	-0.07093	0.183	1440.5	1435	1498.8	1522.7
ENSG00000164741	DLC1	3408	0.1106	0.183	53.4	49.8	47.5	48
ENSG00000072501	SMC1A	1574	0.1381	0.184	39.9	37.8	36.4	34
ENSG00000177889	UBE2N	962	-0.2657	0.1849	103.9	128.3	134.9	151
ENSG00000181163	NPM1	5586	-0.09492	0.1849	484.2	474.7	498.2	526.9
ENSG00000089597	GANAB	6076	0.09542	0.1849	166.7	168.5	161.9	151.5
ENSG00000012232	EXTL3	861.9	0.1653	0.1849	27.9	26.6	24.2	24.2
ENSG00000105137	SYDE1	1477	0.1416	0.1855	52.5	53.7	48.8	47.2
ENSG00000014824	SLC30A9	743.8	-0.1905	0.1872	29.1	33	34	37.4
ENSG00000182158	CREB3L2	2462	0.1152	0.1872	112.8	106.7	100.4	102
ENSG00000083845	RPS5	3045	0.1179	0.1872	335.4	353.5	326.9	306.8
ENSG00000107104	KANK1	890.5	-0.1668	0.1873	16	16.3	17.9	18.6
ENSG00000179242	CDH4	834.2	0.1746	0.1878	22.2	21.7	20.2	18.5
ENSG00000163069	SGCB	1497	-0.1369	0.188	113.1	115.2	123.1	128.7
ENSG00000182095	TNRC18	3153	0.1224	0.1886	27.2	27.5	26.3	23.7
ENSG00000275023	MLLT6	692.2	0.1875	0.1886	15.2	15.2	13.7	12.8
ENSG00000140285	FGF7	3034	-0.1203	0.1905	341.8	336	351.6	386.8
ENSG00000102802	MEDAG	1471	-0.1328	0.1917	138.7	142.6	152	157.1
ENSG00000120438	TCP1	2023	-0.1214	0.1923	97	95.1	102.5	106.9
ENSG00000149591	TAGLN	16200	0.1496	0.1923	1985.2	2126.8	1954.9	1737.9
ENSG00000077254	USP33	728.7	-0.1863	0.1924	18.9	18.4	20.2	22.6
ENSG00000109654	TRIM2	989.3	-0.167	0.1925	26	24.3	27.1	29.7
ENSG00000113522	RAD50	674.9	-0.1897	0.1936	11.4	10.9	12	13.6
ENSG00000113407	TARS	2210	-0.1213	0.1936	68.4	69.1	72.8	77.1
ENSG00000131446	MGAT1	2346	0.1264	0.1936	139	138.7	132.3	121.5
ENSG00000011422	PLAUR	833.7	0.1662	0.1936	60.8	56.8	51.6	52.7
ENSG00000105472	CLEC11A	858	0.1683	0.1936	73.7	73.9	65.8	64.9
ENSG00000143641	GALNT2	2858	0.1273	0.1938	149.2	146.6	140.6	129.6
ENSG00000120805	ARL1	978.4	-0.1568	0.1942	112.1	108.2	122.4	124.3
ENSG00000025796	SEC63	1743	-0.1408	0.1942	50.6	51	52.6	59.9
ENSG00000189043	NDUFA4	1060	-0.1637	0.1963	310	322.6	334.3	378.1
ENSG00000124762	CDKN1A	5896	-0.09483	0.197	702.4	748.9	782.4	769
ENSG00000072958	AP1M1	879.5	0.1735	0.1985	51.4	58.3	50.4	46.2
ENSG00000138095	LRPPRC	1391	-0.1448	0.1998	23.8	23	24.9	27
ENSG00000244038	DDOST	2433	0.1157	0.2001	147.6	145.3	139.4	130.4
ENSG00000166888	STAT6	2258	0.1189	0.2001	72.8	71.8	68.4	64.4
ENSG00000171067	C11orf24	1232	0.1441	0.2001	80	80.8	74.9	70.1
ENSG00000074181	NOTCH3	919.4	0.1586	0.2001	13.3	13.5	12.1	11.9
ENSG00000005483	KMT2E	852.3	-0.1697	0.2002	10.4	10.8	11.5	12.5
ENSG00000134108	ARL8B	852.7	-0.1844	0.2006	74	74.7	78.8	91.6
ENSG00000168214	RBPJ	1043	-0.1541	0.2006	51.2	50.8	54.8	59.1
ENSG00000171603	CLSTN1	3733	0.1022	0.2006	102.8	105.6	98.8	95.1
ENSG00000182240	BACE2	859.3	0.1683	0.2006	39	41.6	35.7	35.6
ENSG00000121060	TRIM25	762.4	0.177	0.2006	28.7	28	25.8	24
ENSG00000001036	FUCA2	688.3	0.1803	0.2006	44.6	42.6	37.8	38.6
ENSG00000087302	C14orf166	1080	-0.1639	0.2029	108.4	109.8	114.1	131.7
ENSG00000106397	PLOD3	2240	0.1244	0.2029	78.7	79.3	75.5	69.2
ENSG00000078618	NRDC	2049	-0.1175	0.2032	42.8	43.3	45.9	47.6
ENSG00000114120	SLC25A36	660.9	-0.1888	0.204	40.3	41.6	44.5	49.8
ENSG00000117859	OSBPL9	677.8	-0.1833	0.204	18.1	19	21.3	21.1
ENSG00000117616	RSRP1	816.2	-0.1728	0.204	55.7	61.1	64.2	68.4
ENSG00000058063	ATP11B	954.3	-0.1615	0.204	17.8	17.3	18.9	20.6
ENSG00000100234	TIMP3	51560	-0.06446	0.204	7663	7592.9	7912.4	8045.3
ENSG00000103187	COTL1	5828	0.08963	0.204	952	952.5	919.3	869
ENSG00000167325	RRM1	971.4	0.159	0.204	38.7	38.4	35.3	33.4
ENSG00000095319	NUP188	847.7	0.1611	0.204	15.2	14.8	13.6	13.1
ENSG00000109332	UBE2D3	2923	-0.1143	0.2053	359.9	353.3	368.8	404.7
ENSG00000109180	OCIAD1	859	-0.1669	0.2056	78.5	75.9	85.7	88.7
ENSG00000101182	PSMA7	1442	0.1383	0.2059	145.5	139.5	133.5	124.6
ENSG00000109762	SNX25	656.9	-0.1948	0.2071	20.7	18.8	21.3	24.4
ENSG00000149925	ALDOA	18390	0.09959	0.2075	1093	1122.3	1095.2	969.9
ENSG00000166681	NGFRAP1	747.9	-0.179	0.2094	160	186.4	202.5	192.2
ENSG00000075292	ZNF638	813.2	-0.1746	0.2094	8.9	8.8	9.4	10.7
ENSG00000129038	LOXL1	3466	0.1125	0.2126	163.9	162.8	158.3	143.4
ENSG00000014216	CAPN1	1972	0.1194	0.2135	80.5	82.4	76.1	73.6
ENSG00000116754	SRSF11	1944	-0.1209	0.2138	81.1	81.8	86.2	91.4
ENSG00000136240	KDELR2	4014	-0.09673	0.214	386	371.3	399.7	411
ENSG00000103363	TCEB2	996.2	0.1552	0.214	141.7	156.1	134.9	131.2
ENSG00000152558	TMEM123	1666	-0.1331	0.2164	186	179.7	192.5	209.7
ENSG00000097007	ABL1	2419	0.1191	0.2164	54.2	54.7	52.1	48
ENSG00000122565	CBX3	1148	-0.1515	0.2172	149.9	153.2	161.6	176.5
ENSG00000107984	DKK1	4186	-0.09162	0.2173	471.3	453.2	493.4	492.6
ENSG00000103769	RAB11A	912.4	-0.1577	0.2176	111.5	102.9	117.9	122.6
ENSG00000156052	GNAQ	1104	-0.15	0.2176	67.2	70.2	74.4	78.7
ENSG00000144746	ARL6IP5	1097	-0.1494	0.2176	115.9	114.1	122.7	133.4
ENSG00000125430	HS3ST3B1	940.9	0.1553	0.2176	69.7	72.1	64.1	62.6
ENSG00000133142	TCEAL4	738.4	-0.1672	0.2181	53.1	51.1	59.9	57.9
ENSG00000177469	PTRF	25390	0.07428	0.2181	1886	1899.3	1835.3	1758.2
ENSG00000171863	RPS7	5055	0.09845	0.2181	622.9	621.8	607.5	553.7
ENSG00000146701	MDH2	1753	0.1291	0.2181	139	142.8	131.4	125.6
ENSG00000172260	NEGR1	650.9	0.1902	0.2183	40.7	43.2	35.4	37.6
ENSG00000172809	RPL38	2958	0.1158	0.2194	1032.7	940.8	907.6	910.6
ENSG00000110811	P3H3	930.4	-0.1655	0.2195	35	35.6	42.7	36.9
ENSG00000065150	IPO5	4889	-0.09262	0.2195	101.3	99.7	104.1	110.5
ENSG00000198853	RUSC2	2584	0.1219	0.2195	41	39.5	38.8	35.1
ENSG00000115310	RTN4	9516	-0.08416	0.2197	193.2	199.5	202	214.6
ENSG00000136830	FAM129B	6343	0.09632	0.2197	244.3	255.1	242.7	223.9
ENSG00000131469	RPL27	4425	0.1043	0.2197	727.5	674.5	671.1	631.4
ENSG00000127329	PTPRB	852	0.1617	0.2215	10.9	10.2	9.4	9.4
ENSG00000134982	APC	735.9	-0.1683	0.2223	7	6.7	7.8	7.8
ENSG00000112335	SNX3	1692	-0.137	0.2223	220.5	236.5	239.4	264.7
ENSG00000229117	RPL41	6201	-0.09382	0.2223	5598.8	5906.9	6137.2	6153.2
ENSG00000100258	LMF2	1755	0.1267	0.2223	68.4	73	66.8	62.3
ENSG00000213676	ATF6B	865.5	0.1576	0.2223	31.5	32.8	28.6	28.8
ENSG00000071655	MBD3	709.7	0.1796	0.2223	61.4	64	58.7	51.1
ENSG00000197965	MPZL1	2196	-0.1174	0.2224	198.7	200.4	208.5	225.3
ENSG00000078304	PPP2R5C	1044	-0.1447	0.2231	30.1	29.6	32.6	33.7
ENSG00000102007	PLP2	1132	0.1383	0.2231	190.6	187	169.4	172.6
ENSG00000143774	GUK1	1859	0.1436	0.2231	136.2	143.8	136.1	116.3
ENSG00000171298	GAA	849.8	0.1702	0.2231	19.7	19.1	18.2	16.2
ENSG00000114942	EEF1B2	2960	0.104	0.2235	316.9	323.2	304.9	289.8
ENSG00000166147	FBN1	34770	-0.0628	0.2252	297.7	297.2	310.3	311.2
ENSG00000128016	ZFP36	876.5	0.1557	0.2252	62.5	62.4	56.1	55.5
ENSG00000175265	GOLGA8A	817	0.166	0.2252	27.5	29.3	24.8	25.5
ENSG00000092108	SCFD1	779.7	-0.177	0.2262	28.9	26.9	29.4	34.1
ENSG00000153201	RANBP2	1643	-0.124	0.2262	12.9	12.4	13.6	14
ENSG00000163171	CDC42EP3	2839	-0.1053	0.2262	255	246.6	263.2	277.3
ENSG00000182446	NPLOC4	1872	0.1172	0.2262	70.7	70.5	66.9	63
ENSG00000117139	KDM5B	1355	-0.1403	0.2271	19.5	18.8	20.3	22.1
ENSG00000124783	SSR1	1887	-0.1286	0.2271	149.4	148.6	156	170.6
ENSG00000185624	P4HB	15850	0.08577	0.2271	789.9	792.7	779.9	710.1
ENSG00000178726	THBD	742.5	0.1615	0.2271	45.3	46.9	40	42
ENSG00000168461	RAB31	1112	-0.1436	0.2284	123.5	125.4	131.9	144.1
ENSG00000124343	XG	720.7	-0.1701	0.2289	90	84.1	101.6	95.7
ENSG00000116005	PCYOX1	1453	-0.1349	0.2289	76.8	75.8	82	86.1
ENSG00000197006	METTL9	1063	-0.1454	0.2301	83.4	82.5	88.1	96.2
ENSG00000067066	SP100	652.6	-0.1783	0.2318	13.4	13.8	14.8	16.1
ENSG00000151348	EXT2	2013	0.1143	0.2318	70.3	67.8	63.1	64.3
ENSG00000008952	SEC62	1625	-0.1981	0.232	80.8	83.4	85.7	104.8
ENSG00000077235	GTF3C1	1240	0.1483	0.2335	17.1	16.4	16.1	13.9
ENSG00000171055	FEZ2	1115	-0.1476	0.2337	66.5	71.1	73.6	79.4
ENSG00000159399	HK2	989.2	0.1495	0.2337	25.4	26.5	23.6	23
ENSG00000122068	FYTTD1	796.2	-0.161	0.2368	45.4	47.8	51.7	53
ENSG00000094916	CBX5	1972	0.1147	0.2368	316.8	329	291.6	303.7
ENSG00000171490	RSL1D1	1260	-0.1324	0.2378	58.8	59.3	65.1	64.8
ENSG00000154174	TOMM70A	803.6	-0.1595	0.2389	32.8	34.5	36.4	39.1
ENSG00000159840	ZYX	8542	0.09023	0.2389	383.5	384.5	377	343.7
ENSG00000101825	MXRA5	2527	0.1003	0.2389	27.6	27.8	26	25.6
ENSG00000196975	ANXA4	659.2	-0.1756	0.2395	52.8	51.1	57	61.2
ENSG00000168487	BMP1	1553	0.1333	0.2395	36.8	35.6	34.1	31.8
ENSG00000060982	BCAT1	3939	-0.113	0.2397	222.3	223.7	227.1	256.2
ENSG00000136997	MYC	1403	0.1291	0.2397	79.3	81.7	74.8	72
ENSG00000178982	EIF3K	959	0.1489	0.2397	113.2	119	105.8	102.7
ENSG00000169221	TBC1D10B	679.7	0.1752	0.2397	24.3	26	23.5	20.7
ENSG00000104388	RAB2A	1628	-0.122	0.2399	139.6	148.2	158.9	154.9
ENSG00000184009	ACTG1	67940	0.06124	0.2399	4859.6	4938.6	4729	4659.1
ENSG00000149177	PTPRJ	709.4	0.1678	0.2399	13.7	14.1	11.7	12.9
ENSG00000170385	SLC30A1	936.4	-0.1564	0.2429	48.1	44	50.2	53
ENSG00000050820	BCAR1	1263	0.1342	0.2432	36.9	37.2	34.5	32.7
ENSG00000188522	FAM83G	736.9	0.1641	0.2432	28.8	28.5	26.5	24.3
ENSG00000124942	AHNAK	50840	0.06101	0.2434	242.3	237.1	230.8	228.6
ENSG00000161547	SRSF2	716.3	-0.1672	0.2441	85.2	82.1	91.4	97.7
ENSG00000100196	KDELR3	1369	-0.1304	0.2441	155.3	159.8	170.7	175.3
ENSG00000170525	PFKFB3	1500	0.1226	0.2441	64.4	64	58.7	59
ENSG00000106348	IMPDH1	1253	0.1371	0.2441	59.9	60.8	57.5	51.8
ENSG00000097033	SH3GLB1	1470	-0.1425	0.2448	94.5	91.5	95.8	110.4
ENSG00000184007	PTP4A2	3007	-0.1004	0.2448	432.3	437.7	458.3	475.5
ENSG00000104131	EIF3J	734.4	-0.1605	0.2453	67.3	64.6	74.1	74.1
ENSG00000129353	SLC44A2	1704	-0.1275	0.2477	56.9	57.7	66.4	59.1
ENSG00000164761	TNFRSF11B	4211	-0.09157	0.2477	205.9	199.1	213.4	218.7
ENSG00000183495	EP400	1222	0.1353	0.2477	10.4	11.3	10.1	9.6
ENSG00000135766	EGLN1	908.8	0.1506	0.2488	55.3	53.7	48.8	49
ENSG00000124767	GLO1	1183	-0.1318	0.2496	163.8	166.7	181.3	181.9
ENSG00000049656	CLPTM1L	1292	0.1344	0.2499	71.5	67.1	63.4	62.5
ENSG00000041357	PSMA4	730.7	-0.1707	0.2523	66	69.7	71.1	82.9
ENSG00000118257	NRP2	1647	0.1245	0.2523	40.4	38.8	37.8	34.6
ENSG00000183741	CBX6	1076	0.1371	0.2523	77.9	75	69.5	69
ENSG00000111540	RAB5B	1450	-0.1223	0.2528	143.8	142.3	154.6	157.6
ENSG00000198242	RPL23A	3390	0.1058	0.2528	353.3	326.4	321.1	309.7
ENSG00000188554	NBR1	1677	-0.1183	0.2537	38.7	39.8	43.2	42.1
ENSG00000107771	CCSER2	867.5	-0.1591	0.2542	19.2	18.2	19.6	22.4
ENSG00000173221	GLRX	1093	0.1463	0.2542	285.5	256.1	247.7	239.6
ENSG00000168874	ATOH8	1341	-0.1316	0.2549	115.5	115.4	132.8	120.8
ENSG00000026508	CD44	12850	-0.06776	0.2549	478.6	483.6	501.4	507.5
ENSG00000153147	SMARCA5	996.9	-0.1509	0.2568	24.1	21.8	24.9	26.4
ENSG00000112245	PTP4A1	2239	0.1151	0.257	281.5	273.6	248.7	262.9
ENSG00000050405	LIMA1	6483	-0.08017	0.2576	203.9	206	213.6	220
ENSG00000120694	HSPH1	1040	-0.1442	0.2577	32.5	31.4	33.5	37.4
ENSG00000072786	STK10	1081	0.1344	0.2577	31.5	32	29	28.7
ENSG00000167792	NDUFV1	929.9	0.1464	0.2577	53.5	53.7	50.2	46.1
ENSG00000115170	ACVR1	678.5	-0.1653	0.2578	30.6	30.7	34.7	34.5
ENSG00000053254	FOXN3	1284	-0.1298	0.2583	47.9	46.3	51.9	51.5
ENSG00000184575	XPOT	3785	-0.09966	0.2583	85	84.3	86.8	94.9
ENSG00000104332	SFRP1	3269	-0.09423	0.2583	182	183.2	192.8	197.6
ENSG00000198786	MT-ND5	48760	-0.05893	0.2583	2022.4	1980	2079.3	2091.1
ENSG00000103335	PIEZO1	5067	0.09054	0.2583	54.8	56.4	54.1	50.2
ENSG00000103257	SLC7A5	5018	0.09301	0.2583	245.5	241.2	236.1	219.8
ENSG00000099814	CEP170B	1053	0.1455	0.2591	18.3	20.5	18.1	16.8
ENSG00000105993	DNAJB6	2106	-0.1066	0.2595	137.3	138.2	151.2	145.8
ENSG00000168092	PAFAH1B2	1337	-0.132	0.2605	94.6	103.1	104.3	113
ENSG00000174807	CD248	6719	0.09575	0.2607	265	260.4	258	233
ENSG00000160932	LY6E	1170	0.1451	0.2607	121.8	123.3	119.1	101.6
ENSG00000148516	ZEB1	1053	-0.1409	0.2609	21.1	22.6	24	24.3
ENSG00000125970	RALY	1173	0.1379	0.2623	105.1	110.2	99.5	95.4
ENSG00000108107	RPL28	9098	-0.1843	0.2632	495.7	576.1	645.4	584.5
ENSG00000145246	ATP10D	755.6	-0.1572	0.2635	11.8	12.1	13.1	13.7
ENSG00000130382	MLLT1	1982	0.1123	0.2636	87.6	88.9	84.2	78.7
ENSG00000101474	APMAP	1541	0.1173	0.2664	106.9	104.3	96.2	98
ENSG00000006125	AP2B1	2820	-0.09391	0.2677	72.9	72.1	78.4	76.6
ENSG00000147955	SIGMAR1	921.3	0.1463	0.2677	128.7	117.5	109.6	111.8
ENSG00000108588	CCDC47	857.6	-0.153	0.268	41.5	41.4	45.4	47.2
ENSG00000172638	EFEMP2	3696	0.09718	0.268	175.5	179.5	169.1	162.3
ENSG00000104408	EIF3E	1307	-0.1966	0.2699	55.8	58.2	61.2	71.1
ENSG00000140859	KIFC3	729.7	0.1641	0.2714	18.3	16.8	15.3	15.8
ENSG00000144224	UBXN4	1229	-0.1346	0.2717	51.5	51.1	56.1	57
ENSG00000135316	SYNCRIP	2170	-0.1122	0.2717	92.7	89.8	94.2	103.4
ENSG00000086758	HUWE1	5590	0.07924	0.2717	33.2	33.8	32.2	31.2
ENSG00000143799	PARP1	901.7	0.1401	0.2717	25.4	26.2	23.5	23
ENSG00000154096	THY1	6118	0.09128	0.272	846.5	847	831.7	756.1
ENSG00000135074	ADAM19	2323	0.09821	0.272	69.1	68.6	63.8	64.7
ENSG00000126777	KTN1	2374	-0.1087	0.2721	43	41	43.5	47.3
ENSG00000153904	DDAH1	5514	-0.0834	0.2721	481.8	482.3	495.9	526.4
ENSG00000110092	CCND1	14350	0.06758	0.2721	1545.5	1552.8	1447.8	1507.4
ENSG00000058262	SEC61A1	7215	0.07383	0.2721	402.8	399.8	383.6	378.5
ENSG00000004478	FKBP4	668.1	0.1678	0.2721	35.7	38.4	33.3	32.1
ENSG00000114423	CBLB	849.6	-0.147	0.2733	19.9	19.2	21.2	22.2
ENSG00000123131	PRDX4	924.8	-0.1452	0.2758	62.2	61.4	67	70.4
ENSG00000092148	HECTD1	1886	-0.1205	0.2758	18.3	18.6	19.2	20.9
ENSG00000167123	CERCAM	4014	0.09961	0.2758	144.1	136.2	136.4	124.9
ENSG00000184867	ARMCX2	694.2	-0.1689	0.276	30.1	26.7	34.1	30.1
ENSG00000104756	KCTD9	1054	-0.1502	0.2777	69.6	71.5	72.8	84.6
ENSG00000169504	CLIC4	16830	-0.08428	0.2777	1762.7	1714.6	1759.4	1930.4
ENSG00000130706	ADRM1	671.2	0.162	0.2777	46.7	47.7	44.3	39.5
ENSG00000126934	MAP2K2	1212	-0.1301	0.2781	76.4	81.8	89	84.7
ENSG00000106052	TAX1BP1	1552	-0.1299	0.2781	41.8	40.9	42.7	48.1
ENSG00000116459	ATP5F1	1224	-0.126	0.2781	121.7	127.5	137.7	135
ENSG00000158545	ZC3H18	675.2	0.1642	0.2786	19.9	21.3	19.3	17.1
ENSG00000114686	MRPL3	697.3	-0.1613	0.2791	43.8	39.3	46.1	47.4
ENSG00000137312	FLOT1	1171	-0.1329	0.28	63.7	67.7	75.7	68.9
ENSG00000150961	SEC24D	2620	-0.09728	0.28	59.9	58.5	63.9	63
ENSG00000165916	PSMC3	1203	0.128	0.28	77.5	76.5	73.1	67.4
ENSG00000175582	RAB6A	1506	-0.1271	0.2806	155.1	152.9	158.6	178.9
ENSG00000141551	CSNK1D	1388	0.1246	0.2806	78.5	77.6	74.6	68.1
ENSG00000177666	PNPLA2	962.1	0.1387	0.2807	45.6	43.4	40.5	40
ENSG00000188976	NOC2L	977.2	0.149	0.2807	37.1	38.2	36.3	31.3
ENSG00000140521	POLG	663.4	0.1625	0.2812	14	14.7	13.1	12.3
ENSG00000072110	ACTN1	18040	0.07215	0.2822	477.5	498.3	472.6	455
ENSG00000111328	CDK2AP1	1475	-0.1267	0.2832	317.4	358.4	375.8	364
ENSG00000163558	PRKCI	648.3	-0.1724	0.2836	26.6	24.5	29.1	29
ENSG00000108298	RPL19	7130	-0.08403	0.2836	757.1	802.1	849.8	804.2
ENSG00000105202	FBL	780.8	0.15	0.2838	69	71.5	65.8	60.2
ENSG00000214655	ZSWIM8	699.5	0.1664	0.2838	10.1	9.7	9.4	8.1
ENSG00000006016	CRLF1	1007	-0.1329	0.2847	65.4	69.3	74.6	73.5
ENSG00000065911	MTHFD2	1511	-0.1209	0.2847	94.5	93.6	100.2	105
ENSG00000160209	PDXK	1198	0.1323	0.2847	55	54.1	51.6	47.5
ENSG00000137154	RPS6	8498	0.07355	0.2849	690.7	705.8	673.9	652.3
ENSG00000104529	EEF1D	1067	-0.1396	0.2897	34.6	37.7	41.6	38.3
ENSG00000196961	AP2A1	2552	0.1081	0.2897	74.5	70.4	70.2	64
ENSG00000131966	ACTR10	652.8	-0.1677	0.2904	33.6	35.4	36.4	41.7
ENSG00000100934	SEC23A	2999	-0.09802	0.2904	101.3	105.8	106.5	115.5
ENSG00000163466	ARPC2	5718	-0.07687	0.2918	420.8	428	443.8	452.1
ENSG00000248905	FMN1	706.5	-0.1556	0.2919	7.6	8	8.8	8.7
ENSG00000105939	ZC3HAV1	869.4	-0.1471	0.2924	21.9	21.8	23.8	24.8
ENSG00000189159	HN1	952.3	0.1388	0.2924	136.3	138.1	129.2	119
ENSG00000029363	BCLAF1	1731	-0.1268	0.2934	46.5	44.2	46.4	52.9
ENSG00000143320	CRABP2	1056	-0.1442	0.2945	175.7	200.2	219.2	198
ENSG00000084073	ZMPSTE24	953.2	-0.1432	0.2945	50.8	50.6	53	59.5
ENSG00000147027	TMEM47	3037	-0.1124	0.2945	395.7	433.7	423.5	475
ENSG00000154978	VOPP1	1607	0.1086	0.2945	213.7	214.8	196.7	199.9
ENSG00000148834	GSTO1	1128	0.1284	0.2945	143.9	137.7	124.5	132.4
ENSG00000185359	HGS	1123	0.1378	0.2945	38.8	39.9	37	34.2
ENSG00000171223	JUNB	1078	0.1415	0.2945	71.2	77.1	71.1	62.7
ENSG00000105058	FAM32A	699.3	0.1604	0.2945	113	118.7	110.4	95.3
ENSG00000168958	MFF	1081	-0.1379	0.2947	65.7	64.1	70.2	73.3
ENSG00000080493	SLC4A4	1031	0.1329	0.296	26.6	24.7	22.6	24.1
ENSG00000161904	LEMD2	683.7	0.1558	0.296	34.1	36.4	32.4	30.4
ENSG00000126883	NUP214	674.8	0.1592	0.296	8.1	9.2	7.7	7.7
ENSG00000105928	DFNA5	664	-0.1696	0.2968	22.5	23.2	27.2	24.7
ENSG00000146242	TPBG	1720	0.1104	0.2987	93.7	96	87	88.4
ENSG00000197081	IGF2R	4128	0.08333	0.2994	39.7	38.3	36.1	37.4
ENSG00000163930	BAP1	793.7	0.1619	0.2994	23.5	25.5	23.7	19.8
ENSG00000067182	TNFRSF1A	1780	0.1072	0.2998	77.8	74.3	71.8	69.1
ENSG00000067798	NAV3	919.9	0.1387	0.2998	11.3	10.4	9.6	10
ENSG00000162407	PLPP3	2396	-0.09643	0.3003	194.8	196.4	209.9	209
ENSG00000071564	TCF3	828.6	0.1425	0.3003	29.9	28.9	27.5	25.5
ENSG00000107796	ACTA2	1004	-0.1459	0.3033	72.1	65.3	80.9	71.8
ENSG00000005893	LAMP2	1610	-0.1299	0.3033	77.1	79	79	92.5
ENSG00000030582	GRN	2244	0.1019	0.3033	87.5	86.7	84	78
ENSG00000175220	ARHGAP1	1683	0.1111	0.3033	105.8	109.9	103.6	95.6
ENSG00000069275	NUCKS1	3977	-0.08429	0.3045	432.6	443.9	458.3	471.8
ENSG00000111667	USP5	1022	0.1275	0.3045	34.5	34.8	32.4	30.9
ENSG00000013288	MAN2B2	1293	0.1308	0.3045	32.6	33.5	32	28.2
ENSG00000090863	GLG1	4190	0.08371	0.3054	88.2	92	85.4	84.4
ENSG00000111252	SH2B3	737.2	0.1438	0.3067	33.8	34.9	30.3	31.6
ENSG00000109685	WHSC1	1580	0.108	0.3071	34.9	35.7	33.1	32.2
ENSG00000198792	TMEM184B	1453	0.1191	0.3082	94.4	91.7	89.6	81.3
ENSG00000170606	HSPA4	1539	-0.1195	0.3084	48	46.6	52.6	50.4
ENSG00000055211	GINM1	722.3	-0.1563	0.3089	51.1	50.4	52.8	61.2
ENSG00000160216	AGPAT3	1127	0.1245	0.3089	78.5	82.3	72.1	74.9
ENSG00000115084	SLC35F5	744.8	-0.1492	0.3095	34.2	33.4	36.2	39.1
ENSG00000124785	NRN1	719.7	-0.1446	0.3095	101.6	105.8	114	116.3
ENSG00000130725	UBE2M	819.3	0.144	0.3096	106.2	113.6	103.8	94
ENSG00000136603	SKIL	1058	-0.1449	0.3102	33.9	34.6	34.5	41.7
ENSG00000196937	FAM3C	1102	-0.1347	0.3102	127.7	123.9	130.5	146.8
ENSG00000131236	CAP1	7337	-0.06828	0.3107	436.2	444.5	457.2	466.6
ENSG00000114062	UBE3A	1006	-0.1443	0.3109	27.1	29.1	28.7	33.8
ENSG00000204262	COL5A2	18930	-0.05852	0.3109	254.5	256.3	265.1	267.1
ENSG00000138448	ITGAV	3870	-0.09179	0.3113	84.9	84.6	87.1	93.7
ENSG00000089327	FXYD5	1741	0.1757	0.3115	137.9	160	137.5	123.7
ENSG00000141424	SLC39A6	1456	-0.1168	0.3116	48.1	46.8	49.3	53.9
ENSG00000055332	EIF2AK2	932.8	-0.1339	0.3124	39.9	40.7	44.1	44.6
ENSG00000112079	STK38	1009	-0.127	0.3149	56.6	56.6	60.3	63.8
ENSG00000163453	IGFBP7	2388	-0.09605	0.3149	195.5	203.9	216.6	210.9
ENSG00000166441	RPL27A	6988	-0.08133	0.3149	910.3	944.5	1012	952.1
ENSG00000167978	SRRM2	9392	0.07085	0.3149	87.1	88.6	86.2	81
ENSG00000197386	HTT	1482	0.11	0.3149	13.8	14.3	13.3	12.7
ENSG00000213639	PPP1CB	1110	0.1334	0.3185	76.9	77.5	65.6	74.6
ENSG00000166479	TMX3	1360	-0.1301	0.319	65.1	65.3	65.9	77.4
ENSG00000166923	GREM1	60770	-0.0584	0.319	8187.6	8060.7	8324.6	8600.6
ENSG00000196526	AFAP1	3683	0.08879	0.319	113.5	103.8	102.1	102.1
ENSG00000116649	SRM	1844	0.1037	0.319	137.3	134	129.7	122.3
ENSG00000110047	EHD1	1538	0.1107	0.3198	82.1	85.5	80.1	74.7
ENSG00000069329	VPS35	1357	-0.12	0.3204	41.7	39.3	42.5	45.8
ENSG00000157483	MYO1E	1669	-0.1023	0.3204	41.1	40.4	43.5	44.1
ENSG00000196683	TOMM7	1007	0.1315	0.3204	154.6	143.9	133.8	137.6
ENSG00000121579	NAA50	1481	-0.1179	0.3208	210.1	235.6	239	245.9
ENSG00000136536	MARCH7	734	-0.1478	0.3215	25.9	25.3	27.1	29.9
ENSG00000177879	AP3S1	985.5	-0.1294	0.3215	120.4	121.7	131.8	134.1
ENSG00000115641	FHL2	2605	-0.09424	0.3226	117.8	112.4	123.8	122.4
ENSG00000120129	DUSP1	4289	0.07749	0.3226	325	312.9	302.5	301.6
ENSG00000102858	MGRN1	1052	0.1258	0.3226	44.2	46.8	42.1	41
ENSG00000138814	PPP3CA	1066	-0.1301	0.3228	48.5	51.5	51.9	57.9
ENSG00000163320	CGGBP1	974.8	-0.13	0.3228	141.2	145.9	158.8	156.6
ENSG00000141756	FKBP10	7075	0.08073	0.3228	262.8	273.6	262.9	243.9
ENSG00000115884	SDC1	1630	0.1105	0.3228	156.5	155.6	152	136.4
ENSG00000149357	LAMTOR1	830.2	0.1393	0.3228	102.5	107.4	98.7	90.9
ENSG00000167470	MIDN	851.2	0.1417	0.3228	42.9	41.5	38.5	37.6
ENSG00000182670	TTC3	4226	-0.08358	0.3229	51.3	50	52.5	55
ENSG00000159363	ATP13A2	674.2	0.1483	0.3229	13.6	13.8	12.5	12
ENSG00000135916	ITM2C	792.8	-0.1433	0.3241	41.2	38.9	44.2	44.9
ENSG00000101126	ADNP	892.8	-0.1411	0.3251	18.7	21.5	22.5	22
ENSG00000114867	EIF4G1	8337	0.07276	0.3252	146.4	148.2	145	134.9
ENSG00000142552	RCN3	3253	0.09684	0.3252	252.4	261.3	253.7	225.9
ENSG00000169180	XPO6	1757	0.1086	0.3252	42.9	41.8	41.2	37.2
ENSG00000061676	NCKAP1	3044	-0.09266	0.3257	68	67.5	69.2	75.5
ENSG00000080503	SMARCA2	982.4	-0.1279	0.326	14.4	14	15.6	15.7
ENSG00000182473	EXOC7	840.2	0.1396	0.3263	28.4	29.2	27.4	24.6
ENSG00000130311	DDA1	659	0.1481	0.3263	197.1	180.4	171.8	166.9
ENSG00000138760	SCARB2	2860	-0.08754	0.327	158.6	157.2	164.1	171.8
ENSG00000164163	ABCE1	734.3	-0.1571	0.3277	31.5	30.3	32.1	37.4
ENSG00000178913	TAF7	780.4	-0.1502	0.3277	49.8	60.1	61.5	61.2
ENSG00000163710	PCOLCE2	680.7	-0.1446	0.3277	52.8	54	60.4	58.1
ENSG00000162852	CNST	1015	-0.1332	0.3277	34.2	35.6	37.2	39.7
ENSG00000166913	YWHAB	4229	-0.09057	0.3277	383.8	380.8	386.9	428.4
ENSG00000184432	COPB2	2738	-0.08668	0.3277	78.1	80.4	84.4	84.1
ENSG00000137801	THBS1	233900	0.05068	0.3277	4870.5	4882.5	4749.8	4664.6
ENSG00000100422	CERK	1002	0.1239	0.3277	56.2	57.3	51.4	52.4
ENSG00000105698	USF2	777.8	0.1399	0.3277	37.8	37.4	35.2	32.8
ENSG00000182054	IDH2	651.3	0.1453	0.3277	42.5	43.5	38.6	38.7
ENSG00000125503	PPP1R12C	1064	0.1285	0.3284	35.2	35.8	33.8	30.8
ENSG00000187735	TCEA1	1475	-0.1204	0.3294	84.9	88.8	92.1	97.5
ENSG00000022267	FHL1	2957	-0.08934	0.3294	222.5	215.8	226.8	240.1
ENSG00000125755	SYMPK	907.6	0.1313	0.3294	17.7	18.8	17.1	16
ENSG00000080824	HSP90AA1	8712	0.07303	0.3297	297.3	293.5	273.4	287.9
ENSG00000104979	C19orf53	726.7	0.1433	0.3297	169.5	172.8	160.7	147.5
ENSG00000112419	PHACTR2	1556	-0.1147	0.3303	52.5	54.2	54.6	61.3
ENSG00000105404	RABAC1	1590	0.1112	0.3309	239.1	231.7	225	209.8
ENSG00000184840	TMED9	2964	0.0931	0.3312	369.8	344.5	346.5	322.2
ENSG00000100201	DDX17	4447	-0.07885	0.3317	140.8	148.7	151.5	154.6
ENSG00000156471	PTDSS1	761	0.1395	0.3317	40.5	38.9	36.4	35.4
ENSG00000140740	UQCRC2	1132	-0.1216	0.3326	61.5	56.6	65.9	63.1
ENSG00000116288	PARK7	1334	0.114	0.3358	181	191.6	178	165.3
ENSG00000072274	TFRC	2273	-0.1013	0.3364	72.2	72.2	73.2	82
ENSG00000102898	NUTF2	1430	-0.1089	0.3366	287.3	291	312.7	312.5
ENSG00000104884	ERCC2	1007	0.128	0.3396	36.5	39.2	36.1	32.9
ENSG00000140497	SCAMP2	853.9	0.1412	0.3397	57.9	60.2	57.2	49.3
ENSG00000143933	CALM2	4341	-0.09263	0.3419	438.2	447.6	445.2	500.7
ENSG00000177479	ARIH2	666.7	0.1473	0.3422	37.4	35.2	34.3	30.9
ENSG00000180398	MCFD2	3184	-0.08288	0.3424	413.2	400.1	422.2	440.3
ENSG00000196588	MKL1	731.6	0.1401	0.3429	19.3	17.8	16.9	16.6
ENSG00000100804	PSMB5	810.2	0.1437	0.3442	77	75.8	74.7	62.8
ENSG00000005700	IBTK	991.2	-0.1312	0.3449	16.6	17.5	18.2	19.3
ENSG00000164294	GPX8	2148	-0.09765	0.3454	257.9	240.2	260	273.9
ENSG00000100029	PES1	741.8	0.1465	0.3469	34.8	34.6	33.8	28.6
ENSG00000130147	SH3BP4	2381	0.08836	0.3473	63.8	65	60.3	60.7
ENSG00000157216	SSBP3	841.1	-0.1339	0.3475	51.5	54.4	58.6	58.1
ENSG00000185651	UBE2L3	1332	-0.1112	0.3497	166.9	153.9	175.9	171.6
ENSG00000012660	ELOVL5	1595	-0.1084	0.3497	106.6	102.5	109.1	116.9
ENSG00000138080	EMILIN1	2877	0.09441	0.3497	85.3	84.9	83.9	75.3
ENSG00000165915	SLC39A13	1137	0.1202	0.3497	72.4	66.8	64.9	62.7
ENSG00000070413	DGCR2	755.1	0.1388	0.3538	35.5	36.3	34	30.9
ENSG00000103544	C16orf62	670.9	-0.1421	0.3543	13.8	13.4	15.2	15
ENSG00000167193	CRK	1271	-0.1091	0.355	83.6	86.2	91.6	92
ENSG00000062485	CS	1501	0.1032	0.355	92.3	96.7	89.8	85.8
ENSG00000096384	HSP90AB1	7043	0.06407	0.3552	262.1	263.8	253.6	249.2
ENSG00000109787	KLF3	648.5	-0.1457	0.3571	41.7	40.7	46.5	45.3
ENSG00000115091	ACTR3	4804	-0.07769	0.3571	311	295.6	309.9	330.9
ENSG00000083857	FAT1	9252	0.06159	0.3571	52	50.5	48.9	49.3
ENSG00000134970	TMED7	1103	0.1234	0.3571	138.9	132.7	117.8	130.7
ENSG00000112033	PPARD	1034	0.1268	0.3571	62.7	64.3	60.9	54.9
ENSG00000174903	RAB1B	899	0.1306	0.3571	126.3	130.5	123.5	110
ENSG00000167657	DAPK3	969.8	0.1309	0.3571	58.9	60.3	55.1	53.2
ENSG00000196531	NACA	3903	0.07637	0.3588	47.9	47.3	45.8	44.4
ENSG00000140332	TLE3	929.4	0.1273	0.3588	23.5	24.2	22.5	20.9
ENSG00000101557	USP14	1169	-0.1184	0.3604	61.1	64	64.3	71.9
ENSG00000114331	ACAP2	793.9	-0.1441	0.3611	20.8	21.6	21.8	25.4
ENSG00000100554	ATP6V1D	815.1	-0.1282	0.3637	87.5	83.5	94.4	93.3
ENSG00000131165	CHMP1A	797.8	0.1299	0.3639	90.4	91.1	84.7	80.4
ENSG00000114416	FXR1	1362	-0.1116	0.3644	49	52	52.7	56.7
ENSG00000100591	AHSA1	749.5	0.1351	0.3647	58.5	58.9	52.6	53.8
ENSG00000013275	PSMC4	721.2	0.1367	0.3647	51.6	49.3	47.1	44.2
ENSG00000144566	RAB5A	740.8	-0.1361	0.3665	78.7	77.7	82.5	90.3
ENSG00000077721	UBE2A	989.4	-0.1305	0.3665	132	147.8	151.1	156.4
ENSG00000148484	RSU1	1620	-0.09715	0.3666	160.9	157.6	171.3	169.9
ENSG00000149115	TNKS1BP1	2834	0.09078	0.3671	39.4	38.2	38	34.7
ENSG00000166130	IKBIP	1176	-0.1186	0.3675	50.2	50.6	51.4	58.4
ENSG00000119318	RAD23B	3909	-0.07608	0.3675	238.3	233.4	242.7	255
ENSG00000103275	UBE2I	873	0.1248	0.3675	114.8	116.6	107.4	104
ENSG00000233927	RPS28	3638	-0.1548	0.3677	1184.4	1355.9	1437	1413.2
ENSG00000163938	GNL3	797	-0.1348	0.368	33.6	33.5	37.5	36.5
ENSG00000109089	CDR2L	921.1	-0.1247	0.368	53.4	55.9	61.5	58.1
ENSG00000198952	SMG5	1061	0.1206	0.368	28.8	29.3	27.5	25.7
ENSG00000113141	IK	762.7	-0.1434	0.3683	29.7	34.5	37.5	33.9
ENSG00000107290	SETX	1432	-0.1019	0.3683	13.5	13.5	14.5	14.6
ENSG00000110090	CPT1A	1145	-0.1115	0.3698	37.5	37.1	40.1	40.6
ENSG00000102595	UGGT2	753.6	-0.1464	0.373	10.4	11.1	11	12.9
ENSG00000119729	RHOQ	983.7	-0.1334	0.373	82.2	80.4	81.7	97.6
ENSG00000101266	CSNK2A1	1146	-0.1138	0.373	63	60.9	69.5	64.9
ENSG00000067900	ROCK1	1691	-0.09534	0.373	32.1	32.4	34.2	34.8
ENSG00000198561	CTNND1	2453	-0.08384	0.373	64.9	64.1	68.9	68
ENSG00000198830	HMGN2	2861	0.08494	0.373	922.4	963.6	862.4	913.6
ENSG00000140943	MBTPS1	1885	0.0952	0.373	42.7	43.4	41.3	39.2
ENSG00000131558	EXOC4	764.1	-0.1335	0.3732	17.7	18.5	20	19.9
ENSG00000134419	RPS15A	1293	-0.1093	0.3741	146	152.2	164.7	157.8
ENSG00000130202	PVRL2	1103	0.1226	0.3744	42.2	45.5	42.6	37.7
ENSG00000144959	NCEH1	940.5	0.1328	0.3766	69.8	69.8	57.6	69.1
ENSG00000103197	TSC2	988	0.1246	0.3767	13.8	14.7	13.8	12.2
ENSG00000107863	ARHGAP21	2729	-0.08273	0.3768	37.3	35.4	39.1	38
ENSG00000008710	PKD1	3994	0.08248	0.377	23.6	23.6	23.3	21.2
ENSG00000197601	FAR1	1073	-0.126	0.3777	52.9	49.6	51.8	60.5
ENSG00000198663	C6orf89	1928	-0.09034	0.3777	135	135	144.7	143.1
ENSG00000145555	MYO10	5898	0.06565	0.3777	86.1	87	83.6	81.7
ENSG00000084463	WBP11	690.1	0.1338	0.3777	31.7	30.6	28.7	27.8
ENSG00000204525	HLA-C	804.8	0.134	0.3777	36.2	37	34.8	31.7
ENSG00000141556	TBCD	733.6	0.1352	0.3777	16.6	18.2	15.6	15.8
ENSG00000179134	SAMD4B	1607	0.09778	0.3778	65.6	63.9	61.3	59.5
ENSG00000086232	EIF2AK1	1276	-0.1062	0.3779	46	45.6	48.4	50.5
ENSG00000143947	RPS27A	3898	0.1425	0.3779	686.2	611	556.3	611.6
ENSG00000103196	CRISPLD2	1744	0.09396	0.3806	91.7	91	85.3	85.7
ENSG00000101782	RIOK3	1000	-0.1194	0.3814	41.4	43.3	44.6	47.8
ENSG00000234745	HLA-B	841.4	0.132	0.3814	46.1	48.9	40.9	45.4
ENSG00000114353	GNAI2	6452	-0.06874	0.3831	417.8	429	455.2	433.4
ENSG00000149639	SOGA1	1506	0.1034	0.3831	28.4	29.2	27.4	26.1
ENSG00000123091	RNF11	1631	-0.09565	0.3846	274.9	281.3	292.4	303
ENSG00000134308	YWHAQ	4170	-0.07057	0.3846	495	492.8	514.3	523.6
ENSG00000065308	TRAM2	6280	-0.06506	0.386	442.8	435.1	450.3	468.6
ENSG00000184304	PRKD1	747.2	-0.1303	0.3903	18.5	20.5	21.3	21.6
ENSG00000003402	CFLAR	918.3	0.1189	0.3903	34.6	35.8	32.5	32.1
ENSG00000176658	MYO1D	1292	-0.1031	0.3905	31.9	32.9	34.4	35.3
ENSG00000197712	FAM114A1	2371	0.08427	0.3908	115.3	120.8	112	110.4
ENSG00000127951	FGL2	886.7	-0.1232	0.3918	50.9	55.5	56.6	59.6
ENSG00000093010	COMT	1313	0.1053	0.3918	80.3	77.3	73.7	72.4
ENSG00000170759	KIF5B	3431	-0.08049	0.3919	92.8	90.8	94.3	100.1
ENSG00000126368	NR1D1	819.9	0.1374	0.394	42.5	42	41.2	35.2
ENSG00000099622	CIRBP	1392	0.1037	0.3945	81.2	78.8	76.9	71.7
ENSG00000130175	PRKCSH	3011	0.08682	0.3955	133.1	134.8	132.5	119.4
ENSG00000148841	ITPRIP	948.3	0.1192	0.3956	49.3	46.8	44.2	44
ENSG00000139726	DENR	923.8	-0.1339	0.3958	111.7	114.7	114.7	135.2
ENSG00000113580	NR3C1	2166	-0.09508	0.3958	67.9	69.1	69.5	77.2
ENSG00000087074	PPP1R15A	1132	0.1227	0.3958	40.2	41.6	40.1	34.7
ENSG00000105426	PTPRS	1209	0.1262	0.3958	15.3	17.9	16.1	14.1
ENSG00000127914	AKAP9	901.5	-0.1253	0.3977	5.6	5.5	5.7	6.5
ENSG00000198728	LDB1	826.6	-0.1283	0.3984	45.7	42.5	49.5	47.3
ENSG00000167671	UBXN6	1427	-0.1045	0.3994	76	78.6	84.7	82
ENSG00000111642	CHD4	2702	0.0834	0.4008	39.6	39.9	38.7	36.2
ENSG00000070814	TCOF1	659.3	0.134	0.4008	13.5	12.5	12.3	11.3
ENSG00000132361	CLUH	722.5	0.1357	0.4008	16	16.2	14.2	14.9
ENSG00000120705	ETF1	1608	-0.0977	0.402	91.9	93.9	99.1	100.2
ENSG00000112658	SRF	966.8	0.1182	0.402	52	54.7	49.9	47.9
ENSG00000105968	H2AFV	850.9	-0.1191	0.4026	152.5	157.5	164.5	173.4
ENSG00000118680	MYL12B	4699	-0.07215	0.4031	703.4	689.2	736.5	728.8
ENSG00000128731	HERC2	1865	0.09074	0.4031	11.2	10.8	10.4	10.2
ENSG00000108061	SHOC2	925.7	-0.1262	0.4037	39.1	38.1	40.2	44.4
ENSG00000075413	MARK3	1022	-0.1124	0.4037	29.4	30.9	33.1	32.3
ENSG00000130340	SNX9	2155	-0.08776	0.4037	89	89.9	95.8	94.5
ENSG00000140937	CDH11	5281	0.06772	0.4037	171.4	162.8	158.8	159.9
ENSG00000150457	LATS2	1340	0.09994	0.4037	32.7	32.7	30.8	30
ENSG00000124155	PIGT	1337	0.1121	0.4038	58.4	59.2	58.2	50.3
ENSG00000156535	CD109	1953	-0.09474	0.4063	36.3	34.7	36.7	39.4
ENSG00000204387	C6orf48	1122	-0.1185	0.4072	267.8	285.4	320	283.2
ENSG00000114251	WNT5A	2125	-0.09935	0.4072	104	105.1	105.8	118.7
ENSG00000169710	FASN	2437	0.08842	0.4072	30.8	32	30.5	28.4
ENSG00000164889	SLC4A2	1397	0.1119	0.4072	31	30.5	30.4	26.3
ENSG00000116191	RALGPS2	825.2	-0.1321	0.4085	33.5	34.5	34.4	40.5
ENSG00000170558	CDH2	8138	-0.05924	0.4085	220.8	220.6	225.9	234.2
ENSG00000112078	KCTD20	2938	0.08254	0.4085	179.5	186.9	167.6	178
ENSG00000104517	UBR5	1744	-0.09027	0.4091	16	15.4	16.6	16.8
ENSG00000186660	ZFP91	756.2	-0.1328	0.4102	33.8	35.5	35.5	41
ENSG00000090372	STRN4	933	0.1168	0.4104	30.1	28.9	28	26.2
ENSG00000154319	FAM167A	804	0.1279	0.4104	89.8	81.5	79.8	76.3
ENSG00000166747	AP1G1	1425	-0.1028	0.4114	45.2	42.8	45.3	49.5
ENSG00000151388	ADAMTS12	735.5	0.1349	0.4114	9.3	10.1	9.1	8.5
ENSG00000118482	PHF3	682.8	-0.1304	0.4142	7.3	7.3	8.1	8
ENSG00000169018	FEM1B	1073	-0.1146	0.4142	38.2	37.4	40.5	41.7
ENSG00000124212	PTGIS	1211	-0.1068	0.4142	53.2	55.1	60	57
ENSG00000066455	GOLGA5	702.2	-0.1307	0.4145	23.3	22.8	24.1	26.6
ENSG00000164244	PRRC1	953.5	-0.1153	0.4145	46.1	48.4	49.2	53.5
ENSG00000153395	LPCAT1	924.2	-0.1147	0.4145	48.4	46.8	52.5	50.9
ENSG00000167522	ANKRD11	4024	-0.06808	0.4145	35.4	35.3	37	37.2
ENSG00000133030	MPRIP	5244	0.06567	0.4145	62.5	61.1	60.2	57.9
ENSG00000187514	PTMA	5194	0.07034	0.4145	558.1	582.6	555.4	530.1
ENSG00000084112	SSH1	2777	0.07739	0.4145	62.4	62.5	59	59.2
ENSG00000152377	SPOCK1	3289	-0.07894	0.4146	164.9	159.2	168.3	174.5
ENSG00000067141	NEO1	1204	-0.1049	0.4152	19.7	18.5	20.9	20.3
ENSG00000174136	RGMB	831.1	0.1179	0.4152	53	49.3	47	46.9
ENSG00000147162	OGT	2908	-0.08327	0.419	58.3	55.4	57.9	62.7
ENSG00000162736	NCSTN	1431	0.0974	0.419	50	51.8	48.4	46.5
ENSG00000196159	FAT4	1041	0.1117	0.4197	5.5	5.2	4.8	5.1
ENSG00000099991	CABIN1	874.6	0.1151	0.4197	11.1	11.1	10.5	9.9
ENSG00000183087	GAS6	6775	0.07288	0.4201	246.4	262.3	250.2	233
ENSG00000198668	CALM1	2988	0.07922	0.4201	571.7	554.4	514.9	550
ENSG00000069956	MAPK6	948.4	-0.1147	0.4202	32.4	31.6	33.4	36.2
ENSG00000145623	OSMR	2902	0.09076	0.4202	66.4	61	57	62.5
ENSG00000180357	ZNF609	845.7	0.1177	0.4211	14.7	15.4	13.7	13.8
ENSG00000100075	SLC25A1	922	0.1221	0.4211	86.5	80.2	81.5	71.1
ENSG00000204941	PSG5	6719	0.06748	0.4218	465.8	428.4	431.5	421.4
ENSG00000198369	SPRED2	682.7	-0.1321	0.4224	33.5	32.6	36	36.9
ENSG00000061987	MON2	752.8	-0.1278	0.4224	10.1	10.6	10.7	11.9
ENSG00000023287	RB1CC1	784	-0.1261	0.4224	10.9	10.6	11.3	12.4
ENSG00000141458	NPC1	1018	0.1096	0.4224	20.7	20	18.2	19.3
ENSG00000010818	HIVEP2	1208	-0.1042	0.4226	11.9	11.8	12.3	13.3
ENSG00000100353	EIF3D	1444	0.09749	0.423	67.2	68.2	65.1	61.1
ENSG00000119596	YLPM1	1151	-0.104	0.4237	13.2	13	14.5	13.8
ENSG00000166833	NAV2	965.3	0.117	0.424	13.4	11.7	11.8	11.2
ENSG00000084774	CAD	720.6	0.1276	0.424	9.2	9.8	9	8.2
ENSG00000103489	XYLT1	2537	0.07642	0.4258	75.2	73.6	71.1	69.8
ENSG00000116604	MEF2D	1839	0.08874	0.4258	85.6	89.2	83.9	80.1
ENSG00000151458	ANKRD50	732	-0.1308	0.428	12.4	11.6	13	13.5
ENSG00000101849	TBL1X	653.7	0.1319	0.4287	28.7	31.7	28	26.8
ENSG00000158109	TPRG1L	843	-0.117	0.4289	81.4	81.4	88.9	88.3
ENSG00000135046	ANXA1	5152	-0.06502	0.4289	386.7	383.2	396	409.9
ENSG00000135624	CCT7	2017	0.08651	0.4289	104.6	105.5	102	95.5
ENSG00000105397	TYK2	842.9	0.1161	0.4289	17	17.8	15.9	16.1
ENSG00000147852	VLDLR	732.8	0.1297	0.4308	19.1	19	17	17.7
ENSG00000079805	DNM2	1524	0.09092	0.4309	40.8	40.6	38.7	37.5
ENSG00000079332	SAR1A	1660	-0.09459	0.431	202.1	191.6	201.4	220
ENSG00000164619	BMPER	809	0.1164	0.431	30.2	29.4	27.6	27.2
ENSG00000164442	CITED2	11570	-0.05697	0.4324	991.5	1024.9	1064	1034.4
ENSG00000168610	STAT3	2008	-0.08574	0.4331	61.6	65.3	68.6	66.3
ENSG00000177606	JUN	1596	0.08906	0.4331	130.4	130.3	123.1	121.6
ENSG00000173530	TNFRSF10D	2207	-0.08289	0.4339	144.3	138.9	146.1	154.3
ENSG00000110917	MLEC	2224	0.07804	0.4339	229	228.7	215.2	217.9
ENSG00000154582	TCEB1	693.1	-0.1272	0.4345	138	140.7	152.2	153.7
ENSG00000115762	PLEKHB2	1379	-0.09656	0.4345	86.7	90	92.1	97.1
ENSG00000089159	PXN	2673	0.08664	0.4345	114.6	115.4	114.4	101.9
ENSG00000129128	SPCS3	1590	0.0971	0.435	230.3	228.7	202.6	225.6
ENSG00000178951	ZBTB7A	1170	-0.1012	0.4357	51.1	51.3	55.3	54.8
ENSG00000166326	TRIM44	1314	-0.09746	0.4357	95.1	92.2	97.6	103.2
ENSG00000122707	RECK	3729	-0.07026	0.4357	95.9	95.5	97.8	103.3
ENSG00000100600	LGMN	1024	-0.1063	0.4364	56.1	56.1	62	59.1
ENSG00000088205	DDX18	717.4	-0.1358	0.4371	26.4	26.9	27.4	31.5
ENSG00000149100	EIF3M	840.5	-0.1145	0.4371	54.2	57.2	60.1	61
ENSG00000028528	SNX1	955.1	-0.1107	0.4371	35.4	36.9	38.4	39.9
ENSG00000198677	TTC37	1370	-0.09487	0.4371	23	23.2	24.8	24.7
ENSG00000138771	SHROOM3	1549	-0.08884	0.4371	21.1	21.5	22.4	23
ENSG00000129250	KIF1C	3762	0.07507	0.4371	92.9	92.6	91.9	84
ENSG00000152518	ZFP36L2	1238	0.09679	0.4371	72.1	71.4	67.1	66.8
ENSG00000130520	LSM4	657.2	0.1234	0.4371	65.1	61.6	57.8	57.9
ENSG00000198826	ARHGAP11A	688.1	0.1245	0.4371	24.2	23.8	20.9	22.9
ENSG00000132466	ANKRD17	1354	-0.09543	0.4396	12.8	13.2	14	13.9
ENSG00000180447	GAS1	768.1	-0.1184	0.4423	51.3	51.8	56.9	55.5
ENSG00000023734	STRAP	1708	-0.09062	0.4433	118.3	129.9	131.1	133.6
ENSG00000136888	ATP6V1G1	768.2	-0.1181	0.4457	151.5	160.6	168.5	171.7
ENSG00000109475	RPL34	2362	-0.07803	0.4457	462.4	481.3	496.4	500.8
ENSG00000176986	SEC24C	825.2	0.1144	0.4457	20.7	20.7	19.7	18.3
ENSG00000058673	ZC3H11A	1649	-0.0937	0.4462	51.5	49.4	51.3	56.7
ENSG00000105701	FKBP8	2808	0.08398	0.4462	175.4	181.8	178.3	158.1
ENSG00000023191	RNH1	2998	0.08675	0.4462	148	152.4	151.4	131
ENSG00000008282	SYPL1	657.3	-0.1284	0.4492	58	56.7	60.5	65.6
ENSG00000204574	ABCF1	970.6	0.1108	0.4492	34	30.9	30.7	29.3
ENSG00000112339	HBS1L	808.2	-0.1184	0.4516	16	18	18.1	18.9
ENSG00000128050	PAICS	1132	-0.1012	0.4516	72.9	72.2	75.7	80.4
ENSG00000136960	ENPP2	1667	0.09568	0.4516	54.7	53.1	48.4	52.2
ENSG00000242372	EIF6	667.6	0.1241	0.4516	61.7	66.5	59.9	57.1
ENSG00000167674	CTB-50L17.10	759.5	0.1247	0.4516	25.8	28	26.3	22.7
ENSG00000118495	PLAGL1	1340	-0.09429	0.4523	68.6	71.4	75.2	74.6
ENSG00000136478	TEX2	681.4	-0.1304	0.4531	16.1	15.4	18.5	16.2
ENSG00000198363	ASPH	5018	0.06192	0.4531	132.3	134.9	127	128.8
ENSG00000198467	TPM2	25730	0.1013	0.4531	1699.6	1736.7	1701.4	1493.5
ENSG00000197535	MYO5A	966.2	0.108	0.4531	15.4	14.2	13.4	14
ENSG00000177565	TBL1XR1	887.2	-0.1146	0.4532	41.9	41.2	43.6	46.8
ENSG00000112851	ERBB2IP	1528	-0.1005	0.4532	26.3	27.3	27.1	30.5
ENSG00000082781	ITGB5	4684	-0.06141	0.4555	147.8	151.6	157	155.6
ENSG00000064726	BTBD1	746.2	-0.1228	0.4557	40.6	40.7	42.3	46.6
ENSG00000024422	EHD2	8743	0.05831	0.4557	423.2	418.6	414.1	393.9
ENSG00000105323	HNRNPUL1	2847	0.07187	0.4557	88.5	92.2	87.1	84.6
ENSG00000140443	IGF1R	1524	0.09404	0.4557	26.6	26.4	25	24.6
ENSG00000033100	CHPF2	1393	0.1023	0.4557	54.3	49.6	51.3	45.2
ENSG00000168090	COPS6	1109	0.1081	0.4557	92.6	97.1	92.5	82.9
ENSG00000169855	ROBO1	958.4	0.1087	0.4571	13.7	13.6	12	13.2
ENSG00000155561	NUP205	696.1	0.1209	0.4571	10.1	10.8	10	9.2
ENSG00000278540	ACACA	775.5	-0.1138	0.4573	8.8	8.2	9.4	9.1
ENSG00000036054	TBC1D23	670	-0.1296	0.458	23.5	23.4	23.6	28
ENSG00000138834	MAPK8IP3	1010	0.1046	0.458	20.4	21.1	19.7	18.8
ENSG00000131100	ATP6V1E1	907.1	-0.1139	0.4589	97.4	89.3	95.6	107.2
ENSG00000088247	KHSRP	1960	0.08174	0.4589	69.2	71	65.4	66.9
ENSG00000111371	SLC38A1	3086	-0.0796	0.4591	119.8	113.8	120.2	127.1
ENSG00000171862	PTEN	1105	-0.1051	0.4604	58.1	60.4	60.8	67.1
ENSG00000113360	DROSHA	812.6	0.1104	0.4604	16.5	16.5	15.2	15.3
ENSG00000205937	RNPS1	857.5	0.1104	0.4605	73.6	73.1	65.9	69.5
ENSG00000164548	TRA2A	768	-0.1155	0.4606	60.8	65.3	70	67.2
ENSG00000091490	SEL1L3	1552	0.08969	0.4606	31.5	31.2	28.4	30.3
ENSG00000159352	PSMD4	752.2	0.1151	0.4606	52.4	53	48.8	48.1
ENSG00000137845	ADAM10	2401	-0.07963	0.4618	72.7	73.3	74	80.4
ENSG00000102804	TSC22D1	967.5	-0.1102	0.4619	20.3	22.5	23.1	23.2
ENSG00000143761	ARF1	4787	0.06141	0.4619	710.8	736.2	701.5	684.3
ENSG00000162413	KLHL21	952.8	0.1026	0.4619	45.5	46.7	43.3	42.3
ENSG00000140941	MAP1LC3B	1948	-0.08194	0.4623	229.3	226.5	245.9	237.2
ENSG00000075785	RAB7A	2816	-0.07022	0.4623	367.3	359	385.6	377.6
ENSG00000167635	ZNF146	748.6	-0.1248	0.4631	63.6	60.3	65.5	70.4
ENSG00000114861	FOXP1	1209	-0.1002	0.4631	33.8	34.1	34.7	38.3
ENSG00000169895	SYAP1	1375	-0.09153	0.4631	107.1	106.5	111	117.1
ENSG00000116209	TMEM59	1897	-0.08258	0.4631	127.6	133.8	138.8	138.3
ENSG00000169604	ANTXR1	4754	-0.06413	0.4631	170.4	174	176.3	183.9
ENSG00000148175	STOM	1332	0.09548	0.4631	102.9	105.6	94.8	100
ENSG00000161016	RPL8	9524	0.1194	0.4638	916.2	988.8	940.5	804.8
ENSG00000196924	FLNA	72730	0.05572	0.4649	728.7	738.2	735.5	675.2
ENSG00000176393	RNPEP	834.8	0.1151	0.4649	36	35.6	35.1	30.7
ENSG00000204592	HLA-E	1575	0.08946	0.4652	111.4	118.5	108.8	106.8
ENSG00000140526	ABHD2	881.2	0.107	0.4652	64.8	59.7	57	58.2
ENSG00000134871	COL4A2	16620	0.05351	0.4659	224.5	225.1	223.1	209.9
ENSG00000167291	TBC1D16	845.6	0.1173	0.4664	27.4	24.2	24.6	22.8
ENSG00000087245	MMP2	21040	-0.05075	0.468	686.7	692.3	732.1	696.7
ENSG00000115380	EFEMP1	10080	0.05125	0.468	462.9	465.1	445.1	450.3
ENSG00000038382	TRIO	5473	0.0581	0.468	47.5	48.7	46.9	45.5
ENSG00000048828	FAM120A	2936	0.07039	0.468	71.1	73.2	66.9	70.3
ENSG00000089280	FUS	3186	0.07513	0.468	177.2	174.4	175.3	158
ENSG00000107862	GBF1	1814	0.08629	0.468	28.5	27.1	27.4	24.9
ENSG00000188612	SUMO2	1384	-0.09196	0.4694	377.7	372.9	409.2	392.4
ENSG00000091317	CMTM6	917.1	-0.1128	0.4702	126.7	123.5	128.3	143.4
ENSG00000141380	SS18	1022	-0.1005	0.4702	47.1	46.8	49.7	51.3
ENSG00000145907	G3BP1	1861	-0.08287	0.4702	97.3	97	99.3	106.8
ENSG00000162909	CAPN2	5024	-0.06243	0.4702	192.5	194.1	206.9	196.9
ENSG00000106636	YKT6	1956	0.08173	0.4702	262.4	273.7	261.2	244.6
ENSG00000142599	RERE	1444	0.09509	0.4702	21.6	23.2	22	19.9
ENSG00000108883	EFTUD2	1003	0.1021	0.4702	29.6	27.8	27.2	26.2
ENSG00000164032	H2AFZ	920.3	0.1023	0.4702	232.6	223.9	209.2	214.8
ENSG00000183010	PYCR1	922.6	0.1074	0.4702	59.7	60.8	57.4	54.1
ENSG00000169564	PCBP1	1143	0.1109	0.4702	91.9	90.2	91.1	76.9
ENSG00000108797	CNTNAP1	1295	0.09834	0.4706	26.2	28.5	26.5	24.4
ENSG00000099904	ZDHHC8	836.6	0.1127	0.4706	27.2	28.7	27.4	24.1
ENSG00000272333	KMT2B	714.3	0.1195	0.4724	7	7.2	6.8	6.1
ENSG00000137509	PRCP	689.4	-0.1235	0.4726	31.1	33.1	32.7	37.6
ENSG00000132970	WASF3	663.4	-0.1219	0.4726	25.6	28.1	28.7	30.1
ENSG00000075539	FRYL	703.1	-0.1148	0.4726	6	5.8	6.3	6.6
ENSG00000136153	LMO7	6190	-0.05591	0.4726	91.4	91.2	96.3	93.7
ENSG00000140264	SERF2	2577	0.07648	0.4726	261.5	257.2	256.7	234.6
ENSG00000129625	REEP5	1182	-0.09573	0.4738	121.1	118.1	123.5	132.7
ENSG00000169045	HNRNPH1	3416	0.0692	0.4738	181.9	181.2	170.2	175.6
ENSG00000197217	ENTPD4	1201	0.09673	0.4738	45.1	45.2	41.2	43
ENSG00000106615	RHEB	1056	-0.1041	0.4739	129.8	121.6	127.9	143.3
ENSG00000115806	GORASP2	1499	-0.08879	0.4742	76.9	72.6	78.5	80.8
ENSG00000162923	WDR26	1741	-0.08261	0.475	63.4	61	64.3	67.7
ENSG00000165527	ARF6	1517	0.08475	0.475	246.5	244	230.2	231.5
ENSG00000126464	PRR12	805.3	0.1281	0.475	10.1	11	10.2	9
ENSG00000106367	AP1S1	654.2	-0.116	0.4751	88.3	87.2	95.4	95.6
ENSG00000025293	PHF20	736	-0.1139	0.4751	17.9	18	18.7	20.3
ENSG00000137815	RTF1	768.8	-0.113	0.4751	26.6	26.3	28.1	29.4
ENSG00000120742	SERP1	1323	-0.09322	0.4751	329.5	317.3	329.6	362
ENSG00000162458	FBLIM1	1455	-0.09086	0.4751	82.3	80.1	89.3	83.9
ENSG00000047410	TPR	1720	-0.08094	0.4751	18.5	18.1	19	19.7
ENSG00000198695	MT-ND6	16760	-0.04832	0.4751	2382.2	2310.3	2453.1	2400.9
ENSG00000142192	APP	7151	0.05558	0.4751	215.3	213.9	210.9	201.9
ENSG00000197451	HNRNPAB	1623	0.08301	0.4751	141	149.8	135	139.1
ENSG00000008256	CYTH3	1575	0.08373	0.4751	113.1	108.7	104.7	104.3
ENSG00000159377	PSMB4	1086	0.105	0.4751	106.9	120.7	107.2	103.7
ENSG00000178202	KDELC2	867.1	0.1055	0.4751	46	47.8	43.1	43.7
ENSG00000100302	RASD2	861.6	0.1055	0.4751	122.3	131.9	121.3	114.1
ENSG00000166949	SMAD3	907.6	0.1058	0.4751	44.4	47	41.1	43.5
ENSG00000160633	SAFB	681.4	0.1178	0.4751	19.8	20.6	18.8	18.3
ENSG00000180370	PAK2	1635	-0.08674	0.4752	78.4	80.3	82.9	86
ENSG00000255302	EID1	1435	-0.08556	0.4752	206.9	205.6	217.2	221.2
ENSG00000015676	NUDCD3	870.1	0.1106	0.4752	70.7	64.8	61.1	63.9
ENSG00000187840	EIF4EBP1	1127	0.1117	0.4752	216.8	225.8	221.6	186.3
ENSG00000004059	ARF5	671.6	0.1189	0.4752	99.4	103.3	94.5	91.2
ENSG00000270647	TAF15	2023	0.08689	0.4753	75.4	73.6	73.8	66.3
ENSG00000164402	SEPT8	777.7	-0.1105	0.4765	36.6	39.5	40.7	41.8
ENSG00000175224	ATG13	929	-0.1056	0.4765	41.2	38.2	42.5	43.4
ENSG00000006451	RALA	985.3	-0.1035	0.4765	129.8	122.7	130.4	141.7
ENSG00000181555	SETD2	952.5	-0.1008	0.4765	9.5	9	9.9	10
ENSG00000077232	DNAJC10	1700	-0.08768	0.4765	53.2	52.1	53.1	58.9
ENSG00000163531	NFASC	2641	-0.07045	0.4765	53.9	55.5	58.8	56.1
ENSG00000196262	PPIA	6797	0.05685	0.4765	964.3	962.3	940.8	910.3
ENSG00000166557	TMED3	1304	0.09339	0.4765	133	132.3	126.2	121.9
ENSG00000169223	LMAN2	1511	0.09409	0.4765	116.5	120.1	113.5	107.6
ENSG00000169756	LIMS1	1147	0.1038	0.4765	63.7	63.1	54	63.6
ENSG00000198909	MAP3K3	748.9	0.114	0.4765	30.5	33.2	30.4	28.2
ENSG00000140553	UNC45A	661.5	0.1225	0.4771	19.4	20	19.2	16.8
ENSG00000161217	PCYT1A	1002	-0.09906	0.4774	47.2	51	52	53.4
ENSG00000130741	EIF2S3	2031	-0.0783	0.4774	100.4	99.1	102.8	108.2
ENSG00000127184	COX7C	660.3	0.1226	0.4774	262.4	248.1	217.7	248.8
ENSG00000115561	CHMP3	661.9	-0.1184	0.478	59.3	62.3	63.3	69.3
ENSG00000197747	S100A10	1335	-0.08896	0.4781	390.2	376.4	411.8	405.2
ENSG00000012822	CALCOCO1	1374	-0.09531	0.479	43.2	41.3	48	42.4
ENSG00000170017	ALCAM	9222	-0.05933	0.479	459.1	454.4	457.7	494.7
ENSG00000015532	XYLT2	719.3	0.116	0.479	21.4	23.7	21.5	19.9
ENSG00000117318	ID3	4611	0.06705	0.4798	1008	1020	1002.5	931.6
ENSG00000129103	SUMF2	1167	0.0972	0.4801	65.8	71.4	63.5	64.4
ENSG00000198380	GFPT1	1744	-0.08612	0.4806	64.5	58.3	63.4	67.3
ENSG00000148180	GSN	1997	-0.07794	0.4806	61.4	61.2	65.2	64.4
ENSG00000100599	RIN3	943.8	0.1041	0.4806	21.5	22.9	21.4	19.8
ENSG00000157916	RER1	1345	-0.08665	0.481	140.1	145.5	153	150.8
ENSG00000168066	SF1	2191	0.07241	0.481	73.5	75.7	71.5	70.2
ENSG00000112473	SLC39A7	2052	0.07565	0.481	111.7	112.7	108.5	104.1
ENSG00000065613	SLK	868.9	-0.1024	0.4814	18	18.6	19.9	19.4
ENSG00000169967	MAP3K2	818.8	-0.1091	0.483	33	32.2	33.8	36.8
ENSG00000145012	LPP	2715	-0.08053	0.4836	105.4	104.7	106	116.5
ENSG00000177628	GBA	676.2	0.1198	0.4847	33.6	35.7	33.1	30.3
ENSG00000186174	BCL9L	3509	0.07015	0.4854	63.9	63.1	63.3	57.5
ENSG00000144724	PTPRG	994	0.1008	0.4863	17.8	18.6	16.8	17
ENSG00000115548	KDM3A	716.9	-0.1165	0.4895	12.2	11.8	12.9	13.2
ENSG00000101972	STAG2	886.8	-0.105	0.4895	16.6	17.9	18.2	19.1
ENSG00000116044	NFE2L2	1095	-0.09966	0.4895	37.1	38.9	39.7	42
ENSG00000100941	PNN	948.1	-0.09828	0.4895	33	32.5	34.7	35.6
ENSG00000008441	NFIX	6164	-0.062	0.4895	283.1	283.4	309.5	282.3
ENSG00000136205	TNS3	1019	0.1055	0.4895	10.8	11.1	10.3	10
ENSG00000117410	ATP6V0B	764.1	0.111	0.4895	62.2	61.8	57.3	57
ENSG00000146674	IGFBP3	186000	-0.03929	0.4902	14569.8	14382.2	14890.9	14865.7
ENSG00000124181	PLCG1	749.9	0.1081	0.491	16.4	16.1	15.3	14.7
ENSG00000078747	ITCH	834.7	-0.1119	0.4915	21.4	24.7	24.1	25.9
ENSG00000182944	EWSR1	1994	0.0764	0.4915	75.9	74.4	73.3	69
ENSG00000196950	SLC39A10	1050	0.1036	0.4915	30.3	30.8	26.2	30.5
ENSG00000116171	SCP2	730.7	-0.1156	0.4917	33.2	32.7	33.2	38.5
ENSG00000164466	SFXN1	672.3	-0.1152	0.4918	52.6	52.2	55	59
ENSG00000163444	TMEM183A	663.2	-0.1132	0.4942	42.1	44.2	45.9	47.8
ENSG00000099901	RANBP1	843.9	0.1026	0.4942	71.2	66.9	65.1	63.2
ENSG00000086015	MAST2	1014	0.09745	0.4973	15	14.7	14.4	13.2
ENSG00000079459	FDFT1	666.8	-0.1132	0.4974	45.5	41.9	48.9	46
ENSG00000149084	HSD17B12	844.5	-0.108	0.4974	67.3	63	67.1	74
ENSG00000196591	HDAC2	876.2	-0.1041	0.4974	44.7	43.1	46	48.8
ENSG00000149547	EI24	1013	-0.09838	0.4974	66.8	63.3	69.8	70
ENSG00000125304	TM9SF2	1971	-0.07885	0.4974	74.2	75.7	75.7	82.9
ENSG00000184347	SLIT3	2858	-0.06924	0.4974	40.8	40.8	44	41.6
ENSG00000138078	PREPL	830.4	-0.1051	0.4975	26.4	25.7	27.5	28.7
ENSG00000075391	RASAL2	966.3	-0.1013	0.4975	19.7	18.8	20.5	20.9
ENSG00000103966	EHD4	732.8	0.1062	0.4975	41.7	43.2	38.5	40
ENSG00000188986	NELFB	745	0.1133	0.4975	35.3	37.9	36.1	31.2
ENSG00000108021	FAM208B	1000	-0.1025	0.4983	10.9	10.3	10.7	12.2
ENSG00000117020	AKT3	1821	-0.08678	0.4983	95.2	92.1	92.8	106.5
ENSG00000162733	DDR2	4224	-0.06217	0.4983	106.2	108.8	110	114.7
ENSG00000086062	B4GALT1	5828	0.05516	0.4983	355.8	361.5	341	349.1
ENSG00000151718	WWC2	1498	0.08757	0.4996	29.3	31.9	28.6	28.8
ENSG00000111669	TPI1	7371	0.05289	0.5021	690.7	686.7	671.6	655.6
ENSG00000186318	BACE1	1641	0.08032	0.5021	88.4	91.6	87.1	82.9
ENSG00000146433	TMEM181	1040	-0.09443	0.5044	43.7	43.6	46.7	46.7
ENSG00000002834	LASP1	8964	0.0553	0.5045	814.7	822.1	816.1	758.3
ENSG00000113387	SUB1	983.2	-0.1002	0.5054	173.7	175.3	175.3	200.1
ENSG00000105063	PPP6R1	1118	0.1021	0.5054	37.1	38.4	38.1	32
ENSG00000183287	CCBE1	1269	-0.08496	0.5069	91.9	92.8	98.9	97.3
ENSG00000143776	CDC42BPA	1745	-0.07969	0.5071	22.6	21.2	22.7	23.6
ENSG00000164692	COL1A2	246600	0.04274	0.5073	4116.2	4053.7	4054.1	3875.5
ENSG00000101150	TPD52L2	2244	0.07732	0.5079	244.9	231	228.4	222
ENSG00000116221	MRPL37	858.4	0.1001	0.5085	41.8	40	37.3	38.8
ENSG00000169213	RAB3B	5959	0.05634	0.509	833	809	765.8	812.6
ENSG00000169139	UBE2V2	690.6	-0.1216	0.5096	81.3	84.7	84.1	97.7
ENSG00000013375	PGM3	798.3	-0.1034	0.5096	31.6	30.5	32.2	34.8
ENSG00000173706	HEG1	6045	0.05248	0.5096	102	100.7	97.7	97.7
ENSG00000127463	EMC1	1772	0.07999	0.5096	49.3	49.3	48.9	44.3
ENSG00000204463	BAG6	1843	0.08092	0.5096	42.6	43.5	42.1	39.1
ENSG00000091542	ALKBH5	981.2	0.09459	0.5096	68	65.5	62.4	62.3
ENSG00000154305	MIA3	1029	-0.09276	0.51	12.7	12.3	13.5	13.2
ENSG00000135677	GNS	2244	-0.0738	0.51	87.4	95.3	95.5	97
ENSG00000185189	NRBP2	766.3	0.1105	0.51	38.1	36.2	36.3	32.3
ENSG00000008838	MED24	658.2	0.1131	0.51	16.6	15.5	15.5	14
ENSG00000136754	ABI1	826.9	-0.1002	0.5106	40.1	41	42.4	44.9
ENSG00000113621	TXNDC15	762.8	-0.104	0.5108	47.7	50.8	51.9	54.4
ENSG00000107959	PITRM1	1174	-0.08938	0.5119	27.8	28.1	29.7	29.9
ENSG00000177731	FLII	2654	0.07122	0.5119	53.4	56.4	54.1	50.3
ENSG00000130255	RPL36	3828	0.07585	0.5119	577.9	603.3	597.3	521.7
ENSG00000102401	ARMCX3	744	-0.1052	0.5145	50.1	48.7	51.9	54.9
ENSG00000185070	FLRT2	3093	-0.06393	0.5145	122.5	121.6	124.5	130.9
ENSG00000197746	PSAP	7795	0.05436	0.516	354.6	339.3	342.7	325.3
ENSG00000213585	VDAC1	3037	0.06247	0.516	297.7	305	283.4	293.3
ENSG00000127314	RAP1B	1799	0.0785	0.516	245.9	227.4	220.2	227.4
ENSG00000105429	MEGF8	1411	0.08622	0.516	10.8	10.6	10.2	10
ENSG00000100380	ST13	1852	-0.0744	0.5168	121.9	126.7	128	134.1
ENSG00000183955	KMT5A	854.4	-0.0999	0.5171	59.5	61.8	67.5	62.9
ENSG00000100030	MAPK1	1860	-0.07215	0.5179	134.2	136.8	144.2	141.1
ENSG00000104852	SNRNP70	2094	0.08368	0.5179	120.7	129.2	123.4	112
ENSG00000197860	SGTB	848.7	-0.09822	0.518	80.5	74.3	83.2	83
ENSG00000132305	IMMT	934.5	-0.0973	0.5188	35	31.3	36.3	34.8
ENSG00000049130	KITLG	1432	-0.09532	0.5224	129.5	123.5	125.8	145.3
ENSG00000117758	STX12	1020	-0.09214	0.5224	87.4	86.7	90.5	95.5
ENSG00000139218	SCAF11	1668	-0.07727	0.5224	27.6	25.9	27.8	28.7
ENSG00000123384	LRP1	41660	0.04736	0.5224	216	221.4	218.6	204.5
ENSG00000135318	NT5E	4888	0.05464	0.5224	222.8	225.5	212	219.4
ENSG00000120802	TMPO	763.5	0.1001	0.5224	26.6	25.5	23.6	24.9
ENSG00000149923	PPP4C	869	0.1011	0.5224	68.8	71.1	67.1	62.9
ENSG00000164104	HMGB2	750.8	0.1019	0.5224	119.5	120.5	110.2	112.6
ENSG00000174804	FZD4	993.4	0.09677	0.5243	42.5	42	39.8	39
ENSG00000082641	NFE2L1	4873	0.05457	0.5261	145	146.2	142	138.2
ENSG00000111452	ADGRD1	846.4	0.1037	0.5261	16.5	16.5	15.6	15
ENSG00000146540	C7orf50	654.2	0.1114	0.5261	80.4	78.3	76.5	69.6
ENSG00000109686	SH3D19	761.9	-0.1054	0.5265	23.8	25.1	25.3	27.5
ENSG00000173517	PEAK1	3387	-0.05895	0.5283	45.8	46.3	48.3	47.7
ENSG00000138119	MYOF	10860	-0.04625	0.5283	134.1	130	134.8	137.9
ENSG00000127884	ECHS1	727.9	-0.1075	0.5288	61	70.9	71.1	71.5
ENSG00000179820	MYADM	6221	0.05619	0.5288	531.4	521.6	523.7	488.5
ENSG00000116237	ICMT	1594	0.07554	0.5288	153.4	154.2	144.2	147.3
ENSG00000143515	ATP8B2	2596	0.06646	0.5291	56.3	57.4	56.2	52.3
ENSG00000100697	DICER1	793	-0.1042	0.5298	10.3	9.7	10.5	11.1
ENSG00000198836	OPA1	784	-0.09943	0.5298	16.8	17.4	18	18.8
ENSG00000154447	SH3RF1	1160	-0.08758	0.5299	33.4	34.1	36.4	35.4
ENSG00000120137	PANK3	734.1	-0.1084	0.5306	49.5	48.5	49	57.2
ENSG00000160310	PRMT2	944.7	-0.09389	0.5308	39.3	40.1	43.8	41.1
ENSG00000123143	PKN1	1272	-0.08888	0.5308	27.3	27.2	30.9	27.2
ENSG00000162614	NEXN	1178	-0.08581	0.5308	43	43.5	44.4	47.6
ENSG00000017260	ATP2C1	1473	-0.08155	0.5308	36.4	40.2	39.8	41.4
ENSG00000082898	XPO1	2232	-0.06812	0.5308	56.4	53.7	57.3	58.3
ENSG00000034510	TMSB10	16190	0.05483	0.5308	9622.6	10608.6	9893	9572
ENSG00000128245	YWHAH	1859	0.07248	0.5308	180.8	169.5	167.9	164.9
ENSG00000197728	RPS26	1836	0.07988	0.5308	393.5	396.9	380.4	366.1
ENSG00000144283	PKP4	937.8	0.09284	0.5308	19.1	18.7	17.3	17.9
ENSG00000116337	AMPD2	797.7	0.1066	0.5308	23	19.9	20.9	18.8
ENSG00000078269	SYNJ2	1344	-0.07996	0.5309	24.3	23.4	24.8	25.7
ENSG00000159322	ADPGK	684.2	0.104	0.5309	36.3	37.2	33.3	34.8
ENSG00000133812	SBF2	759.1	-0.1017	0.5313	10	9.3	10.5	10.2
ENSG00000144118	RALB	810	-0.1007	0.5349	95.7	88.9	94.9	103.7
ENSG00000165629	ATP5C1	1042	-0.09295	0.5372	93.9	87.1	93.6	100.2
ENSG00000166783	KIAA0430	806.1	-0.09803	0.5373	10.8	10.8	11.7	11.5
ENSG00000107404	DVL1	1011	-0.08862	0.5373	41.3	41.5	45.4	42.9
ENSG00000166482	MFAP4	1643	-0.08011	0.5373	88.4	89.8	94.5	94.4
ENSG00000063177	RPL18	4066	-0.05736	0.5373	470	479.7	508.3	480.5
ENSG00000083444	PLOD1	5693	0.05824	0.5373	184.2	184.1	184.8	168.7
ENSG00000166887	VPS39	1012	0.08974	0.5373	29.4	29.1	27.8	27
ENSG00000101191	DIDO1	934.6	0.0947	0.5373	11.4	11.3	11.2	10
ENSG00000092621	PHGDH	1701	-0.07661	0.5378	65.8	63.7	70.5	66.3
ENSG00000128989	ARPP19	1185	-0.08863	0.5397	228.5	242.2	237	264.7
ENSG00000106261	ZKSCAN1	1180	-0.08703	0.5397	48.2	48.8	49.9	53.4
ENSG00000165678	GHITM	1411	0.08223	0.5397	101.7	100.3	92.1	98.3
ENSG00000183576	SETD3	663.4	-0.1034	0.5413	28.4	28.7	30.6	30.9
ENSG00000119487	MAPKAP1	1073	-0.086	0.5413	46.6	46.9	48.6	50.9
ENSG00000170248	PDCD6IP	2125	-0.06996	0.5413	61.6	58.8	63.4	63.2
ENSG00000152601	MBNL1	3150	-0.06213	0.5414	198.1	190.9	197.4	209.1
ENSG00000154001	PPP2R5E	718.9	-0.1083	0.5418	39.6	39.1	39.1	46.1
ENSG00000107186	MPDZ	738.1	-0.1034	0.544	8	9	8.9	9.5
ENSG00000108846	ABCC3	905.1	-0.09826	0.544	9.6	10.5	10.9	10.6
ENSG00000185650	ZFP36L1	2718	-0.06317	0.544	137.2	130.3	138.4	141.5
ENSG00000117525	F3	2652	-0.06101	0.544	271.2	273.7	284.1	284.7
ENSG00000130227	XPO7	799.9	-0.09638	0.5444	18.1	18.7	19.6	19.8
ENSG00000172667	ZMAT3	1017	-0.09234	0.5444	73.8	71.2	75.9	79.3
ENSG00000092820	EZR	1592	0.07713	0.5444	84.1	84.1	83.8	75.3
ENSG00000107816	LZTS2	975.6	0.09877	0.5444	39.2	38.1	38.8	33.1
ENSG00000143970	ASXL2	647.9	0.1053	0.5444	12.7	11.9	11.2	11.6
ENSG00000131051	RBM39	1952	-0.07261	0.5446	64.9	64.9	65.4	71.3
ENSG00000185950	IRS2	1184	-0.08847	0.5454	17.1	18.2	19.2	18.5
ENSG00000182934	SRPRA	2432	0.06399	0.5454	102.9	103.8	100.3	97.2
ENSG00000186480	INSIG1	764.8	-0.09801	0.546	75.8	69.8	75.5	80.8
ENSG00000123144	C19orf43	1207	-0.09119	0.546	154.6	160.2	175.2	161
ENSG00000128272	ATF4	5334	0.05953	0.5463	365	367.1	369.4	332.5
ENSG00000167202	TBC1D2B	938.3	0.09145	0.5463	20.8	21.4	20.1	19.5
ENSG00000162616	DNAJB4	1040	-0.09039	0.5465	99	100	99.4	113
ENSG00000100528	CNIH1	1056	-0.08828	0.5465	152.2	146.3	152.9	165.4
ENSG00000188895	MSL1	1124	-0.08557	0.5465	45.1	41.6	46.3	45.8
ENSG00000177697	CD151	3705	0.06584	0.5465	410.1	409.4	408.7	373.3
ENSG00000044115	CTNNA1	4683	-0.05214	0.548	125.3	123.3	127.9	130
ENSG00000164713	BRI3	1669	-0.1245	0.5483	242.8	285.8	306.6	274
ENSG00000130177	CDC16	936.2	-0.09145	0.5485	38	39.1	40.5	41.9
ENSG00000010017	RANBP9	735.7	-0.1071	0.5498	25.2	24	24.7	28.6
ENSG00000107854	TNKS2	836.4	-0.1005	0.5498	18.5	16.4	18.8	18.8
ENSG00000205730	ITPRIPL2	841.9	-0.09828	0.5498	38.7	36.8	38.6	42.6
ENSG00000015171	ZMYND11	1028	-0.08745	0.5498	38.1	37.6	40	40.5
ENSG00000153560	UBP1	1033	-0.08576	0.5498	49.9	48.7	53.8	51
ENSG00000170445	HARS	749	0.09583	0.5498	41.7	43.7	40	39.6
ENSG00000101444	AHCY	821.7	0.09733	0.5498	48.4	54.5	48	47.9
ENSG00000086061	DNAJA1	1129	-0.08496	0.5523	75.5	75.5	77.8	82.8
ENSG00000180628	PCGF5	851.4	-0.09809	0.5524	79.3	82.4	83.9	89.9
ENSG00000160007	ARHGAP35	3372	0.06	0.5525	59.6	57	56.5	55.2
ENSG00000225663	FAM195B	664.7	0.1168	0.5566	114.8	114.3	117.8	92.1
ENSG00000117385	P3H1	1643	0.07698	0.5576	46.3	46.7	45	43
ENSG00000162434	JAK1	3906	-0.0544	0.5581	93.1	90.3	94.8	95.8
ENSG00000171456	ASXL1	1233	0.08041	0.5581	21.4	20.9	19.6	20.4
ENSG00000115904	SOS1	726	-0.1031	0.559	12.7	13.5	13.7	14.6
ENSG00000101966	XIAP	741.4	-0.1013	0.559	35	38	37.3	41.3
ENSG00000101439	CST3	1612	-0.08213	0.559	255.5	275.5	290	273.2
ENSG00000114354	TFG	1550	-0.07221	0.559	98.4	95.2	101.9	101.9
ENSG00000163297	ANTXR2	2415	0.06633	0.559	123.6	124.7	116.1	120.7
ENSG00000172757	CFL1	9600	0.05265	0.5603	1319.2	1308.6	1321.1	1211.1
ENSG00000131504	DIAPH1	1732	0.06958	0.5604	40.4	40.6	39.6	37.5
ENSG00000124788	ATXN1	713.4	0.0997	0.5604	22.1	21	20.2	19.9
ENSG00000132356	PRKAA1	1007	-0.0867	0.5608	41.7	43.1	43.8	46.4
ENSG00000138768	USO1	1770	-0.07104	0.5608	45.7	43.6	45.6	48.4
ENSG00000155366	RHOC	2686	0.06891	0.5608	269.6	294.9	275.9	261.5
ENSG00000146535	GNA12	1139	0.08179	0.5608	58	60.9	56.3	55.8
ENSG00000174695	TMEM167A	936.2	-0.1017	0.5626	305.6	322.8	321.1	356.1
ENSG00000081154	PCNP	1067	-0.09196	0.5626	139.2	131.2	134.5	154.6
ENSG00000163714	U2SURP	996.1	-0.08859	0.5626	22.8	23.4	23.4	25.9
ENSG00000112902	SEMA5A	1134	-0.0883	0.5626	19.3	20.3	21.2	21
ENSG00000113194	FAF2	1060	-0.08592	0.5626	60	61.1	61.3	67.5
ENSG00000047315	POLR2B	1047	-0.08393	0.5626	22.3	22.5	23.2	24.4
ENSG00000173821	RNF213	2680	0.06265	0.5626	12.8	12.8	12.7	11.8
ENSG00000168502	MTCL1	962.5	0.09106	0.5626	12.7	12.5	12.2	11.4
ENSG00000167645	YIF1B	754.3	0.09355	0.5626	59.7	58.8	56	54.6
ENSG00000095321	CRAT	838.8	0.1051	0.5626	31	33	32.5	26.8
ENSG00000102226	USP11	705.5	-0.1045	0.563	18	18.8	20.6	19.1
ENSG00000188706	ZDHHC9	734.7	-0.09805	0.563	49	53.3	57.1	52.8
ENSG00000133706	LARS	1606	-0.07486	0.563	32.2	31.3	32.2	34.9
ENSG00000100280	AP1B1	1314	0.07664	0.563	36.6	37.1	36.1	33.6
ENSG00000158863	FAM160B2	862.1	0.09036	0.563	27.4	28.3	26.2	26
ENSG00000198373	WWP2	647.2	0.1036	0.563	21.1	20.1	20.3	17.9
ENSG00000143183	TMCO1	843	-0.09349	0.5637	74.2	75.5	77.1	83.2
ENSG00000140416	TPM1	27610	0.04175	0.5649	1337.1	1292.3	1306.6	1247.2
ENSG00000241685	ARPC1A	1855	-0.06949	0.5657	125	130.7	136.5	132.1
ENSG00000100300	TSPO	1897	0.08235	0.5659	292.4	308.2	302.5	263.4
ENSG00000137575	SDCBP	1285	-0.0817	0.5663	99.3	96.3	98.2	109.3
ENSG00000110367	DDX6	1707	-0.07627	0.5663	95.4	96.5	95.5	107.2
ENSG00000185722	ANKFY1	950.9	0.08708	0.5663	22.4	20.8	19.8	20.8
ENSG00000149311	ATM	686.1	-0.1034	0.5669	5.2	5.5	5.4	6
ENSG00000109323	MANBA	732.8	-0.106	0.5675	20.8	21.8	21	25
ENSG00000112739	PRPF4B	823	-0.09265	0.5675	20.9	19.5	21.4	21.9
ENSG00000151239	TWF1	1553	-0.0732	0.5675	78.1	75.5	78.7	83.2
ENSG00000119285	HEATR1	680.5	-0.0997	0.5682	7.9	7.8	8.1	8.8
ENSG00000197694	SPTAN1	7257	-0.04853	0.5682	76.7	77.4	81.9	77.5
ENSG00000119638	NEK9	812.9	-0.09385	0.5687	20.8	19.2	22	20.8
ENSG00000142864	SERBP1	3101	-0.05752	0.5694	196.7	205.3	204.8	213.8
ENSG00000130726	TRIM28	2234	0.06696	0.5708	74.2	73.2	72.7	67.9
ENSG00000129116	PALLD	1912	-0.06488	0.5722	38.6	38.6	39.7	41.2
ENSG00000117519	CNN3	2737	0.06355	0.5732	227.5	230.9	226.7	211.5
ENSG00000071282	LMCD1	839.6	-0.09197	0.5734	44	46.6	48.5	48.4
ENSG00000205542	TMSB4X	28880	0.04231	0.5734	17516.1	18084.3	16961.2	17600.3
ENSG00000101367	MAPRE1	1562	-0.0727	0.5747	155.8	153.9	157.1	169.1
ENSG00000163931	TKT	1722	0.07288	0.5747	75.6	74.6	75	67.6
ENSG00000118200	CAMSAP2	1019	-0.08289	0.5754	16.5	16.6	17.4	17.8
ENSG00000079246	XRCC5	2744	-0.06057	0.5754	100.3	102.1	103.4	107.8
ENSG00000112701	SENP6	846.7	-0.09262	0.5757	18.2	16.9	17.9	19.7
ENSG00000042753	AP2S1	1813	0.06858	0.5759	287.6	274.7	276.7	258.8
ENSG00000100852	ARHGAP5	1117	-0.08221	0.5772	17.1	16.8	17.2	18.8
ENSG00000113643	RARS	696.2	-0.09357	0.5773	26.9	26.4	28.2	28.9
ENSG00000102189	EEA1	772.3	-0.09152	0.5773	14.3	13.6	15	14.8
ENSG00000115993	TRAK2	918.7	-0.09051	0.5773	24	27	26.1	28.5
ENSG00000133961	NUMB	1116	-0.08782	0.5773	46.2	41.1	45.3	47.8
ENSG00000001629	ANKIB1	1150	-0.08553	0.5773	27.1	25.3	27.7	28
ENSG00000137818	RPLP1	9984	0.05322	0.5773	2018.4	2017.4	2053.3	1833.9
ENSG00000164096	C4orf3	1383	0.07391	0.5773	189.7	186.3	174.5	182.2
ENSG00000165502	RPL36AL	832.1	0.0893	0.5773	223.7	232.5	220.9	206.6
ENSG00000135842	FAM129A	852.5	0.0962	0.5773	15.4	16.8	14.4	15.6
ENSG00000196876	SCN8A	694.7	0.1014	0.5773	9.4	8.1	8.1	8.1
ENSG00000060749	QSER1	787	-0.09044	0.5774	11.6	11.3	12.2	12.3
ENSG00000167552	TUBA1A	3453	0.0655	0.5774	200.9	187.5	191.7	179.1
ENSG00000197771	MCMBP	752.4	0.09326	0.5774	32.8	33.9	32.2	30.1
ENSG00000198961	PJA2	1553	-0.07408	0.5781	57.1	52.6	57.3	58.5
ENSG00000149428	HYOU1	2262	0.06436	0.5786	59.5	63	60.1	56.9
ENSG00000168056	LTBP3	2909	0.06427	0.5794	52.1	53.4	53.4	47.5
ENSG00000126214	KLC1	736.5	0.09541	0.5794	28.6	29.3	27.1	26.8
ENSG00000127603	MACF1	6735	0.0463	0.5798	18.6	18.4	18.2	17.8
ENSG00000151553	FAM160B1	686.2	-0.09727	0.5802	20.6	21.4	22.6	22.4
ENSG00000122958	VPS26A	663.5	-0.09499	0.5802	52.6	53.6	56.7	57.1
ENSG00000131508	UBE2D2	795.4	-0.09442	0.5802	124.7	145.7	142.2	147.4
ENSG00000052841	TTC17	829.6	-0.09229	0.5802	15.7	14.4	16.7	15.5
ENSG00000198832	SELM	1533	-0.0798	0.5802	251.2	265.7	286.5	260.9
ENSG00000167615	LENG8	3353	-0.05815	0.5802	77.7	78.9	84.4	78.8
ENSG00000142937	RPS8	6693	-0.04715	0.5802	753.8	751.3	758.5	797.4
ENSG00000049323	LTBP1	2498	0.06112	0.5802	37.6	37.7	36.6	35.5
ENSG00000105738	SIPA1L3	711	0.09423	0.5802	11.2	11.8	10.8	10.7
ENSG00000179348	GATA2	669.9	0.09948	0.5802	39.8	39.1	38.6	34.8
ENSG00000080815	PSEN1	771.1	-0.09119	0.5803	34.3	33.2	36.6	35.5
ENSG00000145592	RPL37	4007	-0.05844	0.581	859.2	790.3	889.3	830
ENSG00000127663	KDM4B	897.8	0.0935	0.581	17.7	18.4	18.3	15.4
ENSG00000166337	TAF10	749.3	0.09703	0.581	92.2	91.4	91.6	79.3
ENSG00000087470	DNM1L	1001	-0.08232	0.5832	31.7	34.4	34.6	35.6
ENSG00000167553	TUBA1C	1459	0.0737	0.5832	77.6	81.9	76.9	74.4
ENSG00000108557	RAI1	669.4	0.09805	0.5832	9.6	8.7	8.9	8.2
ENSG00000173542	MOB1B	759.6	-0.09007	0.5844	89.4	94.8	96.1	100.6
ENSG00000124214	STAU1	1586	-0.0678	0.5844	68	68.1	70.8	72
ENSG00000206053	HN1L	880.7	0.08445	0.5844	86.8	92.1	82.6	85.7
ENSG00000132341	RAN	3254	0.05376	0.5847	348.5	353.1	345.6	329.8
ENSG00000169062	UPF3A	674.8	-0.09634	0.5849	33.2	36.2	37	37.5
ENSG00000065882	TBC1D1	760.7	0.08823	0.5854	18.2	17.3	16.9	16.5
ENSG00000177425	PAWR	1025	-0.08788	0.5858	64.4	68.8	65.9	76.2
ENSG00000170989	S1PR1	1033	-0.07822	0.5858	76.7	77.3	79.9	83
ENSG00000165699	TSC1	718.2	0.09231	0.5858	16.2	16.3	14.9	15.5
ENSG00000167693	NXN	1220	-0.07305	0.5867	74.7	75	78	79.8
ENSG00000171867	PRNP	2714	-0.0587	0.5867	240.8	241.7	256.5	246.5
ENSG00000118263	KLF7	1222	0.0818	0.5868	89.1	90.7	80.9	88.6
ENSG00000112249	ASCC3	1377	-0.07379	0.5876	15.3	15.3	15.8	16.5
ENSG00000143393	PI4KB	672.6	0.09509	0.5876	21.6	21	20.6	19.2
ENSG00000173230	GOLGB1	2140	-0.06076	0.5886	15.9	15.8	16.5	16.5
ENSG00000198901	PRC1	755.5	0.0863	0.5886	42.5	43.4	40.1	40.5
ENSG00000183098	GPC6	804.8	0.09279	0.5886	32.1	30.2	30.1	28
ENSG00000240184	PCDHGC3	725.2	0.09318	0.589	22	22.3	21.5	19.8
ENSG00000142230	SAE1	1283	0.07697	0.5892	85.5	87.2	83	80.3
ENSG00000132963	POMP	1100	0.07817	0.5892	218.2	217.4	197.2	214.6
ENSG00000129245	FXR2	691.9	0.09761	0.5892	29.4	27.1	27.5	25.1
ENSG00000011275	RNF216	818.7	-0.08628	0.592	20.8	20.8	21.5	22.8
ENSG00000196712	NF1	1348	-0.07605	0.592	11.7	10.8	11.4	12.4
ENSG00000009335	UBE3C	1776	0.06681	0.592	47.2	46.2	43.5	45.5
ENSG00000059122	FLYWCH1	738.6	0.09221	0.592	18.8	18.3	17.6	17.1
ENSG00000136868	SLC31A1	1005	-0.08222	0.5922	131.1	120.2	130	136.9
ENSG00000168615	ADAM9	3463	-0.05413	0.5922	102.9	103	103.2	110.6
ENSG00000079950	STX7	683.7	-0.1036	0.5926	66.3	60.5	65.7	71.3
ENSG00000122126	OCRL	817.3	0.08728	0.5927	24.7	25.7	24.2	23.1
ENSG00000170955	PRKCDBP	704.4	-0.09367	0.5935	62.7	64.6	70	66.4
ENSG00000184254	ALDH1A3	1170	-0.08343	0.5935	41.9	37.9	43.2	41.7
ENSG00000135535	CD164	2626	-0.06272	0.5935	271	275.4	270.4	301
ENSG00000103202	NME4	1220	0.07809	0.5935	110.7	114.8	110.6	102.4
ENSG00000101596	SMCHD1	771.3	0.09029	0.5935	10.6	10.8	9.7	10.3
ENSG00000065154	OAT	1227	-0.07608	0.5936	75.8	77.7	77.7	84.4
ENSG00000160014	CALM3	3485	0.05649	0.5936	656	657.1	654.2	607.4
ENSG00000265491	RNF115	664.2	-0.09542	0.5947	55.4	58	59.3	62.2
ENSG00000172216	CEBPB	1023	0.08145	0.5947	72.5	76	69	70.9
ENSG00000136238	RAC1	3913	-0.05271	0.5969	468.4	494	486.4	512.5
ENSG00000198768	APCDD1L	1253	-0.08015	0.5973	63.5	68.8	73.9	66.2
ENSG00000155096	AZIN1	1218	-0.07622	0.5973	70.8	70	70.9	77.8
ENSG00000126461	SCAF1	1484	0.07751	0.5973	32.8	30.8	31.4	28.7
ENSG00000107566	ERLIN1	968.4	0.07994	0.5973	78.4	81.9	74	77.3
ENSG00000120948	TARDBP	663.2	-0.0975	0.5976	33.3	36.3	36.2	38.5
ENSG00000105355	PLIN3	2043	0.06614	0.5976	134.4	134.9	136.1	120.7
ENSG00000145681	HAPLN1	733.6	-0.097	0.5979	38.3	42.3	40.9	45.7
ENSG00000118523	CTGF	31120	-0.03961	0.5981	2043.4	2138.8	2118.3	2181.4
ENSG00000032444	PNPLA6	988.3	0.0833	0.5981	21.2	19.3	19.9	18.2
ENSG00000183726	TMEM50A	2926	-0.0529	0.599	471.2	472.6	486	493.7
ENSG00000166734	CASC4	1248	-0.07289	0.5991	69.7	73.6	75.3	75.7
ENSG00000113721	PDGFRB	2779	-0.06394	0.5991	53.4	55.6	60.6	53.5
ENSG00000074416	MGLL	2340	0.0603	0.5991	175.1	176.4	169.8	166.9
ENSG00000132155	RAF1	1150	0.07866	0.5996	50.4	45.1	44	46.2
ENSG00000122218	COPA	4096	-0.04712	0.5998	88.3	88.7	91.2	91.7
ENSG00000138594	TMOD3	1021	-0.07628	0.6006	78.3	77.9	81.2	83.8
ENSG00000130508	PXDN	13020	0.04116	0.6006	202.2	202.2	202.3	190.6
ENSG00000138363	ATIC	652.5	-0.09152	0.6029	25.5	26.8	28.2	27.7
ENSG00000162591	MEGF6	1345	-0.07349	0.6029	20.6	21.6	23.1	21.3
ENSG00000205726	ITSN1	1286	-0.07052	0.6029	17.4	17	18.4	17.8
ENSG00000163110	PDLIM5	2049	-0.06484	0.6029	59.5	61.7	60	66.9
ENSG00000175166	PSMD2	4700	0.04686	0.6029	147.4	153.1	146.8	144
ENSG00000169100	SLC25A6	3606	0.05578	0.6029	149.2	146.3	146.9	137.1
ENSG00000115464	USP34	1423	0.06827	0.6029	10.5	10.7	9.9	10.3
ENSG00000070087	PFN2	1460	0.0698	0.6029	181.3	170.6	165.1	169.8
ENSG00000204394	VARS	1330	0.08259	0.6029	28.8	28.9	29.5	24.8
ENSG00000157110	RBPMS	729.6	0.08839	0.6029	57.8	57.3	54.1	53.7
ENSG00000119314	PTBP3	873.5	0.09058	0.6029	41.3	34.5	35	36
ENSG00000133612	AGAP3	688.6	0.09181	0.6029	14.6	14.6	14.4	12.9
ENSG00000197757	HOXC6	864.4	-0.08821	0.603	88.4	89.4	95	94.6
ENSG00000157954	WIPI2	1075	-0.07802	0.6032	59.3	59.6	66.1	59.6
ENSG00000150403	TMCO3	1174	0.07541	0.6032	42.2	41.1	38.8	40.1
ENSG00000184900	SUMO3	1329	-0.07678	0.6034	145.5	146.3	145.4	162.9
ENSG00000116521	SCAMP3	655.6	0.09931	0.6034	50.9	51.2	52	42.8
ENSG00000102753	KPNA3	1087	-0.08501	0.6043	53.8	57.5	54.5	64
ENSG00000140612	SEC11A	1115	-0.07866	0.6043	115.7	115.4	115.8	128.9
ENSG00000204217	BMPR2	1952	-0.06583	0.6043	48.9	47.9	48.4	53.1
ENSG00000164111	ANXA5	14840	-0.03645	0.6043	1166.7	1179.8	1213.8	1193.2
ENSG00000119280	C1orf198	1980	0.0622	0.6043	129.4	135.4	127.5	125.8
ENSG00000138675	FGF5	1424	0.07048	0.6043	164	169.7	154.6	162.6
ENSG00000114316	USP4	676.6	-0.09377	0.6054	14.9	13.4	15.6	14.8
ENSG00000148634	HERC4	1845	-0.06578	0.6054	46	45	45.4	49.9
ENSG00000106211	HSPB1	6263	-0.0537	0.6054	615.8	609.2	669	603.3
ENSG00000100994	PYGB	1813	0.06899	0.6054	54.6	53.8	54.4	48.7
ENSG00000198420	TCAF1	805.6	-0.09025	0.6057	21.3	21.2	21.6	23.8
ENSG00000163565	IFI16	902.8	-0.08329	0.6057	25.6	24.5	26	27.2
ENSG00000087087	SRRT	1031	0.07634	0.6057	32.6	31.8	31.5	29.4
ENSG00000196517	SLC6A9	765	0.08859	0.6057	18.2	18.4	16.9	17.5
ENSG00000143252	SDHC	1163	-0.07362	0.606	138.8	142.1	144.9	151.2
ENSG00000105810	CDK6	769.6	-0.08939	0.6065	63.2	64.9	64.4	72.3
ENSG00000151923	TIAL1	947.4	-0.08002	0.6067	60.2	54.7	59.8	62
ENSG00000060138	YBX3	1873	-0.06413	0.6067	110.8	115.5	120.4	116.5
ENSG00000197043	ANXA6	6652	0.04655	0.6067	275.8	282.5	280.5	259.7
ENSG00000143418	CERS2	951.2	0.07791	0.6067	58.3	55.9	54.1	53.8
ENSG00000189241	TSPYL1	891.1	0.07869	0.6067	56.3	56.8	53.4	53.5
ENSG00000148843	PDCD11	744.1	0.08736	0.6067	11.1	11.7	11.2	10.2
ENSG00000153207	AHCTF1	700.1	0.09177	0.6067	8.3	8.5	7.4	8.3
ENSG00000129657	SEC14L1	1328	0.06816	0.607	50.9	49.3	48.1	47.3
ENSG00000063244	U2AF2	1848	0.06404	0.6073	102.8	104.9	104.1	94.3
ENSG00000124067	SLC12A4	1478	0.06801	0.6073	32.7	33.6	32.8	30.3
ENSG00000176978	DPP7	798.2	0.08541	0.6073	32.5	34.4	32	30.8
ENSG00000107819	SFXN3	748.3	-0.08907	0.6112	55.9	52.8	59.9	56.2
ENSG00000137710	RDX	1196	-0.07188	0.6112	48.2	48.5	49.6	52.2
ENSG00000179010	MRFAP1	2318	0.05793	0.6112	479	484.3	475.6	448.9
ENSG00000164574	GALNT10	4007	-0.04843	0.6129	164.2	171.7	176	171.5
ENSG00000196715	VKORC1L1	802.5	-0.08458	0.6141	97.3	99.1	102.5	106.5
ENSG00000133065	SLC41A1	1136	-0.07553	0.6141	54.4	52.8	59.2	54
ENSG00000118705	RPN2	3464	-0.04853	0.6141	130.9	130.1	134.7	135.4
ENSG00000092201	SUPT16H	1391	0.06759	0.6141	34.9	33.9	32	33.6
ENSG00000169992	NLGN2	1058	0.07898	0.6141	32.2	33	32.4	29.3
ENSG00000149091	DGKZ	883.3	0.08338	0.6141	18.8	19	19	16.5
ENSG00000070214	SLC44A1	790.1	-0.08771	0.6146	28.5	29	28.5	32.8
ENSG00000147416	ATP6V1B2	1090	-0.07513	0.6146	45.1	43.1	45.2	48
ENSG00000116774	OLFML3	1516	-0.06375	0.6146	98.2	98.5	105.4	100.4
ENSG00000109046	WSB1	2012	-0.06229	0.6146	99.9	104.3	102.9	110.7
ENSG00000170144	HNRNPA3	3340	0.05305	0.6146	258.5	241.4	244.4	237.2
ENSG00000063660	GPC1	3604	0.05407	0.6146	173.8	178.6	177	162.1
ENSG00000084652	TXLNA	1499	0.06598	0.6146	72.6	75.6	70.7	70.7
ENSG00000068878	PSME4	1350	0.06811	0.6146	20.5	20.4	19	19.9
ENSG00000168268	NT5DC2	1680	0.06885	0.6146	67.7	71.9	70.5	62.3
ENSG00000064393	HIPK2	1158	0.07149	0.6146	28	27.8	26.1	27
ENSG00000141503	MINK1	1409	0.07206	0.6146	27.8	26.2	27.1	24.2
ENSG00000066322	ELOVL1	1203	0.07268	0.6146	118.3	119.5	118.8	106.7
ENSG00000186866	POFUT2	1135	0.07381	0.6146	55.7	60.2	55	54.9
ENSG00000099949	LZTR1	896.1	0.07902	0.6146	26.5	26.5	26	24.1
ENSG00000168528	SERINC2	974.8	0.08186	0.6146	49.2	50.2	49.9	43.8
ENSG00000106771	TMEM245	805.9	0.0866	0.6146	25.8	25.4	22.6	25.5
ENSG00000143537	ADAM15	726.8	0.08778	0.6146	22.4	22.9	21	21.4
ENSG00000112062	MAPK14	678.5	-0.08821	0.6166	42	44.8	44.8	47.7
ENSG00000173641	HSPB7	6875	-0.04658	0.6168	804.3	808.4	870.2	796.1
ENSG00000172175	MALT1	777.6	-0.0825	0.617	24.6	24.9	25.4	27.2
ENSG00000011405	PIK3C2A	1062	-0.07425	0.617	16.3	16.3	16.6	17.8
ENSG00000073792	IGF2BP2	1321	-0.0676	0.617	53.3	54.4	55.1	58
ENSG00000080845	DLGAP4	1996	-0.05827	0.617	51.9	51.5	54	53.7
ENSG00000115241	PPM1G	964.3	0.07746	0.617	51.8	51.5	51.5	46.2
ENSG00000180530	NRIP1	826.2	0.08417	0.617	18.5	17.4	16	17.7
ENSG00000178252	WDR6	1007	0.07839	0.6176	21.3	21.8	21.5	19.1
ENSG00000135821	GLUL	1555	-0.06397	0.618	116.2	118.3	124	121.4
ENSG00000174231	PRPF8	4207	0.04936	0.6189	50.4	47.7	47.6	47.1
ENSG00000125166	GOT2	1017	0.07537	0.6189	66.8	72.5	64.8	67.2
ENSG00000139641	ESYT1	2116	0.05883	0.621	54.8	51.9	53	49.4
ENSG00000153914	SREK1	798	-0.08259	0.6215	30	28.2	29.8	32.1
ENSG00000163872	YEATS2	1007	0.07322	0.6215	18.5	18.6	17.7	17.5
ENSG00000278311	GGNBP2	824.7	-0.08717	0.6221	27.4	26.5	26.7	30.8
ENSG00000077097	TOP2B	1567	-0.07049	0.6221	24.5	24	24.4	26.7
ENSG00000110619	CARS	1453	-0.06692	0.6221	39.5	39.2	42.8	39.8
ENSG00000169136	ATF5	2421	0.05987	0.6221	162.2	171.2	165.8	153.8
ENSG00000099783	HNRNPM	1352	0.06542	0.6221	50.9	49.9	49.3	46.9
ENSG00000182827	ACBD3	868.1	-0.07846	0.6223	42.3	43.3	44.8	45.8
ENSG00000153317	ASAP1	1890	-0.05953	0.6223	44.7	42.2	44.5	46.2
ENSG00000139211	AMIGO2	927.1	-0.08571	0.6248	27.4	25	27.9	28.1
ENSG00000113441	LNPEP	782.2	-0.08138	0.626	20	20.9	21.1	22.3
ENSG00000167863	ATP5H	738.9	-0.08569	0.6265	114	108.4	115.1	121.6
ENSG00000165410	CFL2	1841	-0.06433	0.6266	296.2	295.4	290.3	329.2
ENSG00000160445	ZER1	766.4	0.08503	0.6266	25	26.3	25.5	22.7
ENSG00000243317	C7orf73	797.9	-0.08043	0.6267	296.6	281.9	297.4	316.1
ENSG00000140350	ANP32A	966.2	-0.07859	0.627	97.3	94.4	103.1	99.8
ENSG00000164924	YWHAZ	6803	-0.0436	0.6272	669.3	670.6	675.2	706.5
ENSG00000169057	MECP2	779	0.08513	0.6283	37.5	35.6	33.5	35.2
ENSG00000115677	HDLBP	17940	-0.03425	0.6286	351.2	349.4	364.6	353
ENSG00000070614	NDST1	6767	0.04065	0.6286	189.9	194	188.8	184.2
ENSG00000135272	MDFIC	668.9	-0.08393	0.629	47	47.3	49.5	50.8
ENSG00000170348	TMED10	3225	-0.05041	0.6292	346.6	367.4	368.2	371.6
ENSG00000117523	PRRC2C	3000	-0.04882	0.6292	27.7	27.7	28.9	28.5
ENSG00000189339	SLC35E2B	960.9	0.07579	0.6292	60.1	56.6	56	54.5
ENSG00000133606	MKRN1	717.8	0.09386	0.6292	34	29.3	31.1	28
ENSG00000069345	DNAJA2	710.1	-0.09059	0.6294	42.1	47.1	44.1	51.2
ENSG00000140945	CDH13	1629	-0.06274	0.6294	37.1	37.8	38.6	39.9
ENSG00000142208	AKT1	1553	0.0647	0.6294	86.8	87.4	87.1	79.1
ENSG00000175390	EIF3F	2075	0.06005	0.6295	131.4	138.1	128.9	129.4
ENSG00000151779	NBAS	779	-0.08106	0.6308	7.6	8.3	8.4	8.5
ENSG00000156642	NPTN	1999	-0.05934	0.6308	128.4	139.7	138.8	140.7
ENSG00000134369	NAV1	5882	0.04108	0.6308	73.2	72.3	71.6	69.8
ENSG00000275832	ARHGAP23	2136	0.05427	0.6308	37.4	38	36.4	36.1
ENSG00000173039	RELA	1234	0.07461	0.6308	51.5	57.1	53.5	49.4
ENSG00000158669	GPAT4	744.6	0.08052	0.6308	45.9	46.5	44	43.2
ENSG00000137166	FOXP4	758.3	0.08166	0.6308	31.5	29.7	29.9	27.8
ENSG00000139697	SBNO1	784	0.08348	0.6308	14.3	16.2	13.8	14.9
ENSG00000129968	ABHD17A	763.8	0.08481	0.6342	57.5	58.5	58.1	50.9
ENSG00000035403	VCL	6988	-0.03995	0.6367	171.4	174	174.7	180.6
ENSG00000138107	ACTR1A	1805	0.05763	0.6391	140.1	138.7	135.1	132.5
ENSG00000148303	RPL7A	6311	0.08091	0.6394	542.1	575.5	569.7	483.7
ENSG00000243156	MICAL3	724.5	0.08437	0.6396	9	8.1	8.5	7.6
ENSG00000186063	AIDA	1939	-0.06239	0.6422	172.4	167.4	169.7	185.7
ENSG00000111961	SASH1	2184	0.05345	0.6422	42.5	41.7	40.9	40.2
ENSG00000177239	MAN1B1	1199	0.07018	0.6422	32.9	34	32.4	31.2
ENSG00000185963	BICD2	881.6	0.07395	0.6422	29.1	29.8	27.8	28.1
ENSG00000119408	NEK6	858	0.08224	0.6422	59.7	59	59.4	52.3
ENSG00000129474	AJUBA	824.4	0.08138	0.6428	36	33.5	30.9	34.6
ENSG00000159200	RCAN1	5453	-0.0418	0.6432	274.6	279.9	282.1	289
ENSG00000114391	RPL24	3347	-0.04609	0.6442	461.7	469.1	480.1	481.3
ENSG00000155760	FZD7	1427	0.06107	0.6442	66.7	66.6	64.6	63
ENSG00000244486	SCARF2	1604	0.0631	0.6442	49	52.1	50.5	46
ENSG00000160294	MCM3AP	828	0.07614	0.6442	11.6	11.7	11.4	10.7
ENSG00000048649	RSF1	729.8	-0.08161	0.6446	12.3	12.3	13	13.1
ENSG00000141027	NCOR1	1884	-0.05666	0.6446	18.8	18.1	19	19.4
ENSG00000198763	MT-ND2	15600	-0.03344	0.6446	1175.7	1177.7	1213.3	1195.7
ENSG00000168175	MAPK1IP1L	1159	-0.06841	0.6476	125	128	131.6	134.2
ENSG00000100393	EP300	1541	0.06035	0.6476	16.5	16.2	16.1	15.3
ENSG00000127511	SIN3B	783.9	0.08626	0.6476	18.3	17	18	15.1
ENSG00000159216	RUNX1	1431	0.06422	0.6479	69.6	64	62.8	64.7
ENSG00000099917	MED15	1466	0.07123	0.6479	44.3	44.3	44.8	39.3
ENSG00000141985	SH3GL1	1715	0.0592	0.6485	134	130.4	129.4	124
ENSG00000132432	SEC61G	668	-0.08503	0.6492	236.9	254.7	246.8	276.5
ENSG00000101166	PRELID3B	679.8	-0.08252	0.6503	86.5	85.1	88.7	93.7
ENSG00000078098	FAP	900.3	-0.0788	0.6503	22	21.7	22.7	23.7
ENSG00000101361	NOP56	802.2	0.0754	0.6503	37.1	35.2	34.6	33.9
ENSG00000176720	BOK	778.4	0.08473	0.6511	93.5	96.3	95.8	82.5
ENSG00000163629	PTPN13	1202	-0.0668	0.6512	10.7	10.7	10.8	11.5
ENSG00000155816	FMN2	1500	-0.05872	0.6512	23.6	23.4	24.6	24.5
ENSG00000177374	HIC1	764.6	0.07712	0.6513	30.1	30.2	29.5	27.4
ENSG00000065243	PKN2	701.2	-0.08667	0.6515	16.9	17.1	16.6	19.7
ENSG00000143442	POGZ	740	-0.08204	0.652	12.6	11.5	12.4	13.1
ENSG00000168288	MMADHC	705.4	-0.08064	0.652	52.6	54.5	55.5	58.2
ENSG00000213626	LBH	1928	-0.05723	0.6526	356.7	329.8	363.8	351.5
ENSG00000090054	SPTLC1	777	-0.07919	0.6538	41.9	41.1	44.5	43.5
ENSG00000080345	RIF1	870.8	-0.07777	0.6538	8.9	8.8	9	9.8
ENSG00000140750	ARHGAP17	976.6	-0.0707	0.6538	26.6	27.7	29.3	27.9
ENSG00000087365	SF3B2	1995	0.05555	0.6541	60.4	63.1	60.7	58
ENSG00000143420	ENSA	666	0.08133	0.6541	69.6	70	67.9	63.6
ENSG00000085719	CPNE3	932.4	-0.07037	0.6549	44.6	45.5	47.2	47.6
ENSG00000107554	DNMBP	690.7	0.07895	0.6552	12.6	11.9	11.7	11.5
ENSG00000197045	GMFB	1218	-0.06677	0.6553	204.1	205.3	203.5	226.1
ENSG00000221978	CCNL2	1847	-0.05651	0.6554	74.3	70.4	74.2	76.5
ENSG00000162433	AK4	1462	0.05999	0.6554	171.1	169.3	159.1	167.1
ENSG00000126562	WNK4	1104	0.0675	0.6554	25.2	24.6	24.6	22.8
ENSG00000142186	SCYL1	1045	0.06995	0.6554	36.5	37.4	37	33.2
ENSG00000117899	MESDC2	823.2	0.07381	0.6554	69.6	72.2	66.9	67.4
ENSG00000183258	DDX41	802.6	0.07654	0.6554	31.7	32	31.7	28.6
ENSG00000085998	POMGNT1	780.2	0.07968	0.6554	30	26.6	27	26.4
ENSG00000177830	CHID1	726.5	0.08351	0.6561	43.2	44.9	43.8	39.1
ENSG00000104904	OAZ1	5770	-0.03992	0.6564	479	480	494.6	491.6
ENSG00000185236	RAB11B	808.1	-0.07912	0.6567	86	87.2	97.8	85.7
ENSG00000134375	TIMM17A	846.2	-0.07545	0.6571	135.5	148.6	153	146.9
ENSG00000072364	AFF4	2546	-0.0522	0.6574	53.6	54.6	54.8	57.6
ENSG00000139990	DCAF5	677.9	-0.08141	0.658	17	17.1	19	17.3
ENSG00000104885	DOT1L	656.5	0.0845	0.66	10.8	10.6	10.7	9.3
ENSG00000198646	NCOA6	746.6	-0.07809	0.6624	9.1	9.1	9.8	9.5
ENSG00000106609	TMEM248	1149	-0.06534	0.6624	92.1	98.8	99.7	100.4
ENSG00000074755	ZZEF1	910	0.06973	0.6629	8.8	8.5	8.3	8
ENSG00000151422	FER	679.8	-0.08005	0.665	17.7	17.6	18.6	18.8
ENSG00000110108	TMEM109	731.1	0.08284	0.6653	81.5	81.3	76.7	76.5
ENSG00000119383	PPP2R4	1717	0.0573	0.6655	81.8	84.8	81.3	78.6
ENSG00000126261	UBA2	890.3	-0.0727	0.6658	35.9	33.6	35.1	38.2
ENSG00000076043	REXO2	1309	-0.06373	0.6658	125	129.9	128.5	138.3
ENSG00000136448	NMT1	1462	-0.05971	0.6658	74.4	77.1	79	79.1
ENSG00000164292	RHOBTB3	2034	-0.05569	0.6658	56.8	60.5	59.4	62.6
ENSG00000135862	LAMC1	12440	0.03261	0.6658	206.8	201.6	198.9	200.3
ENSG00000065526	SPEN	1508	0.05866	0.6658	10.9	10.2	10.2	10.1
ENSG00000175203	DCTN2	1281	0.06447	0.6658	81.4	80.2	80.5	73.8
ENSG00000123908	AGO2	1118	0.06649	0.6658	34.4	36.7	32.6	35.2
ENSG00000174238	PITPNA	910.4	0.07337	0.6658	72.3	75.4	72.1	67.9
ENSG00000125686	MED1	784.4	0.07729	0.6658	13.6	12.5	12.3	12.3
ENSG00000118900	UBN1	753.7	-0.07749	0.6659	17.4	16.9	17.9	18.3
ENSG00000058668	ATP2B4	9119	-0.03385	0.6659	206	204.9	208.3	212.5
ENSG00000104341	LAPTM4B	669.9	-0.07896	0.6662	53.5	52.6	54.1	58.4
ENSG00000168621	GDNF	654.3	0.08209	0.6662	75.5	70.6	68.7	69
ENSG00000165119	HNRNPK	4850	0.04234	0.6685	271.5	268.3	254.6	269.4
ENSG00000108100	CCNY	835.3	-0.07243	0.6693	62.3	63.2	64.5	67.8
ENSG00000165219	GAPVD1	744.1	-0.07577	0.6696	11.9	12.8	12.9	13.1
ENSG00000115594	IL1R1	1295	-0.06457	0.67	63.7	61.3	67.3	63.5
ENSG00000125651	GTF2F1	802.3	0.07731	0.6702	36.2	38	37.3	32.7
ENSG00000135164	DMTF1	746.2	-0.07706	0.6706	22.6	21.4	22.9	23.6
ENSG00000166886	NAB2	714.9	-0.07527	0.6706	39.5	38.3	41.7	40.4
ENSG00000168137	SETD5	1403	0.05882	0.6706	22.7	21.9	21.5	21.3
ENSG00000134531	EMP1	5776	-0.03734	0.6714	702	714.8	723.4	730.9
ENSG00000134318	ROCK2	1693	-0.06111	0.6725	33.2	31.9	31.9	36.1
ENSG00000091436	AC013461.1	1910	0.05735	0.6759	56	57	51.4	57
ENSG00000211460	TSN	718.1	-0.08155	0.6763	55.2	56.6	54.6	64.2
ENSG00000115355	CCDC88A	805.5	-0.07352	0.6763	11.3	10.4	11	12
ENSG00000128595	CALU	21550	-0.03482	0.6763	1474.1	1457.1	1462.1	1541.5
ENSG00000090097	PCBP4	719.7	0.0783	0.6763	49.5	52.1	50.7	45.3
ENSG00000148737	TCF7L2	743	-0.07761	0.6783	23.5	23.2	25	24.5
ENSG00000109920	FNBP4	771.5	-0.07569	0.6783	18.2	18.4	19.9	18.8
ENSG00000151012	SLC7A11	987.6	-0.07187	0.6783	36.2	34.3	35.7	38.7
ENSG00000133275	CSNK1G2	927.1	-0.07006	0.6783	47.3	45.9	51.6	46.4
ENSG00000186522	SEPT10	1063	-0.06928	0.6783	50.1	49.9	49.7	55.4
ENSG00000140575	IQGAP1	5588	-0.03823	0.6783	93.2	91.4	93.6	96.1
ENSG00000172270	BSG	4961	0.04474	0.6783	317	320.9	320.4	297.7
ENSG00000173402	DAG1	2021	0.05235	0.6783	63.3	63.3	63.3	58.8
ENSG00000162512	SDC3	1787	0.05393	0.6783	92.3	95.2	90.9	89.6
ENSG00000206190	ATP10A	1498	0.05835	0.6783	28.2	27.2	27.1	26
ENSG00000067369	TP53BP1	653.8	-0.08018	0.6789	7.4	7.4	8.3	7.4
ENSG00000124201	ZNFX1	1201	-0.06421	0.6789	15.2	13.8	15.4	14.9
ENSG00000129083	COPB1	2155	-0.05117	0.6789	59.5	60	59.9	64
ENSG00000138757	G3BP2	1663	-0.05769	0.6791	86.1	84.2	86.1	91.4
ENSG00000108679	LGALS3BP	1078	0.06501	0.6794	43.5	41.3	42	38.9
ENSG00000196428	TSC22D2	1467	-0.05655	0.6798	49.5	47.8	49.5	51.8
ENSG00000151835	SACS	1894	-0.05505	0.6798	12.5	12.1	12.5	13.2
ENSG00000119326	CTNNAL1	745.9	-0.07376	0.6801	29.4	27.9	28.8	31.7
ENSG00000137936	BCAR3	854.8	-0.06817	0.6801	28.5	29.4	30.7	30.1
ENSG00000196628	TCF4	1237	-0.06132	0.6801	28.8	29.8	30.3	31
ENSG00000197256	KANK2	2054	-0.05299	0.6801	61.3	60.9	66.2	60.8
ENSG00000105372	RPS19	5242	-0.0432	0.6805	601	631	620	650.1
ENSG00000116685	KIAA2013	699.5	0.07457	0.6811	28.6	28.3	27.6	26.3
ENSG00000170581	STAT2	1164	-0.06603	0.6812	30.7	28.3	31.6	30.4
ENSG00000124145	SDC4	2183	0.05387	0.6816	277.4	298.9	269.6	285
ENSG00000163902	RPN1	2983	0.04315	0.6819	139.1	137.3	132.2	136
ENSG00000113657	DPYSL3	935.4	0.06853	0.6819	32.7	34.6	32.2	31.8
ENSG00000173548	SNX33	984.6	0.07013	0.6819	38.1	40.5	37.4	37.3
ENSG00000100221	JOSD1	871	0.07179	0.6819	116.2	116.4	111.8	108.9
ENSG00000134001	EIF2S1	1042	-0.07	0.684	85.1	76.3	80.5	89.3
ENSG00000124422	USP22	2664	0.0445	0.684	105.1	105.4	101.6	102.3
ENSG00000010256	UQCRC1	833.7	0.07071	0.684	46.8	48	47.4	42.6
ENSG00000170142	UBE2E1	678.8	-0.07736	0.6847	66.3	61.6	66.5	68.9
ENSG00000143337	TOR1AIP1	686.3	-0.07591	0.6847	25.8	25.9	26.3	28.3
ENSG00000073614	KDM5A	747.5	-0.07277	0.6847	10.2	10.1	10.8	10.6
ENSG00000159692	CTBP1	800	-0.07049	0.6847	28.7	30.4	31.3	31
ENSG00000146676	PURB	1025	-0.06597	0.6847	85.5	86.3	86	94.2
ENSG00000084090	STARD7	1163	-0.06242	0.6847	92	95.5	96.2	99.8
ENSG00000143612	C1orf43	1180	-0.06113	0.6847	113.5	109.5	116.5	116.6
ENSG00000090060	PAPOLA	1774	-0.05622	0.6847	53.3	50.6	51.6	56.5
ENSG00000133816	MICAL2	4708	-0.03862	0.6847	108.6	105.4	111.4	108.5
ENSG00000175216	CKAP5	1890	0.05028	0.6847	27.3	27	25.6	26.7
ENSG00000152767	FARP1	1664	0.05246	0.6847	36.6	36.9	35.6	35.3
ENSG00000173120	KDM2A	1343	0.06072	0.6847	28.4	31.5	29.5	27.8
ENSG00000186350	RXRA	1025	0.06301	0.6847	63.3	62.7	61.3	59.1
ENSG00000122406	RPL5	5839	-0.03566	0.6854	474	465.4	480.2	483.1
ENSG00000110427	KIAA1549L	1830	0.05027	0.6854	28.2	28.8	27.8	27.2
ENSG00000178035	IMPDH2	995.8	-0.06555	0.6861	46.1	44.2	49.2	45.5
ENSG00000100225	FBXO7	881.2	-0.06816	0.6866	40.3	43.2	42.5	45.3
ENSG00000085449	WDFY1	959.1	-0.0651	0.6866	60.6	63	63.2	66.3
ENSG00000170876	TMEM43	1581	0.05608	0.6866	78	84.5	76.9	79.2
ENSG00000198176	TFDP1	1405	0.0605	0.6866	95.8	108	100.3	94.7
ENSG00000010322	NISCH	1161	0.06219	0.6866	18.2	18.4	18.1	16.8
ENSG00000174738	NR1D2	1165	-0.06787	0.6875	47.2	49.1	46.4	54.8
ENSG00000132549	VPS13B	704.5	-0.07497	0.6876	4.2	4.2	4.3	4.6
ENSG00000031698	SARS	2952	0.04657	0.6876	129.8	132.2	131.7	121.8
ENSG00000172845	SP3	682.6	0.07654	0.6878	24.4	23.7	21.2	24.3
ENSG00000163349	HIPK1	872.9	-0.06791	0.6882	17.4	16.8	17.5	18.5
ENSG00000146830	GIGYF1	789.8	0.07036	0.6882	19.5	19.8	19	18.3
ENSG00000117362	APH1A	783.3	0.0725	0.6882	77.7	71.3	73.8	67.5
ENSG00000148468	FAM171A1	710.7	0.07289	0.6882	21.7	20.9	19.7	20.7
ENSG00000107758	PPP3CB	788.4	-0.07178	0.6885	34.3	34.4	34.4	38
ENSG00000138685	FGF2	7775	0.04153	0.6885	664.1	658.7	613	671.6
ENSG00000172354	GNB2	2313	0.0507	0.6885	187.7	196.7	193.2	177.5
ENSG00000135596	MICAL1	1002	-0.06391	0.6889	23.3	23.7	25.4	23.8
ENSG00000147548	WHSC1L1	780.5	-0.06996	0.6891	14	13.4	14.3	14.5
ENSG00000012983	MAP4K5	798.5	-0.0685	0.6891	25.8	24.3	26.2	26.5
ENSG00000105220	GPI	2467	0.04622	0.6891	118.8	116.7	115.9	112
ENSG00000100219	XBP1	1413	0.05637	0.6891	82	83.8	81.8	77.5
ENSG00000118689	FOXO3	1057	0.06543	0.6891	42.4	43.8	41.3	40.9
ENSG00000006576	PHTF2	708.3	-0.07676	0.6904	22.5	22.8	22.3	25.7
ENSG00000104164	BLOC1S6	745.4	-0.07407	0.6904	74.7	74.1	73.2	83.9
ENSG00000125875	TBC1D20	841	-0.06811	0.6904	52.6	53.8	55.7	56.1
ENSG00000214517	PPME1	1696	0.05419	0.6904	72.3	68.3	67.2	68.1
ENSG00000168575	SLC20A2	806.4	-0.06923	0.6907	30.8	32.1	33.6	32.5
ENSG00000170275	CRTAP	2172	-0.04716	0.6907	135	137.5	140.9	140.9
ENSG00000069431	ABCC9	729.4	0.07623	0.6907	11.3	11.3	10.1	11.2
ENSG00000125772	GPCPD1	753	-0.07829	0.6908	23	25.8	23.9	27.8
ENSG00000075568	TMEM131	1326	-0.05912	0.6908	17.7	18.4	18.4	19.3
ENSG00000170515	PA2G4	874	0.06636	0.6914	57.4	61.3	57.8	55.2
ENSG00000154518	ATP5G3	953.8	-0.06918	0.6916	179.5	190.4	186.5	202.4
ENSG00000198752	CDC42BPB	2452	0.04822	0.6916	36.6	37.9	37.5	34.5
ENSG00000162368	CMPK1	1524	-0.05392	0.6917	180	178	180.1	191.9
ENSG00000089006	SNX5	725.7	0.07369	0.6918	37	37.7	33.7	37
ENSG00000165655	ZNF503	855	-0.06782	0.6919	32.6	36.4	36.6	35.9
ENSG00000117450	PRDX1	1539	-0.05489	0.6919	206.4	221.7	220.4	224.6
ENSG00000132153	DHX30	718.3	0.07045	0.6925	15.3	15.9	15.2	14.5
ENSG00000166012	TAF1D	747	-0.07535	0.6932	50.1	48.8	49.1	55.5
ENSG00000147872	PLIN2	1455	-0.05622	0.6948	75	78.7	81.6	78.3
ENSG00000218336	TENM3	4376	-0.03703	0.6948	45.6	45.7	46.7	47
ENSG00000099331	MYO9B	2637	0.05207	0.6951	33.8	34.8	35.2	30.9
ENSG00000101846	STS	670.2	-0.07529	0.6963	27.1	28.9	28.5	30.6
ENSG00000135926	TMBIM1	1391	-0.0559	0.6963	118.1	117.7	126	119.4
ENSG00000117411	B4GALT2	1298	0.06311	0.6963	84.3	91.1	88.9	78.6
ENSG00000130396	MLLT4	678.1	0.07278	0.6963	9.7	9.2	8.7	9.3
ENSG00000166135	HIF1AN	793.7	0.07164	0.6964	62.6	58.5	59.3	55.6
ENSG00000139613	SMARCC2	884.1	-0.06994	0.6969	17.7	19	20.7	17.9
ENSG00000124209	RAB22A	672.2	-0.07284	0.6984	92.1	93.3	93.2	102.4
ENSG00000077380	DYNC1I2	1279	-0.05798	0.6986	50.1	53.9	53.7	54.7
ENSG00000136044	APPL2	1526	-0.05495	0.6986	54.8	51.3	54	56.4
ENSG00000075415	SLC25A3	3889	0.03926	0.6986	206.3	199.1	199.5	194.9
ENSG00000111786	SRSF9	724.3	0.07207	0.6986	83.8	92.3	87.4	79.6
ENSG00000099246	RAB18	858.6	-0.07011	0.6989	62.6	62.9	61.1	71.1
ENSG00000114302	PRKAR2A	871.7	-0.06567	0.6989	56.4	53.1	55.3	59.6
ENSG00000196504	PRPF40A	1152	-0.06159	0.6989	30.9	28.8	30.6	31.8
ENSG00000150753	CCT5	2522	-0.0436	0.6989	130.9	124.8	133.4	130.3
ENSG00000118181	RPS25	4748	-0.03608	0.6989	826.5	835.5	854.5	850.2
ENSG00000091986	CCDC80	27070	-0.02668	0.6989	676.1	672.8	690.2	684
ENSG00000134030	CTIF	1904	0.05091	0.6989	72.7	76.2	74.2	69.4
ENSG00000149480	MTA2	900.9	0.06386	0.6989	37.3	35.9	36	33.9
ENSG00000100997	ABHD12	827	0.06477	0.6989	44.7	46.5	44	43
ENSG00000118873	RAB3GAP2	652.5	-0.07574	0.699	11.7	10.9	11.5	12.4
ENSG00000132676	DAP3	715.1	-0.06973	0.699	39.8	40.9	42.2	42.6
ENSG00000176407	KCMF1	887.4	-0.06615	0.699	57.8	62.6	66.2	60.2
ENSG00000111142	METAP2	883.3	-0.06581	0.699	45.5	42	43.9	47.9
ENSG00000140044	JDP2	1208	-0.05772	0.699	163.5	169.9	176.7	170.8
ENSG00000110841	PPFIBP1	1218	-0.05703	0.699	29.8	29.8	30	32
ENSG00000158186	MRAS	1303	-0.05598	0.699	173	182.3	184.3	185.4
ENSG00000172380	GNG12	4041	-0.04226	0.699	1539.7	1501.1	1498.7	1634.4
ENSG00000105887	MTPN	2947	-0.04217	0.699	654.8	670.8	670.6	695
ENSG00000163430	FSTL1	43690	0.02648	0.699	3306.3	3291.9	3193.6	3283.7
ENSG00000072682	P4HA2	3478	0.04396	0.699	168.1	169	170.5	156.4
ENSG00000101337	TM9SF4	1109	0.06136	0.699	43.5	43.4	42.4	40.8
ENSG00000087303	NID2	1025	0.06303	0.699	19	18.3	18.7	16.9
ENSG00000174243	DDX23	844.6	0.06653	0.699	25.2	24.8	24.9	22.7
ENSG00000140950	TLDC1	731.8	0.06814	0.699	46.4	49.6	46.5	44.8
ENSG00000180900	SCRIB	759.8	0.0704	0.699	12.6	12.3	12.5	11.1
ENSG00000116871	MAP7D1	2866	0.07286	0.699	100.6	101.7	104.4	87.3
ENSG00000130724	CHMP2A	675.4	0.07775	0.699	64.1	63.3	64.4	55.9
ENSG00000107731	UNC5B	1064	-0.06465	0.6993	24	24.3	26.9	23.7
ENSG00000079308	TNS1	8805	-0.03429	0.6997	119.5	121.7	126.3	120.7
ENSG00000159176	CSRP1	8463	0.03391	0.6997	1081.5	1106.6	1096.1	1040.4
ENSG00000188549	C15orf52	733.8	0.07471	0.6997	34.9	33	34.7	29.5
ENSG00000134243	SORT1	1002	-0.06118	0.7001	32.2	30.9	31.8	34.1
ENSG00000162889	MAPKAPK2	1421	0.05506	0.7001	94.7	95	95	87.3
ENSG00000072840	EVC	830.5	0.06801	0.7001	20	19.9	19.7	18.2
ENSG00000159069	FBXW5	1035	-0.06218	0.7004	45.1	46	48.6	46.6
ENSG00000142669	SH3BGRL3	3821	-0.04418	0.7004	436.1	453.1	478.5	438.7
ENSG00000101294	HM13	3036	-0.04242	0.7004	179.5	184.1	192.5	182
ENSG00000129925	TMEM8A	1052	0.0661	0.7004	36.5	35.2	36.8	31.6
ENSG00000188846	RPL14	3950	-0.04076	0.7008	350.8	364.4	380.5	355.5
ENSG00000087086	FTL	15100	-0.03951	0.7008	1721.9	1823.5	1875.8	1769.6
ENSG00000087088	BAX	942.2	0.06213	0.7008	82.7	84.9	80.8	79.5
ENSG00000123200	ZC3H13	1084	-0.05884	0.7015	16.1	15.3	16.4	16.3
ENSG00000135018	UBQLN1	1788	-0.05049	0.7015	78	81.2	79.6	85.4
ENSG00000160789	LMNA	11550	0.03832	0.7015	419	431.8	434.5	393.6
ENSG00000073756	PTGS2	2091	0.04877	0.7015	110.3	106.2	100.5	108.6
ENSG00000135480	KRT7	1971	0.04934	0.7015	110.9	111	112.1	102.1
ENSG00000173457	PPP1R14B	1821	0.05156	0.7015	327.3	319.9	328.6	295
ENSG00000136279	DBNL	1633	0.05253	0.7015	99.3	99.9	100.6	91.2
ENSG00000089737	DDX24	1174	0.05571	0.7015	37.8	37.5	36.6	35.8
ENSG00000173546	CSPG4	930.3	0.05919	0.7015	14.2	14.3	13.9	13.3
ENSG00000136854	STXBP1	1045	0.05949	0.7015	46.2	43.9	42.2	44.1
ENSG00000165801	ARHGEF40	890.4	0.06194	0.7015	15.4	15.4	14.9	14.5
ENSG00000076928	ARHGEF1	774.1	0.06976	0.7015	16.2	16.2	16.4	14.4
ENSG00000126773	PCNXL4	732.6	-0.07109	0.7026	15.6	14.1	15.1	16.2
ENSG00000178950	GAK	1065	0.05946	0.7033	22.1	22	21.7	20.5
ENSG00000198730	CTR9	695.4	-0.07136	0.7034	16.5	14.5	15.7	16.9
ENSG00000186432	KPNA4	1253	-0.05488	0.7034	66.6	64.5	66.9	69.4
ENSG00000153827	TRIP12	2885	-0.04152	0.7034	36.8	36.1	37.1	38
ENSG00000198712	MT-CO2	43250	-0.02724	0.7034	5472.2	5293	5577.3	5394.8
ENSG00000011485	PPP5C	687.4	0.07207	0.7034	38.9	38.7	35.5	38.1
ENSG00000120896	SORBS3	1544	0.05061	0.7038	61	63	60.8	58.7
ENSG00000113649	TCERG1	712.7	0.06726	0.7038	18.5	17.6	17.2	17.1
ENSG00000120686	UFM1	1052	-0.06103	0.7041	185.5	182.1	180.9	203.4
ENSG00000061273	HDAC7	1927	0.0548	0.7041	46.1	45.9	47.2	41.3
ENSG00000138593	SECISBP2L	952.1	-0.06452	0.7053	20.7	22.6	21.5	23.9
ENSG00000116698	SMG7	882.2	-0.06433	0.7053	16.2	17.2	18.1	17
ENSG00000126524	SBDS	1328	-0.05782	0.7053	136.1	140	142.9	144.9
ENSG00000088256	GNA11	1226	0.0576	0.7053	81.4	87.8	83.4	78.9
ENSG00000113273	ARSB	973.9	0.05915	0.7053	47.6	48.1	45.2	46.5
ENSG00000022840	RNF10	1551	0.05251	0.7054	48.4	45	44	46
ENSG00000116478	HDAC1	774.7	-0.06647	0.7062	45.2	43.2	45.5	47.3
ENSG00000119689	DLST	1348	0.0541	0.7062	76.7	82.7	77.1	76.2
ENSG00000198492	YTHDF2	740.2	0.07046	0.7066	34.3	34.7	30.8	34.8
ENSG00000125148	MT2A	6123	0.0585	0.7068	1459.7	1460.6	1456.7	1343
ENSG00000112378	PERP	746.2	-0.06755	0.7069	102.7	92.8	103.8	101.6
ENSG00000133243	BTBD2	936.6	0.06594	0.7069	39.5	39.4	40.5	34.7
ENSG00000072803	FBXW11	766.2	-0.06691	0.7086	30.6	30.8	33.3	31.2
ENSG00000124164	VAPB	856.4	-0.06239	0.7086	91.2	87.9	95	92.4
ENSG00000162521	RBBP4	926.7	-0.06061	0.7086	45.7	45.5	46.2	49.2
ENSG00000125971	DYNLRB1	1036	-0.05918	0.7086	162	158.3	172	162.3
ENSG00000159461	AMFR	1100	-0.05652	0.7086	41.2	41.3	43.9	42
ENSG00000157240	FZD1	1014	0.05863	0.7086	49.6	46.9	47.4	45.2
ENSG00000185627	PSMD13	892.4	0.06182	0.7086	62.3	58.8	58.8	57.1
ENSG00000126457	PRMT1	902.6	0.06567	0.7086	57.8	60.5	60.6	52.1
ENSG00000100823	APEX1	1084	0.05579	0.7103	85.4	85.4	83.2	80.9
ENSG00000150760	DOCK1	1450	0.05372	0.7107	18.3	19.2	18.1	18
ENSG00000122641	INHBA	4416	-0.03694	0.7108	270.4	284.6	279.5	290.1
ENSG00000163956	LRPAP1	979.5	0.06182	0.7108	67.8	71	69.1	63.6
ENSG00000197702	PARVA	3700	-0.03775	0.7118	218.8	214.6	227.9	217.2
ENSG00000169641	LUZP1	1040	0.0574	0.7123	25	26.3	25	24.2
ENSG00000136542	GALNT5	1986	-0.04741	0.7131	53.7	51.6	52.8	56.1
ENSG00000151929	BAG3	1373	-0.05544	0.7135	64.9	69.1	71.9	67.5
ENSG00000146278	PNRC1	754.8	-0.06683	0.7149	45	44.9	48.4	46.1
ENSG00000136045	PWP1	701.1	-0.06668	0.7149	35.9	39.4	39.4	39.6
ENSG00000130766	SESN2	1141	0.06021	0.7149	53	53.1	54.5	47.1
ENSG00000100239	PPP6R2	689	0.07145	0.7149	19.6	18.3	18.8	17.1
ENSG00000146425	DYNLT1	1037	-0.05692	0.7159	138.6	149.3	150.2	149.7
ENSG00000198121	LPAR1	1120	-0.05808	0.7162	81.2	74.8	83.6	79.2
ENSG00000152818	UTRN	1938	-0.04585	0.7162	15.3	14.8	15.2	15.9
ENSG00000158195	WASF2	2404	-0.04369	0.7162	123.9	116.3	123.1	124.7
ENSG00000084234	APLP2	13380	0.0289	0.7162	430.9	429.2	430.4	412.5
ENSG00000170043	TRAPPC1	735.4	0.06771	0.7162	149.4	129.2	134.2	131
ENSG00000163960	UBXN7	776.7	-0.06564	0.7176	38.3	41.2	39.5	44
ENSG00000108840	HDAC5	1012	-0.06167	0.7176	22.8	24	26.1	22.9
ENSG00000071537	SEL1L	2214	-0.04348	0.7176	67	64.8	66.7	69.3
ENSG00000106333	PCOLCE	2292	0.04324	0.7176	124.6	125.6	124.4	118.2
ENSG00000110906	KCTD10	1767	-0.04768	0.718	120.5	129.2	128.2	130.1
ENSG00000112081	SRSF3	1784	-0.04957	0.7182	245.1	231.3	238.8	254.8
ENSG00000103222	ABCC1	1402	0.05378	0.7182	23.9	23.9	23.1	23
ENSG00000104695	PPP2CB	1204	0.0566	0.7182	91.7	102.6	96.8	89.7
ENSG00000164506	STXBP5	671.4	-0.06837	0.7183	15.2	14.6	14.9	16.4
ENSG00000180776	ZDHHC20	1059	-0.05833	0.7187	73.2	75.9	75	80.5
ENSG00000054965	FAM168A	886.4	-0.05884	0.7193	94.1	93.3	97.7	97.9
ENSG00000143621	ILF2	955.5	0.05732	0.7193	68.7	69.3	66.7	65.7
ENSG00000187239	FNBP1	724.6	0.06515	0.7193	31.2	28.9	29.2	28.1
ENSG00000136938	ANP32B	1663	0.04927	0.7203	170.9	169.3	167.7	160.7
ENSG00000122042	UBL3	1010	-0.06052	0.7207	209	227	214.4	241.2
ENSG00000116406	EDEM3	848.7	-0.06014	0.7207	22.8	23	23.2	24.7
ENSG00000078140	UBE2K	1106	-0.05465	0.7207	145.6	142.6	146.2	153.6
ENSG00000175602	CCDC85B	1327	-0.05317	0.7207	179.8	187.5	199.4	182.1
ENSG00000150630	VEGFC	1585	-0.04885	0.7207	107.2	110	107.6	117.4
ENSG00000113732	ATP6V0E1	1530	-0.0483	0.7207	469.2	485.5	509.1	478.9
ENSG00000087116	ADAMTS2	4963	0.03716	0.7207	113.9	114.9	116.4	106.6
ENSG00000163754	GYG1	701.5	0.06572	0.7207	51.7	50.2	47.5	49.7
ENSG00000112640	PPP2R5D	718.5	0.07048	0.7207	33.6	33.2	34.7	28.6
ENSG00000106803	SEC61B	916.9	-0.05971	0.722	246.7	257.7	254.2	272.5
ENSG00000169567	HINT1	1133	0.05409	0.7226	153.8	161	149.4	153.3
ENSG00000140682	TGFB1I1	1783	0.04713	0.7233	102.5	99.2	101.1	93.8
ENSG00000103005	USB1	670.3	-0.06507	0.7258	54.2	56.3	59.8	56.1
ENSG00000138698	RAP1GDS1	766.6	-0.06294	0.7258	30.3	28.3	29.9	31.5
ENSG00000152492	CCDC50	1013	-0.05919	0.7258	50.9	55.1	52.9	57.7
ENSG00000135720	DYNC1LI2	1580	-0.04729	0.7258	81.3	84	84.6	86.3
ENSG00000196305	IARS	3872	-0.03702	0.7258	69.7	66.9	68.6	71.6
ENSG00000131747	TOP2A	1656	0.04821	0.7258	38.5	40	36.1	39.8
ENSG00000178952	TUFM	1093	0.05637	0.7258	64.1	66.7	66.3	59.2
ENSG00000198218	QRICH1	821.1	0.06204	0.7258	27.5	30.8	28.2	27.6
ENSG00000139496	NUP58	757.9	0.06208	0.7258	30.2	29.7	28.1	29.1
ENSG00000101665	SMAD7	688.7	0.06409	0.7258	46.9	45.9	46.1	42.5
ENSG00000161011	SQSTM1	1563	0.0759	0.7258	73.4	75	76.1	64
ENSG00000103194	USP10	829	-0.05917	0.7261	25.6	25.6	26.4	27
ENSG00000198911	SREBF2	1315	-0.05366	0.7261	27	27.5	30	26.6
ENSG00000177119	ANO6	1484	-0.0493	0.7261	34.1	35.3	34.8	37.1
ENSG00000112977	DAP	2446	-0.04091	0.7261	291.5	304	311.7	301.2
ENSG00000197324	LRP10	4921	0.03758	0.7271	183.1	181.3	181.9	173
ENSG00000143878	RHOB	2371	0.04053	0.7271	330.9	338.9	322.3	328.5
ENSG00000108518	PFN1	11220	0.03645	0.7277	1307.8	1396	1369.6	1265.5
ENSG00000102606	ARHGEF7	717.6	0.06286	0.7294	18.6	19.1	18.5	17.5
ENSG00000198833	UBE2J1	1148	-0.05398	0.7308	95.2	94.1	93.3	103.6
ENSG00000180304	OAZ2	934.8	-0.05768	0.7311	101.2	111.6	112.8	108.9
ENSG00000133226	SRRM1	912	-0.05565	0.7311	26.9	27.6	28.6	28.1
[truncated: 18,277 more rows]
