# Supplementary material for: Cytosine-5 RNA methylation links protein synthesis to cell metabolism
Source: PLoS Biol. 2019 Jun 14;17(6):e3000297. doi: 10.1371/journal.pbio.3000297 (PMC6594628; doi:10.1371/journal.pbio.3000297)
Supplement: S5 Data — (XLSX) [file pbio.3000297.s012.xlsx]

## Sheet: Sheet1
	tRNA			Nearest Gene						Differential methylation				Methylation %															Coverage
Methylation	tRNA	Pos	Type	Gene	EnsemblID	Location	Distance	Name	Biotype	padj[E]	log2FC[E/N]	padj[K]	log2FC[K/N]	Empty.1	Empty.2	Empty.3	Empty.4	Empty.5	K190M.1	K190M.2	K190M.3	K190M.4	K190M.5	NSUN.1	NSUN.2	NSUN.3	NSUN.4	NSUN.5	Empty.1	Empty.2	Empty.3	Empty.4	Empty.5	K190M.1	K190M.2	K190M.3	K190M.4	K190M.5	NSUN.1	NSUN.2	NSUN.3	NSUN.4	NSUN.5
chr12:98503549-98503550	chr12:98503503-98503574	47	Asp_tRNA	chr12:98485544-98503855	ENSG00000245017.2	inside	306	LINC02453	lincRNA	0.0688578	-1.22434	0.011461	-1.38951	32.5	44.0678	41.129	41.1765	54.1667	45.3901	33.5938	34.0426	39.1304	37.8378	99.4318	100	100	99.1817	99.1525	80	59	124	102	24	141	128	94	92	74	1232	359	105	611	1416
chr12:98503561-98503562	chr12:98503503-98503574	59	Asp_tRNA	chr12:98485544-98503855	ENSG00000245017.2	inside	294	LINC02453	lincRNA	0.496177	1.93902	0.0491777	2.07532	20	20	22.3881	18.6667	11.1111	21.0526	20	18.9873	17.6471	23.6111	4.45205	5	4.16667	5.49451	4.92308	65	35	67	75	18	114	115	79	85	72	292	100	48	182	325
chr6:27547775-27547776	chr6:27547752-27547823	48	Gln_tRNA	chr6:27560822-27561744	ENSG00000219738.2	downstream	13969	CD83P1	processed_pseudogene	2.20131e-05	-4.14126	1.04672e-05	-3.9338	4.08163	8.21918	3.57143	7.36842	2.17391	6.08696	8.75	8.13953	5.55556	0.813008	96.2264	86.3636	86.0465	89.5833	90.2439	49	73	84	95	46	115	80	86	144	123	53	66	43	48	123
chr6:28982245-28982246	chr6:28982199-28982270	47	Glu_tRNA	chr6:28986203-28987484	ENSG00000227214.2	upstream	-3958	HCG15	antisense	0.00208472	-2.64583	0.00207646	-2.44381	5.88235	10.5263	25	21.7391	7.14286	5.55556	16.3934	17.9487	25.8065	15.1515	97.8261	78.125	82.3529	96.4286	85.1852	17	19	32	23	14	54	61	78	62	66	46	32	17	28	54
chr6:28982246-28982247	chr6:28982199-28982270	48	Glu_tRNA	chr6:28986203-28987484	ENSG00000227214.2	upstream	-3957	HCG15	antisense	0.0628997	-2.39188	0.0281866	-3.32863	11.7647	21.0526	21.875	17.3913	7.14286	7.40741	18.0328	12.8205	1.6129	1.51515	95.6522	81.25	64.7059	96.4286	77.7778	17	19	32	23	14	54	61	78	62	66	46	32	17	28	54
chr15:26082257-26082258	chr15:26082234-26082305	48	Glu_tRNA	chr15:26050538-26052276	ENSG00000258931.1	upstream	-29981	AC100836.1	lincRNA	0.00119978	-2.30847	0.00237635	-2.48524	25.5319	17.9487	15.3846	17.8571	22.7273	16.6667	22.8571	17.2414	20.6897	10.5263	98.6246	99.3197	96.6216	98.8871	99.177	47	39	52	56	22	30	35	29	29	19	2472	735	148	1258	2916
chr15:26082256-26082257	chr15:26082234-26082305	49	Glu_tRNA	chr15:26050538-26052276	ENSG00000258931.1	upstream	-29980	AC100836.1	lincRNA	0.0314765	-1.9915	0.118131	-1.85636	19.1489	23.0769	38.4615	21.4286	22.7273	36.6667	40	24.1379	31.0345	5.26316	99.2333	99.5924	98.6486	99.444	99.5209	47	39	52	56	22	30	35	29	29	19	2478	736	148	1259	2922
chr15:26082244-26082245	chr15:26082234-26082305	61	Glu_tRNA	chr15:26050538-26052276	ENSG00000258931.1	upstream	-29968	AC100836.1	lincRNA	0.926123	1.63424	0.0476392	1.43103	12.2449	22.5	9.25926	26.3158	0	12.9032	13.5135	10.3448	13.7931	10.5263	3.15747	5.75636	4.02685	5.59937	4.11285	49	40	54	57	23	31	37	29	29	19	2502	747	149	1268	2942
chr19:4724115-4724116	chr19:4724070-4724141	46	Gly_tRNA	chr19:4675224-4724673	ENSG00000142002.17	inside	558	DPP9	protein_coding	0.00570046	-4.59766	0.00357323	-4.72816	2.89855	5.40541	2.15054	3.44828	4.7619	5.05618	1.0989	5.51724	2.52101	2.85714	89.3939	92.5926	100	85.7143	84.2105	69	111	93	87	21	178	91	145	119	70	66	27	13	42	95
chr1:161523871-161523872	chr1:161523847-161523917	46	Gly_tRNA	chr1:161524540-161526910	ENSG00000173110.7	upstream	-669	HSPA6	protein_coding	2.00431e-05	-4.11088	8.33987e-06	-3.70794	5.83942	3.59712	3.32481	6.6092	6.41026	10.0775	5.81395	5.34351	6.66667	6.18557	92.7835	86.7925	92	86.3014	87.5676	274	278	391	348	78	387	258	262	210	97	97	53	25	73	185
chr19:4724117-4724118	chr19:4724070-4724141	48	Gly_tRNA	chr19:4675224-4724673	ENSG00000142002.17	inside	556	DPP9	protein_coding	9.34213e-06	-3.75783	7.63047e-06	-3.2549	2.89855	7.33945	4.3956	5.81395	14.2857	9.60452	13.7931	6.89655	5.88235	13.0435	89.3939	92.5926	100	95.2381	92.6316	69	109	91	86	21	177	87	145	119	69	66	27	13	42	95
chr19:4724116-4724117	chr19:4724070-4724141	47	Gly_tRNA	chr19:4675224-4724673	ENSG00000142002.17	inside	557	DPP9	protein_coding	2.00431e-05	-3.40092	8.80365e-06	-3.18849	4.34783	9.00901	16.4835	5.74713	9.52381	5.61798	14.6067	11.0345	6.72269	14.2857	93.9394	96.2963	100	90.4762	95.7895	69	111	91	87	21	178	89	145	119	70	66	27	13	42	95
chr1:161523870-161523871	chr1:161523847-161523917	47	Gly_tRNA	chr1:161524540-161526910	ENSG00000173110.7	upstream	-670	HSPA6	protein_coding	4.32977e-05	-2.38941	1.39548e-05	-2.14714	20.5224	14.8014	19.8953	21.8391	10.5263	17.4935	18.9922	26.2548	23.3333	17.5258	91.6667	88.6364	91.3043	89.2857	98	268	277	382	348	76	383	258	259	210	97	84	44	23	56	150
chr1:161523869-161523870	chr1:161523847-161523917	48	Gly_tRNA	chr1:161524540-161526910	ENSG00000173110.7	upstream	-671	HSPA6	protein_coding	0.00208472	-2.02793	0.000916954	-2.36087	21.6418	15.2727	28.7206	21.0375	21.0526	18.2768	25.4826	18.9922	16.5877	6.18557	94.186	90.9091	75	91.0714	88.1579	268	275	383	347	76	383	259	258	211	97	86	44	24	56	152
chr15:45201220-45201221	chr15:45201151-45201222	70	His_tRNA	chr15:45167214-45201175	ENSG00000138606.19	upstream	-45	SHF	protein_coding	0.034202	-4.6906	0.021625	-4.389	2.5974	2.38095	2.22222	1.23457	0	2.08333	1.85185	0	2.20588	4.25532	48.5217	44.2049	36.5079	40.5738	48.0144	77	84	90	81	162	144	162	178	136	47	575	371	126	244	277
chr6:28941086-28941087	chr6:28941053-28941157	34	Leu_tRNA	chr6:28943877-28944537	ENSG00000204709.4	upstream	-2791	LINC01556	lincRNA	1.55709e-07	-5.21845	2.267e-08	-5.50711	1.15875	1.77966	2.63809	2.58621	3.01724	1.80995	3.51494	1.17253	1.60256	1.05263	82.1654	82.2361	83.464	83.0146	85.3659	863	1180	1213	1044	1856	663	569	597	624	95	2854	2719	1403	1778	2993
chr16:87384046-87384047	chr16:87384022-87384094	48	Met_tRNA	chr16:87383995-87404779	ENSG00000140941.12	inside	51	MAP1LC3B	protein_coding	2.9931e-06	-5.22749	1.37892e-05	-4.60514	1.66667	0	2.5	4.81928	4	3.65854	5.05051	6	1.94805	3.33333	98.1132	100	92.8571	100	95.5556	60	82	120	83	25	164	99	100	154	90	53	26	14	35	45
chr6:27902517-27902518	chr6:27902493-27902564	47	Met_tRNA	chr6:27897504-27897566	ENSG00000238610.1	upstream	-4951	RNU7-26P	snRNA	1.55709e-07	-4.34655	7.43232e-06	-4.62387	4.94505	5.83756	4.07801	4.59459	4.41767	5.60748	5.26316	5.7971	3.0303	0	96.8847	95.9677	98.7879	98.0488	95.9877	728	394	564	370	249	214	95	138	99	13	642	248	330	615	648
chr10:67764558-67764559	chr10:67764503-67764584	56	Ser_tRNA	chr10:67750284-67751225	ENSG00000213606.3	downstream	14274	AKR1B10P1	processed_pseudogene	0.000207907	-5.09922	0.000250665	-4.98587	1.03093	2.87081	3.4632	3.18182	2.0339	2.55102	3.29412	3.92465	1.76391	2.07523	87.8205	84.7716	81.7647	87.3016	89.5833	194	209	231	220	295	588	425	637	737	771	156	197	170	126	192
chr17:31550119-31550120	chr17:31550074-31550145	46	Thr_tRNA	chr17:31559996-31560083	ENSG00000207614.1	upstream	-9877	MIR193A	miRNA	0.00377121	-4.24087	0.00583377	-4.06821	6.06061	4.81283	5.52486	3.27869	3.125	6.20438	6.17647	4.5738	3.83838	4.90798	78.7879	87.1795	86.4583	94.2029	84.4961	132	187	181	183	64	548	340	481	495	326	99	78	96	69	129
chr2:27050844-27050845	chr2:27050782-27050870	63	Tyr_tRNA	chr2:27049683-27050264	ENSG00000231636.1	upstream	-580	AGBL5-AS1	antisense	2.9931e-06	-5.66953	2.55696e-07	-4.67141	1.2987	2.94118	0	1.8018	3.0303	2.89855	5.12821	4.41176	5.68182	0	92.3077	92.3077	88.8889	95.4545	92.7835	77	102	68	111	33	138	78	136	88	36	65	52	27	44	97
chr10:5853735-5853736	chr10:5853711-5853783	48	Val_tRNA	chr10:5861805-5862594	ENSG00000240180.1	downstream	8859	RPL12P28	processed_pseudogene	0.000148888	-5.31997	5.35858e-05	-5.51782	2.04588	2.16155	2.67895	1.93216	2.51479	1.91972	2.66413	2.24842	1.57831	1.47031	92.2509	87.8251	89.7541	92.5734	90.3137	1613	1758	2389	2329	1352	3438	3153	3647	4942	5373	813	846	732	579	1084
chr10:5853734-5853735	chr10:5853711-5853783	49	Val_tRNA	chr10:5861805-5862594	ENSG00000240180.1	downstream	8860	RPL12P28	processed_pseudogene	4.64794e-07	-4.32965	1.785e-05	-4.20564	4.64972	3.69528	4.26957	3.60515	5.4034	4.56661	4.78757	4.14266	5.11835	4.94884	86.6171	84.8989	87.5	88.7543	87.013	1613	1759	2389	2330	1351	3438	3154	3645	4943	5375	807	841	728	578	1078
chr19:4724658-4724659	chr19:4724635-4724707	49	Val_tRNA	chr19:4675224-4724673	ENSG00000142002.17	inside	15	DPP9	protein_coding	0.0492115	-4.30553	0.0430174	-4.09829	3.34672	2.56176	2.33146	2.13816	2.89532	2.56032	3.50972	3.57356	2.34165	3.33863	53.2646	52.3179	43.1818	53.5	60.2041	1494	2186	3560	2432	898	2031	1852	1679	2605	629	291	151	44	200	294
