# Supplementary material for: Cytosine-5 RNA methylation links protein synthesis to cell metabolism
Source: PLoS Biol. 2019 Jun 14;17(6):e3000297. doi: 10.1371/journal.pbio.3000297 (PMC6594628; doi:10.1371/journal.pbio.3000297)
Supplement: S7 Data — (XLSX) [file pbio.3000297.s014.xlsx]

## Sheet: Sheet1
Samples	Empty_1	Empty_2	Empty_3	Empty_4	Empty_5	Empty_6	K190M_1	K190M_2	K190M_3	K190M_4	K190M_5	K190M_6	NSUN2_1	NSUN2_2	NSUN2_3	NSUN2_4	NSUN2_5	NSUN2_6
Amino Adipic Acid	0.00928872	0.0100732	0.00752921	0.0100292	0.00833309	0.00871205	0.00944972	0.00841596	0.00868576	0.00878843	0.00914338	0.00857603	0.0103287	0.0104054	0.00943575	0.00882718	0.00923307	0.00873776
Asimetric Dimethyl Arginine	0.00021524	0.000246921	0.000298071	0.000384199	0.000329362	0.00036124	0.00031273	0.000478013	0.000238658	0.000598984	0.000486661	0.000623745	0.00107143	0.000800769	0.00105054	0.000885322	0.000876398	0.00116457
Simetric Dimethy Arginine	0.00601796	0.00501693	0.00523917	0.00695987	0.00693235	0.0076226	0.0068906	0.00877604	0.00797807	0.0116191	0.00921532	0.0101549	0.0161005	0.0135673	0.0167624	0.0144743	0.0163542	0.0203273
Adenine	0.0154965	0.0211821	0.015488	0.015107	0.016816	0.0150506	0.013348	0.0161573	0.020899	0.0156076	0.0135643	0.0163755	0.0171768	0.0164512	0.0173565	0.0163669	0.0174606	0.0164967
Adenosine	0.417802	0.583276	0.495475	0.48367	0.560587	0.447885	0.482079	0.51577	1.77417	0.377538	0.452189	0.393611	0.367507	0.350257	0.30418	0.344545	0.314046	0.299081
alphaAminoIsoButyrate	0.00369957	0.00290764	0.00362628	0.00396612	0.0036294	0.00349292	0.00282058	0.00310949	0.00539316	0.00337649	0.0038726	0.00341919	0.00330238	0.00349125	0.00395701	0.00323442	0.0037423	0.00371277
Alanine	0.327078	0.324559	0.354737	0.407245	0.394477	0.400681	0.361315	0.413059	0.469851	0.380713	0.457299	0.419679	0.391626	0.397507	0.400073	0.389837	0.431286	0.397567
AMP	0.469449	0.578418	0.619094	0.678776	0.775601	0.516667	0.55227	0.652127	1.73737	0.34234	0.3996	0.306885	0.20996	0.184955	0.186919	0.285139	0.147623	0.254456
Arginine	1.32789	1.24509	1.37818	1.55818	1.63344	1.67425	1.44956	1.75413	2.25514	1.9173	1.72581	1.82162	2.23298	1.83863	2.32348	2.42986	2.41496	2.41925
Asparagine	0.0219827	0.0256519	0.0231661	0.0251622	0.0252248	0.0232969	0.024267	0.0258668	0.108644	0.0281078	0.0263193	0.0336292	0.0283179	0.0294444	0.0306769	0.0278061	0.0281235	0.0227168
Aspartate	0.19776	0.266384	0.154893	0.163766	0.182479	0.159625	0.186779	0.163905	0.931976	0.147958	0.14722	0.195788	0.145955	0.139399	0.13703	0.11292	0.113138	0.103924
Betaine	0.277356	0.317854	0.17746	0.215338	0.18684	0.182982	0.217024	0.196664	0.35874	0.172197	0.166455	0.188711	0.20531	0.203232	0.20661	0.170642	0.190769	0.191134
cycloAMP	0.00242651	0.00297564	0.00256527	0.00339944	0.00383879	0.00365254	0.00234434	0.00285124	0.00521723	0.00204261	0.00244685	0.00251333	0.00220048	0.00223561	0.00196319	0.00230812	0.00269909	0.00168596
Carnosine	0.0120761	0.0134333	0.0110318	0.0101647	0.0096892	0.0133604	0.00980748	0.0140063	0.0223889	0.0103254	0.0130681	0.0127495	0.0121279	0.0123766	0.00946874	0.0116074	0.0105251	0.0114194
CDP-ch (cytidine diphosphate-choline)	0.0273655	0.0254194	0.0227454	0.0322553	0.0320333	0.0471871	0.0255359	0.0313446	0.0146809	0.0712323	0.0528197	0.0713153	0.0740884	0.0776854	0.0741994	0.0724982	0.0941336	0.131624
cGMP	0.000194611	0.000241547	0.000132608	0.000297948	0.00013664	0.000163761	0.000195456	0.000199688	0.000148197	0.000146731	0.000194228	0.000142092	3.32301e-05	4.428e-05	5.67187e-05	8.67892e-05	7.17971e-05	0.00012652
Choline	0.134099	0.169822	0.140707	0.196227	0.200995	0.185458	0.164682	0.167684	0.247442	0.202995	0.17362	0.180193	0.2105	0.187225	0.205218	0.177131	0.191165	0.167949
Citrate	1.17971	1.22189	1.14234	0.934844	1.0056	0.854314	1.10661	0.999298	1.57737	0.600412	0.641447	0.492453	0.522141	0.523387	0.935741	0.56582	0.589837	0.474691
Citrulline	0.209809	0.201136	0.186212	0.206992	0.195358	0.219806	0.195278	0.216019	0.254175	0.191254	0.227246	0.211693	0.231593	0.20834	0.205369	0.20627	0.237103	0.194337
CMP	0.0201073	0.0222736	0.0265865	0.0340376	0.0373202	0.0268218	0.0289292	0.0326078	0.0370783	0.0170631	0.0203754	0.0115873	0.00789077	0.00627391	0.00690943	0.0145469	0.00685162	0.00751301
Creatine	0.017383	0.0155638	0.0163393	0.0204623	0.0179056	0.0197195	0.0159243	0.0183635	0.0163298	0.0207931	0.0220846	0.021097	0.0243993	0.0248768	0.0243855	0.0210683	0.0251289	0.022657
Creatinine	0.0657136	0.0900051	0.0404893	0.0565942	0.0591378	0.0498128	0.0461533	0.0489495	0.0554861	0.0528043	0.0456728	0.0500659	0.0536932	0.0489869	0.0555056	0.0447464	0.0442436	0.0457175
Cytidine	0.0115113	0.012045	0.00875651	0.00964226	0.00865447	0.0107844	0.0130386	0.0108885	0.014755	0.0104888	0.0102759	0.0081491	0.0104418	0.0104214	0.00939989	0.00901165	0.00961899	0.00993905
Cystathionine	0.0264189	0.0176893	0.0246633	0.0139363	0.0219081	0.02294	0.0167405	0.0212026	0.153348	0.0231856	0.0181602	0.0155922	0.0209637	0.0265461	0.0180128	0.0189965	0.0150526	0.0210514
FAD	0.0124612	0.0146323	0.0120583	0.0127254	0.0127326	0.0130166	0.0119227	0.0123459	0.014347	0.0120972	0.0113006	0.0125845	0.0121381	0.0119494	0.010987	0.0106523	0.011935	0.0117788
Fumarate	0.0215637	0.0288229	0.0273444	0.0225995	0.0285182	0.029537	0.0250477	0.026975	0.0301023	0.0264546	0.0282228	0.0289567	0.0383234	0.0343459	0.028947	0.0338749	0.0381517	0.0336998
Glutamate	45.746	48.8134	42.7897	42.6106	43.23	41.7647	41.0679	43.8753	50.9575	39.8974	42.5247	44.7024	46.7678	47.7365	45.131	43.1313	45.8427	41.5945
Glycine	0.00175986	0.00166208	0.000762102	0.00172477	0.00180786	0.00217224	0.00223275	0.0038167	0.0060339	0.000889746	0.00278941	0.00211686	0.00138677	0.00189742	0.00208977	0.00233701	0.00122424	0.00254443
GMP	0.0284069	0.0362675	0.0361651	0.0490316	0.0558918	0.0361344	0.0346522	0.0429408	0.141496	0.0239295	0.028737	0.0223508	0.0142941	0.013131	0.0118739	0.0193318	0.0102191	0.0179667
GSSG (Glutathione disulfide)	0.0929454	0.0622238	0.0413519	0.050448	0.039997	0.0448044	0.047478	0.077225	0.0725229	0.0514799	0.0557977	0.055663	0.046716	0.0730888	0.0241841	0.0259946	0.0431227	0.0594529
Guanosine	0.0111432	0.0164352	0.022027	0.0294913	0.0365782	0.0335033	0.0195679	0.0307168	0.0409438	0.0447887	0.0412823	0.0455125	0.0438556	0.0344735	0.0412114	0.0417665	0.0427356	0.0319687
Histidine	1.76976	2.28709	1.62097	1.9162	2.14671	1.9583	1.58834	2.03772	2.18637	2.00868	1.95928	1.99045	2.33215	1.96001	2.18585	2.25378	2.08209	2.07288
PrOH (Hydroxyproline)	0.416248	0.439527	0.407392	0.410173	0.434543	0.407232	0.407996	0.432879	0.52086	0.383698	0.404359	0.424501	0.457377	0.436877	0.442459	0.430617	0.45105	0.397706
Isoleucine	1.17386	1.09123	1.12205	1.24241	1.08331	1.15383	1.12788	1.26828	1.44391	1.22459	1.26051	1.22074	1.25037	1.22797	1.34346	1.2106	1.30256	1.25383
Leucine	1.07973	0.978899	1.04343	1.18676	1.03431	1.1071	1.0685	1.20806	1.32124	1.19484	1.19988	1.11606	1.2298	1.16931	1.29301	1.16439	1.187	1.20919
Lysine	0.109495	0.0847251	0.112936	0.137971	0.128095	0.139298	0.155116	0.151017	0.472403	0.154004	0.160764	0.149694	0.218461	0.189004	0.200968	0.193345	0.205853	0.19767
Glutamine	6.4145	6.54843	6.4462	7.12588	7.74508	8.02415	8.70212	8.81027	15.8833	8.23701	7.77108	7.57277	8.96312	7.25472	8.27478	8.65103	8.45122	7.28973
Malate	14.9365	13.1328	14.275	14.1364	15.0354	14.9592	14.8976	12.8783	4.27946	16.9058	14.5012	15.4189	16.9823	17.1168	17.71	18.1756	16.3528	19.9542
Methyl-Histidine	0.0497754	0.0599602	0.0388484	0.0401772	0.0541321	0.0459944	0.0467562	0.0467575	0.0591451	0.0491298	0.0439723	0.0429228	0.0540318	0.0458194	0.0510626	0.0520906	0.0481674	0.0441209
Methionine	0.045494	0.0448148	0.0437847	0.0479664	0.0436457	0.0442584	0.0539066	0.0535655	0.0540635	0.0509586	0.0512287	0.0433358	0.0611618	0.0460619	0.0570409	0.0514632	0.05787	0.0509921
MetSO (methionine sulfoxide)	0.0283788	0.0266235	0.0208345	0.0241224	0.0220276	0.0239089	0.0178153	0.0241157	0.0278952	0.0196427	0.0205178	0.0171031	0.0294019	0.0259386	0.023641	0.0195731	0.02442	0.0242312
NAD	0.436355	0.446271	0.355601	0.34386	0.311526	0.313195	0.436769	0.378613	0.367172	0.344654	0.336109	0.338946	0.425915	0.351628	0.356574	0.31165	0.330281	0.32193
NADP	0.0480817	0.059287	0.0392398	0.0388991	0.0491069	0.0443753	0.0482873	0.0508092	0.115862	0.0483631	0.0457082	0.0376688	0.0545339	0.057476	0.0489137	0.0505463	0.0531336	0.0463488
NMMA (N-monomethyl-L-arginine)	0.000330716	0.00043228	0.000325262	0.000615048	0.00052636	0.000704343	0.00043459	0.000628055	0.000995121	0.00119868	0.000965897	0.00144941	0.0014488	0.00135964	0.00175391	0.00125282	0.00168635	0.00198623
Ornithine	0.0388389	0.0359201	0.0349857	0.0536097	0.0351854	0.0430317	0.0366191	0.0392905	0.0931064	0.0345953	0.0384157	0.0358901	0.0500705	0.0403995	0.0435567	0.0514511	0.0500975	0.0487192
PhosphCreatine	1.99459	1.68248	1.15974	0.883945	0.688838	0.403834	1.33588	0.736201	1.06844	0.28863	0.31296	0.227327	0.258694	0.303096	0.325349	0.213114	0.227702	0.243682
Phenylalanine	1.01669	0.850881	0.945344	1.09889	0.941487	0.986297	0.957035	1.07606	1.33216	1.04864	1.08047	1.03163	1.16613	1.02248	1.20853	1.06352	1.20233	1.00656
Proline	2.20595	2.23997	1.92211	2.43411	2.09789	2.09571	2.28364	2.25789	2.67444	2.34032	2.38228	2.27416	2.40874	2.24978	2.49929	2.1488	2.44432	2.2011
SAH (S-Adenosyl-L-Homocysteine)	0.00683132	0.00572752	0.00846976	0.00825994	0.00634405	0.00863725	0.00747487	0.00780435	0.00808853	0.00815055	0.0076283	0.00833636	0.00932392	0.0108227	0.00741564	0.00783414	0.00810285	0.00899005
SAM (S-Adenosyl Methionine)	0.0839455	0.0846638	0.0655203	0.0718573	0.0653652	0.0667449	0.0814953	0.0752719	0.0978493	0.0686641	0.0743437	0.073292	0.0875239	0.0889069	0.0790476	0.0711971	0.0811047	0.0776523
Serine	0.0401959	0.0574867	0.0473011	0.0560551	0.0404885	0.0446624	0.0404867	0.054527	0.229911	0.0632462	0.0471013	0.0539481	0.049459	0.0493406	0.0602883	0.0441837	0.0487255	0.0708957
Succinate	0.117123	0.0838172	0.0897885	0.075877	0.092786	0.0948566	0.0758412	0.0793175	0.104626	0.0839769	0.0786147	0.0821937	0.0708457	0.065895	0.0765574	0.0760551	0.0751335	0.134154
Taurine	0.00081651	0.00200671	0.000934626	0.000898712	0.00107138	0.00144253	0.00106791	0.00100097	0.0117614	0.00138746	0.00113955	0.00176225	0.00185219	0.00180486	0.00181956	0.00141667	0.00155547	0.00132654
Threonine	0.732477	0.628743	0.774651	0.773843	0.805826	0.856633	0.967699	0.947032	1.1408	0.915098	0.845025	0.856659	1.05283	0.835875	0.902533	0.95626	0.990706	0.83267
TMA (Trimethylamine)	0.00477688	0.00591194	0.0049917	0.00658821	0.00686256	0.00670185	0.00524629	0.00532127	0.00822069	0.00703208	0.00632283	0.00649933	0.00678122	0.00671859	0.00705988	0.0068059	0.00700623	0.00636567
TMAO (Trimethylamine N-oxide)	0.00424662	0.00460853	0.00290396	0.00325937	0.00278067	0.00318218	0.00361687	0.00304942	0.00547049	0.00294696	0.00248723	0.00298642	0.0029876	0.00264605	0.00302969	0.002691	0.00263781	0.00267524
Tryptophan	0.236721	0.232182	0.209175	0.257618	0.213311	0.233833	0.231717	0.234775	0.187192	0.224221	0.220822	0.222696	0.241491	0.212834	0.24647	0.21558	0.232745	0.205421
Tyrosine	0.452564	0.391672	0.447866	0.495144	0.421707	0.46122	0.442133	0.500445	0.43997	0.490593	0.501821	0.448641	0.530803	0.497253	0.545631	0.500661	0.526292	0.497069
UDP-glucose	15.0569	13.6429	20.2336	18.461	16.9501	18.8854	18.0274	16.4167	3.65864	18.335	18.4554	16.1796	9.38783	11.7501	10.7137	13.0227	11.7823	14.3947
UMP	0.00982293	0.0113579	0.0130719	0.0179234	0.0186121	0.0141744	0.0148868	0.0154457	0.0186235	0.0087901	0.00973354	0.00857884	0.0052366	0.00501488	0.0042752	0.00762268	0.00425191	0.0059702
Uridine	0.00307612	0.003765	0.00446378	0.00721504	0.00772605	0.00919518	0.00603196	0.00825275	0.000167703	0.0120596	0.0100599	0.0110842	0.0117475	0.0102608	0.00970518	0.0100349	0.00887354	0.00799491
Valine	0.712243	0.603426	0.637782	0.693452	0.639055	0.662755	0.709388	0.724035	0.751277	0.695008	0.742124	0.665077	0.787964	0.654721	0.76081	0.737031	0.760227	0.720473
BAIBA	0.003916	0.0033917	0.00365082	0.00418899	0.00386638	0.00349292	0.00295206	0.00324135	0.00539316	0.00324072	0.00379715	0.00341919	0.00315785	0.00353832	0.00403541	0.00321224	0.0037661	0.00342212
GABA	0.000730721	0.00074749	0.000737823	0.000798587	0.000606091	0.000660018	0.000704234	0.000687036	0.000694829	0.000737152	0.00087161	0.000649985	0.000570938	0.000795181	0.000763789	0.000583825	0.000736749	0.000710256
NicAm	0.0738595	0.0816575	0.0790638	0.0798435	0.0787311	0.0771855	0.0768649	0.0812188	0.0900861	0.0789482	0.0914357	0.0846274	0.0814815	0.0826568	0.0763853	0.0792085	0.0889392	0.0853229
Riboflavin	0.000122247	5.41757e-05	0.000102384	0.000131003	0.000217795	0.000228094	8.81883e-05	0.000188295	1.62176e-06	0.000216163	0.000145593	0.000169775	0.000140821	0.000113587	0.000215457	0.000210235	0.000171923	0.000229939
