# Supplementary material for: Cytosine-5 RNA methylation links protein synthesis to cell metabolism
Source: PLoS Biol. 2019 Jun 14;17(6):e3000297. doi: 10.1371/journal.pbio.3000297 (PMC6594628; doi:10.1371/journal.pbio.3000297)
Supplement: S8 Data — S8A: BS-seq tRNA methylated sites (n = 4 conversion assays) from first experimental replicate. S8B: BS-seq tRNA methylated sites (n = 5 conversion assays) from second independent experimental replicate. BS, bisulfite; BS-seq, BS sequencing; tRNA, transfer RNA. (XLSX) [file pbio.3000297.s015.xlsx]

## Sheet: Table S8A
ID	gene	NSUN2+/+_ctrl_meth.1	NSUN2+/+_ctrl_meth.2	NSUN2+/+_ctrl_meth.3	NSUN2+/+_ctrl_meth.4	NSUN2+/+_2hr_meth.1	NSUN2+/+_2hr_meth.2	NSUN2+/+_2hr_meth.3	NSUN2+/+_2hr_meth.4	NSUN2+/+_4hr_meth.1	NSUN2+/+_4hr_meth.2	NSUN2+/+_4hr_meth.3	NSUN2+/+_4hr_meth.4	NSUN2-/-_ctrl_meth.1	NSUN2-/-_ctrl_meth.2	NSUN2-/-_ctrl_meth.3	NSUN2-/-_ctrl_meth.4	NSUN2-/-_2hr_meth.1	NSUN2-/-_2hr_meth.2	NSUN2-/-_2hr_meth.3	NSUN2-/-_2hr_meth.4	NSUN2-/-_4hr_meth.1	NSUN2-/-_4hr_meth.2	NSUN2-/-_4hr_meth.3	NSUN2-/-_4hr_meth.4
chr17:8138905:8138906:-	chr17.trna41-SerCGA	94.12	100	100	100	100	100	100	100	100	90	88.24	100	0	14.29	12	0	0	0	0	0	27.27	0	0	57.89
chr15:26082256:26082257:-	chr15.trna12-GluTTC	98.31	98.18	98.21	100	89.47	92.86	95.65	97.37	92.31	96.49	100	97.83	0	0	10.71	0	9.09	37.5	0	9.09	9.09	26.32	21.52	34.78
chr6:27902517:27902518:-	chr6.trna134-MetCAT	100	96.88	97.3	100	100	100	100	100	100	100	100	97.22	0	37.5	27.27	0	9.09	0	0	28.57	33.33	16.67	61.54	33.33
chr1:153671295:153671296:+	chr1.trna43-MetCAT	80	100	100	91.67	100	100	100	87.5	92.86	100	62.5	100	0	33.33	9.09	6.25	10	0	0	16.67	33.33	0	20	43.75
chr12:98503549:98503550:+	chr12.trna5-AspGTC	100	96.12	96.77	99.07	85.94	77.5	86.93	93.57	92.31	100	90.79	93.33	16.67	33.33	26.47	28.57	18.18	22.22	37.5	38.46	72.73	33.33	28.85	82.14
chr17:8125792:8125793:+	chr17.trna4-GlyGCC	84.62	100	100	100	90.48	100	95.83	94.12	0	100	91.67	100	13.64	0	29.17	16.67	8.33	0	14.29	15.38	60	55.56	23.08	28.57
chr2:27050844:27050845:+	chr2.trna2-TyrGTA	94.74	92.31	100	66.67	95	93.75	80	88.89	100	100	100	0	14.29	33.33	6.25	4.55	11.11	0	14.29	0	12.5	33.33	13.04	37.93
chr6:27650951:27650952:-	chr6.trna144-ValAAC	71.43	75	75	70.59	87.5	100	80.65	77.42	85.71	72.73	100	66.67	0	0	0	0	30	9.09	0	0	0	15.38	6.9	42.86
chr17:8125790:8125791:+	chr17.trna4-GlyGCC	89.29	92	95	88.89	85.71	63.64	86.67	90	0	94.44	76.92	95	18.18	0	12	4.76	17.65	20	13.33	11.76	20	28.57	30.77	11.11
chr17:8125791:8125792:+	chr17.trna4-GlyGCC	94.74	88.89	90.91	75	90.48	100	96.43	94.44	0	78.57	83.33	93.75	4.35	16.67	12	26.32	6.67	0	0	6.25	38.46	15.38	38.46	0
chr6:28896293:28896294:-	chr6.trna104-LeuCAA	89.38	88.44	90.01	88.56	66.67	90.91	74.26	70.34	39.22	44.67	35.44	42.06	10.29	12.39	9.49	0	10.21	8.47	9.29	6.28	13.04	13.24	14.29	12.73
chr10:67764558:67764559:+	chr10.trna2-SerTGA	84.21	65.38	63.33	58.82	84.62	100	63.79	62.5	22.22	25.81	62.07	41.18	5.71	14.29	10.67	8.97	4.35	0	17.39	3.23	4.55	16.67	8.93	6.25
chr6:28941086:28941087:+	chr6.trna74-LeuCAA	75.82	73.85	75.95	77.52	33.33	55.56	42.61	43.37	30.93	26.55	22.5	28.34	5.44	8.22	6.59	7.63	5.79	8.08	5.43	6.03	8.88	6.4	11.48	8.62
chr17:8221595:8221596:+	chr17.trna9-GlyTCC	95.65	95.35	96.97	90.32	0	0	94.29	96	100	86.67	95.83	92.86	12.9	35.14	33.33	8.57	10	8.33	5	8	50	46.15	0	66.1
chr10:5853735:5853736:-	chr10.trna7-ValTAC	95.65	91.18	96.55	92.31	0	0	83.33	84.21	88.89	80.65	77.78	89.29	22.22	0	20	0	0	0	0	0	0	0	0	28.57
chr10:5853734:5853735:-	chr10.trna7-ValTAC	86.96	88.24	79.31	76.92	0	0	91.67	84.21	77.78	83.33	88.89	92.86	22.22	0	20	0	0	0	0	5.56	0	20	13.33	42.86
chr17:8221593:8221594:+	chr17.trna9-GlyTCC	73.91	65.91	75.76	77.42	0	0	68.57	76	89.19	66.67	70.83	73.81	9.38	34.15	0	8.33	6.45	13.33	19.05	3.85	41.94	23.08	0	72.22
chr19:4724115:4724116:+	chr19.trna2-GlyTCC	60.71	56.82	64.58	57.14	62.96	42.11	50	63.92	77.5	59.38	55.36	65.62	11.32	26.42	8.96	7.5	4	6.67	4.35	0	31.03	38.46	16.98	69.04
chr1:222465051:222465052:+	chr1.trna63-ThrTGT	57.14	60	50	85.71	90.91	100	93.33	87.5	33.33	50	83.33	50	5.56	0	0	0	0	0	0	9.09	0	14.29	3.23	0
chr17:31550119:31550120:+	chr17.trna12-ThrCGT	57.69	59.52	68.57	36.36	98.59	100	84.42	71.83	40	34.38	78.57	39.13	9.09	12.5	12.9	3.23	0	0	10	14.29	6.67	0	30	0
chr6:28941131:28941132:+	chr6.trna74-LeuCAA	27.27	30	27.27	36.36	100	100	50	40	75	44.44	0	16.67	0	4.76	0	0	0	0	0	6.25	0	0	20	0
chr19:4724133:4724134:+	chr19.trna2-GlyTCC	0	57.14	45.45	50	16.67	22.22	10	20.83	44.44	28.57	20	50	5.26	40.54	8.93	9.38	11.11	33.33	10	0	50	0	34	75.45
chr15:45201220:45201221:+	chr15.trna1-HisGTG	25.81	33.33	26.92	21.31	0	0	14.29	13.95	0	8.7	16.67	3.64	14.29	5.26	0	10	5.26	6.06	0	10	12.5	6.9	0	4.76
chr15:26082258:26082259:-	chr15.trna12-GluTTC	8.47	32.73	17.86	27.42	5.26	21.43	13.04	10.53	15.38	28.07	23.08	21.74	0	27.27	17.86	0	18.18	0	6.25	9.09	18.18	26.32	20.25	39.13
chr1:153671308:153671309:+	chr1.trna43-MetCAT	20	28.57	30.77	16.67	22.22	0	0	0	14.29	37.5	12.5	0	0	50	9.09	5.88	10	0	0	0	0	0	20	41.18

## Sheet: Table S8B
ID	gene	NSUN2+/+_ctrl_meth.1	NSUN2+/+_ctrl_meth.2	NSUN2+/+_ctrl_meth.3	NSUN2+/+_ctrl_meth.4	NSUN2+/+_ctrl_meth.5	NSUN2+/+_2hr_meth.1	NSUN2+/+_2hr_meth.2	NSUN2+/+_2hr_meth.3	NSUN2+/+_2hr_meth.4	NSUN2+/+_2hr_meth.5	NSUN2+/+_4hr_meth.1	NSUN2+/+_4hr_meth.2	NSUN2+/+_4hr_meth.3	NSUN2+/+_4hr_meth.4	NSUN2+/+_4hr_meth.5	NSUN2-/-_ctrl_meth.1	NSUN2-/-_ctrl_meth.2	NSUN2-/-_ctrl_meth.3	NSUN2-/-_ctrl_meth.4	NSUN2-/-_ctrl_meth.5	NSUN2-/-_2hr_meth.1	NSUN2-/-_2hr_meth.2	NSUN2-/-_2hr_meth.3	NSUN2-/-_2hr_meth.4	NSUN2-/-_2hr_meth.5	NSUN2-/-_4hr_meth.1	NSUN2-/-_4hr_meth.2	NSUN2-/-_4hr_meth.3	NSUN2-/-_4hr_meth.4	NSUN2-/-_4hr_meth.5
chr15:26082256:26082257:-	chr15.trna12-GluTTC	98.82	97.37	97.73	97.7	97.6	100	96.72	97.67	97.65	98.12	97.18	99.11	100	97.92	97.92	33.33	0	35.29	22.22	30.77	60.38	78.95	78.26	55.77	51.85	75.9	73.03	70	73.73	63.41
chr12:98503549:98503550:+	chr12.trna5-AspGTC	97.4	96.04	100	97.09	96.3	100	97.44	100	97.37	95.56	97.06	100	96.43	95.7	92.21	25		50	16.67	12.5	55.56	69.57	17.39	61.54	37.5	66.67	72.22	52.94	75	77.78
chr15:26082257:26082258:-	chr15.trna12-GluTTC	96.47	93.68	97.73	95.93	97.58	97.09	95.05	95.35	97.65	94.94	93.66	94.64	97.87	96.86	96.5	33.33	16.67	35.29	33.33	15.38	75	71.05	73.91	55.77	70.37	70.98	66.89	56.25	71.67	63.41
chr10:5853735:5853736:-	chr10.trna7-ValTAC	88.24	93.33	83.33	82.35	85.71	83.33	94.74	100	100	100	81.82	83.33	85	85.71	100	0	0	0	3.7	6.9	10.53	7.41	16.67	0	0	8.7	4.55	0	5	0
chr1:16678293:16678294:-	chr1.trna135-GlyCCC	88.89	100	100	94.74	100	83.33	100	100	87.5	100	88.89	85.71	100	90	100	0		0		0	0	0	0					0		0
chr2:130337150:130337151:-	chr2.trna18-GluTTC	90.67	94.81	94.44	95.31	92.98	95.12	94.29	91.18	88.24	94.83	96.15	97.78	97.56	93.59	92.86	0		20	20	0	50	50	0	80		66.67	20	66.67	42.86	20
chr6:28982246:28982247:+	chr6.trna77-GluCTC	95.83	93.1	80	100	93.75	66.67	100	100	87.5	100	81.82	50	83.33	100	85.71	0			0	33.33	45.45	70.59		37.5	20	36.36	76.92		42.86	0
chr2:130337151:130337152:-	chr2.trna18-GluTTC	86.49	89.47	91.18	92.19	89.29	87.8	94.29	96.97	85.29	91.07	94	91.11	90.24	89.33	89.29	0		20	0	0	16.67	50	0	60		75	50	50	28.57	0
chr17:8125790:8125791:+	chr17.trna4-GlyGCC	81.25	100	100	83.33	92.31	81.82	100	60	100	84.62	95.24	80	75	93.33	69.23	0		14.29	0	14.29	22.22	50	42.86	22.22	75	53.85	25	27.27	33.33	40
chr1:16678294:16678295:-	chr1.trna135-GlyCCC	76.92	76.92	80	81.82	90.91	75	84.62	100	77.78	100	81.82	100	84.62	92.31	77.78	0	0	0	0	0	0	0	0	0	0		20	10	0	0
chr10:5853734:5853735:-	chr10.trna7-ValTAC	76.47	85.71	75	76.47	83.33	63.64	88.89	80	80	83.33	63.64	80	84.21	92.31	90	3.57	0	0	0	3.57	5	14.81	5.56	2.78	20	4.35	4.76	10.53	5	8.7
chr16:70788739:70788740:+	chr16.trna19-GlyGCC	82.61	85.71	75	77.14	80	100	73.91	40	69.23	91.67	76.47	80	71.43	70	71.43	0	3.23	3.57	0	5.88	0	0	6.67	3.39	0	0	3.33	6.45	7.41	5.56
chr19:4724658:4724659:-	chr19.trna13-ValCAC	68.42	73.68	64.29	69.23	56.52	73.68	65.22	55.56	73.33	72.73	75	73.33	61.9	52.17	75	1.49	0	1.82	1.92	2.94	13.86	28.82	19.23	17.27	11.54	27.78	25.97	19	25	22
chr6:28982245:28982246:+	chr6.trna77-GluCTC	83.33	82.76	60	79.17	56.25	100	73.33	25	75	71.43	81.82	83.33	100	88.89	85.71	0			0	0	36.36	70.59		25	20	36.36	84.62		71.43	25
chr6:28896293:28896294:-	chr6.trna104-LeuCAA	86.67	92.79	82.61	85.71	87.7	62.35	70.79	66.67	57.81	73.53	44.68	40.48	33.33	36.59	29.41	2.78	4.67	2.15	5.48	6.35	4.81	13.64	9.09	3.59	7.23	7.79	10.34	8.47	8.96	5.32
chr19:4724659:4724660:-	chr19.trna13-ValCAC	61.11	55.26	57.14	42.86	58.33	57.89	60.87	55.56	60	63.64	50	40	65	60.87	56.25	1.39	0	1.75	1.85	2.78	18.27	31.61	11.54	19.92	15.38	28.22	29.28	20.79	24.39	2
chr16:70788738:70788739:+	chr16.trna19-GlyGCC	73.33	68.18	72.22	73.68	60.87	75	55.17	50	47.06	75	60	82.35	60	73.91	56.52	2.33	3.03	11.86	0	11.54	2.27	2.04	4.35	4.76	0	6.9	9.38	3.45	6.67	0
chr2:130337152:130337153:-	chr2.trna18-GluTTC	60.81	55.26	52.94	53.12	57.14	51.22	50.7	54.55	41.18	50	58	52.17	56.1	53.25	60.71	0		0	40	11.11	33.33	50	33.33	40		50	25	16.67	42.86	0
chr1:16678295:16678296:-	chr1.trna135-GlyCCC	53.85	57.14	40	45.45	63.64	62.5	46.15	50	40	50	54.55	55.56	69.23	69.23	80	12.5	0	0	0	0	0	0	0	0	0	0	14.29	10	0	0
chr6:28941086:28941087:+	chr6.trna74-LeuCAA	76.92	73.61	74.17	71.97	70.71	45.07	49.61	48.45	49.02	39.44	45.83	44.26	34.25	46.43	45	0.71	2.88	2.67	3.18	1.58	6.42	8.91	6	5.56	4.76	3.45	4.82	4.41	6.35	1.92
chr12:98503548:98503549:+	chr12.trna5-AspGTC	58.97	55.77	54.55	63.89	59.04	43.24	53.09	40	42.11	42.55	63.89	43.75	55.36	56.25	48.05	0	33.33	0	12.5	0	27.27	62.96	6.67	38.71	37.5	64.29	55	47.62	61.11	58.33
chr1:248873888:248873889:+	chr1.trna66-LeuCAA	55.56	60	71.43	63.64	38.46	40	50	25	11.11	25				66.67		5.56	0	0	0	0	0	0	0	9.09	0			0		0
chr10:67764558:67764559:+	chr10.trna2-SerTGA	33.33	41.67	35.71	35.71	35.29	25	14.29	28.57	75	25	37.5	0	20	0	0	0	0	0	4.76	0	0	0	16.67	3.85	0	13.33	0	0	9.09	4.55
chr15:45201220:45201221:+	chr15.trna1-HisGTG	33.33	40.68	28.21	24.44	25.93	23.33	25.71	14.29	10.53	25	8.7	4	7.69	8	10	1.69	5.26	6.78	7.27	3.51	0	0	8.33	5.77	2.94	4.17	5.41	7.14	9.09	2.7
chr15:26082243:26082244:-	chr15.trna12-GluTTC	12.28	12.11	7.95	13.22	17.06	17.48	14.13	8.14	9.41	10	13.19	8.85	8.42	11.52	7.75	22.22	0	0	7.69	0	47.17	58.44	34.78	42.45	33.33	59.18	55.26	50.62	62.3	36.59
chr1:93847574:93847575:+	chr1.trna9-ArgTCT	0	25	0	20	14.29	12.5	0	0		0	0	0	33.33	0	20	0	12.5	0	0	0	0	0	0	8.33	16.67	12.5	33.33	14.29	14.29	11.11
