# Supplementary material for: Cytosine-5 RNA methylation links protein synthesis to cell metabolism
Source: PLoS Biol. 2019 Jun 14;17(6):e3000297. doi: 10.1371/journal.pbio.3000297 (PMC6594628; doi:10.1371/journal.pbio.3000297)
Supplement: S9 Data — S9A: BS-seq to detect other potentially non–tRNA targeted sites by NSUN2 from 1 replicate (n = 4 conversion assays). S9B: BS-seq to detect other all sites not targeted by NSUN2 from 1 replicate (n = 4 conversion assays). BS, bisulfite; tRNA, transfer RNA. (XLSX) [file pbio.3000297.s016.xlsx]

## Sheet: Table S9A
ID	NSUN2+/+_ctrl_meth.1	NSUN2+/+_ctrl_meth.2	NSUN2+/+_ctrl_meth.3	NSUN2+/+_ctrl_meth.4	NSUN2+/+_2hr_meth.1	NSUN2+/+_2hr_meth.2	NSUN2+/+_2hr_meth.3	NSUN2+/+_2hr_meth.4	NSUN2+/+_4hr_meth.1	NSUN2+/+_4hr_meth.2	NSUN2+/+_4hr_meth.3	NSUN2+/+_4hr_meth.4	NSUN2-/-_ctrl_meth.1	NSUN2-/-_ctrl_meth.2	NSUN2-/-_ctrl_meth.3	NSUN2-/-_ctrl_meth.4	NSUN2-/-_2hr_meth.1	NSUN2-/-_2hr_meth.2	NSUN2-/-_2hr_meth.3	NSUN2-/-_2hr_meth.4	NSUN2-/-_4hr_meth.1	NSUN2-/-_4hr_meth.2	NSUN2-/-_4hr_meth.3	NSUN2-/-_4hr_meth.4
chr19:4724116:4724117:+	100	97.73	97.92	90.24	100	94.74	89.74	96.88	97.56	93.75	94.64	93.75	13.46	22.64	4.55	7.5	12	40	4.35	6.67	37.93	23.08	22.64	78.06
chr17:8221594:8221595:+	100	95.45	93.94	96.77	0	0	94.29	96	100	96.67	95.83	92.86	6.25	21.95	6.67	8.33	3.23	6.67	0	8	51.61	46.15	16.67	74.16
chr19:4724117:4724118:+	96.43	93.18	95.74	95.12	100	94.74	91.03	91.58	97.56	90.62	94.64	93.75	17.65	40.43	7.69	10.26	0	20	19.05	7.14	42.86	38.46	32.08	75.77
chr19:4724658:4724659:-	74.49	77.4	69.15	77.68	80	75	78.57	72.41	84	78.3	72.73	74.79	10	18.43	7.27	0	3.57	12.63	10.64	13.73	24.39	19.61	10.94	57.24
chr11:66316878:66316879:-	70.31	60.81	69.44	56.82	0	0	26.19	41.18	50	62.86	32.14	52.17	31.43	42.86	16.67	0	62.07	45.83	45.83	45.95	33.33	47.83	35.29	31.58
chr20:50191166:50191167:+	68.38	57.36	63.37	60.81	0	0	16.67	27.16	29.76	56.22	15.79	57.21	23.81	24.18	18.75	33.33	46.95	39.75	31.4	42.35	34.17	46.81	0	32.89
chr11:66316877:66316878:-	67.69	68.92	59.46	51.11	0	33.33	28.57	46.15	61.11	60	21.43	52.17	28.57	37.14	16.67	0	64.29	54.17	41.67	50	37.04	34.78	17.65	23.81
chr20:50191167:50191168:+	67.24	60.63	65.5	60.27	25	0	16.98	21.6	26.74	58.19	21.05	55.41	16.67	15.38	31.25	29.63	46.3	36.02	34.3	44.12	33.05	50.54	0	36
chr10:122461731:122461732:+	66.77	64.41	65.56	65.77	14.81	12.5	28.34	41.13	45.57	58.33	30	61.82	28.09	50	10.17	20	46.58	51.16	47.95	48.75	43.06	51.92	33.33	30.23
chr20:50191534:50191535:+	65.96	65.22	66.67	61.29	20	0	30.99	47.44	50	59.18	35.59	49.47	34.48	37.5	23.53	27.78	41.27	43.33	57.38	44.64	49.12	37.37	75	40
chr6:113859828:113859829:+	65.62	59.18	48.39	58.9	5.88	25	24.09	33.94	11.54	60.98	29.63	53.49	13.41	31.25	12.28	16.33	54.84	43.64	32.73	48.72	40.91	41.94	26.09	28
chr17:38510497:38510498:+	65.62	66.67	43.75	57.14	33.33	0	47.83	60.78	50	61.29	33.33	61.11	29.41	16.67	30.77	28.57	36.36	38.46	57.14	59.09	62.5	46.15	0	31.58
chr20:50191179:50191180:+	64.94	41.67	54.84	50	0	0	9.76	19.35	23.91	44.52	10.81	45	10	13.46	37.5	17.65	26.55	27.45	21.43	32.98	31.25	34.52	0	35
chr6:75090169:75090170:-	64.52	88	68.42	71.05	0	0	20	23.81	40	53.12	20	59.38	16.28	40.82	20	0	44.83	57.89	67.74	47.37	52	73.17	35.71	56.25
chr20:50191175:50191176:+	64.37	52.13	54.81	54.55	0	0	9.3	18.1	22.22	49.43	16.67	49.13	9.09	14.52	44.44	21.74	36.36	33.33	26.61	39.64	30.14	36.78	0	31.25
chr20:50191163:50191164:+	64	47.79	54.35	57.52	25	0	16.07	24.86	24.18	54.13	19.3	52.77	24.39	23.4	0	11.11	41.04	34.15	29.55	39.2	33.33	42.55	0	26.92
chr20:50191168:50191169:+	63.79	55.12	59.76	55.63	0	0	12.96	22.22	21.18	56.47	14.04	51.35	4.76	17.58	12.5	25.93	42.24	35.85	31.21	39.29	30.51	40.86	0	32
chr20:50191170:50191171:+	63.48	50.78	55.09	51.43	0	0	10.17	15.57	15.91	48.31	11.86	50	11.36	11.11	5.88	18.52	35.4	29.01	27.33	38.69	29.75	36.84	0	31.58
chr10:122461732:122461733:+	63.22	60.83	58.31	65.77	8.33	0	23.83	39.55	36.59	51.98	24.79	56.11	22.83	44.83	8.33	15.12	41.33	40.23	46.05	43.21	40.85	52.88	21.21	38.64
chr6:113859824:113859825:+	62.32	63.27	44.07	60.56	0	0	24.03	39.81	12.5	58.54	31.37	54.76	10.26	39.06	14.04	18.75	56.9	50.98	28.57	61.11	44.19	42.19	27.78	42.31
chr20:50191169:50191170:+	62.28	57.14	56.36	55.07	0	0	11.11	23.31	23.81	52.63	14.04	49.77	21.43	17.58	0	11.11	40	35.85	35.12	40.48	32.2	40	0	32.43
chr10:122461726:122461727:+	61.49	64	61.3	65.28	8.33	12.5	21.64	45.28	39.51	58.07	24.77	61.26	16.09	43.28	9.09	13.58	50	34.78	39.24	43.75	48.53	51.43	18.92	32.5
chr14:22872137:22872138:+	61.11	52.94	44	51.52	0	0	9.09	26.67	18.18	47.06	26.32	52.78	0	25	12.5	11.11	21.43	27.78	55.56	42.31	38.46	26.32	0	38.46
chr6:113859827:113859828:+	59.7	58.82	44.83	56.94	6.67	0	22.22	35.19	25	56.63	33.33	52.38	14.1	33.85	12.28	8.33	55.74	42.59	30.61	55.26	41.86	44.44	23.81	30.77
chr11:65423421:65423422:+	59.52	54.24	56.06	55.1	0	0	47.62	45.78	31.25	55.17	27.5	60	32.43	39.1	29.17	30.95	45.65	34.21	32.35	27.78	45.45	26.32	72.73	47.62
chr19:4724659:4724660:-	59.18	66.67	71.28	67.86	50	50	57.89	62.79	56	60.38	77.27	68.33	6.25	13.43	9.09	0	7.21	14.74	9.57	7.84	23.14	11.76	14.06	51.99
chr6:113859833:113859834:+	58.46	64.58	47.37	53.09	11.76	0	28.03	44.66	12.5	60	41.07	53.49	18.67	38.71	28.3	16.28	55.17	50	25	50	45	43.33	34.62	25.93
chr6:113859825:113859826:+	58.21	63.27	50.85	54.93	13.33	12.5	24.62	36.11	20.83	60.49	34.62	57.14	8.97	32.81	19.64	8.33	55	45.28	32.65	52.78	34.88	42.19	33.33	34.62
chr10:122461727:122461728:+	57.83	59.69	62.42	63.87	11.11	0	20.94	40.71	35.96	53.71	21.85	58.7	19.15	40.91	8.47	15.48	48.72	38.71	39.24	37.8	44.29	48.6	26.47	26.19
chr20:50191177:50191178:+	57.5	51.19	55.2	48.91	0	0	9.52	22.83	25.53	51.92	17.14	50.93	10.34	7.55	25	11.76	31.58	30.3	22.45	38.78	39.39	38.1	0	29.55
chr11:66316873:66316874:-	57.14	63.51	61.43	50	0	0	27.91	38.78	75	58.33	26.92	52.38	29.41	33.33	9.09	0	54.84	47.62	31.82	51.52	28	52.17	11.76	29.41
chr21:8436333:8436334:+	57.14	56	48.57	57.14	22.47	20	24.71	40.7	53.57	66	31.15	50	27.03	33.94	30.7	28.42	52.63	55.2	55.36	45.61	47.92	63.64	50.44	31.91
chr20:50191541:50191542:+	57.14	69.23	55.17	54	20	0	20.63	40.28	50	58.06	23.64	54.55	23.33	40.74	27.78	35.29	39.22	31.37	46.94	40	39.22	32.91	40	35.9
chr17:50197070:50197071:-	56.41	56.25	55	37.78	0	0	33.33	30	0	75	57.14	63.64	4.35	25.71	23.81	0	40	100	78.57	91.67	73.68	77.27	0	62.5
chr20:50191178:50191179:+	56.41	50.6	58.06	55.91	0	0	7.14	17.2	13.04	44.44	11.11	52.87	3.33	11.54	0	17.65	32.14	29.13	24.74	37.63	30.3	38.82	0	33.33
chr6:113859830:113859831:+	56.25	59.57	44.26	53.33	12.5	0	27.48	42.72	20	60.49	37.04	47.83	18.99	38.33	16	19.05	65.52	47.27	31.48	48.72	38.1	46.03	34.78	30.77
chr5:181207753:181207754:+	55.56	60.42	44.83	47.37	0	0	45.45	41.18	50	51.22	33.33	53.12	50	36	11.11	38.89	36.67	38.1	40	36.11	33.33	33.33	0	34.62
chr14:22872133:22872134:+	55.56	50	38.71	58.14	0	0	16.22	27.27	16.67	50	22.73	53.49	9.09	26.32	0	5.56	28.12	31.71	52	48.48	36.36	30.43	0	32.26
chr6:75090168:75090169:-	54.84	84	65.79	72.22	0	0	8	23.26	25	58.06	20	53.33	23.81	41.67	10	0	51.72	52.63	58.06	63.16	60	75.61	21.43	53.33
chr20:50191542:50191543:+	54.76	65.71	52.63	50	20	0	20.97	34.72	46.88	55.32	25.45	49.35	20	37.04	10.53	17.65	36	25.49	40	35.56	40.38	31.65	40	30.77
chr17:38510498:38510499:+	54.55	63.64	64.52	52.38	0	0	56.52	62	37.5	67.74	41.67	70.59	35.29	25	30.77	57.14	40.91	34.62	50	42.86	41.18	58.33	0	26.32
chr11:66316874:66316875:-	54.29	57.33	58.11	48.42	0	33.33	22.73	38.46	52.94	58.11	13.79	54.55	25.71	37.84	25	0	54.84	25	39.13	43.59	28.57	44	22.22	23.81
chr10:122461735:122461736:+	54.12	55.82	57.43	61.4	6.67	0	22.47	34.9	33.68	52.16	24.29	52.19	17.12	32.43	16	14.14	36.78	31.48	35.71	29.07	41.56	46.79	28.89	28.26
chr17:38510503:38510504:+	52.94	52.38	51.72	47.37	0	0	57.14	50	71.43	64.29	50	53.33	35.71	30	41.67	20	22.73	57.69	71.43	70	33.33	30	0	31.58
chr20:50191540:50191541:+	52.38	64.1	59.32	56	60	0	22.22	38.89	56.25	56.52	25.45	46.75	26.67	39.29	16.67	23.53	37.25	32	42.86	37.78	40.38	29.11	40	31.58
chr17:77498846:77498847:+	50.98	50.85	60.78	64.06	0	0	38	43.21	52.94	54.9	21.74	46.51	16.67	29.17	28.57	50	32.14	27.78	52.78	36.36	27.91	29.17	0	38.71
chr14:20343233:20343234:-	50.6	53.2	54.57	52.57	53.5	59.29	52.15	52.55	52.17	53.18	50.29	52.83	9.28	11.4	9.88	0	11.02	11.03	10.33	10.11	12.86	12.07	15.26	10.71
chr19:1037840:1037841:+	50	52.94	44.44	57.78	0	0	62.5	60	0	58.06	10	44.12	20	33.33	0	50	33.33	40	33.33	44.44	23.08	53.85	0	60
chr21:8438788:8438789:+	49.23	51.09	54	57.89	28	5.88	25.89	42.11	24.56	34.92	25.68	57.14	32.41	39.31	33.78	24.69	37.5	35.9	39.57	35.14	32.23	28.57	52.24	40
chr10:122461736:122461737:+	48.99	57.87	51.31	55.81	8.57	11.11	16.12	30.19	28.28	45.83	17.22	45.76	11.2	32.5	10.84	9.35	38.89	30.91	38.82	32.22	37.5	45.95	18.75	29.17
chr10:122461725:122461726:+	47.91	56.23	52.8	54.34	4.17	0	22.16	36.05	34.57	49.39	21.3	49.78	17.39	35.21	12.5	11.49	42.31	25.27	35.37	33.73	27.14	42.45	13.51	21.95
chr20:50191528:50191529:+	45.1	50	55.7	48.44	0	0	13.64	32.91	56.67	48.48	20.69	35.29	14.81	33.33	17.65	21.05	19.12	26.56	33.82	33.9	42.62	28.28	50	20.93
chr8:144083258:144083259:+	43.33	62.07	63.33	75	0	0	60	50	80	57.14	60	57.69	16.67	36.84	0	66.67	42.11	55	57.89	33.33	25	34.78	0	64.71
chr11:130069984:130069985:+	42.31	47.62	45.65	67.44	0	0	25	54.24	16.67	48.72	24	50	27.27	40.91	40	31.82	31.58	52.5	47.73	28.95	38.46	40	0	35
chr11:130069985:130069986:+	41.67	38.46	51.16	69.23	0	0	20	50	23.53	44.44	37.5	40	27.27	40.91	30	28.57	33.33	48.72	39.02	27.78	33.33	34.48	33.33	25

## Sheet: Table S9B
ID	NSUN2+/+_ctrl_meth.1	NSUN2+/+_ctrl_meth.2	NSUN2+/+_ctrl_meth.3	NSUN2+/+_ctrl_meth.4	NSUN2+/+_2hr_meth.1	NSUN2+/+_2hr_meth.2	NSUN2+/+_2hr_meth.3	NSUN2+/+_2hr_meth.4	NSUN2+/+_4hr_meth.1	NSUN2+/+_4hr_meth.2	NSUN2+/+_4hr_meth.3	NSUN2+/+_4hr_meth.4	NSUN2-/-_ctrl_meth.1	NSUN2-/-_ctrl_meth.2	NSUN2-/-_ctrl_meth.3	NSUN2-/-_ctrl_meth.4	NSUN2-/-_2hr_meth.1	NSUN2-/-_2hr_meth.2	NSUN2-/-_2hr_meth.3	NSUN2-/-_2hr_meth.4	NSUN2-/-_4hr_meth.1	NSUN2-/-_4hr_meth.2	NSUN2-/-_4hr_meth.3	NSUN2-/-_4hr_meth.4
chr21:8217071:8217072:+	61.9	66.04	64.94	68.52	71.43	0	68.79	71.02	70.37	70.37	63.5	79.73	64.5	61.36	72.3	62.03	69.09	68.37	59.44	59.83	58.52	62.3	75.81	60.14
chr11:6319510:6319511:-	60	69.05	66.18	59.02	0	0	57.89	62.5	78.79	54.39	62.5	75.76	56	54.29	58.33	0	57.78	50.98	48.65	51.85	42.86	36.73	87.1	24
chr21:8436331:8436332:+	47.62	68	42.86	57.14	21.35	20	35.29	46.51	50	72	42.62	50	33.33	48.62	35.65	44.21	61.4	61.6	57.14	59.65	52.08	69.7	70.8	40.43
chr21:8438785:8438786:+	75.76	69.57	75	78.95	44	11.76	43.27	61.65	57.89	63.49	45.14	73.61	50.38	57.63	45.95	47.78	64.2	57.44	62.03	58.11	58.68	61.9	70.15	60
chr11:62519457:62519458:-	61.02	56.31	59.17	55.63	0	0	57.14	56	38.89	59.48	50	50	53.33	52.27	50	0	47.69	50	46.84	49.28	37.25	45.45	66.67	45.28
chr2:200306877:200306878:+	64	76.47	63.64	57.14	0	0	50	60.87	40	62.5	50	57.14	0	57.89	62.5	28.57	70.37	44.44	66.67	41.18	84.62	38.1	0	60
chr21:8217041:8217042:+	33.33	49.33	51.72	57.14	17.91	17.5	38.94	48.38	52.81	45.24	35.24	43.27	33.76	43.17	40.07	36.15	38.93	41.53	37.84	40.12	42.92	52.16	52.68	43.82
chr3:99795413:99795414:+	50.85	52.38	55.56	56.63	0	0	55.32	58.06	64.71	58.9	58.33	55.07	34.78	49.25	57.14	58.82	54.55	51.04	43	51.04	55.71	44.94	75	50.67
chr11:118901336:118901337:-	84	82.14	77.78	92.45	0	0	75	88.14	76.47	92.86	69.23	85.71	81.82	82.09	94.44	0	70.37	93.55	80	86.49	84.21	80.56	0	62.5
chr16:89873675:89873676:+	85.11	87.76	86.67	86.67	0	0	57.89	89.29	66.67	78.26	87.5	88.89	66.67	80	50	83.33	82.93	70.83	91.67	90.32	61.11	81.08	66.67	86.67
chr20:5890056:5890057:+	58.16	75	63.71	62.61	0	0	58.33	63.64	37.5	60	75	70.33	100	73.91	57.14	100	75	72.88	64.38	76.67	73.33	65.45	0	73.68
chr19:44846529:44846530:+	60	68.42	59.78	67.44	0	0	61.9	61.04	50	67.33	50	61.19	52.17	70.31	75	50	57.58	52.94	50.88	52.56	58.54	60.55	0	55.07
chr5:86372849:86372850:-	76.02	78.45	76.45	75.35	61.76	82.14	72.13	75.23	68.29	73.48	78.22	73.93	75.29	79.79	80.43	0	75	77.71	79.49	76.67	80.7	80.77	78.33	76.72
chr17:38510516:38510517:+	61.76	59.26	61.29	69.23	0	0	61.9	63.64	37.5	76.67	66.67	64.71	58.33	46.15	45.45	42.86	53.85	57.14	52	50	50	50	0	33.33
chr2:43224822:43224823:-	53.85	39.29	59.26	57.5	0	0	43.24	47.32	25.86	46.25	27.27	37.31	32.28	38.89	42.19	0	32.71	37.66	28.92	29.51	28.21	44.19	62.5	24.44
chr11:62519456:62519457:-	61.21	60.95	64.17	58.45	0	0	66.67	62.67	33.33	60.87	62.5	50.43	66.67	52.87	50	0	52.38	46.67	50.63	56.52	39.22	56.14	66.67	41.51
chr2:240435896:240435897:+	55.17	58.7	52.52	52.58	44.83	25	52.07	58.67	37.5	55.24	50.85	53.12	46.21	54.81	48.41	53.85	50	43	52.83	46.32	43.24	46.88	74.07	26.09
chr17:77498844:77498845:+	46.94	51.67	54.9	58.06	0	0	38	46.91	41.18	45.1	34.78	45.24	0	37.5	57.14	62.5	28.57	41.67	48.57	38.1	32.56	29.17	0	32.26
chr14:22981853:22981854:-	81.82	63.64	69.23	72.09	0	0	68.18	76.19	83.33	80.56	58.33	83.87	61.54	70	66.67	0	70	50	71.43	56.41	52.38	47.62	0	68.75
chr19:44846531:44846532:+	56.25	61.4	51.06	59.52	0	0	61.36	56.41	45	63.33	51.52	58.96	54.17	60	62.5	33.33	40	53.73	54.55	55.84	52.94	62.26	0	50
chr22:32801849:32801850:+	80.44	80.87	84.46	81.99	33.33	0	35.14	65.99	74.07	73.58	46.67	75.25	25	59.52	50	27.78	67.65	66.39	70.27	72.58	60	46.91	0	48.28
chr6:43771124:43771125:+	88.24	71.43	83.87	66.67	0	0	79.41	74.32	85.71	76	74.07	68.63	68.42	76.19	55.56	77.78	54.72	60.42	63.46	61.54	61.82	66.04	75	61.9
chr12:108590247:108590248:-	56.41	74.47	63.83	53.19	0	0	43.75	58.57	80	54.55	58.82	71.43	56.25	56.25	60	0	50	41.67	62.79	47.83	46.67	67.74	0	59.38
chr12:108590249:108590250:-	48.72	76.6	61.7	58.7	0	0	37.5	58.57	60	63.64	56.25	62.79	56.25	56.25	66.67	0	54.17	52.78	69.77	39.13	57.78	61.29	0	62.5
chr12:54419035:54419036:-	45.16	62.86	60	42.86	33.33	0	36	33.33	63.16	45.57	46.15	32.56	33.33	41.03	40	0	27.5	33.33	37.5	34.62	27.5	44.44	0	48.39
chr11:118901335:118901336:-	88	92.86	75.56	79.25	0	0	75.56	84.48	82.35	89.29	76.92	91.43	78.79	86.36	94.44	0	70.37	87.1	77.5	91.67	68.42	75	0	68
chr21:8443317:8443318:-	63.33	69.39	84.21	80.85	61.45	48.44	50	66.67	0	78.57	64.29	68.42	52.17	63.16	48.08	0	100	75	77.14	66.67	60	0	73.58	100
chr21:8436354:8436355:+	38.1	58	54.29	58.93	34.83	27.69	35.29	58.14	50	64	40.98	58.7	38.18	47.71	40.87	41.05	56.14	57.26	59.82	56.14	54.17	66.67	69.91	36.17
chr6:43771119:43771120:+	62.5	45	53.33	44.74	0	0	36.36	37.84	64.29	44	33.33	35.85	11.11	42.86	44.44	50	35.85	31.91	38.46	50	25.93	35.85	66.67	45.45
chr12:108590250:108590251:-	41.03	69.57	51.06	60.87	0	0	31.25	62.86	60	54.55	56.25	62.79	50	56.25	66.67	0	54.17	40	60.47	43.48	51.11	64.52	0	50
chr7:193162:193163:+	63.33	57.14	44.12	62.5	0	0	41.67	54.55	71.43	48	44.44	61.9	42.86	66.67	40	50	56.52	53.33	57.14	33.33	10	75	0	0
chr8:47737841:47737842:-	60.71	52.94	54.84	61.76	0	0	54.55	60.71	50	60	42.86	58.33	52.38	44.83	80	0	44.68	45.95	39.47	46.67	38.71	52	0	33.33
chr5:55994941:55994942:-	68.42	64.95	71.05	69.29	0	0	53.85	65	44	64.96	54.55	68.13	60.71	66.67	76.92	0	54.55	51.9	60	56.47	68.66	51.89	57.14	55.32
chr17:8125741:8125742:+	77.27	78.98	79.48	78.44	70.59	80	75.24	68.94	76.74	81.63	75.62	76.92	79.44	77.19	68.37	75.71	82.09	80.29	80.42	80.37	85	79.55	78.26	87.21
chr7:193156:193157:+	63.33	71.43	64.71	65.62	0	0	41.67	42.86	85.71	54.17	75	50	57.14	66.67	20	50	60.87	43.75	53.33	55.56	9.09	87.5	0	0
chr19:44846514:44846515:+	70.42	67.12	69.23	76.29	0	0	70.27	58.23	68	66.88	76.92	75	55.56	70.59	83.33	60	65.15	64.86	55.22	59.76	61.45	63.03	0	56.34
chr7:128854523:128854524:+	52.47	59.06	54.42	54.87	0	0	50.77	57.5	59.02	55.36	28.12	49.71	64.29	44.19	44.44	42.86	46.96	39.34	46.32	48.09	40.58	42.86	80	44
chr20:50191538:50191539:+	60.47	66.67	63.49	55.17	40	0	21.54	39.74	58.06	58.59	33.33	57.32	24.24	50	31.25	35.29	41.07	36	51.72	39.58	50	43.16	50	31.71
chr21:8435201:8435202:+	96.55	93.02	86.36	91.38	100	0	86.05	90.1	89.29	90.38	90.2	87.18	89.16	86.73	88.89	96.15	88.14	83.67	87.04	90	86.11	87.91	91.16	85.9
chr2:200306872:200306873:+	61.54	62.5	55.88	55.88	0	0	47.06	69.57	40	51.52	41.67	55.56	0	57.14	50	14.29	62.96	47.06	63.64	35.29	61.54	38.1	0	46.67
chr9:134774872:134774873:+	53.12	51.28	58.16	67.02	0	0	52.31	62.69	36.67	56.19	46.43	53.85	58.44	50.93	48	37.5	52.63	53.16	48.84	59.18	52.44	45.45	92.31	46.81
chr14:22981855:22981856:-	78.79	66.67	66.67	72.09	0	0	80.95	78.57	83.33	77.78	50	80.65	69.23	72.5	66.67	0	66.67	58.33	70.37	48.72	61.9	57.14	0	68.75
chr21:34792168:34792169:-	58.97	55.84	57.47	51.96	0	0	32	45.54	45.45	51.8	42.86	54.26	20.83	49.33	28.57	0	39.64	40.43	34.34	41.18	39.6	45.59	16.67	50
chr2:200306878:200306879:+	52	52.94	69.7	51.43	0	0	50	56.52	20	56.25	41.67	48.57	0	63.16	62.5	0	55.56	33.33	48.48	29.41	61.54	38.1	0	26.67
chr2:200306873:200306874:+	69.23	64.71	55.88	60	0	0	44.44	60.87	40	51.52	33.33	55.56	20	45	37.5	28.57	59.26	44.44	60.61	29.41	69.23	45.45	0	40
chr21:34792164:34792165:-	55.7	57.69	59.77	52.83	0	0	29.63	44.74	37.14	53.57	35.71	56.38	26.92	42.86	42.86	0	40.91	41.94	41.24	40.78	42.57	38.89	33.33	45.9
chr9:134774871:134774872:+	54.69	51.28	59.18	68.09	0	0	40	62.22	36.67	61.9	48.21	49.23	55.84	56.88	52	37.5	54.39	50.63	48.84	57.14	48.78	46.46	76.92	51.06
chr19:1037820:1037821:+	82.14	80	90.32	74	0	0	85.71	66.67	0	71.43	33.33	60.71	25	65	0	66.67	60	77.78	57.14	58.33	45.83	70.83	0	57.14
chr21:8438782:8438783:+	76.12	63.04	70	72.81	38	11.76	42.77	60.9	52.63	61.11	47.86	66.67	49.75	53.82	48.2	50.25	64.2	51.28	60.22	54.73	55.37	61.9	67.16	57.65
chr22:32801899:32801900:+	48.4	51.53	55.51	55.59	33.33	0	32.65	40	43.01	47.13	33.33	54.15	36	40.98	31.25	26.67	43.22	44.8	44.33	41.89	35.51	46.58	33.33	21.05
chr14:22981854:22981855:-	75.76	57.58	76.92	69.77	0	0	71.43	80.95	83.33	69.44	66.67	80.65	61.54	72.5	66.67	0	63.33	50	77.78	52.5	57.14	52.38	0	75
chr21:8442404:8442405:-	78.95	77.27	77.27	58.82	71.09	70.98	58.67	71.11	72.22	69.57	56	67.86	62.22	59.52	67.11	0	85.71	40	40	62.5	75	0	89.89	40
chr17:8125742:8125743:+	67.13	66.12	69.23	66.9	63.64	100	61.03	52.07	68.32	71.4	69.95	63.5	63.71	66.5	62.61	65.87	69.93	67.93	69.11	71.85	75.34	70.15	61.54	76.41
chr8:144083263:144083264:+	50	57.69	67.86	66.67	0	0	55.56	61.9	40	57.69	80	50	20	66.67	0	100	36.84	57.89	42.11	57.14	26.32	28.57	0	50
chr21:8400450:8400451:+	47.72	50.97	52.41	54.25	46.66	48.63	44.86	49.73	48.22	49.3	41.63	44.56	40.45	44.52	44.01	39.46	47.49	47.88	42.37	48.79	44.9	51.36	64.54	45.68
chr9:134774870:134774871:+	56.25	58.97	62.24	69.15	0	0	52.31	66.67	56.67	64.76	58.93	64.62	53.25	57.8	56	45.83	61.4	53.16	51.16	57.14	51.22	51.52	84.62	59.57
chr21:34792166:34792167:-	54.43	58.44	58.14	52.88	0	0	30.77	46.43	52.94	53.19	46.43	56.38	44	50	28.57	0	40	46.24	53.06	40.59	41.58	50.72	16.67	47.54
chr17:38510515:38510516:+	64.71	55.56	66.67	64.1	0	0	66.67	68.18	62.5	70	66.67	64.71	50	38.46	72.73	57.14	53.85	59.26	66.67	57.14	64.29	58.33	0	44.44
chr8:143918224:143918225:-	57.47	60.47	55.96	48.36	0	0	56.25	52.24	52	53.33	42.86	40.32	47.06	41.46	42.86	0	52.94	32.69	30.77	24.49	29.41	42.86	40	47.06
chr21:8442394:8442395:+	77.78	73.86	74.69	78.55	51.14	31.91	55.07	72.58	63.14	78.03	55.56	72.82	54.55	66.55	65.14	66.3	67.17	68.22	69.25	70.81	70.3	69.69	78.1	69.67
chr16:89873682:89873683:+	53.33	75.51	66.67	70.69	0	0	52.94	71.43	33.33	54.35	37.5	61.11	44.44	65	50	83.33	70	54.17	75	78.12	47.06	54.93	33.33	46.67
chr16:89873680:89873681:+	93.62	87.76	86.67	85	0	0	64.71	89.29	50	67.39	75	77.78	55.56	75	50	83.33	85.37	77.08	91.67	90.32	65.71	80.28	33.33	80
chr19:1037830:1037831:+	66.67	70.83	73.33	68.52	0	0	100	78.26	0	73.53	42.86	59.26	50	36.84	0	80	54.55	56.52	50	75	32	55.56	0	63.16
chr21:8442392:8442393:+	70.03	69.07	65.18	66.92	41.57	28.57	47.39	65.17	53.98	68.6	47.78	65.84	44.25	59.48	51.59	52.74	56.82	55.41	55.42	62.16	60.57	57.52	71.43	56.2
chr12:108590248:108590249:-	46.15	72.34	58.7	59.57	0	0	37.5	56.52	60	63.64	52.94	69.05	56.25	56.25	66.67	0	58.33	47.22	60.47	43.48	48.89	61.29	0	43.75
chr21:8443315:8443316:-	35.9	42.86	56	63.64	29.35	25.76	41.04	50	0	54.29	54.76	50.98	38.04	52.17	35.94	0	33.33	43.75	46.81	40	20	0	66.1	60
chr19:1037845:1037846:+	63.64	70.97	68	65.85	0	0	66.67	73.33	0	56.67	40	58.82	20	66.67	0	100	53.33	42.11	44.44	50	36	70.83	0	64.29
chr21:8442336:8442337:+	65.26	66.01	60.47	66.83	54.55	50.79	59.64	65.81	57.24	66.45	61.5	64.5	58.27	62.94	61.6	59.37	64.01	64.06	68.76	63.93	63.82	63.31	67.3	62.32
chr20:50191537:50191538:+	59.09	68.89	69.12	54.24	20	0	35.29	41.56	54.84	62.89	36.21	55.81	31.25	38.71	31.25	38.89	51.67	33.96	61.02	42.31	51.79	31.96	75	35
chr11:62519458:62519459:-	58.97	65.69	62.5	65.69	0	0	61.9	68	38.89	60.87	68.75	56.41	60	59.3	75	0	69.23	65.57	55.7	63.77	49.02	61.82	66.67	47.17
chr21:8442337:8442338:+	59.12	61.65	59.72	65.71	52.78	44.44	57.76	64.64	56.12	64.18	59.75	62.41	57.11	62.35	59.87	58.8	62.64	61.21	67.83	64.12	61.65	61.56	66.96	61.16
chr21:8435202:8435203:+	96.55	95.35	95.35	80.36	100	0	88.37	86.73	85.71	94	82	94.87	86.75	87.76	90.48	90.2	91.38	86.6	89.62	91.14	83.33	88.76	91.08	92.21
chr21:8400449:8400450:+	48.51	50.18	50.2	50.5	44.67	43.85	44.76	47.78	45.38	48.15	43.07	44.43	41.55	46.33	43.54	41.95	47.53	46.45	41.26	43.5	45.73	51.03	59.85	47.18
chr21:8435196:8435197:+	77.78	87.04	84.21	78.95	60	0	77.78	86.49	82.76	84.06	83.02	82.98	84.04	80.49	82.61	85.25	89.87	81.9	84.73	83.52	81.11	81.45	89.33	80.85
chr2:36355893:36355894:+	52.78	64	48	39.33	33.33	50	51.52	46.43	56.82	46.67	45.16	36.36	46.07	51.16	46.15	35.85	36.59	40	47.83	46.03	40	46.81	66.67	35.9
chr22:32801850:32801851:+	79.64	82.12	83.16	82.03	66.67	0	46.67	70.42	62.5	78.33	43.59	78.57	33.33	62.5	66.67	41.67	73.27	70.34	71.57	75.41	61.39	46.91	0	50
chr21:8436356:8436357:+	47.62	68	60	60.71	31.46	24.62	34.32	48.84	39.29	74	37.7	50	31.53	38.53	40	41.05	45.61	56	58.04	54.39	54.17	65.15	63.72	29.79
chr21:8442393:8442394:+	74.34	73.45	73.86	77.31	55.06	38.3	60.16	73.87	65.26	78.85	57.87	75.66	59.8	65.3	63.45	69.49	69.81	69.19	69.42	74.19	69.66	67.85	79.52	71.74
chr8:47737830:47737831:-	55.56	84.38	66.67	65.71	0	0	63.64	67.86	100	73.91	57.14	66.67	80.95	84.48	50	0	71.74	64.86	70.27	65.52	83.33	68	0	67.57
chr3:99795412:99795413:+	61.02	74.6	71.43	66.27	0	0	68.09	69.89	82.35	71.23	75	73.91	60.87	62.69	57.14	82.35	75	62.5	65	62.5	62.86	70.79	100	61.84
chr11:6319508:6319509:-	64.71	72.73	62.86	59.32	0	0	52.54	64.58	67.65	51.67	54.17	64.71	52	57.14	66.67	0	60	52.94	50	43.33	57.14	46.94	87.1	22.22
chr22:32801854:32801855:+	72.9	77.06	75.14	76.83	33.33	0	40	64.54	62.5	70.39	35.9	68.82	22.22	60	66.67	54.55	69.07	54.31	66.67	68.33	53.12	42.68	0	46.3
chr19:1037819:1037820:+	75	71.11	81.25	68	0	0	57.14	55.56	0	65.71	50	57.14	0	55	0	66.67	60	61.11	57.14	58.33	50	54.17	0	66.67
chr11:65423416:65423417:+	63.04	60.66	64.71	67	0	66.67	54.65	56.1	37.5	61.02	34.15	72	38.36	45.59	40.43	40.48	43.48	47.62	42.86	61.9	45.45	60	72.73	45
chr21:8217070:8217071:+	52.38	58.49	55.84	49.09	71.43	0	55.33	52.46	54.27	69.09	56.27	67.57	56.22	46.39	59.73	53.8	44.55	54.59	45.45	46.28	38.76	42.41	70.31	34.9
chr20:5890057:5890058:+	85.42	82.68	88.79	83.33	0	0	81.82	94.44	75	82.3	100	88.64	100	95.45	71.43	66.67	87.1	82.14	81.16	81.4	94.37	73.47	0	88.89
chr16:3175689:3175690:+	82.76	81.82	84.13	84	0	0	77.78	64.29	50	79.17	80	83.33	85.71	79.17	50	100	84	82.14	96	87.5	88.24	58.33	0	85
chr11:62519465:62519466:-	55.83	56.31	60.34	56.03	0	0	71.43	64	44.44	60.55	50	57.14	40	60.98	37.5	0	54.55	49.12	52.63	52.24	50.98	50.94	66.67	50
chr21:8435204:8435205:+	96.3	90.24	92.5	92	100	0	91.57	93.48	92	91.49	97.92	97.44	90.36	92.78	98.36	86.27	91.07	91.11	95.92	94.67	95.65	93.83	96.5	90.14
chr21:8401825:8401826:-	67.19	67.4	70.41	68.47	60.15	56.14	62.64	66.49	70.71	67.99	61.45	67.15	62.16	64.93	65.34	0	68.58	67.07	65.43	68.74	66.09	68.33	82.08	61.05
chr17:8125744:8125745:+	54.7	51.5	53.11	51.08	46.15	75	42.86	38.91	50	53.92	46.05	52.73	47.13	44.13	39.38	45.89	50.8	53.36	50.81	47.74	53.28	50	36.17	52.56
chr2:238848169:238848170:+	58.23	44.93	53.61	52.88	0	0	48.57	53.12	51.72	57	25	47.62	32.26	51.56	38.46	23.53	53.85	35.42	54.9	49.02	42.86	40.91	23.08	38.46
chr11:65423403:65423404:+	50.79	60.87	55.13	53.98	33.33	0	42.16	41.3	36.84	40.51	31.11	45.71	30	36	37.93	35	37.25	41.67	26.32	30.43	26.92	29.17	64.29	40.74
chr22:32801903:32801904:+	54.62	57.21	53.73	56.46	66.67	0	28.57	50.4	38.54	52.2	32.76	59.83	40	45.9	31.25	43.75	48.36	44.53	41.84	44.74	38.18	51.39	50	33.9
chr19:13118330:13118331:+	50	58.49	74.42	68.63	68.75	0	63.1	65.22	54.35	62.75	60.38	72.5	59.18	60	66.67	61.54	47.92	58.62	50.85	53.49	47.06	44.12	87.5	54.17
chr9:134774869:134774870:+	53.12	52.56	59.18	67.02	0	0	50.77	63.7	50	60.95	51.79	58.46	56.58	57.8	48	54.17	54.39	54.43	53.49	57.14	47.56	48.48	84.62	53.19
chr16:89873673:89873674:+	59.57	59.18	65.91	56.67	0	0	42.11	39.29	33.33	41.3	37.5	55.56	44.44	42.5	37.5	66.67	46.34	35.42	52.78	48.39	40	43.24	0	46.67
chr19:1037829:1037830:+	70.97	70.83	64.71	74.07	0	0	85.71	59.26	0	62.86	14.29	54.84	0	60	0	83.33	58.33	65.22	50	57.14	33.33	59.26	0	47.62
chr11:65423415:65423416:+	54.17	59.02	58.82	62.38	0	33.33	47.67	54.88	35.29	68.33	31.71	80	46.58	47.79	54.17	36.59	47.83	50	51.43	57.14	50	65	72.73	42.86
chr15:73927499:73927500:+	40	52.56	53.25	59.76	0	0	62.5	67.86	40	55.07	80	54.55	28.57	51.61	20	50	36.11	50.7	39.47	51.16	42.11	46.15	0	35.48
chr16:70789501:70789502:+	41.67	52.11	43.66	47.83	0	0	33.33	33.33	66.67	44.74	45.45	65	12.5	56	50	61.54	57.14	73.91	60	61.11	52.38	52.38	0	77.78
chr21:8442402:8442403:-	94.44	65.31	63.64	61.11	59.45	59.88	48.52	60.99	55.56	46.94	42.86	72.41	48.32	50	55.51	0	50	40	40	55.56	60	0	80.82	60
chr6:43771125:43771126:+	70.59	71.43	74.19	74.36	0	0	85.29	70.27	85.71	74.67	77.78	80.39	73.68	73.81	66.67	66.67	61.54	52.08	69.23	79.49	67.27	67.92	100	66.67
chr21:8433877:8433878:+	57.45	58.33	51.52	54.55	0	0	42.11	43.75	50	52.08	38.1	45.24	62.69	62.88	69.05	62.22	50.82	56.78	57.57	52.3	56.65	49.17	70.83	57.64
chr21:8401813:8401814:-	59.97	59.57	60.51	61.41	52.51	49.77	54.7	58.44	54.18	60.44	54.56	58.64	55.49	60.18	57.97	0	57.63	57.61	57.89	59.69	57.22	54.95	64.52	54.8
chr20:50191535:50191536:+	69.57	64.44	65.71	54.1	40	0	33.8	44.16	67.74	66.67	33.9	56.67	33.33	38.71	41.18	27.78	44.44	46.43	53.33	51.92	52.63	37.76	50	38.46
chr21:8442403:8442404:-	84.21	72.92	77.27	67.65	68.09	68.32	60	65.47	55.56	64.58	36	71.43	62.07	52.27	66.09	0	57.14	40	55	66.67	75	0	89.59	40
chr2:238848163:238848164:+	57.61	50.54	57.85	51.85	25	0	50	54.26	56.41	57.14	43.33	54.63	31.11	54.02	45.45	25	51.52	39.13	53.42	47.69	36.17	43.53	29.41	38.24
chr2:238848174:238848175:+	58.9	50	58.06	55.1	0	0	54.05	52.54	76	59	28	59.3	30.3	51.56	47.83	44.83	57.69	35.56	55.77	50	59.26	50	50	28
chr9:134774873:134774874:+	57.81	51.28	60.2	61.7	0	0	49.23	61.48	33.33	57.14	42.86	52.31	50.65	54.13	48	41.67	47.37	54.43	55.81	63.27	46.34	40.4	84.62	42.55
chr11:6411108:6411109:-	58.75	62.96	68.33	53.75	0	0	76.47	73.33	71.43	73.03	66.67	75.31	57.14	66.67	100	0	74.07	73.91	70.37	71.43	62.5	56	0	54.05
chr1:161523880:161523881:-	67.46	67.86	66.26	67.39	93.75	77.78	79.61	65.61	59.04	63.08	73.91	66.34	62.64	66.41	61.33	0	69.89	70.13	74.14	71.88	78.74	77.88	81.82	81.54
chr19:1037823:1037824:+	85.71	82.22	87.5	76	0	0	71.43	70.37	0	62.86	50	62.07	25	55	0	66.67	60	61.9	71.43	61.54	50	52	0	47.62
chr22:32801847:32801848:+	80.35	77.54	79.4	80.97	33.33	0	39.47	65.56	62.07	71.2	43.48	74.62	37.5	64.29	50	33.33	68.22	63.71	64.29	75	59.81	45.78	20	47.46
chr21:8442358:8442359:+	59.5	63.06	58.98	62.27	55.23	59.79	62.47	65.59	61.44	62.34	65.12	61.26	64.95	66.47	66.39	68.89	61.25	62.66	65.03	65.14	61.53	66.57	68.42	60.7
chr21:8442396:8442397:+	69.1	74.09	69.1	76.33	44.62	36.36	52.73	68.08	59.24	74.51	49.51	71.47	49.91	61.46	58.29	61.9	65.42	66.59	62.84	68.28	64.11	65.46	76.56	60.34
chr14:22981858:22981859:-	81.82	63.64	63.16	65.91	0	0	73.68	73.81	100	72.97	52.17	66.67	66.67	67.5	66.67	0	63.33	54.17	61.54	47.37	55	57.89	0	73.33
chr2:238848171:238848172:+	58.67	45.59	55.79	52.48	33.33	0	40.54	50	60	58.42	20	52.33	40	50.77	60	36.67	50	29.79	51.85	42.31	44.44	42.19	22.22	36
chr21:8438774:8438775:+	80.6	60.87	75	75.44	46	5.88	45.81	62.78	56.14	63.49	47.86	70.83	52.15	54.58	49.32	45.32	58.02	56.92	57.22	51.35	61.98	58.73	64.18	47.06
chr19:45478688:45478689:-	84.02	84.17	89.27	85.61	0	0	75	79.17	60	87.65	85.71	89.91	75	61.11	60	0	77.78	79.31	84.09	82.98	81.82	77.78	0	82.05
chr21:8442341:8442342:+	51.85	54.23	50.33	54.84	46.1	48.65	51.11	52.67	49.22	54.79	50.31	53.67	48.91	53.87	50.86	49.53	52.34	52.36	57.33	55.45	52.26	52.85	56.5	52
chr7:193158:193159:+	66.67	66.67	66.67	74.19	0	0	50	54.55	100	48	62.5	47.62	57.14	66.67	80	75	56.52	40	42.86	44.44	0	87.5	0	0
chr8:47737836:47737837:-	88.89	87.5	87.5	90.91	0	0	90.91	85.71	100	84	57.14	83.33	90	86.21	100	0	80.43	78.38	78.38	68.97	90	88	0	81.08
chr22:32801845:32801846:+	58.87	60.85	58.21	58.71	33.33	0	28.95	45.33	46.43	54.55	23.91	58.59	31.25	47.62	50	17.65	46.43	45.97	52.59	59.68	35.24	33.73	20	30.65
chr21:8400429:8400430:+	54.85	54.62	52.69	51.81	52.47	51.43	52.47	53.54	53.07	54.95	54.72	56.96	55.24	55.89	56.31	54.26	55.9	54.21	56.02	57.81	55.59	53.11	59.82	56.12
chr2:238848167:238848168:+	57.83	44.87	55.34	51.79	14.29	0	53.49	50.68	62.5	55.96	29.63	52.17	32.5	54.17	33.33	28.95	53.45	41.82	61.67	53.23	37.14	47.22	20	25.93
chr16:89873676:89873677:+	87.23	89.8	84.44	86.67	0	0	76.47	85.71	50	76.09	87.5	88.89	77.78	77.5	50	83.33	85.37	75	91.67	90.32	65.71	74.65	33.33	83.33
chr1:36322607:36322608:-	82.05	80.25	74.29	78.46	0	0	80	67.86	77.78	78.75	62.5	77.14	71.43	68.75	0	0	74.47	71.7	79.63	69.23	63.41	81.82	0	46.43
chr7:128854524:128854525:+	56.41	59.04	55.8	54.79	0	0	46.88	57.63	53.33	56.11	29.03	51.74	35.71	48.84	44.44	21.43	46.49	43.55	44.03	45.04	40.58	44.64	80	40
chr21:8435203:8435204:+	96.3	92.86	95.24	96.36	100	0	91.86	93.68	96.3	92	89.58	92.31	93.98	93.88	96.83	92.16	98.25	93.62	92.23	96.1	95.71	92.05	92.96	97.3
chr9:92292596:92292597:-	56.14	70.45	64.15	59.57	0	0	30	20	66.67	51.28	69.23	44.19	33.33	41.67	40	0	54.55	50	56.82	61.11	75	48.28	0	69.23
chr21:8401824:8401825:-	64.84	63.94	65.19	64.85	56.96	56.98	58.52	61.96	68.33	64.33	57.8	64.98	57.75	60.95	62.1	0	62.48	62.12	60.58	62.91	61.96	67.63	79.03	57.67
chr21:8435195:8435196:+	62.5	78.57	75.81	68.35	50	0	67.29	73.04	71.88	68.57	64.29	65.38	66	71.88	63.29	74.6	76.47	70.16	65.44	68.04	75	72.09	72.79	68.04
chr21:34792163:34792164:-	55.7	60.26	63.22	53.77	0	0	29.63	50	45.71	54.29	32.14	55.79	42.31	51.95	42.86	0	42.73	46.24	46.39	38.83	41.58	43.24	0	50.82
chr1:230868283:230868284:-	54.2	60.47	58.4	53.68	42.86	0	53.73	54.07	55	61.94	45.78	50.74	51.88	51.88	60.38	0	55.79	43	63.89	44.9	39.47	48	78.95	31.91
chr11:62519455:62519456:-	53.15	58.42	60	48.55	0	0	47.62	57.14	37.5	48.65	50	48.21	33.33	49.38	50	0	45	43.1	42.31	50	35.42	43.64	33.33	36.54
chr14:22981851:22981852:-	84.85	60.61	78.38	71.43	0	0	69.57	80.95	83.33	72.22	66.67	78.12	61.54	65	83.33	0	63.33	52	75	50	61.9	57.14	0	81.25
chr22:32801846:32801847:+	78.95	78.07	78.89	77.44	33.33	0	42.11	63.33	65.52	70.4	36.96	75.88	18.75	64.29	50	35.29	69.44	60.48	62.61	74.58	55.66	51.81	0	44.07
chr17:38510514:38510515:+	69.7	65.38	63.33	64.1	0	0	61.9	63.64	62.5	66.67	66.67	58.82	50	38.46	45.45	42.86	57.69	70.37	64	66.67	57.14	72.73	0	38.89
chr5:181222052:181222053:-	66.67	66.1	64.22	71.25	0	0	69.23	40.48	61.9	62.03	47.06	65.85	100	83.33	66.67	0	64.86	69.23	76.47	74.19	66.67	85.71	75	69.23
chr21:8401812:8401813:-	54.79	55.88	56.3	57.56	48.2	45.15	50.66	54.65	54.46	55.68	51.94	55.28	50.86	55.22	54.17	0	54.25	53.92	54.86	53.72	52.65	52.25	61.57	49.27
chr21:8401828:8401829:-	71.31	73.16	73.7	72.03	64.99	60.45	66.21	70.65	75.43	71.05	65.97	71.92	65.41	68.03	68.34	0	71.47	69.29	68.92	72.87	68.5	75.52	85.36	64.8
chr9:92292595:92292596:-	64.1	70.21	64.86	59.65	0	0	30.77	40	55.56	53.85	80	56.86	50	55.17	44.44	0	47.92	51.43	70.49	60.94	76.47	58.33	0	77.78
chr21:8442395:8442396:+	79.82	78.45	73.61	79.18	56.32	39.13	60.4	74.73	68.13	78.78	62.55	78.88	59.21	71.72	67.47	68.39	72.27	73.39	72.26	71.03	71.53	73.55	81.93	69.45
chr16:89873681:89873682:+	78.72	83.67	84.44	79.66	0	0	64.71	89.29	50	71.74	50	75	66.67	77.5	50	83.33	87.5	68.75	88.89	87.1	67.65	74.65	33.33	80
chr6:43771126:43771127:+	76.47	76.19	70	69.23	0	0	82.35	67.57	85.71	71.05	84.62	72.55	68.42	73.17	55.56	77.78	52.94	55.32	61.54	71.79	71.15	69.23	100	66.67
chr22:32801900:32801901:+	46.59	51.53	51.18	56.5	66.67	0	30.61	44.9	34.41	48.9	35.09	56.52	16	39.34	43.75	46.67	42.86	44.8	41.24	41.89	44.86	50	0	28.07
chr1:36322604:36322605:-	67.11	64.2	67.14	68.75	0	0	80	53.57	50	68.35	62.5	71.64	71.43	56.25	0	0	53.33	60.38	67.31	52.83	56.1	68.89	0	40.74
chr12:98503539:98503540:+	84.08	86.4	83.84	84.82	94.52	92.68	89.85	86.82	84.39	82.84	89.96	84.34	86	82.22	89.23	82.47	76.08	80.24	76.4	77.54	83.47	78.75	93.5	86.23
chr7:128854525:128854526:+	51.28	56.97	56.31	57.21	0	0	53.12	60.17	56.67	54.05	32.26	49.71	50	44.19	66.67	50	42.98	41.13	49.25	44.19	42.65	41.07	80	34
chr19:1037841:1037842:+	54.17	51.52	55.56	60	0	0	71.43	43.75	0	64.52	30	44.12	80	60	0	50	33.33	45	44.44	44.44	38.46	56	0	50
chr21:8433874:8433875:+	53.7	62.9	51.47	46.38	0	0	35	55.1	44.44	53.85	45.45	45.83	61.7	63.67	65.96	51.06	53.66	58.3	60.38	49.65	53.29	50.44	84	57.87
chr21:8438786:8438787:+	71.64	63.04	71	78.07	34	5.88	39.74	54.14	40.35	57.94	45.53	65.28	47.59	54.58	47.75	46.06	55.56	48.21	58.29	49.32	52.89	57.14	65.67	55.29
chr5:55994935:55994936:-	67.71	69	66.23	62.94	0	0	64.1	64.65	48	62.61	60.87	62.64	57.14	61.02	78.57	0	50.56	51.85	56.32	54.12	60.87	58.88	57.14	53.06
chr8:143918227:143918228:-	57.47	58.14	57.01	56.56	0	0	56.25	57.35	40	48	61.54	44.44	68.75	48.78	28.57	0	57.14	36.54	36.92	33.33	40	39.29	40	50
chr21:8442359:8442360:+	53.96	55.9	50.84	55.99	45.9	50.13	54.04	58.61	48.44	58.18	56.84	54.95	56.24	58.25	57.96	63.19	53.2	56.22	58.47	57.35	56.55	61.06	60.23	54.07
chr21:8438768:8438769:+	70.15	51.09	58	62.28	22	5.88	31.41	48.5	33.33	44.44	32.3	59.72	37.22	46.95	38.74	36.45	40.12	44.1	44.92	47.97	42.98	41.27	58.21	37.65
chr8:144083259:144083260:+	60	62.07	62.07	71.88	0	0	50	72.73	80	57.14	60	60	16.67	47.37	0	66.67	42.11	55	52.63	46.67	36.84	47.83	0	58.82
chr5:181222051:181222052:-	75.47	82.93	75.45	84.34	0	0	57.14	93.18	63.64	77.22	75	79.27	100	78	40	0	65.79	85.71	77.36	75	88	73.33	0	72.5
chr11:6411107:6411108:-	55.56	56.1	71.67	55.56	0	0	58.82	75	50	68.54	33.33	68.75	42.86	63.33	100	0	66.67	60.87	66.67	76.19	62.5	46	0	47.22
chr7:193154:193155:+	50	71.43	54.55	51.52	0	0	41.67	50	71.43	58.33	75	54.55	57.14	33.33	20	50	39.13	62.5	31.25	22.22	11.11	75	0	0
chr11:6411099:6411100:-	48.24	50.55	55.07	51.61	0	0	55.56	68.25	38.46	61.05	50	59.52	44.44	56.76	100	0	54.55	43.75	54.84	64	48.65	46.43	0	42.22
chr14:22981859:22981860:-	60.61	52.94	65.79	50	0	0	72.22	54.76	80	45.95	52.17	66.67	66.67	52.5	83.33	0	43.33	41.67	57.69	43.24	35	57.89	0	53.33
chr19:44846515:44846516:+	71.23	73.53	71.25	75.26	0	0	71.79	65.43	70.83	71.97	80.77	73.94	55.56	78.43	100	100	71.88	70.42	66.67	60.24	63.1	64.71	0	55.41
chr21:8436357:8436358:+	33.33	68	45.71	64.29	23.6	20	27.06	45.35	50	74	32.79	56.52	26.13	44.95	27.83	38.95	50.88	54.4	60.71	57.89	47.92	66.67	59.29	40.43
chr21:8401806:8401807:-	51.48	50.59	52.03	53.32	45.16	41.84	48.51	50.24	50.23	52.08	49.14	51.39	48.24	51.55	51.26	0	50.86	52.63	51.46	52.23	49.54	48.2	57.55	50.05
chr21:8217055:8217056:+	70	81.33	79.31	81.32	48.48	50	61.93	77.23	79.2	59.52	67.24	78	63.06	72.32	70.33	64.78	68.03	76.61	73.63	79.25	78.35	82.73	75.09	78.98
chr19:44846520:44846521:+	77.78	71.43	73.42	77.66	0	0	77.5	71.95	80	66.24	75	75.54	70.59	74.07	83.33	66.67	73.85	70.42	64.62	64.2	66.27	61.34	0	56.16
chr19:44846530:44846531:+	56.79	60.71	61.29	66.28	0	0	72.09	53.25	52.5	62.16	59.38	65.41	54.17	64.06	62.5	50	54.55	52.24	53.57	51.95	55.29	60.95	0	50
chr8:143918228:143918229:-	59.77	58.33	56.07	56.2	0	0	62.5	57.35	48	55.41	61.54	52.38	56.25	48.78	28.57	0	57.14	46.15	46.15	43.75	40	39.29	40	50
chr21:8435205:8435206:+	76	78.05	76.92	72.73	100	0	73.81	70.65	72	84.78	77.08	84.62	74.7	78.72	75.41	70	76.36	77.27	72.45	76	73.91	83.12	82.5	68.57
chr17:77498848:77498849:+	46.94	49.09	72	59.02	0	0	47.83	49.33	56.25	60	33.33	52.38	33.33	38.1	60	62.5	30.77	36.11	60	60	35	39.13	0	41.38
chr17:77498847:77498848:+	47.06	47.46	66.67	59.38	0	0	44	46.91	47.06	60.78	26.09	51.16	33.33	29.17	42.86	62.5	32.14	41.67	52.78	31.82	32.56	33.33	0	41.94
chr14:22981852:22981853:-	84.85	63.64	76.32	66.67	0	0	63.64	76.19	83.33	69.44	66.67	80.65	84.62	72.5	66.67	0	66.67	52	71.43	52.78	66.67	52.38	0	68.75
chr21:8438771:8438772:+	80.6	73.91	77	80.7	52	35.29	56.73	70.68	49.12	65.08	57.2	86.11	59.24	66.41	60.36	56.16	69.14	64.62	62.37	70.27	63.64	65.08	80.6	60
chr1:36322608:36322609:-	82.28	83.95	81.43	76.92	0	0	80	78.57	77.78	81.25	50	73.24	85.71	75	0	0	74.47	80.77	79.25	76.92	63.41	77.27	0	53.57
chr8:47737838:47737839:-	70.37	62.5	63.64	70.59	0	0	63.64	60.71	25	56	0	50	28.57	56.9	70	0	59.57	56.76	52.63	50	45.16	36	0	43.24
chr21:8442335:8442336:+	60.07	61.33	59.34	64.11	54.34	49.59	58.02	65.4	57.61	63.9	59.33	62.84	58.22	60.76	60.66	59.44	61.28	61.53	67	62.19	59.76	60.16	67.02	60.44
chr11:118901334:118901335:-	75	96.43	78.57	78.85	0	0	71.11	84.21	76.47	71.43	79.17	91.18	71.88	86.57	88.89	0	74.07	86.21	82.05	91.67	77.78	73.53	0	72
chr21:8401807:8401808:-	52.95	52.25	54.82	55.21	45.89	42.15	49.15	51.72	46.54	52.92	48.81	52.56	49.1	53.21	51.74	0	52.23	50.69	51.61	53.06	50.61	47.86	58.72	47.97
chr11:6319509:6319510:-	67.35	71.43	63.77	60.66	0	0	59.65	62.5	78.79	56.14	50	67.65	68	57.14	66.67	0	60	56.86	59.46	53.57	61.9	43.75	90.32	24
chr21:8438783:8438784:+	83.58	68.13	73	81.58	48	23.53	45.19	60.15	49.12	65.08	48.64	68.06	51.65	58.02	50.9	49.75	62.35	55.38	63.1	54.73	57.85	63.49	77.61	55.29
chr17:38510517:38510518:+	55.88	68	53.85	52.63	0	0	55.56	50	60	65.52	90	50	40	30.77	57.14	42.86	33.33	48	54.55	52.38	38.46	33.33	0	42.86
chr17:77498849:77498850:+	59.18	55.56	64	54.1	0	0	45.65	46.67	56.25	60	23.81	57.14	33.33	50	60	75	40.74	30.56	57.14	45	37.5	43.48	0	41.38
chr8:47737831:47737832:-	88.89	93.75	86.67	80	0	0	81.82	82.14	100	95.65	85.71	100	80.95	91.38	80	0	82.61	83.78	75.68	65.52	86.67	84	0	81.08
chr19:1037821:1037822:+	75	77.78	84.38	80	0	0	85.71	62.96	0	71.43	33.33	64.29	0	70	0	100	70	60	57.14	58.33	50	54.17	0	52.38
chr1:36322609:36322610:-	77.78	78.57	77.46	75.38	0	0	80	70	66.67	83.95	62.5	78.38	85.71	50	0	0	74.47	67.92	79.25	72.55	68.29	80	0	53.57
chr21:8400462:8400463:+	81.82	85.33	85.19	84.94	88.22	86.48	77.33	83.21	85.83	85.64	65.39	74.11	57.24	69.19	66.89	53.59	63.45	65.55	60.39	63.58	59.41	81.01	92.98	60.84
chr21:8217073:8217074:+	80.95	84.91	75	77.36	71.43	0	65.76	80.66	86.34	68.63	69.88	75.34	69.38	76.94	74.32	67.09	75	81.87	76.6	87.07	86.21	84.13	85.48	83.78
chr19:44846519:44846520:+	83.33	74.6	80.77	81.25	0	0	76.92	85.37	91.67	79.87	75	81.43	70.59	80.77	83.33	66.67	85.71	81.43	68.18	71.95	72.29	71.9	0	58.9
chr17:38466581:38466582:+	72.73	65.22	71.79	83.78	0	0	32.35	66.67	72.73	77.42	50	56.25	42.11	66.67	40	41.67	58.33	46.67	57.14	60	50	64.71	0	58.33
chr5:55994940:55994941:-	70.53	67.71	73.68	72.14	0	0	64.1	67.68	44	61.02	54.55	70.33	64.29	61.02	69.23	0	53.41	58.97	60	54.65	64.18	61.32	57.14	53.19
chr21:8401810:8401811:-	50.84	52.23	52.44	53.41	45.12	40.64	48.17	50.93	49.72	52.27	47.67	52.58	47.84	51.4	51.08	0	49.57	49.49	50.02	51.84	48.81	49.55	56.95	46.88
chr11:65423414:65423415:+	43.75	61.02	55.88	59	0	33.33	45.35	39.02	29.41	45	29.27	72	41.1	45.59	47.92	34.15	36.96	52.38	45.71	61.9	36.36	55	36.36	38.1
