# Supplementary material for: Cytosine-5 RNA methylation links protein synthesis to cell metabolism
Source: PLoS Biol. 2019 Jun 14;17(6):e3000297. doi: 10.1371/journal.pbio.3000297 (PMC6594628; doi:10.1371/journal.pbio.3000297)
Supplement: S10 Data — BS, bisulfite. (XLSX) [file pbio.3000297.s017.xlsx]

## Sheet: Sheet1
ID	gene.type	gene.name	NSUN2-/-_empty_2hrs_stress_1.meth	NSUN2-/-_empty_2hrs_stress_2.meth	NSUN2-/-_empty_2hrs_stress_3.meth	NSUN2-/-_empty_2hrs_stress_4.meth	NSUN2-/-_empty_2hrs_stress_5.meth	NSUN2-/-_empty_4hrs_stress_1.meth	NSUN2-/-_empty_4hrs_stress_2.meth	NSUN2-/-_empty_4hrs_stress_3.meth	NSUN2-/-_empty_4hrs_stress_4.meth	NSUN2-/-_empty_4hrs_stress_5.meth	NSUN2-/-_empty_ctrl_1.meth	NSUN2-/-_empty_ctrl_2.meth	NSUN2-/-_empty_ctrl_3.meth	NSUN2-/-_empty_ctrl_4.meth	NSUN2-/-_empty_ctrl_5.meth	NSUN2-/-_K190M_2hrs_stress_1.meth	NSUN2-/-_K190M_2hrs_stress_2.meth	NSUN2-/-_K190M_2hrs_stress_3.meth	NSUN2-/-_K190M_2hrs_stress_4.meth	NSUN2-/-_K190M_2hrs_stress_5.meth	NSUN2-/-_K190M_4hrs_stress_1.meth	NSUN2-/-_K190M_4hrs_stress_2.meth	NSUN2-/-_K190M_4hrs_stress_3.meth	NSUN2-/-_K190M_4hrs_stress_4.meth	NSUN2-/-_K190M_4hrs_stress_5.meth	NSUN2-/-_K190M_ctrl_2.meth	NSUN2-/-_K190M_ctrl_3.meth	NSUN2-/-_K190M_ctrl_4.meth	NSUN2-/-_K190M_ctrl_5.meth	NSUN2-/-_NSun2_2hrs_stress_1.meth	NSUN2-/-_NSun2_2hrs_stress_2.meth	NSUN2-/-_NSun2_2hrs_stress_3.meth	NSUN2-/-_NSun2_2hrs_stress_4.meth	NSUN2-/-_NSun2_2hrs_stress_5.meth	NSUN2-/-_NSun2_4hrs_stress_1.meth	NSUN2-/-_NSun2_4hrs_stress_2.meth	NSUN2-/-_NSun2_4hrs_stress_3.meth	NSUN2-/-_NSun2_4hrs_stress_4.meth	NSUN2-/-_NSun2_4hrs_stress_5.meth	NSUN2-/-_NSun2_ctrl_1.meth	NSUN2-/-_NSun2_ctrl_2.meth	NSUN2-/-_NSun2_ctrl_3.meth	NSUN2-/-_NSun2_ctrl_4.meth	NSUN2-/-_NSun2_ctrl_5.meth
chr19:49491196:49491197:+	snoRNA	SNORD35A	3.09	3.77	3.08	3.75	3.04	2.91	2.6	4.24	4.67	2.24	3.46	4.69	3.24	3.06	3.69	4.77	3.51	4.07	4.73	4.35	3.58	3.91	3.63	4.54	2.99	4.41	3.28	3.17	3.26	3.44	3.82	4.97	3.15	2.64	4.41	3.96	3.11	3.99	4.12	5.19	4.15	4.26	4.52	3.78
chr19:49491196:49491197:+	protein_coding	RPL13A	3.09	3.77	3.08	3.75	3.04	2.91	2.6	4.24	4.67	2.24	3.46	4.69	3.24	3.06	3.69	4.77	3.51	4.07	4.73	4.35	3.58	3.91	3.63	4.54	2.99	4.41	3.28	3.17	3.26	3.44	3.82	4.97	3.15	2.64	4.41	3.96	3.11	3.99	4.12	5.19	4.15	4.26	4.52	3.78
chr7:94412614:94412615:+	protein_coding	COL1A2	6.07	6.39	6.38	5.98	4.44	6.43	5.68	5.03	7.51	4.55	7.62	5.41	5.8	5.78	5.35	6.85	6.7	4.74	6.24	6.61	6.29	5.37	7.39	5.8	5.57	5.21	5.11	5.25	6.52	3.75	4.29	5.23	5.49	3.69	6.04	5.1	7.33	4.62	5.86	5.65	4.98	6.24	5.11	5.27
chr21:8401718:8401719:+	lincRNA	FP236383.1	5.35	8.13	3.94	4.61	5.64	6.94	4.58	6.75	10.12	5.49	7.42	6.73	7.02	7.03	7.39	10.34	7.48	9.07	4.18	8.24	8.03	9.73	6.71	7.29	8.33	9.05	5.63	5.61	7.77	7.3	9.4	7.67	6.9	6.62	8.04	6.64	10.42	7.04	7.93	8.51	7.08	8.83	6.08	8.56
chr21:8401708:8401709:+	lincRNA	FP236383.1	12.76	16.71	11.95	9.21	12.45	15.75	9.54	14.5	16.44	15.58	15.61	19.21	14.79	17.66	13.54	20.96	17.31	19.07	12.25	16.73	19.35	14.45	19.97	14.62	20.54	14.48	14.07	11.82	16.22	14.63	20	11.78	15.81	14.24	19.64	14.99	19.54	14.31	15.65	19	16.2	16.26	15.12	15.4
chr21:8401696:8401697:+	lincRNA	FP236383.1	3.75	6.06	4.84	2.68	2.87	5.13	4.63	3.31	6.47	4.43	5.63	5.85	2.98	4.03	4.29	8.39	8.01	6.01	6.47	6.28	4.81	4.73	4.93	4.71	5.1	4.11	3.11	2.93	6.12	4.97	6.28	4.36	5.72	3.72	8.61	6.11	7.42	4.46	4.96	7.62	7.67	4.97	5.65	5.37
chr21:8401717:8401718:+	lincRNA	FP236383.1	5.02	8.14	5.31	5.44	5.16	6.34	5.91	6.7	8.28	5.31	7.32	6.85	7.3	7.05	8.17	9.46	8.71	10.6	7.49	7.42	10.09	9.15	6.11	7.22	10.14	6.94	5.25	7.16	7.24	6.41	9.01	6.21	7.34	4.11	8.8	7.21	10.2	7.2	6.82	8.04	7.83	7.47	6.87	9.84
chr21:8401694:8401695:+	lincRNA	FP236383.1	4.2	3.98	1.65	1.38	2.91	3.13	3.92	5	7.35	2.72	4.21	3.56	3.87	4.41	3.44	7.84	6.37	5.88	4.07	6.11	4.01	5.11	4.24	5.07	4.42	3.74	3.68	2.4	3.88	3.57	4.52	3.1	5.38	3.79	7.15	3.49	4.69	4.74	4.18	6.75	5.75	3.77	4.62	4.47
chr17:8125742:8125743:+	tRNA	chr17.trna4-GlyGCC	78.49	80.34	79.46	82.39	76.54	80.13	82.38	80.4	78.06	78.3	77.27	79.23	79.25	77.32	77.08	80.23	77.54	78.76	81	76.31	77.33	77.66	79.78	80.29	81.7	74.89	77.3	77.08	75.99	77.31	80.79	78.14	77.37	77.97	81.53	78.06	81.21	77.67	82.9	75.4	75.23	78.12	74.35	75.86
chr19:49491176:49491177:+	snoRNA	SNORD35A	3.82	4.54	4.17	3.46	3.13	2.82	3.79	4.44	5.67	3.2	4.52	4.32	5.26	5.93	2.09	4.25	7.87	2.58	4.93	4.03	3.2	3.67	4.41	5.74	3.97	4.17	2.92	4.12	4.89	3.5	3.29	4.32	4.52	2.79	4.95	3.3	3.82	3.79	4.51	5.87	3.3	4.38	4.48	5.45
chr19:49491176:49491177:+	protein_coding	RPL13A	3.82	4.54	4.17	3.46	3.13	2.82	3.79	4.44	5.67	3.2	4.52	4.32	5.26	5.93	2.09	4.25	7.87	2.58	4.93	4.03	3.2	3.67	4.41	5.74	3.97	4.17	2.92	4.12	4.89	3.5	3.29	4.32	4.52	2.79	4.95	3.3	3.82	3.79	4.51	5.87	3.3	4.38	4.48	5.45
chr14:20343374:20343375:-	antisense	AL355075.4	7.37	7.28	6.16	7.67	5.91	7	6.41	5.34	8.72	5.36	6.26	5.79	5.67	5.74	5.71	8.73	7.2	6	7.15	6.49	6.16	6.55	7.09	6.3	6.91	7.48	7.25	5.56	6.59	3.99	7.38	8.05	6.95	7.66	6.12	6.54	5.85	3.94	6.32	7.63	5.52	9.39	6.9	6.76
chr14:20343374:20343375:-	ribozyme	RPPH1	7.37	7.28	6.16	7.67	5.91	7	6.41	5.34	8.72	5.36	6.26	5.79	5.67	5.74	5.71	8.73	7.2	6	7.15	6.49	6.16	6.55	7.09	6.3	6.91	7.48	7.25	5.56	6.59	3.99	7.38	8.05	6.95	7.66	6.12	6.54	5.85	3.94	6.32	7.63	5.52	9.39	6.9	6.76
chr7:94423044:94423045:+	protein_coding	COL1A2	6.32	6.14	4.36	6.57	5.48	7.14	5.44	3.93	7.25	6.53	6.82	4.92	6.62	6.23	7.53	6.98	7.06	5.21	6.77	5.75	7.51	6.91	7.16	7.7	6.63	6.17	4.89	6.63	6	7.1	6.68	7.93	6.64	6.94	8.29	8.7	6.3	7.69	7.19	6.95	8.12	7.62	8.58	9.14
chr21:8401806:8401807:-	lincRNA	FP236383.1	36.2	35.31	36.18	35.05	40.13	35.13	33.33	36.86	34.81	36.45	34.85	35.56	34.59	35.26	33.06	39.46	38.35	40.82	33.64	38.05	39.24	42.45	38.32	31.78	39.65	33.67	33.15	34.43	36.04	36.12	39.24	34.55	38	35.76	36.82	35.71	35.65	36.04	34.15	37.73	38.58	36.89	36.54	35.51
chr21:8401828:8401829:-	lincRNA	FP236383.1	61.61	51.95	51	54.57	58.33	50.3	51.66	53.24	55.42	60.53	53.16	61.48	55.12	56.03	54.97	59.65	64.08	64.48	51.09	58.09	53.7	61.7	55.95	55.76	57.78	52.78	53.77	55.81	51.56	54.94	58.68	54.77	53.91	46.91	56.51	49.08	55.07	53.5	54.27	55.04	54.04	51.48	54.13	57.21
chr14:20343324:20343325:-	antisense	AL355075.4	5.57	6.21	5.57	6.7	4.95	5.43	6.13	4.08	6.91	6.09	5.88	3.21	7.45	4.64	3.46	5.52	7.51	5.37	6.16	5.8	6.29	5.23	5.72	7.02	2.83	7.02	5.23	5.15	5.79	12.9	10.97	12.93	14.04	12.86	13	11.11	11.66	14.5	10.53	9.26	12.59	13.24	14.37	12.43
chr14:20343324:20343325:-	ribozyme	RPPH1	5.57	6.21	5.57	6.7	4.95	5.43	6.13	4.08	6.91	6.09	5.88	3.21	7.45	4.64	3.46	5.52	7.51	5.37	6.16	5.8	6.29	5.23	5.72	7.02	2.83	7.02	5.23	5.15	5.79	12.9	10.97	12.93	14.04	12.86	13	11.11	11.66	14.5	10.53	9.26	12.59	13.24	14.37	12.43
chr17:50197056:50197057:-	protein_coding	COL1A1	4.09	3.78	2.77	4.13	3.28	4.03	4.96	3.42	3.04	1.98	2.17	3.91	3.24	4.12	2.99	3.48	4.27	4.24	4.74	3.95	4.39	3.71	3.68	4.58	3.95	4.71	2.69	4.22	4.42	7.04	7.05	8.68	6.06	6.61	5.81	6.53	8.15	9.13	7.06	6.02	7.79	8.11	7.07	7.09
chr11:75566546:75566547:+	protein_coding	SERPINH1	6.21	7.35	6.14	6.06	6.3	6.13	5.85	7.44	7.53	4.31	5.71	4.19	5.39	6.96	4.28	6.88	6.73	5.99	6.7	7.08	5	6.81	5.22	5.83	5.1	5.05	4.89	6.05	5.31	5.43	4.85	6.59	6.29	4.97	6.06	5.26	5.49	5.13	4.68	7.06	7.27	7.01	5.13	6.59
chr14:20343195:20343196:-	antisense	AL355075.4	7.72	6.99	6.5	7.59	1.97	5.66	6.01	7.61	10	4.35	6.12	6.49	5.08	7.99	5.09	13.76	12.77	11.44	5.33	7.96	11.66	5.1	8.88	10.21	11.17	6.97	4.13	7.21	7.21	6.65	8.66	6.73	5.5	7.36	10.47	7.06	10.48	7.01	6.58	9.13	7.16	7.04	9.87	5.75
chr14:20343195:20343196:-	ribozyme	RPPH1	7.72	6.99	6.5	7.59	1.97	5.66	6.01	7.61	10	4.35	6.12	6.49	5.08	7.99	5.09	13.76	12.77	11.44	5.33	7.96	11.66	5.1	8.88	10.21	11.17	6.97	4.13	7.21	7.21	6.65	8.66	6.73	5.5	7.36	10.47	7.06	10.48	7.01	6.58	9.13	7.16	7.04	9.87	5.75
chr1:28507381:28507382:+	protein_coding	RCC1	12.87	14.37	10.05	12.62	6.86	11.11	9.27	14.7	12.29	11.54	13.17	11.76	11.3	10.41	7.72	15.29	14.25	15.82	13.39	12.22	13.89	10.42	15.24	12.61	15.55	9.04	12.31	13.2	9.83	11.37	13.84	11.64	9.27	10.51	13.95	5.12	11.59	8.36	12.48	11.72	13.31	11.9	12.64	12.41
chr1:28507381:28507382:+	processed_transcript	SNHG3	12.87	14.37	10.05	12.62	6.86	11.11	9.27	14.7	12.29	11.54	13.17	11.76	11.3	10.41	7.72	15.29	14.25	15.82	13.39	12.22	13.89	10.42	15.24	12.61	15.55	9.04	12.31	13.2	9.83	11.37	13.84	11.64	9.27	10.51	13.95	5.12	11.59	8.36	12.48	11.72	13.31	11.9	12.64	12.41
chr1:28507381:28507382:+	snoRNA	SNORA73A	12.87	14.37	10.05	12.62	6.86	11.11	9.27	14.7	12.29	11.54	13.17	11.76	11.3	10.41	7.72	15.29	14.25	15.82	13.39	12.22	13.89	10.42	15.24	12.61	15.55	9.04	12.31	13.2	9.83	11.37	13.84	11.64	9.27	10.51	13.95	5.12	11.59	8.36	12.48	11.72	13.31	11.9	12.64	12.41
chr15:26082244:26082245:-	tRNA	chr15.trna12-GluTTC	5.26	10.2	0	14.58	3.45	2.78	2.94	7.41	8.33	8.7	6.9	9.09	4.76	6.52	2.04	12.35	13.73	7.59	7.81	8.91	6.25	11.36	12.5	11.39	5.8	2.27	13.89	4.76	6.78	9.15	7.5	9.09	8.16	8.24	10.53	9.58	5.71	8.3	5.7	8.24	10.83	7.05	7.22	10.24
chr12:56160089:56160090:+	protein_coding	MYL6	4.7	6.25	6.36	7.38	3.63	5.7	8.33	3.62	7.64	6.18	5.56	7.1	5.58	6.6	5	5.13	6.97	6.96	6.04	7.12	4.79	7.72	7.02	9.15	6.21	2.58	6.55	4.47	5.82	4.38	6.33	7.51	7.67	4.32	5.38	5.41	5.18	4.5	6.08	6.45	5.83	7.69	5.82	5.25
chr2:189004308:189004309:+	protein_coding	COL3A1	2.21	2.52	1.78	2.61	2.14	3.56	2.47	3.56	4.45	1.8	1.71	2.21	2.76	3.66	0.79	4.58	3.53	3.1	2.52	4.53	2.02	1.16	4.38	3.16	2.74	3.77	2.7	2.27	2.4	5.05	4.24	5.86	4.63	3.53	3.58	6.03	3.58	3.82	4.89	5.79	5.03	3.7	2.07	5
chr21:46132561:46132562:+	protein_coding	COL6A2	15.97	13.21	13.79	15.29	13.86	20.93	11.89	21.82	19.57	8.18	14.23	15.6	20.63	19.34	14.5	22.64	17.47	17.32	17.22	18.01	20.23	14.29	18.18	19.23	18.18	18.67	18.75	15.32	15.35	19.49	17.05	13.4	18.7	14.49	19.15	14.07	21.31	11.07	18.98	15.64	16.1	18.15	15.46	17.11
chr1:28507398:28507399:+	snoRNA	SNORA73A	13.19	14.38	9.64	12.75	8.63	14.53	12.91	15.26	14.72	10.2	12.55	10.58	14.5	14.53	9.42	18.7	14.68	22.09	14.47	15.07	15.56	16.79	16.62	16.33	17.6	15.28	13.73	11.98	10	15.16	15.07	16.2	14.66	13.3	15.82	6.06	14.58	11.91	11.69	13.87	13.6	13.24	16.99	14.16
chr1:28507398:28507399:+	protein_coding	RCC1	13.19	14.38	9.64	12.75	8.63	14.53	12.91	15.26	14.72	10.2	12.55	10.58	14.5	14.53	9.42	18.7	14.68	22.09	14.47	15.07	15.56	16.79	16.62	16.33	17.6	15.28	13.73	11.98	10	15.16	15.07	16.2	14.66	13.3	15.82	6.06	14.58	11.91	11.69	13.87	13.6	13.24	16.99	14.16
chr1:28507398:28507399:+	processed_transcript	SNHG3	13.19	14.38	9.64	12.75	8.63	14.53	12.91	15.26	14.72	10.2	12.55	10.58	14.5	14.53	9.42	18.7	14.68	22.09	14.47	15.07	15.56	16.79	16.62	16.33	17.6	15.28	13.73	11.98	10	15.16	15.07	16.2	14.66	13.3	15.82	6.06	14.58	11.91	11.69	13.87	13.6	13.24	16.99	14.16
chr1:28507402:28507403:+	processed_transcript	SNHG3	4.61	5.39	4.96	5.42	3.62	4.77	4.97	4.03	5.92	0	6.68	6.35	5.39	5.52	5.32	5.77	5.96	8.23	4.52	2.35	5.88	6.2	7.36	5.19	6.09	4.35	4.92	4.29	4.55	4.87	5.71	8.74	5.24	4.91	9.31	5	5.15	4.8	5.61	4.29	2.85	4.23	5.91	6.73
chr1:28507402:28507403:+	protein_coding	RCC1	4.61	5.39	4.96	5.42	3.62	4.77	4.97	4.03	5.92	0	6.68	6.35	5.39	5.52	5.32	5.77	5.96	8.23	4.52	2.35	5.88	6.2	7.36	5.19	6.09	4.35	4.92	4.29	4.55	4.87	5.71	8.74	5.24	4.91	9.31	5	5.15	4.8	5.61	4.29	2.85	4.23	5.91	6.73
chr1:28507402:28507403:+	snoRNA	SNORA73A	4.61	5.39	4.96	5.42	3.62	4.77	4.97	4.03	5.92	0	6.68	6.35	5.39	5.52	5.32	5.77	5.96	8.23	4.52	2.35	5.88	6.2	7.36	5.19	6.09	4.35	4.92	4.29	4.55	4.87	5.71	8.74	5.24	4.91	9.31	5	5.15	4.8	5.61	4.29	2.85	4.23	5.91	6.73
chr21:8401722:8401723:+	lincRNA	FP236383.1	14.44	25.41	11.76	10.39	7.69	18.92	13.33	14.62	25.65	9.56	20.87	10.34	19.8	20.09	17.06	36.36	26.74	25.64	19.08	25.18	26.95	27.66	17.5	22.36	29.57	14.81	11.59	17.33	18.27	19.08	24.92	19.7	19.91	12.71	30.62	18.97	28.29	18.89	20.81	21.45	23.81	20.17	18.75	19.78
chr5:181243795:181243796:-	protein_coding	RACK1	4.95	3.76	3.17	6.7	4.1	3.7	4.1	1.81	10.77	1.27	3.28	8.22	5.81	5.16	5.95	6.22	4.95	5.56	4.74	4.8	7.17	3.93	6.25	5.6	5.86	3.49	5.03	3.77	4.89	2.99	4.18	4.17	4.98	2.5	5.23	3.9	5	3.83	5.69	5.96	4.12	5.26	3.5	4.64
chr11:117203141:117203142:+	protein_coding	TAGLN	6.11	5	2.47	4.88	6.36	4.07	5.68	4.65	7.06	1.39	5.69	5.83	5.86	4.41	6.74	8.72	7.23	6.64	8.85	5	4.48	5.85	6.34	7	7.84	5.52	6.25	6.17	4.09	5.29	5.31	5.09	10.37	5.06	7.8	5.08	5.75	4.17	6.43	8.38	5.47	3.67	4.28	7.49
chr7:101137680:101137681:+	protein_coding	SERPINE1	4.6	3.94	3.51	8.03	4.72	3.49	4.18	4.87	4.33	2.86	4	3.7	3.13	5.94	3.72	2.81	5.07	5.78	2.8	2.65	2.02	3.72	3.93	5.45	2.73	3.59	3.29	4.96	5.34	3.67	4.32	4.39	3.83	1.73	3.38	4.06	4.93	3.65	4.74	5.52	3.43	4.55	5.36	5.63
chr2:215406438:215406439:-	protein_coding	FN1	6.67	3.95	5.11	4.02	2.26	3.45	3.68	4.5	2.27	4.04	3.92	3.47	2.78	2.45	6.09	4.26	3.53	3.85	7.41	2.36	2.7	3.11	7.95	2.73	5.03	1.74	3.4	3.91	4.91	3.37	4.56	2.87	2.58	3.3	3.46	4.46	3.33	4.46	2.91	3.53	4.42	5.02	4.17	4.89
chr7:94417806:94417807:+	protein_coding	COL1A2	5.15	4.98	6.31	4.76	5.07	7.39	5.8	6.9	5.95	2.7	6.19	3.17	3.36	6.6	6.29	7.63	7.42	8.75	8.47	5.44	5.96	7.02	5.1	6.77	8.68	4.86	4.78	6.35	3.05	6.48	4.72	6.8	6.19	5.97	5.59	2.75	5.6	5.1	5.45	5.07	6.84	5.45	3.76	5.3
chr2:189004100:189004101:+	protein_coding	COL3A1	6.34	3.76	4.42	5.96	2.27	3.77	5.26	3.42	5.1	1.9	5.95	3.38	4.71	3.96	3.64	6.27	5.7	3.57	5.81	4.03	4.6	4.3	5.68	6.56	3.3	3.57	1.95	3.31	3.85	2.13	3.57	3.51	4.96	0.98	4	4.55	3.39	2.38	4.15	5.44	5.02	6.07	4.32	3.9
chr17:50186766:50186767:-	protein_coding	COL1A1	2.43	2	0.57	3.26	1.31	1.13	1.02	0.54	2.34	0.65	0.57	2.36	2.12	0.49	1.44	0.87	3.26	1.82	2.25	2.65	2.03	0.52	2.04	1.65	0.93	0	2.14	1.34	0	8.62	8.07	7.14	9.84	9.65	9.12	9.27	8.92	8.94	8.7	10.04	7	8.82	6.63	9.91
chr7:94427235:94427236:+	protein_coding	COL1A2	4.62	4.19	6.19	4.12	4.8	4.91	4.95	5.65	7.11	1.9	5.91	4.88	3.77	3.66	2.96	4.92	5.8	4.58	8.62	3.11	5	4.12	4.42	3.45	3.14	1.92	2.94	3.96	6.41	1.77	4.29	3.86	5.37	4.41	6.71	3.56	5.33	4.39	5.23	3.97	4.48	4.19	4.79	4.28
chr7:5529642:5529643:-	protein_coding	ACTB	3.05	2.21	3.73	4.39	2.48	3.64	4.74	2.79	2.14	1.12	4	2.46	3.22	4.08	5	3.31	3.64	2.11	2.52	0.51	2.06	2.76	4.5	2.86	1.28	2.68	3.7	2.59	3.59	4.49	6.23	2.61	1.99	3.26	3.79	0.62	4.62	3.98	2.19	4.86	4.55	3.64	2.65	4.85
chr15:39595403:39595404:+	protein_coding	THBS1	10.5	7.31	5.36	4.98	8.93	6.64	6	5.84	5.33	6.73	7.38	7.47	6.6	6.47	4.15	7.88	8.96	6.91	5.85	7.27	8	9.28	8.33	7.49	8.79	7.83	8.47	7	7.07	5.8	5.05	6.95	6.52	5	6.44	8.72	5.95	3.28	5.11	7.77	8.25	7.35	7.19	8.23
chr15:39595403:39595404:+	protein_coding	FSIP1	10.5	7.31	5.36	4.98	8.93	6.64	6	5.84	5.33	6.73	7.38	7.47	6.6	6.47	4.15	7.88	8.96	6.91	5.85	7.27	8	9.28	8.33	7.49	8.79	7.83	8.47	7	7.07	5.8	5.05	6.95	6.52	5	6.44	8.72	5.95	3.28	5.11	7.77	8.25	7.35	7.19	8.23
chr17:50187926:50187927:-	protein_coding	COL1A1	6.5	5.91	4.88	4.27	2.96	3.98	3.37	3.5	8.25	7.07	6.38	3.79	5.09	3.31	3.82	5.41	4.39	6.56	5.69	5.91	5.99	6.08	7.78	4.55	4.46	3.74	2.96	5.68	3.25	5.61	4.8	4.9	4	5.83	3.82	1.99	6.99	2.31	6.2	6.18	4.76	4.88	5.37	5.97
chr17:50193962:50193963:-	protein_coding	COL1A1	1.82	0.53	0.55	1.1	0.71	0.51	0.58	1.19	2.68	2.7	1.37	1.92	1.28	1.64	3.77	3.18	2.75	1.61	2.6	1.7	1.08	4.32	1.41	1.94	1.63	0	1.47	0.98	1.35	17.13	17.96	15.83	16.16	16.53	17.44	17.7	12.87	16.28	15.36	15.13	16.1	13.75	16.67	18.04
chr5:136080571:136080572:-	vaultRNA	VTRNA2-1	3.06	4.37	3.45	5.36	4.12	2.28	2.6	4.37	3.87	5.08	2.71	1.45	3.91	3.67	2.48	2.96	4.48	3.76	3.59	4.91	2.67	1.59	4.12	3.7	8.51	4.08	8.29	2.84	2.48	4.66	4.78	5.8	3.59	1.68	3.33	2.5	3.2	4.19	4.07	3.38	4.37	4.55	8.7	5.05
chr5:136080571:136080572:-	misc_RNA	RF00006	3.06	4.37	3.45	5.36	4.12	2.28	2.6	4.37	3.87	5.08	2.71	1.45	3.91	3.67	2.48	2.96	4.48	3.76	3.59	4.91	2.67	1.59	4.12	3.7	8.51	4.08	8.29	2.84	2.48	4.66	4.78	5.8	3.59	1.68	3.33	2.5	3.2	4.19	4.07	3.38	4.37	4.55	8.7	5.05
chr7:94427230:94427231:+	protein_coding	COL1A2	2.29	4.35	3.23	4.81	5.93	2.84	2.34	4.62	8.02	3.85	6.81	5.08	7.8	4.76	4	7.14	5.61	4.7	3.61	5.03	5.29	3.09	6.64	6.82	5.96	6.38	3.82	3.16	4.58	5.91	4.64	6.02	4.35	3.86	5.56	7.21	5.32	3.76	5.14	4.58	6.11	5.58	2.55	6.61
chr11:117203130:117203131:+	protein_coding	TAGLN	3.77	5.85	1.99	5.03	2.86	2.67	2.5	4.55	3.98	1.59	4.13	1.77	4.66	1.59	1.28	5.46	4.41	5.14	2.5	7.26	4.12	3.47	3.42	6.85	4.6	1.6	3.95	4.89	1.03	4.19	3.68	5.95	2.5	1.99	5.53	5.77	4.71	2.79	3.33	3.72	2.79	3.06	5.52	5.22
chr7:45920861:45920862:-	protein_coding	IGFBP3	2.94	3.05	0.98	3.16	0	0.94	2.9	0.85	4.02	0	0.97	2.78	1.83	1.38	2.99	2.13	0.84	4.79	1.28	1.32	3.55	1.78	1.23	1.79	1.98	1.8	5.47	2.04	0.93	31.28	35.91	33.53	36.51	30	37.21	34.1	40.43	32.84	30.81	29.22	33.51	29.9	38.5	30.55
chr17:50193961:50193962:-	protein_coding	COL1A1	3.16	0	1.73	2.23	1.49	2.58	1.83	1.24	1.37	2.74	2.13	0	1.3	2.54	0	2.3	2.33	0.84	1.6	2.58	1.69	1.92	0.98	2.51	1.69	1.02	1.48	3.54	1.36	25.23	23.55	17.79	16.77	21.85	25.09	21.27	19.7	22.75	20.7	19.07	23.38	18.77	23.53	21.6
chr7:94425763:94425764:+	protein_coding	COL1A2	4.95	3.21	2.5	3.92	2.11	4.72	4.78	6.14	4.8	3.57	5.49	3.57	8.04	5.38	4.76	5.15	7.73	5.32	6.25	6.42	5.62	6.67	4.13	5.19	4.9	6.42	5.7	3.18	6.71	4.95	5.41	5.38	5.34	6.49	4.52	5.73	4.7	3.26	5.45	5.22	4.26	5.88	7.19	3.92
chr15:39595397:39595398:+	protein_coding	FSIP1	5.36	6.59	6.04	7.22	1.04	5.34	3.41	5.04	5.16	4.35	5.6	4.29	6.79	4.74	6.9	7.48	8.38	6.59	4.58	5.59	5.77	7.51	4.69	6.47	3.64	2.06	2.5	7.3	6.21	3.33	4.88	4.88	5.49	5.88	6.04	3.76	5.15	3.66	4.92	7.64	5.11	6.25	2.29	6.73
chr15:39595397:39595398:+	protein_coding	THBS1	5.36	6.59	6.04	7.22	1.04	5.34	3.41	5.04	5.16	4.35	5.6	4.29	6.79	4.74	6.9	7.48	8.38	6.59	4.58	5.59	5.77	7.51	4.69	6.47	3.64	2.06	2.5	7.3	6.21	3.33	4.88	4.88	5.49	5.88	6.04	3.76	5.15	3.66	4.92	7.64	5.11	6.25	2.29	6.73
chr1:28508572:28508573:+	protein_coding	RCC1	5.22	5.07	3.82	4.95	5.36	5.54	4.23	3	8.07	6.15	3.63	6.38	4.33	5.93	3.85	8.86	6.6	4.5	7.09	6.92	6.03	8.76	6.42	5.83	7.98	7.1	5.29	4.55	6.56	6.44	3.54	5.91	7.04	5.08	5.97	4.43	5.47	6.28	4.67	7.82	5.88	4.7	8.93	5.97
chr1:28508572:28508573:+	processed_transcript	SNHG3	5.22	5.07	3.82	4.95	5.36	5.54	4.23	3	8.07	6.15	3.63	6.38	4.33	5.93	3.85	8.86	6.6	4.5	7.09	6.92	6.03	8.76	6.42	5.83	7.98	7.1	5.29	4.55	6.56	6.44	3.54	5.91	7.04	5.08	5.97	4.43	5.47	6.28	4.67	7.82	5.88	4.7	8.93	5.97
chr1:28508572:28508573:+	snoRNA	SNORA73B	5.22	5.07	3.82	4.95	5.36	5.54	4.23	3	8.07	6.15	3.63	6.38	4.33	5.93	3.85	8.86	6.6	4.5	7.09	6.92	6.03	8.76	6.42	5.83	7.98	7.1	5.29	4.55	6.56	6.44	3.54	5.91	7.04	5.08	5.97	4.43	5.47	6.28	4.67	7.82	5.88	4.7	8.93	5.97
chr10:17229644:17229645:+	protein_coding	VIM	9.92	12.12	6.43	9.8	5.26	9.26	9.56	10.49	12.96	9.09	8.59	5.6	9.7	9.88	5.45	12.15	16.37	11.94	13.64	18.62	12.99	8.56	9.71	12.5	10.99	10.66	8.28	12.17	9.82	13.04	13.36	10.75	14.74	8.42	11.07	9.29	10	7.84	9.97	11.06	9.95	9.9	14.91	11.02
chr10:17229644:17229645:+	antisense	VIM-AS1	9.92	12.12	6.43	9.8	5.26	9.26	9.56	10.49	12.96	9.09	8.59	5.6	9.7	9.88	5.45	12.15	16.37	11.94	13.64	18.62	12.99	8.56	9.71	12.5	10.99	10.66	8.28	12.17	9.82	13.04	13.36	10.75	14.74	8.42	11.07	9.29	10	7.84	9.97	11.06	9.95	9.9	14.91	11.02
chr5:140718948:140718949:+	misc_RNA	VTRNA1-2	5.29	6.85	3.06	5.15	2.76	4.08	4.48	2.6	4.46	2.11	4.02	6.29	3.48	3.59	5.29	3.26	5.61	5.66	2.43	2.98	3.41	3.54	3.93	4.31	4.35	2.69	6.7	1.45	4.74	4.65	2.94	6.48	5.85	3.98	6.03	4.62	3.03	2.87	5.31	6.35	5.31	4.02	3.72	4.46
chr17:42404505:42404506:-	protein_coding	CAVIN1	4.85	3.45	3.82	7.69	3.45	6.06	1.59	3.31	5.3	1.56	3.97	3	5.03	5.49	4.38	5.46	4.09	6.21	3.21	3.77	7.04	5	5.66	5.1	2.82	1.72	6	6.21	4.46	4.02	5.46	5.95	4.17	4.52	6.57	6.57	5.46	5.67	4.66	6.43	4.71	7.07	2.89	4.17
chr16:55479444:55479445:+	protein_coding	MMP2	2.13	2.56	2.48	0.67	4.35	1.55	2.42	5.56	2.67	1.37	3.07	3.06	3.11	3.77	2.96	5.88	2.01	3.55	7.05	2.6	6.12	5.49	3.91	3.72	2.52	1.05	1.56	2.86	3.25	2.5	3.98	5.76	4.51	4	4.82	1.14	4.81	4.85	2.25	4.07	3.92	4.76	2.48	3.94
chr2:215406451:215406452:-	protein_coding	FN1	4.86	4.39	4.76	1.83	0	2.78	2.47	5.71	7.49	2.5	3.85	4.35	3.62	3.54	5.73	4.17	6.08	0.65	5.62	1.14	5.11	0.62	4.32	5.14	2.98	2.22	2.56	1.96	3.85	5.37	4.8	1.18	3.76	4.2	3.57	4.68	6.04	3.87	6.22	5.66	4.71	3.14	2.94	3.37
chrX:154364327:154364328:-	protein_coding	FLNA	7.94	3.76	1.72	3.54	3.26	2.38	2.59	2.42	6.83	4.76	4.51	1.06	4.76	4.96	4.72	4.57	5.97	3.57	5.15	5.96	0.79	6.35	4.38	5.88	2.27	2.83	2.67	3.07	4.26	5.19	0.65	5.29	6.53	2.8	3.93	6.08	4.46	7.69	3.11	5.62	6.6	3.35	4.35	9.38
chr19:12940286:12940287:+	protein_coding	CALR	0.97	3.75	1.63	5	2.5	2.99	0.71	3.05	5.7	3.92	5.59	4.55	3.47	4.69	3.23	3.96	6.32	6.18	5.03	4.49	3.33	4.32	4.86	7.1	2.76	2.38	2.37	3.72	4.4	4.4	1.56	2.63	4.08	2.21	5.12	4.08	6.77	5.56	2.32	5.41	2.53	6.42	5.88	3.18
chr5:181242236:181242237:-	protein_coding	RACK1	1.32	1.22	1.1	2.09	0	0.94	1.82	1.81	1.33	0	2.63	0.91	1.47	0.62	1.31	1.86	2.82	0.55	1.71	0.7	1.33	1.45	0	0.67	0.76	0	2.6	0.49	2.27	7.88	7.62	3.31	1.94	7.01	3.5	5.45	4.64	3.55	6.45	6.85	3.61	4.49	3.03	4.51
chr12:124913447:124913448:-	protein_coding	UBC	6	7.08	3.51	5.46	3.57	4.85	4.59	5.87	7.84	2.86	6.25	4.08	5.77	2.91	5.33	7.1	6.32	5.68	7.98	5.9	5.11	5.22	6.3	7.71	5.08	4.51	2.81	4.06	3.83	5.56	6.27	6.11	4.52	4.13	7.22	4.37	5.6	3.46	6.09	9.13	3.41	4.43	3.05	3.65
chrM:2698:2699:+	Mt_rRNA	MT-RNR2	8.47	5.03	5.84	4.61	3.3	4.35	5.13	4.9	6.51	2.99	6.45	4	6.14	6.01	4.69	4.66	7.38	7.61	6.63	5.17	5.95	5.29	7.79	3.24	5.71	3.64	7.41	7.01	4.26	5.76	6.54	5.53	2.53	6.08	5.36	4.27	4.04	4.38	8.04	8.65	3.3	5.64	2.38	10.1
chr2:189003038:189003039:+	protein_coding	COL3A1	3.01	3.6	6.9	3.21	5.26	3.88	6.51	5.11	6.72	6.52	7.69	4.27	3.98	4.81	2.48	7.27	5.73	5.99	6.78	4.72	2	5.56	5.09	7.63	6.64	3.7	6	5.49	5.19	5.38	4.98	5.67	3.4	3.68	4.47	3.33	4.7	5.3	2.23	5.05	6.08	4.12	4.11	7.55
chr1:161480601:161480602:+	tRNA	chr1.trna54-GlyGCC	84.65	85.78	87.11	88.2	87.27	88.99	89.51	86.64	87.87	88.01	83.99	88.7	86.19	85.03	87.62	85.26	85.68	86.39	85.99	85.6	87.28	85.96	87.79	85.64	87.43	83.6	81.84	80.64	83.33	90.88	91.22	88.11	90.07	86.08	89.53	90.48	89.86	91.13	91.03	88.59	86.54	88.76	87.45	90.2
chrX:154364320:154364321:-	protein_coding	FLNA	2.73	4.96	3	1.94	5.19	6.84	2.83	3.6	4.32	4.17	4.39	2.44	2.68	5.47	3.6	3.92	5.36	6.99	3.15	9.56	4.42	4.42	0.83	4.96	6.9	6	3.79	5	3.23	3.2	4.23	4.7	6.15	4.48	6.06	5.19	6.18	4.17	2.7	4.89	4.66	5.7	4.96	10.23
chrX:154349522:154349523:-	protein_coding	FLNA	2.11	0.8	2.88	4.24	2.53	3.15	3.85	3.03	2.55	3.57	2.96	4.65	3.68	3.62	1.8	4.76	6.92	3.8	4.88	3.68	6.67	5.75	3.45	2.56	2.73	3.16	3.7	2.86	4.79	14.5	12.22	9.33	9.8	13.43	13.94	12.71	14.62	16.3	15.35	11.33	9.78	13.85	17.99	12.12
chr1:153535260:153535261:-	protein_coding	S100A6	3.7	3.65	4.88	7.87	2.74	4.14	5.3	4.17	6.1	1.52	4.4	2.2	1.16	4.47	3.17	4.62	6.98	5.41	4.46	3.79	2.26	3.73	6.82	5.32	5.15	7.46	8.05	5	2.99	7.86	4.61	5	3.76	2.11	5.26	3.01	2.91	7.43	6.2	6.5	5.13	5.06	1.37	7.61
chr14:49853770:49853771:-	misc_RNA	RN7SL3	1.79	1.71	3.08	5.51	3.23	1.26	3.67	3.1	6.3	0	4.64	4.29	5.03	3.03	0	0.99	1.43	4	5.81	5.37	4.62	2.29	3.98	3.05	3.9	3.96	2.65	2.74	4	6.59	6.96	7.36	6.15	4.97	9.33	3.82	6.48	2.65	6.81	6.36	4.23	8.52	6.52	6.28
chr6:29942865:29942866:+	protein_coding	HLA-A	2.07	0.7	2.17	2.29	0	5.42	3.45	2.67	4.4	1.98	3.53	2.68	1.21	2.07	0.7	4.23	3.27	4.66	2.19	1.62	0.56	2.6	2.81	1.54	5.26	0.79	2	2.69	2.78	1.12	2.41	4.15	2.61	4.07	2.83	2.47	5.74	2.16	2.94	3.29	4.95	3.11	4.92	1.98
chr6:29942865:29942866:+	unprocessed_pseudogene	HCG4P5	2.07	0.7	2.17	2.29	0	5.42	3.45	2.67	4.4	1.98	3.53	2.68	1.21	2.07	0.7	4.23	3.27	4.66	2.19	1.62	0.56	2.6	2.81	1.54	5.26	0.79	2	2.69	2.78	1.12	2.41	4.15	2.61	4.07	2.83	2.47	5.74	2.16	2.94	3.29	4.95	3.11	4.92	1.98
chr14:49853853:49853854:-	misc_RNA	RN7SL3	5.71	8.59	11.32	16.67	5.97	8.89	8.27	11.03	4.42	0	13.37	6.38	10.11	10.37	5.56	6.78	7.1	9.09	7.14	7.58	9.63	5.88	11.31	8.84	6.85	3.88	8.18	11.46	11.26	7.22	5	4.24	5.47	5.76	4.19	5.5	11.76	4.55	13	6.38	4.83	4.22	4.86	4.42
chrX:154364319:154364320:-	protein_coding	FLNA	4.72	3.48	2.04	2.94	1.32	5.22	2.97	3.6	3.7	2.78	0.91	5	3.57	1.56	3.7	3.31	6.36	2.82	4.03	4.51	2.73	4.55	7.69	5.17	5.31	5.15	1.55	2.9	3.33	4.96	5.71	6.99	3.43	3.82	5.03	2.22	6.32	2.54	4.9	6.33	3.8	5.32	5.22	3.47
chr2:188999354:188999355:+	protein_coding	COL3A1	9.09	6.22	4.47	6.32	2.94	7.14	3.82	6.05	5.88	1.05	3.94	1.65	4.74	5	6.67	7.87	8.85	7.14	5.21	6.51	5.23	8.59	5.88	8.8	5.56	7.08	8.23	3.12	3.9	5.59	5.2	3.68	3.28	2.84	6.81	0.8	4.41	1.82	5.83	5.42	6.18	4.89	6.78	5.47
chr2:188999491:188999492:+	protein_coding	COL3A1	7.04	3.74	5.49	11.11	5	5.62	4.86	6.47	5.16	6.38	4.3	6.73	4.92	6.25	2.96	4.92	5.61	5.24	3.3	4.85	7.55	4.74	3.78	6.7	7.98	6.19	4.46	4.37	2.1	6.77	5.79	12.12	9.72	6.2	6.25	6.16	6.15	6.02	5.52	4.02	5.85	6.25	4.46	4.84
chr11:75566395:75566396:+	protein_coding	SERPINH1	5.13	5.48	3.39	8.06	2.63	2.11	3.95	6.75	6.38	3.77	6.52	7.14	5.08	4.84	5.94	10.1	9.49	12.95	4.76	8.33	8.13	6.25	8.1	10.84	11.45	4.1	7.58	6	9.42	5.41	7.65	7.93	5.33	7.01	9.55	8	9.43	5.77	7.57	5.62	2.68	5.03	4.42	8.56
chr5:181242197:181242198:-	protein_coding	RACK1	5.07	3.31	4.2	1.91	4.29	3.03	6.5	8.84	3.57	0	6.67	4.08	6.74	5.88	5.65	4.83	9.74	8.24	6.79	6.67	5.3	7.56	5.43	4.26	5.3	8.33	2.11	6.02	4.55	3.03	7.56	5.52	5.93	6.35	5.38	6.25	4.09	3.08	8.51	5.07	2.94	6.17	2.2	8.6
chr1:156115058:156115059:+	protein_coding	LMNA	3.61	7.27	2.22	1.04	1.69	4.55	1.89	2	3.5	1.75	7.55	1.47	1.87	4.72	6.19	4.96	2.13	3.09	7.5	3.12	4.41	4.72	4.71	5.39	5.65	6.14	1.92	4.26	1.49	4.17	3.85	5.73	3.35	4.29	5.08	9.02	4.91	2.05	5.61	6.67	3.68	4.05	4.35	2.81
chr7:5528632:5528633:-	protein_coding	ACTB	5.6	3.93	3.94	6.83	2.63	5.76	4.9	4.64	6.29	1.45	4.74	3.97	3	4.69	3.81	6.49	6.06	3.07	3.95	3.68	4.29	3.03	4.93	5	4.2	2.8	4.24	3.36	4.83	5.98	4.09	4.89	5.88	2.8	6.3	2.68	4.83	2.34	4.11	8.47	5.88	6.84	6.67	4.12
chr19:3982925:3982926:-	protein_coding	EEF2	1.71	3.2	4.86	5.6	4.35	3.52	5.41	2.78	8.27	5.66	2.19	1.09	5.75	5.11	3.74	9.52	5.84	1.91	7.33	4.48	3.05	7.63	6.58	5.22	8.78	2	3.54	4.48	2.74	4.51	4.73	5.49	4.05	3.11	3.11	2.44	2.58	3.31	4.55	5.39	5.06	6.47	4.73	3.55
chr15:39589007:39589008:+	protein_coding	FSIP1	2.94	2.87	0.78	6	3.16	2.74	3.82	6.77	6.44	5.43	3.38	7.14	4.55	5.39	3.05	4.91	5.88	3.76	9.23	5.93	3.77	1.49	4.26	4.92	6.72	2.02	2.22	5.37	4.64	2.83	4.9	5.37	2.76	4	5.52	7.05	5.85	2.1	3.8	5.52	3.61	4.46	2.26	6.86
chr15:39589007:39589008:+	protein_coding	THBS1	2.94	2.87	0.78	6	3.16	2.74	3.82	6.77	6.44	5.43	3.38	7.14	4.55	5.39	3.05	4.91	5.88	3.76	9.23	5.93	3.77	1.49	4.26	4.92	6.72	2.02	2.22	5.37	4.64	2.83	4.9	5.37	2.76	4	5.52	7.05	5.85	2.1	3.8	5.52	3.61	4.46	2.26	6.86
chr5:136054800:136054801:+	protein_coding	TGFBI	5.62	5.02	4.49	6.6	4.31	4.82	3.26	6.15	6.84	6.58	4.27	6.62	7.08	4.62	5.73	4.89	3.7	4.32	3.7	4.6	3.18	8.12	4.46	5.62	6.12	7.32	6.38	6.15	9.04	5.3	5.7	6.13	6.36	5.45	7.14	4.14	5.21	8.24	5.5	8.93	5.88	9.29	5.44	5.7
chr17:77500118:77500119:+	protein_coding	2009-09-01	2.61	1.85	3.03	6	2.56	4.69	7.89	1.92	5	4.55	1.77	0	3	5.98	5.1	4.27	4.13	3.78	2.6	3.92	5.26	4.1	2.48	2.1	5.84	5	2.8	4.05	2.47	2.94	6.25	7.03	4.15	6.33	8.09	6.67	3.88	2.78	3.27	5.35	4.68	5.59	8.4	6.75
chr17:8125783:8125784:+	tRNA	chr17.trna4-GlyGCC	23.53	14.75	20.31	12.16	12.12	16.39	11.76	12.86	6.98	0	17.11	9.68	13.7	12.7	8.33	12.5	16.95	22.86	14.1	23.64	13.16	14.52	11.46	17.35	13.89	17.31	16.39	8.7	14.93	26.19	24.18	23.57	18.47	20	20.23	23.58	16.96	16.88	19.91	19.43	22.58	19.67	24.35	17.28
chr15:72209742:72209743:-	protein_coding	PKM	6.61	2.22	1.74	1.63	1.11	2.24	2.54	2.78	2.7	0	3.76	3.26	1.8	4.26	7.14	4.46	5.66	4.52	3.55	4.38	6.98	3.87	3.5	5.84	3.62	5.22	2.92	4.02	5.92	2.07	4.71	2.6	4.94	3.82	3.47	5.07	4.57	5.88	2.51	5.11	4.24	3.95	3.6	4.47
chr19:3980936:3980937:-	protein_coding	EEF2	1.06	2.94	0.93	0.95	0	0.91	0.95	2.94	2.8	0	1.52	2.78	1.4	4.24	2.94	2.52	0.87	3.45	4.41	4.58	2.96	4.31	2.65	4.65	1.6	2.25	0.93	1.56	1.41	4.58	8.16	8.62	6.32	5	6.55	6.82	8.29	7.8	8.38	11.5	7.28	5.41	4.8	6.38
chr17:50185798:50185799:-	protein_coding	COL1A1	3.05	5.14	2.56	5.26	1.94	6.31	2.65	4.31	3.9	1.45	5.88	3.75	6.06	5.93	4.17	4.25	3.12	4.66	7.1	3.93	4.9	4.51	3.59	3.59	2.6	5.38	6.86	2.38	3.82	3.55	4.98	6.96	3.67	4.02	3.77	4.05	2.94	5.37	6.59	9.04	4.4	5.59	1.87	4.02
chr17:50197014:50197015:-	protein_coding	COL1A1	7.23	9.23	3.18	6.25	5.17	5.11	7.53	6.76	5.33	3.6	6.4	6.32	7.75	7.14	2.47	5.35	6.61	7.35	4.05	5.48	6.51	6.79	5.91	4.81	4.97	6.73	5.07	7.19	5.93	4.32	5.75	5.41	5.36	4.78	6.48	5.85	4.35	6.47	5.93	5.83	7.34	9.09	10.62	6.22
chr1:153535264:153535265:-	protein_coding	S100A6	3.33	6.72	3.54	2.52	1.45	4.88	7.53	7.3	4.79	6.56	6.36	2.5	3.77	6.67	3.48	5.41	6.49	4.97	4.79	3.45	3.31	4.88	4.73	4.68	4.8	4.76	6.06	9.09	2.13	5.43	2.88	6.16	6.06	6.02	6.37	4.24	5.13	5.15	5.19	5.56	6.57	8.7	8.15	5.71
chr1:156114997:156114998:+	protein_coding	LMNA	0	1.55	3.03	0.88	1.96	1.5	0	2.38	5.22	0	2.83	3.75	1.87	4.84	1.89	3.73	3.67	1.74	3.53	3.27	2.14	2.65	4.43	2.99	2.17	2.22	1.49	4.14	6.29	2.7	2.84	1.91	2.7	0.65	3.68	3.54	1.65	0	4.11	2.89	3.33	5.29	3.36	5.03
chr10:17229715:17229716:+	protein_coding	VIM	9.18	2.26	4.42	5.47	1.45	3.94	4.38	3.77	3.87	1.64	5.62	2.22	4.22	2.84	2.78	4.61	3.25	5.84	6.15	4.95	2.59	4.62	4.52	5.49	2.65	4.63	9.24	2.4	3.1	2.05	4.3	5.66	5.67	0	7.91	3.48	7.54	3.25	6.09	5.99	6	5.03	3.97	4.29
chr10:17229715:17229716:+	antisense	VIM-AS1	9.18	2.26	4.42	5.47	1.45	3.94	4.38	3.77	3.87	1.64	5.62	2.22	4.22	2.84	2.78	4.61	3.25	5.84	6.15	4.95	2.59	4.62	4.52	5.49	2.65	4.63	9.24	2.4	3.1	2.05	4.3	5.66	5.67	0	7.91	3.48	7.54	3.25	6.09	5.99	6	5.03	3.97	4.29
chr15:72199544:72199545:-	protein_coding	PKM	3.1	3.66	0.75	6.58	1.37	4.09	4.84	3.62	4.96	0	4.43	3.33	2.48	4	3.25	6.02	4.26	3.53	3.82	1.48	3.23	2.65	2.38	3.5	7.26	1.87	1.4	5.92	3.53	2.96	7.59	5.49	4.58	3.85	1.25	3.03	5	2.34	4.72	3.86	3.94	5.1	4	5
chr5:136080581:136080582:-	vaultRNA	VTRNA2-1	3.55	4.58	1.64	3.97	4.69	2.33	2.68	1.67	2.8	4.65	1.91	1.01	3.57	3.42	3.67	1.75	3.68	2.08	4.41	5.41	3.92	3.61	4.72	3.52	6	2.8	3.03	0.66	2.37	4.51	5.26	6.75	3.73	4.07	6.71	4.82	7.28	7.92	7.78	5.64	4.85	5.1	9.45	5.5
chr5:136080581:136080582:-	misc_RNA	RF00006	3.55	4.58	1.64	3.97	4.69	2.33	2.68	1.67	2.8	4.65	1.91	1.01	3.57	3.42	3.67	1.75	3.68	2.08	4.41	5.41	3.92	3.61	4.72	3.52	6	2.8	3.03	0.66	2.37	4.51	5.26	6.75	3.73	4.07	6.71	4.82	7.28	7.92	7.78	5.64	4.85	5.1	9.45	5.5
chr16:89561295:89561296:+	protein_coding	RPL13	1.94	0	0	5.08	3.39	4.86	1.03	4.55	2.27	0	0	3.53	3.47	2.88	0	0.68	3.51	1.97	1.46	0	1.9	1.9	3.91	0	4.35	0.89	0	1.27	1.4	4.51	1.97	2.52	4.26	4.96	2.99	0.91	5.17	5.6	4.02	3.85	3.65	6.8	3.67	6.06
chrX:154349495:154349496:-	protein_coding	FLNA	5.81	2.88	0	1.11	2.94	2.8	0.83	2.17	3.45	0	1	2.38	3.85	1.68	3.92	5.71	2.48	4.1	6.31	0	2.22	0	1.94	6.06	3.96	2.74	4.12	3.36	2.48	2.83	2.44	2.26	4.08	3.45	2.63	3.16	2.36	0.92	5.92	5.26	6.41	5.71	1.79	3.07
chr19:38724487:38724488:+	protein_coding	ACTN4	1.16	3.81	3.16	2.27	1.54	4.5	2.75	1.96	2.56	0	4.27	1.39	1.82	3.39	4.65	4.61	1.79	4.03	2.86	4.44	2.61	4.46	2.31	4.07	0.72	1.18	3.33	1.53	2.08	0.87	4.17	5	4.6	2.42	7.6	6.4	3.98	0	3.42	5.41	2.03	2.22	3.15	8.28
chr11:75566392:75566393:+	protein_coding	SERPINH1	5.31	6.77	2.88	2.68	1.56	11.2	6.52	10.96	11.24	3.92	5.43	7.41	7.27	4.42	5.49	13.16	11.33	8.16	8.39	11.33	8.26	8.21	13.99	13.3	14.38	8.11	9.02	4.58	6.5	7.41	8.28	10.34	10.29	8.76	14.77	11.71	6.88	6.71	8.48	7.8	6.8	5.06	16.04	8.91
chr2:189007899:189007900:+	protein_coding	COL3A1	5.13	3.85	3.64	5.88	3.57	5.46	4.7	5.53	6.17	8.33	5.83	7.77	5.03	5.82	5.51	4.03	9.27	7.1	6.78	6.49	3.52	2.72	7.05	8.59	3.95	4.55	2.7	3.11	5	3.6	6.88	5.26	5.14	4.76	5.75	4.14	5.76	4.11	3.65	3.47	4.64	4.79	6.8	6.91
chr15:72209799:72209800:-	protein_coding	PKM	4.59	4.41	2.78	5	1.37	6.4	4.55	1.68	5.11	3.28	2.34	1.45	2.19	0.75	3.96	6.52	4.38	3.16	3.11	4.76	4.39	2.36	4	6.85	8	1.69	3.25	2.84	5.97	2.48	1.97	8.11	3.25	3.82	7.65	2.78	5.79	4.32	4.08	3.45	4	8.05	6.25	3.86
chr7:45917405:45917406:-	protein_coding	IGFBP3	2.48	0.72	1.03	1.77	1.14	4.63	2.63	2.25	2.76	0	0	1.98	0.93	2.29	1.74	3.57	2.16	3.94	0	5.81	2.78	1.83	0.79	2.98	2.58	4.71	0.97	0.9	2.94	9.03	11.95	10.39	9.39	8.16	7.59	9.27	8.12	10.53	8.82	8.11	11.66	8.81	7.48	6.59
chr15:39593445:39593446:+	protein_coding	FSIP1	6.09	5.29	2.27	5.52	1.64	3.95	5.11	5.11	6.33	0	7.11	1.25	5.37	3.98	4.03	6.99	7.34	4.51	6.11	4.72	4.27	7.07	3.07	5.13	5.83	5.88	2.96	3.15	3.47	7.41	6.86	4.11	2.78	3.12	7.28	5.17	6.1	3.25	5.61	3.93	4.72	7.07	1.1	7.69
chr15:39593445:39593446:+	protein_coding	THBS1	6.09	5.29	2.27	5.52	1.64	3.95	5.11	5.11	6.33	0	7.11	1.25	5.37	3.98	4.03	6.99	7.34	4.51	6.11	4.72	4.27	7.07	3.07	5.13	5.83	5.88	2.96	3.15	3.47	7.41	6.86	4.11	2.78	3.12	7.28	5.17	6.1	3.25	5.61	3.93	4.72	7.07	1.1	7.69
chr7:94424359:94424360:+	protein_coding	COL1A2	4.44	1.32	1.48	0	0.78	2.65	1.63	0	1.75	1.49	0	0	2.21	0	1.04	2.92	0.74	0	0	1.26	0.74	0	5.23	1.32	0	1.03	0.93	0.69	2.48	4.1	9.13	1.95	7.3	5.16	6.15	7.04	5.67	9.09	5.63	4.09	1.27	3.85	5.05	5.26
chr19:12940313:12940314:+	protein_coding	CALR	2.11	5.08	5.05	5.32	0	1.82	7.03	2.5	7.08	2.22	4.65	0	6.72	5.36	2.04	6.71	4.31	7.43	6.29	5	3.23	3.85	7.97	2.84	4.65	3.64	4.41	0.72	3.05	5.34	4.2	5.65	3.29	5.84	4.82	3.74	5.67	3.88	4.79	5.69	5.15	4.73	5.05	5.88
chrX:154360082:154360083:-	protein_coding	FLNA	2.33	3.26	3.95	1.03	0	2.75	3.96	0	3.45	0	1.83	0	2.78	4.46	2.02	5.29	4.67	7.03	4.48	1.85	2.94	5.15	4.07	3.03	0	2.38	2.7	3.31	3.01	4.67	2	0.87	2.99	4.81	3.73	0.95	5.45	3.6	3.08	7.02	2.04	5.77	1.9	4.79
chr2:189002994:189002995:+	protein_coding	COL3A1	5.37	3.7	3.03	8	6.67	4.81	5.85	4.32	6.05	8.97	4.42	3	6.51	5.39	4.32	6.19	4.64	7.46	6.96	9.04	4.02	6.36	5.24	5.45	7.43	4.42	4.26	6.49	4.58	3.45	4.64	5.77	3.93	5.69	7.01	4.92	2.56	6.94	6.81	6.06	5.34	4.55	3.33	4.17
chrM:2846:2847:+	Mt_rRNA	MT-RNR2	1.02	0.68	2.78	1.89	1.41	2.1	2.68	2.38	5.88	0	1.55	3.85	3.73	2.29	1.56	3.82	2.26	1.36	4.13	3.23	3.05	1.52	2.89	1.37	2.31	3	2.33	2.19	2.1	5.3	2.72	2.44	3.9	4.31	3.01	4.38	2.7	0	3.35	2.7	4.38	5.81	0.8	3.97
chr2:238848607:238848608:+	protein_coding	TWIST2	3.7	1.92	1.08	3.26	0	2.04	3.49	2.33	5.69	1.67	2.82	3.75	1.52	1.64	3.45	4.61	6.77	2.24	1.08	4.42	3.51	2.97	1.72	0.81	3.33	0.97	1.09	0.83	3.62	1.83	3.17	6.4	6.17	5.13	4.49	4.55	6.01	1.72	5.56	1.8	5.26	3.92	3.57	5.52
chr2:36355967:36355968:+	protein_coding	CRIM1	29.76	29.46	18.07	17.07	22.78	22.62	22.41	25	29.45	29.29	36.56	18.18	22	26.71	23.08	30.58	24.55	25.47	26.67	31.68	25	31.5	34.26	28.79	21.74	22.54	22.43	21.09	25.89	25	20.39	21.05	25.93	31.33	27.12	31.3	32.52	25.95	34.85	27.59	25.56	29.14	22.92	38.58
chr17:81823270:81823271:-	protein_coding	MCRIP1	1.33	1.23	5.63	0	5.56	3.8	2.56	2.56	3.7	0	1.28	1.41	4.71	6.41	2.82	6.2	7.08	2.94	2.97	3.57	4.76	3	7.87	3.64	5.83	6.17	2.3	8.06	6.56	3.74	4.88	7.14	4.39	3.36	3.65	5.5	5.36	2.63	4.59	4.82	5.26	4.26	6.77	7.53
chr1:201982820:201982821:+	protein_coding	RNPEP	14.06	21.78	16.39	18.87	14.29	17.07	18.57	20.27	31.97	19.61	26.32	15.56	23.08	21.43	20	33.56	28.57	34.11	22.92	24.39	25.25	27.55	29.6	28.81	34.26	29.76	23.08	24.49	25.71	28.33	27.84	26.17	26.92	18.33	28.68	19.63	33.33	21.7	20.72	26.14	24.03	29.2	26.67	26.67
chr17:42422899:42422900:-	protein_coding	CAVIN1	4.65	0.96	3.26	1	1.56	2.96	1.89	1.53	0.75	2.27	1.83	2.63	6.35	0.86	2.88	0.79	3.85	2.5	2.63	3.06	0	5.45	0.75	4.55	7.41	3.54	1.69	0.81	3.65	3.33	4.24	1.8	6.34	2.78	2.84	4.76	5.99	5.88	4.17	4.49	2.4	5.77	3.45	6.36
chr1:201982819:201982820:+	protein_coding	RNPEP	14.29	20.59	16.39	21.57	12	20.25	17.14	16.9	34.96	18.37	28.57	16.28	26.58	20.79	14.29	31.69	22.12	23.02	26.32	27.2	15.79	29.17	24.19	27.73	31.78	23.17	22.73	30.21	19.63	24.17	28.72	25	24.81	20.34	31.01	20.39	30.28	25.96	28.7	26.97	22.76	35.77	36.07	27.63
chr17:50191420:50191421:-	protein_coding	COL1A1	2.5	3.85	2.41	7.61	2.73	4.95	4.23	5.68	6.02	4	5.44	3.31	7.06	3.28	1.18	3.45	6.62	5.29	3.55	6.06	3.03	7.52	5.43	2.72	2.03	4	4.07	7.75	4.55	3.11	4.38	6.91	5.5	3.68	2.54	3.4	4.2	4.02	5.18	4.65	3.65	7.36	6.25	6.67
chrX:154364624:154364625:-	protein_coding	FLNA	2.38	2.97	1.3	2.6	0	1.06	2.3	3.33	3.28	0	5.66	1.56	1.15	5.05	1.11	8.11	3.53	5	3.48	4	2.56	3.57	3.96	0.96	3.19	3.06	2.48	2.34	4.07	5.77	4.58	3.7	4.27	0.94	3.57	2.3	3.45	4.63	1.61	8.48	4.8	6.21	2.08	4.03
chr16:55479407:55479408:+	protein_coding	MMP2	4	3.45	7.22	1.98	1.3	3.36	3.19	0.88	3.82	3.7	0.92	4	6.99	3.77	1.87	5.92	3.64	1.61	0.92	4.2	4.81	1.94	1.64	1.65	0	1.47	2.3	4.8	2.8	0.84	4.48	2.8	5.52	1.85	2.21	2.11	2.92	5.22	2.14	5.37	4.96	6.15	3.09	4.43
chr10:17229847:17229848:+	protein_coding	VIM	2.47	4.58	0	3.88	0	2.4	6.2	4.35	4.48	3.64	4.17	3.57	5.07	4.31	0	8.96	6.3	4.58	5.08	3.16	4.27	3.94	4.07	4.67	3.88	4.17	1.79	4.76	0	5.17	5	5.04	4.11	6.09	6.94	4.13	4.13	1.64	6.84	5.36	5.15	5.06	3.33	6.54
chr10:17229847:17229848:+	antisense	VIM-AS1	2.47	4.58	0	3.88	0	2.4	6.2	4.35	4.48	3.64	4.17	3.57	5.07	4.31	0	8.96	6.3	4.58	5.08	3.16	4.27	3.94	4.07	4.67	3.88	4.17	1.79	4.76	0	5.17	5	5.04	4.11	6.09	6.94	4.13	4.13	1.64	6.84	5.36	5.15	5.06	3.33	6.54
chr1:153535320:153535321:-	protein_coding	S100A6	1.9	2.88	2.97	2.08	0	4.29	2.04	0	2.88	0	0	0	0.68	0.78	2.22	1.77	2.63	1.2	0.74	1.6	0.86	1.04	4.08	4.4	1.82	2.02	1.71	1.6	1.74	8.66	9.87	11.61	8.21	6.84	7.59	7.08	12.44	10.79	7.85	7.59	5.79	8.76	4.63	8.75
chr2:188995740:188995741:+	protein_coding	COL3A1	3.57	3.26	4.52	1.23	3.39	3.43	4.64	4.23	4.28	5.48	5.03	1.87	4.63	3.98	4.05	6.18	4.74	4.61	4.19	2.88	2.92	7.05	3.85	4.88	3.16	2.13	1.68	1.46	2.24	3.7	2.3	4.83	4.86	5.65	3.76	2.54	5.65	0.75	5.75	4.35	2.61	5.07	2.15	8.23
chr12:106239500:106239501:-	protein_coding	CKAP4	5.06	3.92	4.49	3.41	1.64	4.08	1.98	1.94	3.45	1.69	0.98	0	1.94	0.85	0	2.68	3.06	2.65	2.88	2.25	2.75	3.57	6.25	3.15	0.87	2.38	1.85	1.79	2.8	0.8	2.34	2.44	1.39	0.98	4.23	2.63	4.57	3.33	5.81	4.29	5.71	7.24	2.63	3.45
chr16:55479401:55479402:+	protein_coding	MMP2	1.06	1.75	1	4.3	2.74	6.8	4.65	0	1.45	0	1.85	6.94	2.26	2.91	6.67	6.11	3.85	5.83	6.06	4.24	3.19	4.17	2.91	2.68	5.05	0	2.47	7.34	2.11	5.04	6.5	1.92	2.58	2.11	3.03	2.27	2.41	1.82	1.4	5	4.55	3.12	3	2.61
chr1:201982821:201982822:+	protein_coding	RNPEP	22.03	25.77	14.29	23.08	17.39	17.72	18.18	21.43	35.04	22.45	26.76	18.6	20	22.83	27.42	36.69	25	34.96	28.89	30	24.47	27.17	34.45	29.63	34.31	24.69	24.14	28.42	27.45	33.04	31.18	29	22.95	25	30.25	21.57	27.94	27.72	28.85	31.65	34.96	32.28	32.46	22.7
chr17:81855544:81855545:-	protein_coding	P4HB	5	3.64	1.83	4.35	2.6	3.42	3.85	2.68	5.22	1.59	2.78	0	4.5	5.36	3.7	3.52	4.61	0.86	6.19	2.65	3.19	4.17	4.92	6.45	4	2.44	6.09	2.38	1.6	4.67	2.24	2.31	3.65	5.26	6.02	0.93	2.48	2.73	5.06	7.33	6.67	2.38	7.22	2.99
chr15:39593197:39593198:+	protein_coding	FSIP1	4.35	3.72	3.15	2.88	2.63	3.01	4.38	5.47	6.79	0	5.05	6.9	2.72	5.79	4.58	6.52	6.12	5.56	2.06	1.74	3.39	4.55	3.7	3.85	4.35	4	4.95	3.49	3.33	2.22	5	7.14	4.9	3.41	5.06	3.64	6.07	3.45	4.6	6.08	4.69	2.38	2.5	7.33
chr15:39593197:39593198:+	protein_coding	THBS1	4.35	3.72	3.15	2.88	2.63	3.01	4.38	5.47	6.79	0	5.05	6.9	2.72	5.79	4.58	6.52	6.12	5.56	2.06	1.74	3.39	4.55	3.7	3.85	4.35	4	4.95	3.49	3.33	2.22	5	7.14	4.9	3.41	5.06	3.64	6.07	3.45	4.6	6.08	4.69	2.38	2.5	7.33
chr19:3979889:3979890:-	protein_coding	EEF2	6.94	3.8	1.18	2.78	1.67	5.43	5.19	2.2	7.02	3.85	5.31	1.92	2.13	5.95	6.74	7.69	6.84	6.15	6.86	4.35	3.96	7.14	10.42	5.62	1.16	6.49	2.38	6.19	2.2	5.88	3.97	6.14	6.72	5.71	4.17	4.26	6.25	1.08	5.76	5.63	3.7	7.38	1.9	6.8
chr5:122077907:122077908:-	protein_coding	LOX	10.34	14.02	7.69	6.74	8.24	9.73	10.16	11.01	15.28	10.09	5.6	9.02	10.09	10.16	2.15	16.18	10.11	25	6.12	9.09	8.82	14.14	9.74	15.75	15.67	5.8	6.36	11.21	8.93	14.67	13.58	10.91	10.86	9.76	10.91	12.98	14.35	12.07	8.78	16.13	7.81	12.18	11.49	10.48
chr19:3978085:3978086:-	protein_coding	EEF2	1.3	2.15	2.33	1	1.72	0	0	1.82	4.42	8.33	4.93	1.67	1.5	0	1.98	0	3.41	2.65	2.78	0.88	1.06	1.18	2.56	0.96	1.12	0	0	3.74	0	0	2.88	0.83	2.38	1.83	0.83	1.22	4.6	4.12	2.49	1.46	6.03	3.65	10.42	2.5
chr5:139278850:139278851:+	protein_coding	SIL1	4.44	4.6	3.03	0.97	3.12	0.95	4.26	2.91	6.6	3.77	2.88	1.59	5.83	3.77	1.06	2.91	2.27	3.57	6.12	3	5.88	8.6	5.04	7.83	6.36	4.3	4.67	4.42	4.27	3.94	5.98	4.07	3.36	3.74	3.85	3.7	5.07	4.27	2	4.52	1.72	5.41	4.55	4.48
chr5:139278850:139278851:+	lincRNA	SNHG4	4.44	4.6	3.03	0.97	3.12	0.95	4.26	2.91	6.6	3.77	2.88	1.59	5.83	3.77	1.06	2.91	2.27	3.57	6.12	3	5.88	8.6	5.04	7.83	6.36	4.3	4.67	4.42	4.27	3.94	5.98	4.07	3.36	3.74	3.85	3.7	5.07	4.27	2	4.52	1.72	5.41	4.55	4.48
chr5:139278850:139278851:+	snoRNA	SNORA74A	4.44	4.6	3.03	0.97	3.12	0.95	4.26	2.91	6.6	3.77	2.88	1.59	5.83	3.77	1.06	2.91	2.27	3.57	6.12	3	5.88	8.6	5.04	7.83	6.36	4.3	4.67	4.42	4.27	3.94	5.98	4.07	3.36	3.74	3.85	3.7	5.07	4.27	2	4.52	1.72	5.41	4.55	4.48
chr5:139278850:139278851:+	protein_coding	MATR3	4.44	4.6	3.03	0.97	3.12	0.95	4.26	2.91	6.6	3.77	2.88	1.59	5.83	3.77	1.06	2.91	2.27	3.57	6.12	3	5.88	8.6	5.04	7.83	6.36	4.3	4.67	4.42	4.27	3.94	5.98	4.07	3.36	3.74	3.85	3.7	5.07	4.27	2	4.52	1.72	5.41	4.55	4.48
chr5:168616688:168616689:+	processed_pseudogene	RPL10P9	2.78	7.78	5.19	6.58	6.56	7.95	4.65	2.2	5.22	6.67	8.6	10.17	2.15	9.91	5.62	5.6	5.75	4.76	3.81	7.5	8.33	6.25	5.17	9.28	5.75	4.76	4.05	5.05	2.22	5.61	8.93	10.09	5.22	8.75	7.74	5.26	4.37	2.78	6.43	6.83	7.03	6.45	3.37	5.83
chr19:3979873:3979874:-	protein_coding	EEF2	10	1.3	2.47	0	3.7	5.32	0	2.35	4	1.96	1.98	3.92	2.33	1.37	4.71	0.97	5.47	3.79	2.04	4.95	5.38	3.85	2.22	6.52	2.3	0	4	5.71	1.22	3.26	3.94	6.25	4.2	3.92	4.03	1.04	4.73	0	5.19	3.6	3.1	5.22	2.08	6.34
chr7:94411133:94411134:+	protein_coding	COL1A2	7.26	3.97	7.35	2.8	2.33	4.4	3.82	4.62	7.56	1.56	2.7	5.33	4.48	7.83	4.26	5.36	7.48	5.37	3.17	5.43	2.38	9.01	3.7	4.72	4.13	3.75	3.7	3.88	4.81	4.64	8.39	2.86	5.3	3.7	6.62	3.26	5.17	4.88	4.62	3.08	3.67	10	3.53	4
chr21:8400429:8400430:+	lincRNA	FP236383.1	36.92	36.77	28.89	37.88	18.95	38.69	43.65	38.93	38.11	18.75	34.78	25	34.03	40.99	37.32	31.3	38.3	38.27	33.75	32.56	40	47.06	38.24	40.94	35.14	33.33	25.3	38.61	38.46	43.28	39.55	30	40.91	36.76	35.48	28.24	32.86	36.08	37.96	35.07	29.36	31.68	33.33	37.5
chr6:29942846:29942847:+	protein_coding	HLA-A	1.14	3.37	3.57	2.25	5.41	2.02	4.21	2.35	1.59	1.52	2.75	3.75	0.95	2.15	3.33	3.17	0.88	2.68	4.27	4.55	2.97	2.46	1.85	3.2	3.16	3.95	1.08	3.74	0	4.96	6.36	2.34	2.82	4.35	2.22	0	2.86	6.42	1.4	2.52	3.17	4.32	3.23	5.6
chr6:29942846:29942847:+	unprocessed_pseudogene	HCG4P5	1.14	3.37	3.57	2.25	5.41	2.02	4.21	2.35	1.59	1.52	2.75	3.75	0.95	2.15	3.33	3.17	0.88	2.68	4.27	4.55	2.97	2.46	1.85	3.2	3.16	3.95	1.08	3.74	0	4.96	6.36	2.34	2.82	4.35	2.22	0	2.86	6.42	1.4	2.52	3.17	4.32	3.23	5.6
chr5:168616673:168616674:+	processed_pseudogene	RPL10P9	10.14	6.9	10.81	5.48	3.28	9.2	7.41	7.95	9.65	4.55	7.95	6.9	3.37	6.67	10.47	12.2	5.95	5.71	12.75	10.08	8.42	12.9	8.93	9.57	11.49	3.39	5.56	5.15	7.06	5.83	8.33	7.77	6.11	7.79	8.12	7.69	9.6	8.57	8.27	9.93	8.8	4.2	7.78	6.12
chr7:94405203:94405204:+	protein_coding	COL1A2	6.36	3.01	5.17	9.09	10.98	4.96	6.12	7.32	6.16	8.51	9.09	7.81	5.41	4.55	2.35	6.87	6.02	4.43	8.33	5.51	5.98	7.84	7.3	4.72	3.23	7.32	6.67	3.23	3.54	9.84	6.21	4.55	5.44	5.3	5.77	4.95	6.15	4.72	5.85	6.71	5.17	3.94	5.56	6.4
chr20:58891602:58891603:+	protein_coding	GNAS	1.43	1.32	1.52	0	1.75	2.5	1.64	0	3.12	2	0	0	1.22	1.1	1.67	4.26	0	0.85	0	0	0	0	0	1.55	0	0	0	0	3.75	7.07	4.13	6.73	8.06	10.68	8.06	4.81	5.08	5.83	4.63	9.32	6.4	9.35	5	4.62
chr22:43159267:43159268:+	protein_coding	TSPO	2.94	2.94	5.1	4.17	6.45	1.55	6.32	1.71	6.36	0	3.39	4.23	4.51	5.13	2.94	4.9	3.81	6.61	5.17	3.19	2.11	3.45	2.44	4.42	5.83	2.25	1.94	2.48	2.52	1.94	5.26	0	2.24	4.17	7.38	0	3.49	1.68	4.3	6.1	2.91	1.72	3.09	3.7
chr21:8400444:8400445:+	lincRNA	FP236383.1	38.1	29.37	24.71	28.12	12.84	28.03	32.46	25.6	28.57	17.32	34.07	12.5	26.43	30.97	27.01	27.64	26.37	34.21	31.58	22.41	29.79	34.18	31.71	30.77	39.09	30.51	29.49	30.53	32.09	23.08	25.83	24.49	28.06	26.15	22.76	21.05	23.44	21.35	26.4	21.09	27.18	26.04	22.95	27.91
chr21:8400442:8400443:+	lincRNA	FP236383.1	36.51	32.17	19.54	32.31	13.42	31.82	38.6	30.4	28	17.88	38.52	12.5	28.37	32.26	29.41	27.64	29.67	35.53	29.87	25	27.37	34.18	29.27	31.4	36.36	32.2	32.05	29.47	37.04	28.79	27.87	18.37	27.86	26.15	21.92	23.38	22.8	23.33	26.4	18.75	26.21	17.71	26.23	32.56
chr21:8400441:8400442:+	lincRNA	FP236383.1	20.63	22.54	10.34	20	7.43	19.08	15.79	13.71	18.48	10	18.18	6.85	12.06	16.77	10.22	15.45	21.98	18.18	20.78	13.22	20	17.72	16.46	17.36	19.09	20	20.51	14.58	13.24	13.64	15.32	12.24	11.43	18.46	13.01	12.99	12.44	13.19	13.39	10.94	18.45	17.71	9.84	19.77
chr7:101128431:101128432:+	protein_coding	SERPINE1	3.92	8.8	3.67	5.93	3.8	1.56	4.35	3.45	6.47	2.33	6.47	2.44	5.77	3.2	6.73	8.41	8.4	4.27	5.69	4.04	5.15	5.13	6.98	8.55	4.81	4.29	3.74	3.52	3.06	5.32	4.69	5.77	4.76	3.23	7.56	1.32	6.13	4	5	7.19	4.85	6.67	6.25	6.71
chr2:130337139:130337140:-	tRNA	chr2.trna18-GluTTC	4.76	0	0	0	0	0	4.55	0	4.35	0	0		0	0	0	10.81	1.85	4.94	1.79	3.37	0	3.92	0	4	1.41	2.38	2.5	2.38	0	8.9	13.81	14.71	10.14	11.97	11.11	10.29	9.09	5.62	9.84	12.23	13.38	9.02	16.39	9.42
chr9:35685473:35685474:-	protein_coding	TPM2	4.92	3.85	1.45	2.56	1.89	2.33	0	3.26	9.9	0	2.47	1.82	3.49	4.65	1.27	3.19	7.74	5.05	4.94	0	1.25	1.11	1.18	0.98	1.19	3.95	2.47	3.19	2.17	3.06	3.19	5.26	7.45	2.5	1.85	2.13	6.61	0	5.7	5.95	4.55	5.62	5.26	5.47
chr21:8400446:8400447:+	lincRNA	FP236383.1	45.16	42.96	35.71	36.92	44.44	40.91	31.58	38.71	36.86	43.43	38.81	43.4	35.97	33.77	26.47	41.32	53.33	42.11	28.95	33.91	39.13	41.77	42.33	36.52	43.12	44.83	43.59	36.17	46.97	32.81	35	32.61	39.13	43.08	31.72	38.67	44.44	30.68	34.68	32.54	33.33	31.18	35	41.86
chr19:48616173:48616174:-	protein_coding	RPL18	1.37	1.15	2.7	3.3	2.04	4.08	1.15	0	1.94	3.23	6.42	1.89	4.26	3.92	0	4.3	2.65	2.04	4.81	2.56	3.06	3.95	2.83	1.8	2.83	2.35	0.99	3.16	2.25	1.94	1.96	6.86	1.72	4.26	1.61	3.57	4.9	2.41	3.68	5.22	3.88	6.52	0	5.34
chr2:189008074:189008075:+	protein_coding	COL3A1	2.63	5.63	3.82	3.06	7.45	5.67	4.63	4.1	9.32	3.03	3.25	2.7	4.17	1.49	2.04	5.88	5.5	5.26	1.77	4.88	10.08	5	4.92	9.52	4.13	2.63	8.33	2.91	4.49	4.59	2.5	5.71	5.38	8.33	8	4.59	5.63	4.26	5.6	6.35	5.04	3.31	4.42	2.17
chr5:151662872:151662873:-	protein_coding	SPARC	4.42	6.38	6.11	4.38	1.49	5.26	3.19	3.97	2.97	0	4.47	1.22	4.19	4.51	4.17	5.41	4.81	4.27	5.36	6.52	1.75	1.18	5.77	5.04	3.19	7.04	2.91	0.86	2.8	0	2.05	4.65	4.51	2.35	6.85	2.27	4.27	2.61	2.99	4.11	3.64	6.5	5.88	8.33
chr2:130337150:130337151:-	tRNA	chr2.trna18-GluTTC	19.05	5.88	20	0	14.29	23.53	0	12.5	17.39	14.29	9.09		0	18.75	0	16.44	21.15	11.39	23.64	31.76	18.18	13.73	23.08	23.94	13.24	21.43	10.81	15.38	23.91	86.11	87.29	90.2	87.59	85	86.52	87.22	88.37	91.01	88.52	87.97	85	86.78	90.16	86.86
chr2:130337152:130337153:-	tRNA	chr2.trna18-GluTTC	19.05	23.53	20	11.11	33.33	29.41	14.29	71.43	21.74	14.29	30		0	18.75	5.56	18.84	12	18.18	18.52	11.9	5	16.67	18	17.65	20.31	15	5.56	13.89	17.78	71.43	76.97	73	75.52	71.22	68.24	69.17	74.42	68.97	76.67	72.31	71.22	69.49	72.5	71.85
chr22:43159321:43159322:+	protein_coding	TSPO	5	1.98	0	1.96	3.51	0.75	3.16	0.93	4	0	4.65	4.05	3.7	3.6	3.41	6.32	2.78	5.77	4.35	1.39	0	4.6	1.71	6.82	2.33	2.15	0.88	0	5.56	3.03	0.88	1.83	4.21	4.17	1.09	2.78	4.19	1.22	3.98	5.56	1.06	3.48	3.61	5
chr21:8213325:8213326:+	lincRNA	FP671120.1	4.44	8.11	2.38	2.56	3.85	3.92	0	11.76	4.55	5.88	2.17	2.44	4.08	0	0	1.54	5.36	6.45	4.48	2.56	4.35	6.12	4	1.28	1.64	4.65	4	3.08	0	1.15	3.9	5.26	4.44	9	5.26	7.69	1.1	4	5.61	5.41	6.32	1.12	2.44	5.6
chr15:39582430:39582431:+	protein_coding	THBS1	4.3	2.4	3.57	2.53	2.94	4.26	4.76	2.7	4.55	0	2.38	1.33	4.29	3.42	4.26	8.7	2.33	2.11	1.06	5.75	5.43	2.02	2.38	3.26	1.94	5.48	1.15	2.17	1.05	4.85	2.5	1.92	4.62	2.47	5.56	5.05	2.41	1.92	5.26	4.29	5.08	6.94	3.19	3.52
chr7:125034266:125034267:+	antisense	POT1-AS1	1.3	5	6.02	1.2	4.17	6.19	1.14	1.19	6	0	3.49	0	1.16	6.38	6.67	3.92	5.56	5.93	6.73	3.49	2.53	1.27	6.98	0.96	4.41	3.85	3.03	4	7.69	4.4	1.3	3.23	1.18	3.75	3	2.7	1.56	5.43	5.47	6.98	5.15	5.41	5.19	5.97
chr7:125034266:125034267:+	processed_pseudogene	EEF1GP1	1.3	5	6.02	1.2	4.17	6.19	1.14	1.19	6	0	3.49	0	1.16	6.38	6.67	3.92	5.56	5.93	6.73	3.49	2.53	1.27	6.98	0.96	4.41	3.85	3.03	4	7.69	4.4	1.3	3.23	1.18	3.75	3	2.7	1.56	5.43	5.47	6.98	5.15	5.41	5.19	5.97
chr15:72199530:72199531:-	protein_coding	PKM	7.69	5.41	3.3	8.33	2.22	5.74	2.17	5.5	6.9	6.06	6.58	7.81	4.13	10.53	2.7	10.19	6.36	7.44	9.35	9.41	2.53	8.45	4.03	6.03	5.88	3.66	6.8	3.28	5.83	2.06	2.7	6.03	1.08	4.11	5.56	5.08	9.03	8.51	5.63	7.69	7.37	4.81	8.05	3.31
chr11:62841663:62841664:-	protein_coding	WDR74	1.89	8.96	4	5	5.71	3.75	8.7	6.52	8.75	2.78	11.29	3.23	10.71	2.9	3.23	11.65	4.23	4.17	8.7	5.94	3.7	12.12	4.04	14.06	8.86	8.33	3.28	6.59	3.33	7.41	5.93	7.62	7.03	7.79	8.33	5.56	6.51	4.92	8.79	8.77	4.26	10.34	5.49	4.94
chr11:62841663:62841664:-	snRNA	RNU2-2P	1.89	8.96	4	5	5.71	3.75	8.7	6.52	8.75	2.78	11.29	3.23	10.71	2.9	3.23	11.65	4.23	4.17	8.7	5.94	3.7	12.12	4.04	14.06	8.86	8.33	3.28	6.59	3.33	7.41	5.93	7.62	7.03	7.79	8.33	5.56	6.51	4.92	8.79	8.77	4.26	10.34	5.49	4.94
chr5:136055737:136055738:+	protein_coding	TGFBI	15.69	14.18	10.58	14.66	8.97	10.45	10	12.5	15.44	3.7	13.38	9.33	12.75	13.93	11.71	15.38	14.43	11.71	13.46	10.75	16.16	15.83	11.02	16.33	13.19	10.96	11.7	9.52	10.47	14.47	15	12.7	12.17	8.11	11.35	11.9	10.24	11.32	13.79	10.81	8.33	15.38	11.76	11.48
chr19:18569182:18569183:+	antisense	AC005253.2	0	1.19	0	3.85	1.82	1.15	1.32	1.49	3.77	1.67	5.49	7.35	1.39	1.1	2.53	4.96	5.56	3.64	3	1.96	1	0	4.81	1.09	2.27	3.95	2.33	4.55	0.93	3.16	2.68	5.77	5.36	6	2.33	3.33	3.25	4.21	2.78	5.6	5.45	3.28	1.09	3.74
chr19:18569182:18569183:+	protein_coding	KXD1	0	1.19	0	3.85	1.82	1.15	1.32	1.49	3.77	1.67	5.49	7.35	1.39	1.1	2.53	4.96	5.56	3.64	3	1.96	1	0	4.81	1.09	2.27	3.95	2.33	4.55	0.93	3.16	2.68	5.77	5.36	6	2.33	3.33	3.25	4.21	2.78	5.6	5.45	3.28	1.09	3.74
chr4:57109964:57109965:-	protein_coding	IGFBP7	4.76	2.63	1.94	2.41	0	5.05	1.06	4.71	2.65	0	3.54	1.79	3	1.14	0	4.32	2.15	2.36	2.02	1.98	0	2.13	5.36	5.79	1.82	3.85	5.05	1.79	1.77	3.06	2.2	1.04	4.08	0.99	1.96	1.14	4.2	1.98	1.65	4.8	4.49	0.97	4.6	5.43
chr4:57109964:57109965:-	antisense	IGFBP7-AS1	4.76	2.63	1.94	2.41	0	5.05	1.06	4.71	2.65	0	3.54	1.79	3	1.14	0	4.32	2.15	2.36	2.02	1.98	0	2.13	5.36	5.79	1.82	3.85	5.05	1.79	1.77	3.06	2.2	1.04	4.08	0.99	1.96	1.14	4.2	1.98	1.65	4.8	4.49	0.97	4.6	5.43
chr2:189010769:189010770:+	protein_coding	COL3A1	2.7	3.82	2.83	0.86	1	1.55	1.74	3.31	7.19	1.61	2.05	2.5	2.82	4.05	4.07	7.27	4.2	3.5	3.2	3.82	1.67	2.38	2.67	3.8	3.12	2.35	2.86	1.65	2.04	1.92	1.84	2.9	2.94	0	5.3	3.51	2.19	3.64	2.96	3.82	6.84	3.62	3.12	4.58
chr7:106660286:106660287:-	sense_overlapping	AC004917.1	4.17	0	0	1.59	0	1.72	2.47	3.75	1.98	2.22	3.9	1.72	2.5	2.35	1.37	2.31	5.06	2.17	5.56	2.41	3.7	0	5.56	3.16	3.66	3.85	4.04	4.26	2.17	0.95	3.77	2.17	2.29	1.06	3.54	1.04	1.8	2.22	1.8	4.88	1.83	2.44	4.26	5.08
chr7:106660286:106660287:-	protein_coding	CCDC71L	4.17	0	0	1.59	0	1.72	2.47	3.75	1.98	2.22	3.9	1.72	2.5	2.35	1.37	2.31	5.06	2.17	5.56	2.41	3.7	0	5.56	3.16	3.66	3.85	4.04	4.26	2.17	0.95	3.77	2.17	2.29	1.06	3.54	1.04	1.8	2.22	1.8	4.88	1.83	2.44	4.26	5.08
chr21:46125984:46125985:+	protein_coding	COL6A2	3.26	4.85	1.08	4	4.11	1.79	2.73	1.82	2.99	5.26	0	1.54	3	2.02	2.22	3.15	2.56	1.67	3.12	1.77	4.4	2	4.31	0	1.06	2.63	2.33	1.94	4.9	1.83	2.47	3.1	2.03	1.04	1.43	1.92	3.89	0.96	2.61	6.62	0.93	3.7	1.1	5.22
chr7:94426035:94426036:+	protein_coding	COL1A2	7.92	4.8	4.4	10.64	2.86	3.51	5.1	3.64	7.52	0	5.13	10.87	3.19	5.41	5.63	5.97	6.48	4.67	6.48	6.32	4.08	3.88	2.34	9.17	7.23	3.51	2.82	3.75	5.81	3.06	6.67	5.5	3.73	1.11	4.03	5.88	4.52	5.83	3.68	7.69	2.2	6.52	4.29	4.76
chr16:89560967:89560968:+	protein_coding	RPL13	0	0	0	1.1	2.44	1.92	0	3.23	1.27	3.85	0.95	1.67	2.22	3.75	1.89	1.41	2.97	2.22	4.12	1.19	4	0	2.8	4.4	1.43	1.75	1.39	3.85	1.3	7.45	7.34	6.45	6.9	4.71	5.19	3.12	4.29	5.06	6.32	6.98	5.81	3.75	5.56	6.62
chrX:154366389:154366390:-	protein_coding	FLNA	1.45	1.23	1.54	3.85	5.66	3.8	1.35	0	6.49	0	1.04	1.79	4.26	3.61	2.99	3.61	1.16	4.04	7.53	1.35	3.8	1.61	1.22	1.12	2.78	2.82	2.6	2	1.19	4.76	3.16	4.76	1.18	5.75	3.23	0	2.78	1.2	3.39	7.41	1.06	3.03	1.19	4.59
chr4:57109922:57109923:-	protein_coding	IGFBP7	0	2.97	2.35	1.49	0	2.35	3.85	1.09	0.95	0	1	0	2.15	2.22	5.71	3.82	5.21	5.71	0	2.08	4.04	1.16	3.74	0.98	0	0	1.14	3.85	2.13	12.87	11.49	8.91	9.89	12.94	12.61	12.99	14.15	10.78	11.57	10.66	12.12	14	9.78	6.9
chr4:57109922:57109923:-	antisense	IGFBP7-AS1	0	2.97	2.35	1.49	0	2.35	3.85	1.09	0.95	0	1	0	2.15	2.22	5.71	3.82	5.21	5.71	0	2.08	4.04	1.16	3.74	0.98	0	0	1.14	3.85	2.13	12.87	11.49	8.91	9.89	12.94	12.61	12.99	14.15	10.78	11.57	10.66	12.12	14	9.78	6.9
chr17:50193030:50193031:-	protein_coding	COL1A1	9.4	7.34	5.43	4.55	9.33	4.46	8.16	7.27	13.29	12.5	5.45	12.12	3.6	6.59	6.9	12	7.09	7.45	12.88	8.8	6.78	9.02	11.04	7.74	6.17	8.82	1.12	2.5	8.57	6.42	12.61	7.53	9.52	7.69	8.75	5.21	7.07	4.76	6.09	5.41	9.78	9.17	7.79	7.63
chr15:72199527:72199528:-	protein_coding	PKM	1.14	2.78	3.12	1.08	0	0.81	1.1	4.76	1.16	0	3.47	1.61	2.7	0.92	0	4.85	1.85	0	0.9	3.75	3.9	1.39	2.61	0.88	0	1.32	2	3.31	3.48	2.04	5.66	4.5	4.4	2.78	4.72	3.57	0	1.11	3.47	0.73	3.26	2.94	2.5	6.67
chr2:215428289:215428290:-	protein_coding	FN1	1.23	6.03	4.6	0	0	2.73	3.61	6.45	1.27	4.44	0.96	1.75	0.86	2.86	1.05	7.87	3.37	6.86	4.65	2.08	2.25	4.55	3.6	0.91	1.96	0	3.06	1.03	3.8	4.76	6.57	1.85	5.13	1.3	2.92	1.82	2.13	0.98	3.76	4.26	4.17	2.88	2.2	2.44
chr7:94417729:94417730:+	protein_coding	COL1A2	4.41	3.12	9.72	3.61	5.17	6.67	2.47	6.41	5.88	6.98	5	4.76	9.21	4.4	12.7	7.14	5.36	7.78	7.89	9.68	9.09	6.67	6.33	6.73	8.75	9.62	5.19	5.88	4.11	5.63	6.67	4.65	4.35	4.4	7.14	3.49	6.06	6.49	4.35	8.18	6.25	3.88	5.48	9.24
chr15:39593421:39593422:+	protein_coding	FSIP1	2.53	3.2	2.86	1.05	0	6.14	1.01	1.09	3.06	0	3.45	0	4.72	1.61	4.59	6.84	4.94	3.37	0	4.71	0	0	7.44	3.7	0	0	1.16	8.33	0.96	3.66	3.52	3.74	1.54	2.78	5.97	1.28	3.98	2.17	3.09	6.38	3.41	4.46	1.89	4.69
chr15:39593421:39593422:+	protein_coding	THBS1	2.53	3.2	2.86	1.05	0	6.14	1.01	1.09	3.06	0	3.45	0	4.72	1.61	4.59	6.84	4.94	3.37	0	4.71	0	0	7.44	3.7	0	0	1.16	8.33	0.96	3.66	3.52	3.74	1.54	2.78	5.97	1.28	3.98	2.17	3.09	6.38	3.41	4.46	1.89	4.69
chr1:156137703:156137704:+	protein_coding	LMNA	4.62	3.61	5.63	1.49	0	6.1	5.19	5.17	6.9	0	3.92	0	4.62	6.41	3.77	2.3	5.06	4.67	6.67	3.41	5.56	3.45	4	6	1.05	1.59	1.37	1.25	0	2.78	4.5	4.08	2.54	3.53	3.12	4.26	3.57	3.75	0.95	4.9	0.87	1.96	4.44	6.52
chr1:28508690:28508691:+	protein_coding	RCC1	1.56	3.28	1.41	3.81	1.85	6.67	2.82	5.26	0	0	5.26	3.92	0.9	4.65	3.08	3.17	2.86	5.19	5.81	6.9	5.19	6.67	2.68	1.41	6.17	5	1.69	2.74	2.33	3.37	4.9	2.25	3.61	4.17	4.95	6.78	7.6	0	8.8	7.41	1.43	2.22	1.39	4.04
chr1:28508690:28508691:+	processed_transcript	SNHG3	1.56	3.28	1.41	3.81	1.85	6.67	2.82	5.26	0	0	5.26	3.92	0.9	4.65	3.08	3.17	2.86	5.19	5.81	6.9	5.19	6.67	2.68	1.41	6.17	5	1.69	2.74	2.33	3.37	4.9	2.25	3.61	4.17	4.95	6.78	7.6	0	8.8	7.41	1.43	2.22	1.39	4.04
chr1:28508690:28508691:+	snoRNA	SNORA73B	1.56	3.28	1.41	3.81	1.85	6.67	2.82	5.26	0	0	5.26	3.92	0.9	4.65	3.08	3.17	2.86	5.19	5.81	6.9	5.19	6.67	2.68	1.41	6.17	5	1.69	2.74	2.33	3.37	4.9	2.25	3.61	4.17	4.95	6.78	7.6	0	8.8	7.41	1.43	2.22	1.39	4.04
chr18:74390225:74390226:-	processed_pseudogene	FAUP1	2.74	3.45	3.49	3.19	3.7	7.14	0	7.61	4	2	2	3.64	5.71	3.37	1.14	5.05	4.2	2.97	4.49	2.2	5.1	1.06	2.44	3.94	3.26	2.7	1.18	4.3	4.6	3.12	4.46	5.88	6.78	4.12	6.15	6.19	6.62	7.29	7.94	5.26	5	7.87	4.82	6.43
chr14:68979199:68979200:-	protein_coding	ACTN1	1.64	2.47	3.33	4.48	3.64	5.88	0	4.23	5.26	4.44	1.35	9.8	0	5.33	1.85	4.95	5.48	3.03	5.88	5	3.9	7.59	2.9	4.65	3.53	3.51	3.85	5.68	5.75	2.6	7.14	5.62	2.88	6.17	6.19	5.88	6.6	2.3	3.42	7.62	3.85	6.09	5.48	4.9
chrX:154364675:154364676:-	protein_coding	FLNA	2.99	1.49	1.47	0	0	0	3.7	2.5	3.95	0	3.3	1.72	2.5	4.23	1.47	3.09	2.3	0	2.5	1.02	2.99	4.11	2.41	0	1.33	1.45	5.77	0.96	4.04	3.26	3.23	3.33	2.38	3.09	2.04	2.67	2.88	0	4.27	5.83	2.15	3.45	2.53	3.36
chr7:94412586:94412587:+	protein_coding	COL1A2	4.95	5.71	4.9	4.76	3.45	5.43	7.63	7.08	3.79	0	7.14	3.39	11.63	3.75	5	1.99	5.26	5.48	7.03	5.56	5.65	4.84	9.91	4.79	1.85	7.04	1.22	4.46	6	3.92	3.62	1.69	3.88	6.25	6.2	2.5	7.19	6.06	8.99	5.36	5.38	0.85	2.53	4.88
chr9:35689733:35689734:-	protein_coding	TPM2	4.26	1.75	5.8	1.47	5.13	3.08	4.29	9.59	6.1	3.33	0	2.7	3.08	1.43	0	1.67	5.97	2.53	1.41	0	1.43	4.23	3.49	4.04	1.67	1.64	3.85	1.52	1.33	3.33	4.35	3.33	1.22	3.49	3.06	1.23	3.49	7.69	4.27	3.81	4.12	4.04	3.7	4.46
chr13:48233287:48233288:+	protein_coding	ITM2B	4.17	3.36	1.02	0	0	5.56	0	2.2	2.61	0	2.96	3.49	1.82	0.81	1.87	0.89	4.4	4.24	1.05	1.43	2.63	0.88	2.5	4.2	0.93	0	3.33	3.28	3	1.1	6.96	3.3	1.92	2.94	2.52	3.75	3.33	1.23	1.54	3.74	5.61	4.72	3.53	3.33
chr7:94410521:94410522:+	protein_coding	COL1A2	5.61	3.05	1.1	3.77	11.11	3.33	5.32	3.64	3.8	10.42	2.91	0	2.56	4.42	6.17	2.14	8.18	7.04	5.04	2.38	4.9	3.54	5.65	5.6	6.19	3.57	3.9	3.6	2.41	4.03	4.92	2.19	1.86	5.94	5	2.38	3.52	1.71	3.75	6.8	3.16	5.22	4.23	5.98
chr17:50194619:50194620:-	protein_coding	COL1A1	10	8.13	5.48	10.98	4.62	6.67	6.25	8.14	9.52	10.45	4.29	8.2	10.45	8.33	5.36	8.89	4.81	8.33	5.74	3.45	4.21	11.34	8.33	7.84	4.49	11.11	3.9	3.85	9.52	9.18	5.59	6.78	7.23	5.15	7.52	7.55	7.25	3.7	9.09	8	6.73	10.08	7.27	5.05
chr17:81511353:81511354:-	protein_coding	ACTG1	6.98	2.94	2.08	4.3	4.55	5.43	8.33	1.98	9.01	6.9	9.91	6.12	5.88	8.7	2.94	4.17	8.25	6.42	5.31	6.19	7.45	8.33	8.4	6.36	7.77	7.35	2.86	4.08	4.5	4.85	4.79	8.26	6.45	6.42	6.15	4.55	3.33	2.48	4.89	6.98	5.45	5.77	6.41	4.32
chr6:27605717:27605718:-	tRNA	chr6.trna145-LeuCAA	0	4	6.25	3.33	5.88	4.35	0	0	4.17	0	1.56	3.57	5.88	0	7.84	6.25	4.88	3.7	0	4.55	0	0	0	5.41	0	5.88	3.45	2.86	0	1.96	2	3.03	3.64	3.28	0	2.78	3.92	6.12	1.54	4.13	3.96	4.81	8.6	3.42
chr6:113857799:113857800:+	protein_coding	MARCKS	5.56	3.33	4.76	2.2	4.35	3.96	4.76	3.3	9.65	1.64	1.25	7.27	1.16	4.55	1.28	4.55	5.81	4.35	3.75	3.08	2.15	3.88	7.07	2.52	0.91	5.56	2.25	2.06	2.11	0	1.19	4.12	9.8	2.82	3.67	5.33	1.67	1.35	2.34	3.36	1.16	3.48	5.81	3.97
chr21:8400450:8400451:+	lincRNA	FP236383.1	52.83	49.59	38.81	43.4	60.48	53.27	43.02	43.4	41.48	53.29	55.86	60	44.35	42.98	46.22	49.56	59.49	48.44	39.34	47.37	41.89	46.27	46.67	45.92	53.19	50.98	49.28	42.31	47.46	43.75	44.33	41.46	43.7	44.44	51.24	47.06	50.66	38.57	41	46.36	41.76	41.77	52	43.84
chr10:33186306:33186307:-	protein_coding	NRP1	1.35	5.83	0	0	0	2.3	2.35	4.94	2.4	0	1.23	3.12	0	1.9	5.41	3.73	3.9	5.75	3.16	5.62	1.15	3.3	2.6	9.84	3.03	1.49	1.15	3.09	4.4	2.82	0.97	6.98	1.83	3.12	1.9	0	3.96	3.45	4.9	7.02	2.86	4	4.35	2.08
chr19:48616182:48616183:-	protein_coding	RPL18	10.71	2.86	6.56	5.71	2.44	4.65	0	0	3.61	0	4.35	6.67	2.7	6.1	3.45	3.95	2.25	6.02	4.44	3.03	2.53	1.75	2.47	4.71	4.82	5.48	6.17	3.61	1.56	3.75	4.49	1.2	5.26	3.66	7.37	3.03	4.27	1.52	1.72	4.72	4.76	1.27	8.11	3.57
chr10:17233868:17233869:+	antisense	AL133415.1	1.41	0.97	3.57	1.25	2.17	1.85	2.27	1.22	2.35	3.12	0.85	0	2	0.95	0	0.93	0	5.38	3.33	6.49	0	3.66	6.9	5.56	1.11	1.59	2.78	0	0	3.12	2.86	3.88	1.9	3.49	3.42	1.23	3.21	1.94	2.78	3.81	3.92	3.85	1.2	4.48
chr10:17233868:17233869:+	protein_coding	VIM	1.41	0.97	3.57	1.25	2.17	1.85	2.27	1.22	2.35	3.12	0.85	0	2	0.95	0	0.93	0	5.38	3.33	6.49	0	3.66	6.9	5.56	1.11	1.59	2.78	0	0	3.12	2.86	3.88	1.9	3.49	3.42	1.23	3.21	1.94	2.78	3.81	3.92	3.85	1.2	4.48
chrX:154367935:154367936:-	protein_coding	FLNA	1.56	0	0	1.92	0	0	0	0	1.15	0	1.04	0	1.41	3.53	0	1.15	5.15	1.16	4.11	0	1.56	0	0	0	0	0	1.28	0	3.57	4.55	4.21	5.95	8.6	7.41	4.08	5	4.08	3.41	3.81	12.07	3.12	3.54	4.76	7.34
chr5:151664135:151664136:-	protein_coding	SPARC	4.4	0	3.23	6.25	3.75	1.83	1.43	3.88	2.4	7.32	4.65	2.9	4.72	0.96	3.3	4.46	8.16	4.55	2.97	1.27	5.26	6.98	3.19	2.15	2.88	1.49	1.96	3.85	3.37	0	6.82	7.14	5.88	1.47	1.72	3.75	3.17	4.55	3.64	6.4	6.25	5.26	3.9	4.63
chr2:189006439:189006440:+	protein_coding	COL3A1	3.61	6.31	9.28	6.03	8.7	8.33	7.37	7.63	6.11	2.56	6.87	4.48	7.46	8.4	4.55	9.16	7.5	7.5	10.78	7	8.6	6.25	11.54	9.52	3.03	4.92	6.85	6	5.63	10.26	6.8	8.24	7.29	4.35	8.53	7.79	11.86	5.32	7.21	9.47	5.68	6	7.84	7.83
chr11:117204251:117204252:+	protein_coding	TAGLN	5.21	2.75	4.3	7.83	2.7	4.92	1.09	4.9	5.74	3.45	3.05	5.48	6.92	4	2	9.68	6.67	2.46	2.13	5.26	1.85	2.2	2.46	2.78	3.06	2.3	4.88	5.81	4.95	2	4.49	0.98	5.04	0	7.14	3.57	6.67	2.15	5.56	4.35	4.81	3.57	7.53	4.13
chr21:8401735:8401736:+	lincRNA	FP236383.1	36.84	19.51	25.58	10	20.54	17.14	23.68	26.15	27.03	18.63	19.4	18.4	19.4	15.38	19.44	22.79	18.97	11.76	29.23	16.13	18.97	22.5	18.57	18.75	31.75	28.26	19.3	10.45	16.95	10.71	15.65	26.92	20.41	17.02	26.25	14.75	17.24	22.67	23.29	14.74	19.75	35.44	24.44	28.12
chr9:86422959:86422960:-	snRNA	RNU2-36P	3.66	5	14.49	7.77	1.82	8.82	4.41	4.35	9.2	6.98	4.82	0	3.08	6.15	4	4.3	4.17	8.76	4.08	4.21	7.32	3.66	3.16	7.84	2.3	4.48	0	6.82	4.6	6.38	5.13	3.82	5.32	3.49	10	3.7	4.94	5.06	5.43	6.2	6.25	4.9	7.69	6.93
chr3:99795994:99795995:+	protein_coding	COL8A1	5.41	4.72	1.11	2.74	1.67	4	6.49	1.27	6.73	0	3.53	2.86	7.29	3.77	2.38	6.36	2.67	3.26	4.76	2.86	5.62	3.23	3.81	3.3	2.13	3.45	6.1	1.14	2.74	2.53	2.33	5.56	5.36	1.45	4.76	2.17	5.3	3.3	2.38	4.5	3.88	3.39	7.23	6.09
chr3:49357528:49357529:-	polymorphic_pseudogene	GPX1	0	3.45	4	7.02	0	3.12	3.39	2.82	6.49	2.08	0	4	7.04	5.63	1.64	5	4.65	3.06	5.63	2.22	1.59	3.17	4.41	0	3.85	1.49	1.49	1.37	5.81	3.06	4.3	3.7	5.43	3.26	5.15	0	1.92	3.23	3.3	3.74	2.83	7.95	3.53	5.75
chr9:21699437:21699438:+	misc_RNA	RN7SL151P	1.52	2.33	3.85	3.8	2.17	2.04	4.23	1.23	2.25	0	0	5.41	2.22	0	1.2	1.04	5.81	1.72	5.94	2.38	2.2	5.15	4.44	1.75	2.9	1.75	6.35	0.9	4.08	1.23	2.78	4.76	3.62	4.49	3.68	1.28	5.08	5.94	7.69	7.48	2.15	3.26	4.82	4.21
chr1:1354731:1354732:-	protein_coding	MXRA8	4.29	6.33	0	3.12	0	7.5	3.37	3.28	3.19	0	3.41	5.36	8.33	3.37	7.84	2.25	3.95	3.45	2.3	3.9	2.56	2.63	5.88	1.28	2.38	9.09	0	0	1.98	4.3	3.81	5.15	0.85	0	5.51	3.75	5.3	1.18	4.39	5.56	2.3	0.96	2.7	6.4
chr17:81843531:81843532:-	protein_coding	P4HB	2.47	1.04	2.33	0	0	3.85	1.14	0	0	4.17	3.03	3.33	3.7	2.88	4.88	4.24	2.97	1.83	1.11	2.06	1.16	2.5	3.06	2.25	3.61	2.74	0	2.02	2.17	1.19	2.08	3	3.7	2.27	3	3.19	0.88	0.99	1.96	3.15	4.85	2.91	0	4.9
chr17:81843531:81843532:-	antisense	AC145207.3	2.47	1.04	2.33	0	0	3.85	1.14	0	0	4.17	3.03	3.33	3.7	2.88	4.88	4.24	2.97	1.83	1.11	2.06	1.16	2.5	3.06	2.25	3.61	2.74	0	2.02	2.17	1.19	2.08	3	3.7	2.27	3	3.19	0.88	0.99	1.96	3.15	4.85	2.91	0	4.9
chr19:3982981:3982982:-	protein_coding	EEF2	3.45	2.63	1.25	3.61	0	1.09	4.92	5.8	4.35	0	4.85	0	4.44	4.6	1.56	7.23	2.35	3.7	3.85	3.9	2.99	3.51	1.27	2.6	1.52	3.28	6.9	3.23	5.32	5	4.96	10	2.2	1.43	5.21	4.48	0.83	4.17	4.24	3.62	3.95	4.76	0	6.6
chr12:124913422:124913423:-	protein_coding	UBC	7.03	3.23	5.41	7.53	7.35	4.2	3.86	3.76	5.49	3.53	2.38	2.13	1	5.68	5.26	6.77	4.65	4.49	6.45	5.15	3.16	4.82	5.39	6.1	4.19	2.9	6.38	3.33	6.52	7.09	4.89	5.84	2.08	5.05	5.54	6.82	3.53	3.52	5.94	2.91	1.11	1.94	9.09	7.41
chr17:81511303:81511304:-	protein_coding	ACTG1	9.09	2.33	5.56	4.05	8.33	7.59	6.67	8.33	4.88	10	5.81	2.04	5.95	6.58	5.56	7.95	6.49	3.37	7.62	6.49	4.48	2.74	7.62	4.12	8.33	6.35	9.41	2.86	8.96	5.62	2.75	4.35	6.59	4.23	6.9	5.08	7.25	6.67	3.97	6.31	2.17	5.49	8.14	5.26
chr2:215386839:215386840:-	protein_coding	FN1	4	3.33	2.02	4.55	0	5.56	2.27	1.05	4.72	0	2.78	4	1.99	5.04	2.11	4.76	2.67	3.8	4.35	2.47	0	0	3.17	2.25	0	0	1.22	1.1	0	3.49	1.42	3.3	3.2	0	3.08	0	1.78	1.33	4.29	3.45	2.8	4.17	3.03	4.08
chr14:24216984:24216985:-	protein_coding	NEDD8-MDP1	1.69	0	1.35	0	0	1.3	0	1.54	4.44	2.08	2.6	0	1.2	1.22	0	2.33	2.82	3.16	1.39	2.27	0	2.3	0	1.98	1.37	1.64	4.17	2.41	1.52	36.7	35.77	39.17	37.42	35.19	34.19	38.66	38.37	42.59	38.46	31.51	37.72	38.68	36.46	39.5
chr14:24216984:24216985:-	protein_coding	NEDD8	1.69	0	1.35	0	0	1.3	0	1.54	4.44	2.08	2.6	0	1.2	1.22	0	2.33	2.82	3.16	1.39	2.27	0	2.3	0	1.98	1.37	1.64	4.17	2.41	1.52	36.7	35.77	39.17	37.42	35.19	34.19	38.66	38.37	42.59	38.46	31.51	37.72	38.68	36.46	39.5
chrX:154360293:154360294:-	protein_coding	FLNA	8.93	8.86	2.27	0	0	0	1.79	3.17	6.19	5.56	5.88	2.44	0	8.11	0	7.37	7.81	11.76	4.35	4.21	3.45	9.62	5.8	4.76	9.76	8.89	4.76	0	3.08	11.54	2.47	4.41	6.61	3.03	6.25	4.49	10.13	3.85	2.41	10.89	5.05	5.5	2.6	11.11
chr2:237376869:237376870:-	protein_coding	COL6A3	1.47	3.45	0	2.47	0	4.3	2.22	1.41	5.49	0	0	0	4.17	3.45	5.56	3.39	6.02	0	2.2	2.11	3.57	0	0.98	4.4	2.25	3.12	5.32	2.91	1.11	2.22	5.19	0	3.85	0	1.83	4.05	3.6	3.03	2.46	4.63	2.11	3	2.5	6.72
chr21:43856140:43856141:-	processed_pseudogene	MYL6P1	7.25	3.08	1.79	7.32	4.88	5.43	8.96	3.19	5.95	5.26	4.26	2.27	4.29	7.35	5.17	7.89	7.37	6.31	11.49	3.75	2.53	7.35	7.79	10.64	4.88	6.85	6.59	5.94	3.45	2.25	7.79	8.16	4.49	4.71	9.41	7.23	8.14	10.47	6.25	8.33	4.3	6.1	6.67	8.82
chr2:36355935:36355936:+	protein_coding	CRIM1	10	1.23	0	0	2.86	4.08	1.35	5.56	8.33	10	6.25	6.98	2.9	5.71	4.26	7.41	3.39	10.17	8.62	5.08	9.09	6.67	7.89	7.78	5.71	0	3.23	3.61	6.06	11.11	7.14	5.88	6.85	3.7	12.5	4.11	6.98	4.11	5.88	2.41	3.41	5.43	8.2	6.58
chr2:84906526:84906527:+	protein_coding	TMSB10	4.84	4.17	4.05	1.49	5.26	0	6.35	2.9	4.23	2.17	2.86	3.45	7.69	6.82	3.7	3.85	9.88	9.28	5.33	7.14	7.06	1.39	5.38	7.07	6.74	1.79	3.45	1.59	7.14	6.67	6.9	4.49	6.86	4.76	5.04	7.41	4.65	6.1	7.3	6.31	4.26	7.29	6.35	7.89
chr2:84906526:84906527:+	protein_coding	TRABD2A	4.84	4.17	4.05	1.49	5.26	0	6.35	2.9	4.23	2.17	2.86	3.45	7.69	6.82	3.7	3.85	9.88	9.28	5.33	7.14	7.06	1.39	5.38	7.07	6.74	1.79	3.45	1.59	7.14	6.67	6.9	4.49	6.86	4.76	5.04	7.41	4.65	6.1	7.3	6.31	4.26	7.29	6.35	7.89
chr17:81510541:81510542:-	protein_coding	ACTG1	0	7.23	6.56	3.7	0	4.05	3.39	5.06	4.92	0	5.33	8	6.35	6.06	5.17	5.06	5.13	5.95	3.57	6.41	7.04	3.9	1.83	5.41	4.76	6.56	7.02	4	5.56	3.19	3.64	4.6	3.3	4	6.42	2.63	3.31	3.41	3.5	6.45	5.88	4.44	1.45	6.9
chr20:50191169:50191170:+	protein_coding	CEBPB	54.24	47.44	41.54	45	54.35	60.66	54.9	55.77	57.73	48.78	44.44	53.85	65.91	60	45	58.2	51.72	56.31	52.11	53.66	69.35	60.53	56.79	53.49	55.06	57.45	58.62	45.05	50.75	58.95	50.46	54.62	60.34	50.59	51.49	44.74	46.92	53.54	55.12	55.86	52.44	48	61.67	58.9
chr20:50191169:50191170:+	antisense	CEBPB-AS1	54.24	47.44	41.54	45	54.35	60.66	54.9	55.77	57.73	48.78	44.44	53.85	65.91	60	45	58.2	51.72	56.31	52.11	53.66	69.35	60.53	56.79	53.49	55.06	57.45	58.62	45.05	50.75	58.95	50.46	54.62	60.34	50.59	51.49	44.74	46.92	53.54	55.12	55.86	52.44	48	61.67	58.9
chr1:1217644:1217645:-	protein_coding	SDF4	0	1.14	3.75	1.49	0	2.56	2.6	4.94	3	2.33	4.84	0	3.12	1.22	0	1.68	2.83	2.04	2.33	1.15	1.35	1.22	4.08	3.88	2.2	2.47	2.38	3.16	1.18	1	0	0	0.88	4.49	5.13	0	2.31	3.12	4.67	3.7	2.02	3.88	4.4	2.94
chr19:7682430:7682431:+	protein_coding	AC008763.3	1.47	2.78	1.49	0	1.85	3.03	1.43	2.41	1.75	2.08	0	2.04	1.3	2.6	1.64	4.65	1.35	4.71	2.6	4.05	0	3.85	3.85	3.57	1.54	1.59	1.32	0	0	4.35	1.16	0	1.05	0	2.13	0	0	1.22	3.12	3.39	3.19	3.26	2.3	4.44
chr19:7682430:7682431:+	protein_coding	TRAPPC5	1.47	2.78	1.49	0	1.85	3.03	1.43	2.41	1.75	2.08	0	2.04	1.3	2.6	1.64	4.65	1.35	4.71	2.6	4.05	0	3.85	3.85	3.57	1.54	1.59	1.32	0	0	4.35	1.16	0	1.05	0	2.13	0	0	1.22	3.12	3.39	3.19	3.26	2.3	4.44
chrX:154355032:154355033:-	protein_coding	FLNA	3.17	7.25	5.36	3.45	4.55	1.49	5	3.17	5.63	2.33	8.45	4.92	7.59	7.59	3.28	7.32	4.84	1.22	6.02	9.33	2.82	5.26	4.11	9.3	1.41	8.47	3.23	5.88	7.5	10.67	8.86	14.61	7.61	13.33	6.02	6.67	11.93	10	7.14	5.5	10.48	12.87	10.39	12.5
chr9:35685661:35685662:-	protein_coding	TPM2	6.17	4.48	0	3.51	2.56	2.22	2.53	1.27	3.09	2.33	5.63	0	5.13	1.45	1.82	4.4	8.08	3.96	5.8	1.43	4.55	4.94	4.23	10.26	4.17	1.69	3.12	4.4	4.62	11.11	2.99	8.97	3.26	5	6.82	1.28	2.11	4.35	5.61	5.21	8.05	4.72	8.82	3.88
chr10:17229895:17229896:+	antisense	VIM-AS1	0	2.22	4.17	1.72	0	0	5.75	2.22	3.19	0	1.35	3.51	1.14	1.06	1.61	0	2.82	1.06	1.25	6.67	2.56	1.12	2.38	3.6	1.2	0	0	2.41	2.35	1.2	1.74	0.96	5.17	2.5	7.81	2.97	4	2.3	3.08	2.88	1.79	2.91	2.15	5.22
chr10:17229895:17229896:+	protein_coding	VIM	0	2.22	4.17	1.72	0	0	5.75	2.22	3.19	0	1.35	3.51	1.14	1.06	1.61	0	2.82	1.06	1.25	6.67	2.56	1.12	2.38	3.6	1.2	0	0	2.41	2.35	1.2	1.74	0.96	5.17	2.5	7.81	2.97	4	2.3	3.08	2.88	1.79	2.91	2.15	5.22
chr7:128854525:128854526:+	protein_coding	FLNC	17.5	23.73	9.68	27.27	19.05	33.96	12.2	21.57	22.86	20.59	15.79	8.33	20.51	22.22	15.62	38.54	23.08	32	24.56	23.19	35.56	25	22.81	18.46	16.07	23.68	21.54	20	26.98	30.91	26.67	22.73	17.86	29.41	28.77	24.29	31.96	25.81	26.56	22.22	13.92	25	21.67	21.18
chr7:128854525:128854526:+	antisense	FLNC-AS1	17.5	23.73	9.68	27.27	19.05	33.96	12.2	21.57	22.86	20.59	15.79	8.33	20.51	22.22	15.62	38.54	23.08	32	24.56	23.19	35.56	25	22.81	18.46	16.07	23.68	21.54	20	26.98	30.91	26.67	22.73	17.86	29.41	28.77	24.29	31.96	25.81	26.56	22.22	13.92	25	21.67	21.18
chr21:46003618:46003619:+	protein_coding	COL6A1	2.42	1.82	2.08	2.48	1.27	1.72	2.75	1.09	1.54	0	2.73	0	4.3	1.8	2.27	3.14	1.59	0.76	0	2.1	8.25	2.47	1.71	0.88	2.38	1.11	0	0.77	3.92	3.64	2.14	1.47	3.88	1.74	2.24	0.94	1.67	0	4.9	1.94	3.96	2.78	1.22	5.04
chr2:238848520:238848521:+	protein_coding	TWIST2	1.56	1.33	1.43	0	6.67	2.53	5.36	2.5	2.44	0	0.99	1.96	3.37	8.11	0	2.41	2.82	4.76	3.53	4.05	2.47	0	4.11	3.49	6.41	4.48	2.86	4.3	4.3	3.37	3.33	2.25	2.15	2.63	0	1.43	5.32	3.33	2.27	4.72	3.3	8.11	1.37	4.95
chr1:8868024:8868025:-	protein_coding	ENO1	2.9	1.16	5.63	1.49	3.03	2.99	1.47	4.44	4.71	2.13	2.56	6.9	6.98	4.71	4.41	6.17	6.1	3.95	2.41	5.13	4	6.17	7.78	5.43	8.86	8.86	1.59	5.95	5.33	0	5.06	4.94	5.95	9.09	4.9	2.56	4.67	3.75	6.25	5.17	3.06	8.24	6.02	0
chr17:50186727:50186728:-	protein_coding	COL1A1	1.74	0.87	0.96	2.59	1.52	0.74	1.87	0	5.97	0	2	3.08	1.72	2.97	4.35	2.17	3.33	3.39	1	2.48	3.7	2.13	5.31	0	1.9	1.56	2.35	1.82	2.25	2.11	3.14	1.75	7.86	4.12	6.94	3.12	4.12	3.85	1.25	3.16	4.12	4.5	2.63	4.5
chr21:46003655:46003656:+	protein_coding	COL6A1	2.06	1.94	3.03	3.57	1.47	3.48	1.11	1.08	6.72	0	0.94	1.82	3.45	4.44	4.35	4.32	0	0.85	2.8	2.54	0	2.47	3.19	3.6	0	0	1.16	1.72	3.33	1.98	2.26	6.78	2.67	4.55	5.88	4.17	2.86	3.19	2.33	1.83	5.15	1.01	4.17	7.45
chr15:73927567:73927568:+	protein_coding	LOXL1	6.78	11.49	17.65	11.27	13.79	18.03	8.77	13.89	12.07	22.73	6.15	12.9	8.33	22.41	5.88	13.64	17.19	16.96	15.22	12	20	20.37	17.78	15.24	5.17	10.64	12.9	7.04	14.1	8.97	11.11	12.5	17.78	17.57	19.74	13.89	18.94	9.86	19.44	12.82	13.04	9.72	15	7
chr15:73927567:73927568:+	antisense	LOXL1-AS1	6.78	11.49	17.65	11.27	13.79	18.03	8.77	13.89	12.07	22.73	6.15	12.9	8.33	22.41	5.88	13.64	17.19	16.96	15.22	12	20	20.37	17.78	15.24	5.17	10.64	12.9	7.04	14.1	8.97	11.11	12.5	17.78	17.57	19.74	13.89	18.94	9.86	19.44	12.82	13.04	9.72	15	7
chr11:75572068:75572069:+	protein_coding	SERPINH1	1.32	3.09	1.1	4.6	1.67	2.11	2.47	1.12	1.16	1.92	3.49	0	4.17	2.44	2.99	2.86	3.37	1.15	4.35	3.9	5.15	3.23	2.02	3.96	3.19	2.78	0	3.66	0	2.6	2.47	4.12	4.39	1.52	6.9	2.38	4.44	3.7	2.33	3.09	3.19	2.94	7.59	4.81
chr17:440562:440563:-	protein_coding	RFLNB	2.38	0	2.41	2.25	5.17	1.23	4.11	1.16	4.21	0	4.04	2.86	5.04	2.88	1.11	2.86	3.8	4.26	4.76	0	2.53	3.53	4.12	1.23	2.53	1.35	5.68	5.26	0	0	5.5	2.35	0.99	4.94	0.98	2.47	2.63	3.3	4.12	2.78	1.79	0.98	3.92	2.65
chr14:68893675:68893676:-	protein_coding	ACTN1	1.82	7.35	7.69	3.08	0	4.35	4.05	3.45	8.51	2.44	4.76	6.12	2.63	2.6	7.69	3.37	5.26	8.99	8.24	1.32	1.59	4.17	5.63	4.05	2.67	6.9	2.56	4.76	10	3.12	2.38	2.25	7.48	0	6.8	3.23	2.68	2.74	5.94	9.52	5.41	10.53	4.23	5.38
chr2:237376888:237376889:-	protein_coding	COL6A3	3.08	3.12	2.74	3.41	0	3.06	4.4	2.63	6.32	0	3.06	0	4.67	2.35	8	4.72	7.37	3.75	2.17	1.03	6.58	1.49	1.98	0	4.76	0	4.4	4.76	2.33	0	7.83	1.3	1.09	3.49	4.3	3.28	2.96	1.11	6.35	4.17	2.44	4.3	1.45	3.79
chr5:181241629:181241630:-	protein_coding	RACK1	8	3.64	7.55	7.55	3.7	10.26	8.7	9.09	6.12	0	9.38	3.33	13.79	4.55	11.48	6.59	1.72	7.69	3.85	10	6.15	1.69	11.69	5.13	4.29	5.45	13.33	10.84	9.64	2.9	4.69	4.41	7.58	4.35	0	1.72	4.23	1.61	8.16	5.1	5.13	4.49	3.12	8
chr15:72209712:72209713:-	protein_coding	PKM	1.3	4.3	3.8	1.33	0	0	2.6	1.23	3.45	0	3.49	1.96	1.2	2.5	3.23	3.12	1.1	3	2.41	2.27	3.95	1.25	3.33	3.12	3.33	1.43	2.7	1.19	5.1	0	3.16	1.04	1.05	0	5.32	1.2	1.36	1.37	3.01	3.31	1.92	4.04	4	5
chrM:1889:1890:+	Mt_rRNA	MT-RNR2	1.47	6.45	8.22	3.7	1.89	2.2	2.82	1.39	6.98	0	2.08	3.7	6.25	2.47	4.17	4.04	0	5.56	2.17	1.27	2.2	1.27	5.77	1.08	3.57	0	4.76	3.7	2.27	5.48	4.5	4.76	3.92	1.64	4.35	0	3.75	1.59	5.3	2.48	4.65	3.7	9.09	3.12
chr17:76710915:76710916:-	protein_coding	MXRA7	1.92	0	2.38	0	0	0	0	1.79	0	0	5	2.5	0	3.51	3.57	2.63	7.55	2.15	3.08	5.97	1.72	6.35	4.69	0	1.33	0	2	0	1.67	1.33	0	3.16	3.53	2.82	4.23	2.7	1.15	1.32	1.64	1.06	2.6	7.78	1.37	3.9
chr7:101130470:101130471:+	protein_coding	SERPINE1	8.85	8.33	5.77	4.27	5.63	10.85	6.31	4.72	10.24	1.72	8.76	6.17	5.26	8	8.7	7.03	5.88	5.93	6.35	7.02	3.81	8.11	6.82	2.4	5.22	6.49	6.93	9.43	5.56	6.19	6.45	10.89	9.09	4.17	4.69	7.69	5.04	7.07	8.23	9.57	9.18	5.31	8.54	7.44
chr11:10800131:10800132:-	protein_coding	CTR9	3.28	3.96	1.33	2.35	0	2.9	4.71	2.5	7.07	0	1.18	4.17	5.62	3.06	2.78	3.26	1.45	2.22	5.81	1.37	6.02	6.25	0	3.81	4.21	0	4.11	7.5	3.8	0	4.17	2.78	1.98	1.37	2.8	4.11	1.89	1.32	3.67	4.12	7.45	2.86	0	7.29
chr11:10800131:10800132:-	protein_coding	EIF4G2	3.28	3.96	1.33	2.35	0	2.9	4.71	2.5	7.07	0	1.18	4.17	5.62	3.06	2.78	3.26	1.45	2.22	5.81	1.37	6.02	6.25	0	3.81	4.21	0	4.11	7.5	3.8	0	4.17	2.78	1.98	1.37	2.8	4.11	1.89	1.32	3.67	4.12	7.45	2.86	0	7.29
chr1:228148732:228148733:+	protein_coding	GUK1	3.03	2.94	1.39	2.99	2.5	1.64	1.54	5.33	3.92	0	2.27	4.88	1.39	3.7	0	1.89	3.66	0	2.9	2.7	1.67	3.08	0	4.11	1.56	6.58	0	3.03	2.2	0	2.33	1.2	1.32	3.41	0	0	1.9	1.25	3.81	6.25	3.57	4.76	4.62	3.06
chr21:18858127:18858128:+	processed_pseudogene	PPIAP22	3.33	4.17	5	4.92	0	5.97	1.47	4.55	6.38	5	2.27	7.5	9.76	3.9	4.11	3.12	6.06	6.98	5	2.74	5.8	3.95	6.52	8.25	0	7.14	5.26	1.32	3.95	2.94	4.9	2.2	5.38	6.45	6.52	5.88	4.31	6.82	6.12	8.05	4.71	7.32	4.11	5.95
chr12:6534849:6534850:+	protein_coding	GAPDH	3.57	4.94	1.14	2.65	7.69	6.72	0	2.13	5.1	2.5	2.52	3.23	8.91	5.26	8.14	5.68	6.86	2.88	8.25	4.6	3.26	1.54	4.12	4.26	2.6	3.75	4.76	4.08	4.35	3.8	5.88	6.1	4.49	4.48	5.21	1.75	6.47	6.1	7.69	7.69	4.44	7.29	4.23	5.38
chr13:113863973:113863974:-	protein_coding	GAS6	3.57	3.51	6.12	0	0	1.67	2	2.08	9.52	10.26	8.47	2.94	3.12	1.69	0	2.7	3.23	1.61	4.76	3.03	1.96	0	0	5.08	1.85	4.17	0	5	7.55	2.27	1.27	4.71	3.53	1.47	7.95	0	2.17	3.57	2.5	5.26	1.28	5.26	2.63	4.65
chr2:196189213:196189214:-	protein_coding	HECW2	8.08	13.76	11.76	7.69	8.82	8.65	6.67	8.33	13.79	8.62	10	7.81	6.98	10.69	11.9	16.67	11.21	12.5	6.52	8.57	15.38	15.15	8.11	8.14	13.27	12.77	6.12	6.19	9.62	11.88	11.21	11.58	11.01	9.52	7.61	11.36	8.45	9	8.97	11.29	11.49	8.79	7.69	8.65
chr7:94405201:94405202:+	protein_coding	COL1A2	7.58	7.78	19.23	8.14	8.16	5.68	12.12	7.87	12	6.67	5.26	6.98	6.85	12.5	3.51	9.2	5	12.26	5.88	14.29	6.25	8.11	7.29	4.94	4.55	5.56	2.86	2.3	8.64	7.89	4.65	3.9	2.02	3.7	4.72	6.15	9.35	4.23	11.3	10.28	8.43	3.49	5.56	8.43
chr10:17235241:17235242:+	protein_coding	VIM	0	1.92	2.33	0	0	2.94	2.25	1.35	2.3	0	2.44	0	2.33	2.2	1.2	0.96	2.38	0.98	4	2.53	2.44	0	4.85	5.94	2.91	1.49	0	1.11	2.56	3.3	2.59	2	2.75	1.14	2.27	1.08	4.44	0	2.04	4.5	5.43	5.71	2.44	4.31
chr7:128854538:128854539:+	antisense	FLNC-AS1	2.78	1.79	3.03	9.38	3.7	4	2.5	2.13	7.94	3.33	0	3.12	0	6.67	3.03	8.79	8.33	6.49	5.77	3.03	4.17	5.45	3.45	1.85	5.77	0	1.59	1.41	6.35	3.39	5.56	0	1.18	5.95	3.95	6.45	5.75	5	1.56	11.11	6.17	1.11	0	5.19
chr7:128854538:128854539:+	protein_coding	FLNC	2.78	1.79	3.03	9.38	3.7	4	2.5	2.13	7.94	3.33	0	3.12	0	6.67	3.03	8.79	8.33	6.49	5.77	3.03	4.17	5.45	3.45	1.85	5.77	0	1.59	1.41	6.35	3.39	5.56	0	1.18	5.95	3.95	6.45	5.75	5	1.56	11.11	6.17	1.11	0	5.19
chr19:7682364:7682365:+	protein_coding	AC008763.3	3.28	0	0	1.45	4.55	0	1.49	1.23	3.03	3.77	0	0	1.39	7.06	2.04	0	3.45	0	5.06	3.49	1.39	1.49	3.8	2	2.9	1.64	3.8	1.22	0	2.13	3.61	4.04	1.22	2.11	1.25	1.32	2.91	1.19	3.6	3.85	8.11	2.88	2.67	4.95
chr19:7682364:7682365:+	protein_coding	TRAPPC5	3.28	0	0	1.45	4.55	0	1.49	1.23	3.03	3.77	0	0	1.39	7.06	2.04	0	3.45	0	5.06	3.49	1.39	1.49	3.8	2	2.9	1.64	3.8	1.22	0	2.13	3.61	4.04	1.22	2.11	1.25	1.32	2.91	1.19	3.6	3.85	8.11	2.88	2.67	4.95
chrX:154364528:154364529:-	protein_coding	FLNA	8.33	7.41	2.44	9.76	3.03	14.29	2.38	2.33	3.8	3.7	5.08	6.25	9.09	7.55	4.55	6.52	6.67	11.29	4.69	8.86	6.82	7.5	3.85	6.15	4.26	5.71	1.85	4.3	5.71	5.88	5.71	4.69	7.23	3.17	8.57	7.25	4.35	6.35	9.23	6.82	8.14	8.6	9.38	9.41
chr17:50198460:50198461:-	protein_coding	COL1A1	8	4.95	5.62	7.34	0	9.8	5.33	3.75	6.19	3.03	3.23	3.12	4.55	4.17	3.12	10.71	6.45	8.33	11.34	5.38	9.57	13.58	8.13	6.02	7.59	1.82	7.02	15.29	5.88	15.79	18	18.18	11.38	17.07	15.67	14.47	14.13	18.39	19.23	15.31	11.76	8.55	12.28	16.67
chr17:81510581:81510582:-	protein_coding	ACTG1	1.82	5.33	5	8.22	0	5.15	6.25	0	0	0	2.78	0	3.08	8.06	1.69	3.7	3.17	8.14	2.17	6.76	5.19	1.89	3.45	2.47	3.17	0	1.69	2.9	1.54	4.94	3.92	4.29	5.33	3.03	2.2	2.04	2.83	1.16	3.31	7.69	3.45	1.32	3.64	10.84
chr11:117204243:117204244:+	protein_coding	TAGLN	2.53	3.45	4.17	7.53	1.72	2.97	1.32	2.41	1.02	4.17	0.97	0	0.94	2.53	6.67	2.78	5.17	2.08	5.41	2.22	3.41	4.05	7.92	3.53	3.95	6.15	6.15	5.71	2.47	4.71	2.9	3.57	4.04	3.8	1.94	4.41	3.36	2.74	5.31	4.55	3.7	4.6	3.9	3.92
chr17:21042870:21042871:-	protein_coding	USP22	0	1.3	1.79	0	0	1.56	1.79	1.79	1.37	2.94	0	2.17	0	0	1.61	3.37	0	1.72	1.64	0	3.51	0	0	1.49	0	4.48	1.2	0	0	1.69	4.6	2.6	0	3.28	3.39	0	2.41	0	1.22	5.45	1.28	1.23	6.25	3.23
chr15:73927580:73927581:+	antisense	LOXL1-AS1	9.43	8.82	11.76	9.09	0	11.67	5.45	4	3.64	10	1.45	10.34	5.56	6.67	0	3.45	13.11	5.26	5.13	10.67	12.86	3.77	11.36	6.86	14.29	16.33	7.58	7.14	9.72	1.25	7.29	5.75	7.06	6.94	9.86	8.2	11.68	5.63	6.93	6.25	4.76	6.67	13.64	12.22
chr15:73927580:73927581:+	protein_coding	LOXL1	9.43	8.82	11.76	9.09	0	11.67	5.45	4	3.64	10	1.45	10.34	5.56	6.67	0	3.45	13.11	5.26	5.13	10.67	12.86	3.77	11.36	6.86	14.29	16.33	7.58	7.14	9.72	1.25	7.29	5.75	7.06	6.94	9.86	8.2	11.68	5.63	6.93	6.25	4.76	6.67	13.64	12.22
chr2:84906532:84906533:+	protein_coding	TMSB10	0	3.03	3.23	1.69	3.03	5.97	5.56	0	1.69	5	0	4.17	1.47	6.85	2.86	5.8	4.55	4.6	6.15	0	5.41	1.61	4.88	6.59	2.67	0	2	3.57	2.04	3.66	0.98	3.66	8.42	4.11	8.41	8.11	5.22	2.86	7.26	4	4.88	8.14	3.57	3.19
chr2:84906532:84906533:+	protein_coding	TRABD2A	0	3.03	3.23	1.69	3.03	5.97	5.56	0	1.69	5	0	4.17	1.47	6.85	2.86	5.8	4.55	4.6	6.15	0	5.41	1.61	4.88	6.59	2.67	0	2	3.57	2.04	3.66	0.98	3.66	8.42	4.11	8.41	8.11	5.22	2.86	7.26	4	4.88	8.14	3.57	3.19
chr15:73927545:73927546:+	antisense	LOXL1-AS1	15.22	1.3	14.58	7.41	12.5	18.87	7.84	3.33	0	11.11	5.77	8.7	3.77	4.17	2.56	10.64	10.91	7.37	9.64	3.08	11.54	8.33	12.99	10.98	0	5.88	5.36	5.88	14.06	10.77	4.11	10.14	7.69	0	9.09	12.31	6.96	9.84	12.36	5	10.94	6.67	7.69	6.86
chr15:73927545:73927546:+	protein_coding	LOXL1	15.22	1.3	14.58	7.41	12.5	18.87	7.84	3.33	0	11.11	5.77	8.7	3.77	4.17	2.56	10.64	10.91	7.37	9.64	3.08	11.54	8.33	12.99	10.98	0	5.88	5.36	5.88	14.06	10.77	4.11	10.14	7.69	0	9.09	12.31	6.96	9.84	12.36	5	10.94	6.67	7.69	6.86
chr17:17384000:17384001:-	processed_pseudogene	RPL13P12	5.8	7.58	7.02	5.08	6	6.41	4.48	7.94	7.45	5.41	4.41	7.89	7.87	11.59	0	7.32	11.11	3.09	6.58	12.64	6.67	1.2	11.76	8.7	6.78	7.69	5.88	5.62	7.25	6.12	9.76	7.95	8.33	7.53	4.6	5.95	8.18	10	8.49	7.07	6.41	4.17	5.26	7.83
chr17:50197959:50197960:-	protein_coding	COL1A1	6.17	5.81	6.32	6.19	1.82	3.7	7.23	0.96	7.41	4	5.75	5.77	8.97	2.35	0	7.14	1.25	6.42	2.73	7.02	5.97	5.71	2.68	4.95	6.41	2	0	3.16	2.6	5.48	6.03	4.95	3.67	2.35	4.27	4.41	5.3	4.6	3.01	3.49	4.82	6.25	3.85	6.93
chr7:94405249:94405250:+	protein_coding	COL1A2	6.85	4.08	2.33	4.65	4.69	5.66	8.33	3.57	8.25	0	2.38	7.69	2.41	1.43	5.45	5.81	3.64	5.61	3.33	3.85	6.41	2.67	2.22	6.74	6.49	4.08	2.63	2.94	2.94	4.49	5.08	5.38	3.81	4.4	3.81	6.35	4.27	4.88	3.25	5.06	9.09	6.59	9.09	4.95
chr11:117203021:117203022:+	protein_coding	TAGLN	1.56	3.95	2.47	4.05	2.5	1.14	4.23	2.41	6.25	3.12	4.12	1.85	1.8	5.88	4.29	0	8.57	4.82	2.78	5.88	2.6	0	3.9	3.8	3.33	0	4.05	0	3.95	6.25	4.48	1.23	3.12	3.17	0	0	4.81	5.56	2.52	2.38	6.25	6.17	3.51	2.97
chr10:122462052:122462053:+	protein_coding	HTRA1	3.08	4.92	1.61	3.57	3.57	0	1.59	1.49	3.85	0	0	0	0	5.88	1.89	5.43	5.88	10.71	4.48	4.29	3.23	4.62	2.9	12.5	5.63	2.33	3.7	0	1.82	6.02	2.38	6.58	2.44	1.54	5.32	1.54	4.12	0	3.26	2.22	3.49	2.41	4.11	5.32
chr9:76630150:76630151:+	protein_coding	PRUNE2	98.5	98.51	98.13	99.21	97.65	99.14	98.23	100	99.19	97.62	99.07	97.94	98.21	98.31	98.44	100	99.05	98.59	97.58	100	98.35	98.57	97.46	97.48	97.41	99.05	99.09	97.69	99.14	98.06	98.21	97.32	98.11	96.94	96.94	98.72	98	96.59	98.86	97.5	98.02	97.12	95.45	97.96
chr15:39582240:39582241:+	protein_coding	THBS1	11.9	5.33	2	5	6.45	6.67	5.56	3.57	9.09	5.26	2.82	8.89	11.11	4.76	4.92	12.79	14.49	10	9.26	10.53	0	3.51	8.64	10	8.86	0	3.77	4.82	7.23	6.25	2.78	3.77	10.98	5.66	9.28	6.45	6.3	6.25	5.15	4.55	7.79	10.31	8.7	9.68
chr19:47741290:47741291:+	protein_coding	EHD2	3.08	4.3	1.61	1.56	0	1.54	1.33	0	5.22	0	1.41	5.17	5.88	1.25	0	3.67	0	3.96	2.38	1.89	1.35	2.63	3.61	2.7	1.2	1.15	2.3	2.11	3.09	0	1.06	2.25	3.39	0	1.1	1.32	2.8	1.25	5.62	2.63	4.72	7.77	2.35	0.99
chr20:58891836:58891837:+	protein_coding	GNAS	4.88	0	0	5.77	0	3.77	0	0	6.15	0	6.56	0	0	0	2.38	4.41	1.69	3.45	0	3.7	1.75	7.02	1.49	1.61	0	2.5	2.22	2	0	17.19	26.67	21.33	14.71	28.12	21.43	21.43	27.03	21.05	24.04	20.43	26.67	22.22	17.65	26.44
chr5:136029107:136029108:+	protein_coding	TGFBI	5.33	1.14	0	0	0	3.09	1.59	0.98	1.45	0	0	0	1.96	1.32	0	8.62	6.9	6.49	2.53	5.77	2.99	6.67	4.81	4.12	4.11	0	3.7	2.41	4.76	4.11	6.6	9.33	6.49	3.08	4.4	7.84	2.73	2.41	5.7	7.61	5.13	2.53	0	5.83
chr2:189010801:189010802:+	protein_coding	COL3A1	9.76	5.66	3.61	1.18	0	2.86	2.27	3.45	7.81	0	3.48	1.67	7.07	4.4	1.14	3.57	5.62	3.09	2.38	7.53	9.89	3.06	6.72	7.2	3.49	3.03	2.78	6.1	4.17	7.94	5.77	3.42	4.76	4.76	4.24	4.3	3.17	1.28	5.88	6.86	1.22	3.77	4.92	6.45
chrM:12868:12869:-	protein_coding	MT-ND5	2.63	5.88	0	0	0	0	0	0	0	0	0	2	3.39	2.94	0	0	0	0	5.56	0	4.65	2.44	2.63	2.7	0	1.89	2.78	0	1.52	0	3.85	4.08	4.62	2.33	4.17	2.17	0	0	0	5.94	2.25	5.15	1.3	1.28
chr20:381131:381132:+	protein_coding	TRIB3	8.13	11.11	3.51	5.04	4	4.67	3.25	4.69	7.14	3.33	1.89	4.08	1.96	5.63	3.77	9.41	6.88	9.36	4.44	3.59	6.83	4.19	10.2	4.84	10.76	4.69	1.64	2.53	5.56	4.76	4.27	6.3	4.72	2.94	9.73	1.63	6.71	4.08	5.33	0	8.25	4.49	2.86	10.39
chr17:6601004:6601005:-	rRNA	RNA5SP435	40.2	36.84	33.98	28.89	36.48	39.66	36.36	30.93	32.5	38.95	34.93	38.73	38.69	38.71	38.5	39.29	37.07	36.23	35.48	37.93	32.2	50	37.04	44.44	31.03	35.43	59.09	43.24	31.82	50	24.62	36.6	38	33.33	35.9	35.42	26.67	30.23	35.44	29.51	38.21	39.13	40	31.03
chr17:6601004:6601005:-	protein_coding	KIAA0753	40.2	36.84	33.98	28.89	36.48	39.66	36.36	30.93	32.5	38.95	34.93	38.73	38.69	38.71	38.5	39.29	37.07	36.23	35.48	37.93	32.2	50	37.04	44.44	31.03	35.43	59.09	43.24	31.82	50	24.62	36.6	38	33.33	35.9	35.42	26.67	30.23	35.44	29.51	38.21	39.13	40	31.03
chr22:43159297:43159298:+	protein_coding	TSPO	0	0	1.54	1.35	0	1	0	1.19	1.39	0	0	0	3	1.3	1.45	0	1.59	2.6	0	0	0	0	0	0	0	3.17	1.37	0	1.37	16.88	23.23	36.9	23.81	18.87	20.27	17.78	24.48	25	24.66	24.11	17.39	21.18	20.34	18.63
chr5:136029073:136029074:+	protein_coding	TGFBI	8.57	4.26	2.38	7.06	1.69	4.67	5.71	4.49	6.74	5.56	5	0	5.32	1.23	7.25	3.75	1.37	4.55	2.44	8.33	6.85	0	3.16	7.29	4.29	1.85	0	0	10.81	2.47	5.94	3.61	5.75	3.53	8.57	0	7.03	7.06	10.07	6.06	6.1	5.81	0	2.94
chr11:75572095:75572096:+	protein_coding	SERPINH1	2.7	4.63	1.35	3.75	0	1.12	1.3	2.17	6.06	3.64	7.14	1.75	9.3	5.06	6.06	3.3	2.06	2.08	7.78	6.02	3.19	2.47	3.06	2.11	1.2	4.17	1.32	2.7	4	1.18	2.38	5.26	2.06	0	5.45	1.18	4.17	1.11	1.65	1.02	1.19	7.07	3.8	1.2
chr11:66316699:66316700:-	protein_coding	CD248	0	2.63	0	2.22	4.65	3.03	3.08	3.28	2.2	0	1.92	2.13	3.39	4.29	2.22	5.45	1.25	2.91	1.27	0	1.52	1.82	1.2	1.19	4	1.72	2.5	3.7	3.03	3.03	0	2.99	1.04	3.41	2.6	1.28	5.41	0	0	2.08	4.11	6.25	3.57	5.32
chr11:66316699:66316700:-	antisense	AP001107.3	0	2.63	0	2.22	4.65	3.03	3.08	3.28	2.2	0	1.92	2.13	3.39	4.29	2.22	5.45	1.25	2.91	1.27	0	1.52	1.82	1.2	1.19	4	1.72	2.5	3.7	3.03	3.03	0	2.99	1.04	3.41	2.6	1.28	5.41	0	0	2.08	4.11	6.25	3.57	5.32
chr17:81510612:81510613:-	protein_coding	ACTG1	0	4.94	1.67	0	3.7	4.9	1.72	3.57	6.35	0	1.32	3.03	2.67	1.64	3.51	3.64	1.43	0	3.37	2.47	0	0	2.34	2.38	7.69	0	3.33	3.39	1.49	2.7	7	0	1.23	1.39	3.09	1.79	5.74	4.6	3.08	4.17	3.61	2.67	5.26	5.1
chr9:128617714:128617715:+	protein_coding	SPTAN1	0	3.08	1.96	4.17	0	3.64	3.45	1.82	3.53	0	1.85	0	4.41	2.67	3.23	2.67	3.08	4	1.61	4.05	7.14	4.76	0	4.48	2.82	4.88	4.23	8	5.97	3.12	3.85	8.86	2.53	2.9	8.43	6.41	2.22	3.12	3.7	2.94	3.3	6.82	4.29	4.65
chr19:3981377:3981378:-	protein_coding	EEF2	1.92	3.12	4.76	3.57	5	0	3.85	1.92	1.79	0	2.74	0	3.9	5	5.97	1.52	4.65	1.52	2.7	2.99	3.39	11.76	2.88	7.69	3.77	0	6.25	2.82	4.35	4.69	7.32	2.99	2.35	4.62	7.14	1.85	1.85	0	6.6	3.54	1.61	10.11	1.79	2.38
chr21:8400459:8400460:+	lincRNA	FP236383.1	8.57	8.57	12.73	2.5	29.63	13.04	4.11	8.05	12.06	25.89	6.19	37.31	6.86	8.57	10.09	12.9	18.31	9.62	7.84	11.39	6.06	8.33	5.93	5	12.2	5.26	13.11	12.5	7.07	2.7	9.41	9.38	9.9	7.14	15	20.69	15.79	14.52	8.99	15.73	13.04	9.52	5.13	8.93
chr1:1355676:1355677:-	protein_coding	MXRA8	3.39	4.84	3.23	9.09	2.22	6	0	1.61	5	5.26	3.57	5	0	0	0	5.43	2.6	8.24	4.23	4	4.35	7.81	1.43	5	2.44	3.39	0	1.43	2.7	5.95	2.6	4.65	2.5	1.14	3.57	0	2.25	2.94	2	1.22	6.94	4.82	6.1	5.43
chr2:215399317:215399318:-	protein_coding	FN1	2.99	1.92	4.21	3.12	4.92	2.15	2.13	0	2.17	2.86	4.31	1.67	8.66	1.83	3.06	3.67	1.41	1.12	2.41	4	3.45	1.43	3.19	0	1.16	2.13	0	3.57	5.63	2.99	3.42	4.08	2.78	4.23	1.54	3.85	5.62	2.06	5	5.71	2.13	4	2.74	6
chr21:8400460:8400461:+	lincRNA	FP236383.1	5.71	7.77	12.96	2.56	29.11	13.19	4.11	11.49	11.06	32.14	5.26	37.4	8	6.67	7.41	13.98	22.86	9.62	9.8	3.85	7.81	8.2	6.84	5.06	8.64	7.89	11.48	13.04	7.07	5.56	9.41	12.5	8.91	4.76	18.18	19.3	22.73	11.29	13.79	19.1	8.96	14.29	15	7.14
chr3:133573918:133573919:+	protein_coding	CDV3	2.56	4.69	3.08	14.29	2.7	5.66	5.97	7.58	6.38	4.76	10.17	2.94	6.06	8.06	8.96	5.06	5.66	10.14	2	8.89	4.08	0	5.08	10.26	2.74	2.27	1.27	8.82	7.41	3.7	7.58	10.34	8.05	5.88	6.76	4.76	4.29	6.58	13.25	2.94	6.41	7.32	4.69	1.43
chr1:1355680:1355681:-	protein_coding	MXRA8	0	0	0	2.08	4.44	0	1.79	5	4.94	2.78	3.51	0	1.79	3.39	1.85	6.67	1.33	4.82	8	2.5	3.03	0	1.45	0.97	1.23	1.67	0	1.56	1.32	6.82	5.26	0	0	0	2.44	3.37	2.25	1.41	1.03	6.33	0	6.02	4.76	2.2
chr3:133573896:133573897:+	protein_coding	CDV3	0	2.7	1.85	2.63	0	5.36	4.55	5.41	2.17	5	3.03	2.86	2.82	3.17	2.94	6.49	3.92	0	1.72	6.78	8.82	6.15	2.6	6.98	3.7	2.27	1.56	6.15	5.26	1.79	3.23	0	2.53	1.92	4.94	2.86	5.33	3.03	3.12	1.37	9.41	6.41	12.28	2.67
chrM:2725:2726:+	Mt_rRNA	MT-RNR2	0	1.27	3.17	1.67	0	1.72	2.99	0	0	3.33	0.98	0	1.06	5.33	1.79	6.67	4.88	1.59	2.82	1.67	0	1.25	2.97	2.25	2.78	6.38	0	4.35	3.95	1.69	3.49	3.33	3.95	3.08	3.12	7.32	5.1	3.23	4.58	5.43	1.56	2.53	6.52	6.19
chr19:12954488:12954489:-	protein_coding	GADD45GIP1	5.17	0	1.35	3.45	4	2.47	4.62	2.78	3.8	2.04	5.71	2.08	2.86	1.22	1.67	1.23	7.04	5.15	2.94	3.49	2.86	1.33	2.47	1.35	1.23	2.6	3.49	2.41	3.9	2.82	3.08	0	2.5	4.11	6.02	3.95	3.67	1.16	5.21	2.8	3.8	6.67	1.33	1.98
chr15:73927543:73927544:+	protein_coding	LOXL1	13.95	9.72	17.39	13.46	6.25	15.38	8.16	1.79	15.79	0	6.25	13.04	5.88	6.67	5.56	9.09	11.54	5.49	6.17	11.67	7.69	5.56	14.86	6.49	18	9.09	4.08	5.8	4.84	4.92	5.71	4.55	10.67	1.69	5.33	6.67	12.28	8.93	5.62	8.47	8.47	19.3	5.71	8.25
chr15:73927543:73927544:+	antisense	LOXL1-AS1	13.95	9.72	17.39	13.46	6.25	15.38	8.16	1.79	15.79	0	6.25	13.04	5.88	6.67	5.56	9.09	11.54	5.49	6.17	11.67	7.69	5.56	14.86	6.49	18	9.09	4.08	5.8	4.84	4.92	5.71	4.55	10.67	1.69	5.33	6.67	12.28	8.93	5.62	8.47	8.47	19.3	5.71	8.25
chr17:50192003:50192004:-	protein_coding	COL1A1	3.8	6.49	3.64	4.05	7.58	7.06	3.95	5.26	15.29	0	2.78	4.17	6.35	7.5	7.41	3.7	6.6	4.82	9.2	7.37	9.86	7.94	3	7.04	5.33	2.63	3.17	2.22	5.63	3.08	4.26	9.76	4.46	5.13	4.35	7.35	6.9	6.25	4.94	6.38	3.85	8.57	5.66	5.13
chr7:45920936:45920937:-	protein_coding	IGFBP3	0	1.32	3.33	7.14	0	3.45	8.47	5.33	4.6	0	0	6.12	1.35	0	5.8	1.16	1.75	0	2.78	1.32	1.72	2.6	2.17	4.24	5.32	5.77	1.54	0	1.72	0.97	3.95	4.82	0	0	2.94	3.53	3.57	1.22	2.56	6.9	4.17	3.9	4.62	2.83
chr2:237340930:237340931:-	protein_coding	COL6A3	1.92	0	0	0	0	0	0	0	1.27	6.67	1.49	0	0	1.64	0	1.25	0	1.79	7.41	1.67	3.64	3.45	0	1.69	0	0	0	1.45	1.41	5.17	11.83	4.35	12.2	3.23	10.99	14.29	7.61	8.57	9.3	13.68	8.14	5.95	4.35	11.69
chr9:128617712:128617713:+	protein_coding	SPTAN1	1.82	1.54	2.04	2.13	2.86	3.7	3.77	5	6.17	4.76	3.64	7.89	8.82	4.11	1.67	1.39	7.35	1.39	5.08	8.33	6.78	1.59	7.27	3.17	4.41	0	7.14	5.33	4.55	4.62	4.05	6.49	4.94	0	3.66	1.3	4.71	4.84	4.94	9.09	5.62	3.66	4.35	4.6
chr19:3977843:3977844:-	protein_coding	EEF2	4.29	2.86	4.82	2.82	0	4.05	1.25	1.3	1.19	5.41	3.95	5.45	3.49	5.81	1.43	2.74	1.28	2.53	3.61	0	4.17	5.8	2.82	4.48	1.47	0	6.15	1.35	2.63	3.49	5.68	4.49	5.56	0	4.59	4.41	4.07	1.16	6.25	5.5	7.69	3.66	1.35	1.06
chr5:140711304:140711305:+	misc_RNA	VTRNA1-1	4.23	4.84	10.29	3.28	5.56	4.41	5.08	1.49	6.41	3.03	3.12	3.45	4.35	0	2.33	3.08	2.86	7.41	2.78	4	1.79	3.23	3.17	5.06	0	4	3.77	7.55	1.69	3.85	4.3	2.27	5.88	2.86	4	1.27	2.04	5.8	4	3.49	2.9	5.33	5.88	3.23
chr11:66316753:66316754:-	protein_coding	CD248	21.95	16.13	8.33	18.18	7.14	22.64	5.26	10	14.04	18.18	23.81	11.36	10.94	7.41	11.63	18.81	23.64	24.21	16.67	20.73	23.21	12.24	17.95	17.86	24.29	19.23	14.06	18.75	14.08	14.29	18.84	18.52	15.79	17.28	18.18	25	24.51	16.92	16.35	20.27	16.22	20.48	8.51	15.48
chr11:66316753:66316754:-	antisense	AP001107.3	21.95	16.13	8.33	18.18	7.14	22.64	5.26	10	14.04	18.18	23.81	11.36	10.94	7.41	11.63	18.81	23.64	24.21	16.67	20.73	23.21	12.24	17.95	17.86	24.29	19.23	14.06	18.75	14.08	14.29	18.84	18.52	15.79	17.28	18.18	25	24.51	16.92	16.35	20.27	16.22	20.48	8.51	15.48
chr20:58891813:58891814:+	protein_coding	GNAS	6.67	6.78	1.72	1.85	0	5	2.08	0	3.08	0	1.45	3.03	0	1.69	0	0	1.47	4.69	3.77	3.33	1.64	3.08	0	1.45	0	4.76	4.17	0	1.96	1.67	4	2.78	5.8	4.84	7.69	1.67	2.75	4.84	4.42	10.23	1.35	4.76	5.88	5.06
chr11:498492:498493:-	protein_coding	RNH1	1.61	2.74	3.12	3.77	1.96	0	2.74	0	2.38	1.56	4.48	2.38	1.72	5.48	1.75	7.77	5.19	3.7	4.62	8.22	1.56	1.32	2.82	4.94	3.66	4.41	1.3	1.19	7.69	5.62	6.67	6.94	8.7	0	8.99	1.11	3.53	2.17	2.74	7.53	1.22	1.11	7.14	5.19
chr17:50192016:50192017:-	protein_coding	COL1A1	1.32	1.33	4.08	1.39	4.62	2.5	4.17	2.67	2.47	0	1.49	2.17	1.67	0	1.92	2.88	3.88	2.53	1.2	2.22	1.47	8.06	0	8.7	0	0	0	1.18	0	0	5.49	2.56	5.5	6.67	1.19	1.52	2.73	1.32	2.53	4.49	4.95	4.85	5.88	6.76
chr8:69564086:69564087:+	protein_coding	SULF1	1.92	2.56	1.54	4.84	0	1.39	1.45	1.75	3.3	0	7.04	2.13	6.49	2.11	4.69	2.33	0	3.08	1.54	2.94	6.35	4	0	10	5.41	0	1.61	0	4.55	0	2.35	1.37	2.6	5.41	2.33	4.05	2.6	1.35	1.1	7.23	3.16	5.81	4.17	6.82
chr4:119300547:119300548:-	protein_coding	C4orf3	2.7	6.25	1.41	7.41	1.56	2.56	4.6	2.27	10.32	4.05	2.25	4.84	4.21	2.17	4.44	5.22	5.77	4	4.11	5.62	4.9	4.17	6.98	6.36	3.74	7.25	5.21	5.95	3.23	1.3	7.69	3.41	1.01	1.32	5.69	2	5.5	1.23	8.33	2.88	4.9	4.35	6.25	2.38
chr19:41238547:41238548:+	protein_coding	AXL	3.85	1.67	3.57	3.85	2.94	1.64	0	1.59	4.92	0	3.03	0	6.49	1.72	0	1.75	1.64	1.3	0	1.92	1.54	7.27	2.5	4.29	4.92	6	6.35	2.7	6.56	4.76	4.92	3.33	3.57	0	2.7	1.79	2	3.39	4.81	4.95	3.12	6.17	3.33	4.49
chr2:188994799:188994800:+	protein_coding	COL3A1	9.46	6.45	1.12	4.4	0	2.22	1.39	3.09	5.56	2.22	1.8	0	8.25	5.05	0	3.61	7.27	4.95	4.29	5.68	2.78	4.11	3.75	3.16	5.63	1.61	1.67	1.37	3.64	6.78	3.45	4.88	2.38	6.25	4.3	1.56	6.06	1.47	1.01	2.67	1.43	5.68	2.04	4.82
chr1:8868038:8868039:-	protein_coding	ENO1	14.55	7.14	7.55	14	9.26	11.32	12.24	9.46	17.74	11.11	4.84	9.3	11.48	10.29	14.81	11.48	10.17	1.79	10.94	12.5	6.78	9.09	12.12	17.65	11.48	13.33	4.44	15.87	14.29	11.86	8.33	13.11	7.58	13.79	16.22	15	7.59	9.52	14.71	19.1	8.97	12.5	16.39	10.84
chr19:12943571:12943572:+	protein_coding	CALR	1.64	4.88	2.74	6.67	2.08	4.55	2.53	3.33	7.41	0	2.04	4.92	4.88	5.75	4.11	5.19	4.21	3.03	6.59	2.9	8.43	2.33	6.02	0.97	1.41	5.71	7.45	4.21	4.65	2.74	1.33	3.53	5.19	0	5.56	0	4.3	0	3.23	6.8	3.8	3.53	5.56	3.19
chr9:19063703:19063704:-	protein_coding	HAUS6	7.35	3.9	3.57	3.8	2.38	2.82	3.03	1.35	4.35	0	1.64	3.85	5.88	1.49	1.35	5.19	5.71	5.95	2.67	4.88	6.25	2.94	2.35	5.88	5.56	1.67	1.39	2.67	1.37	1.41	1.41	1.06	3.96	0	7.34	4.94	3.48	1.15	4.95	3.09	4.6	3.7	2.86	6.25
chr9:19063703:19063704:-	scaRNA	SCARNA8	7.35	3.9	3.57	3.8	2.38	2.82	3.03	1.35	4.35	0	1.64	3.85	5.88	1.49	1.35	5.19	5.71	5.95	2.67	4.88	6.25	2.94	2.35	5.88	5.56	1.67	1.39	2.67	1.37	1.41	1.41	1.06	3.96	0	7.34	4.94	3.48	1.15	4.95	3.09	4.6	3.7	2.86	6.25
chr19:3979933:3979934:-	protein_coding	EEF2	0	5.36	5.71	2.04	0	3.45	0	0	4.84	0	2.94	2.63	5.56	7.69	4	0	1.67	5.19	6.9	5.63	1.61	5.66	3.51	0	0	6.38	5.26	0	1.67	3.51	3.85	4.41	1.43	3.33	6.85	2.94	5.15	2.74	1.22	4.6	3.23	3.7	6.15	2.3
chr20:50191531:50191532:+	protein_coding	CEBPB	9.26	15.38	13.79	5	8.51	17.91	22.58	13.11	24.32	10.71	12.5	16.13	19.05	20	4.65	30.91	14.93	24	16.95	16.67	21.31	20	18.84	6.58	20.34	12	13.04	14.49	10.2	16.07	15.48	8.54	16.16	17.57	17.2	11.54	15.52	10.84	15.53	29.03	3.64	12.12	15.15	11.29
chr7:94426428:94426429:+	protein_coding	COL1A2	4.84	5.75	5.45	2.67	4	1.54	8	5.56	4.6	0	2.94	2.94	2.9	6.56	2.5	5.77	1.52	2.53	7.61	4.23	5.71	5.26	1.32	2.15	3.03	7.32	4.65	5.77	5	3.9	4.26	6.74	4.94	5.8	4.17	8.47	6.84	5.17	4.95	2.6	2.67	10.98	5.66	5.56
chr2:215433398:215433399:-	protein_coding	FN1	3.51	3.45	3.08	2.99	2.38	3.96	0	3.7	2.27	0	0	0	0	1.14	1.92	4.3	2.86	1.35	0	3.64	0	0	5.48	6.41	0	2.63	1.79	4.94	0	0	1.04	2.5	0.98	1.92	2.78	3.45	1.54	0	4.95	3.49	4	3.7	1.82	5.43
chr6:3723498:3723499:-	protein_coding	PXDC1	3.23	1.43	3.17	5	0	2.22	7.46	1.19	9.64	2.5	6.58	0	6.67	1.43	1.75	3.12	13.24	6.82	5.19	1.35	2.53	5.48	0	6.8	2.11	3.57	1.45	1.28	1.19	2.25	2.6	0	3.49	4	2.06	0	2.73	1.39	4.88	2.47	4.76	4.55	3.03	2.27
chr2:240435914:240435915:+	protein_coding	GPC1	12.82	4	8.7	0	5.88	0	8.11	4.76	6.67	10	4.88	10.34	9.09	11.36	7.69	17.05	17.76	10.81	5	11.11	9.09	4.88	10.77	3.45	11.86	2.17	7.94	7.14	10.2	5.36	10.53	7.14	4.76	6.78	20	6.82	6.56	11.76	4.35	11.11	15	9.68	12.24	8
chr7:99388117:99388118:+	protein_coding	ARPC1B	3.45	1.27	2.13	1.92	5	3.17	0	1.82	11.27	2.17	4.41	2.22	4.69	1.41	3.17	5.41	6.45	8.97	1.72	2.9	4.76	4.76	5.88	1.61	4.62	4.29	1.41	2.67	1.22	3.17	2.82	4.35	2.22	5.41	4.88	2.86	3.41	2.99	0	2	1.33	3.95	6.67	2.35
chr7:99388117:99388118:+	protein_coding	AC004922.1	3.45	1.27	2.13	1.92	5	3.17	0	1.82	11.27	2.17	4.41	2.22	4.69	1.41	3.17	5.41	6.45	8.97	1.72	2.9	4.76	4.76	5.88	1.61	4.62	4.29	1.41	2.67	1.22	3.17	2.82	4.35	2.22	5.41	4.88	2.86	3.41	2.99	0	2	1.33	3.95	6.67	2.35
chr9:128420992:128420993:+	protein_coding	CERCAM	24.53	34.04	21.92	28.89	13.33	28.57	17.39	29.79	31.91	15.38	17.24	20	29.73	23.73	26.83	40.62	12.5	26.32	25.86	25.76	36	32.08	35.06	24.24	23.91	18.92	21.15	18.42	22.03	20.75	32.39	29.51	21.74	31.43	13.33	17.65	25.97	17.46	22.35	37.33	24.62	25.35	10.26	32.1
chr6:3751675:3751676:-	protein_coding	PXDC1	0	5.71	3.17	3.03	2.22	1.43	2.9	4.41	2.25	5.45	1.43	4.55	0	3.17	1.75	5.8	7.69	4.44	1.69	4.48	0	2.94	1.32	0	3.53	0	4.41	0	3.17	2.33	1.16	2.86	3.57	2.5	6.45	0	3.19	4.44	0.96	5.05	3.85	10.45	1.35	3.7
chr6:3751675:3751676:-	antisense	AL391422.3	0	5.71	3.17	3.03	2.22	1.43	2.9	4.41	2.25	5.45	1.43	4.55	0	3.17	1.75	5.8	7.69	4.44	1.69	4.48	0	2.94	1.32	0	3.53	0	4.41	0	3.17	2.33	1.16	2.86	3.57	2.5	6.45	0	3.19	4.44	0.96	5.05	3.85	10.45	1.35	3.7
chr19:46838498:46838499:-	protein_coding	AP2S1	3.92	1.67	0	3.92	2.78	0	3.33	3.33	6.56	8.11	5	6.25	0	0	2.22	1.59	1.49	2.67	3.12	3.12	2.82	1.64	2.99	2.47	4.62	0	1.47	0	1.59	1.19	4.17	2.74	2.3	1.64	2.41	1.33	1.08	1.43	2.17	4.3	5.63	4.29	0	5.81
chr5:1815955:1815956:+	protein_coding	NDUFS6	0	3.33	2.08	8.33	0	1.61	5.36	3.28	10.29	3.33	0	6.9	2.99	2.9	0	9.21	4.35	2.15	5.8	0	1.72	0	3.03	7.32	4.41	1.79	5.56	1.43	1.49	1.27	3.33	0	2.63	3.39	3.66	1.59	4.65	5.56	3.7	5	1.25	5.48	0	5.95
chr20:50191529:50191530:+	protein_coding	CEBPB	12.96	19.7	12.07	15	14.89	14.93	21.67	13.33	21.92	11.11	14.89	16.13	14.29	24.44	10	34.62	22.39	27.03	11.86	16.67	18.64	18.52	22.39	9.33	20.69	12.5	13.33	16.67	10.64	20	19.05	6.25	22.45	17.14	22.22	14.29	18.1	9.88	22.55	29.03	7.41	10.61	21.88	15.25
chr5:151662752:151662753:-	protein_coding	SPARC	0	3.7	6.1	4.17	1.75	1.16	4.55	2.33	3.41	2.27	2.08	1.96	2.97	3.53	1.19	4.88	1.69	3.92	2.67	1.19	1.52	4.88	3.66	3.03	5.19	0	2.86	1.49	0	1.2	7.69	2.53	2.7	7.25	0	1.28	4.17	4.55	1.1	5.68	1.23	2.56	2.6	6.32
chr2:188993376:188993377:+	protein_coding	COL3A1	1.37	0.96	1.18	2.27	1.69	5.41	0	2.94	5.31	4.76	1.89	2.13	3.57	3.7	4.41	5.77	1.92	3.53	3.03	2.35	3.03	5.88	4.71	7.08	4.71	1.85	1.59	5.19	4.41	7.04	8.54	1.61	4.23	5.88	11.25	6.15	6.9	9.59	10.71	15.49	7.58	6.33	8.7	6.67
chr17:81512076:81512077:-	protein_coding	ACTG1	3.39	0	4	0	0	3.39	1.79	3.17	5.88	5.56	4.41	0	2.94	1.85	7.14	0	3.45	2.94	1.33	7.02	0	2.78	2.35	4.71	4.69	1.96	0	1.75	1.82	0	3.45	5.41	1.56	7.27	3.8	1.79	5.94	0	2.83	4.4	0	2.99	6.67	4.17
chrX:154357503:154357504:-	protein_coding	FLNA	3.23	0	0	4.76	4	5.26	0	0	2.08	0	3.23	0	0	2.08	0	0	0	0	1.82	1.96	0	0	0	0	0	0	0	0	2.9	5.88	1.49	3.51	2.86	8.51	2.9	2.63	5.77	1.82	3.66	2.47	5.71	2.27	0	9.59
chr1:36322608:36322609:-	protein_coding	EVA1B	50	50	45.71	44.12	34.78	38.89	43.48	60	65.85	50	50	26.32	46.94	55.32	34.62	47.37	72.22	55.17	37.78	44.74	51.61	57.58	55.56	66.67	48.48	44	37.5	37.25	53.66	36.36	60	42.11	52.17	50	55.93	24.14	54.29	50.94	57.65	44.68	33.96	55.74	51.35	45.9
chr1:36322608:36322609:-	protein_coding	SH3D21	50	50	45.71	44.12	34.78	38.89	43.48	60	65.85	50	50	26.32	46.94	55.32	34.62	47.37	72.22	55.17	37.78	44.74	51.61	57.58	55.56	66.67	48.48	44	37.5	37.25	53.66	36.36	60	42.11	52.17	50	55.93	24.14	54.29	50.94	57.65	44.68	33.96	55.74	51.35	45.9
chr2:215420721:215420722:-	protein_coding	FN1	3.23	6.38	5	0	0	1.08	0	2.9	5.38	3.85	3.12	0	2.13	2.22	3.08	2.33	1.67	3.08	1.54	1.64	1.47	1.82	0	6.67	0	0	1.43	2.5	0	5.63	2.8	2.53	1.06	0	2.94	4.23	4.72	0	3	1.25	3.37	5.88	7.55	1.15
chr1:36322614:36322615:-	protein_coding	SH3D21	8.33	0	5.71	5.56	4.55	2.86	0	7.32	5	0	2.44	0	10	10.87	3.85	12.5	16.67	15.62	4.44	10.53	3.23	13.51	6.82	7.84	9.38	8.33	0	5.45	0	10.71	6.98	0	10.87	12	14.04	6.67	5.63	5.88	12.22	2	5.66	10	8.82	6.25
chr1:36322614:36322615:-	protein_coding	EVA1B	8.33	0	5.71	5.56	4.55	2.86	0	7.32	5	0	2.44	0	10	10.87	3.85	12.5	16.67	15.62	4.44	10.53	3.23	13.51	6.82	7.84	9.38	8.33	0	5.45	0	10.71	6.98	0	10.87	12	14.04	6.67	5.63	5.88	12.22	2	5.66	10	8.82	6.25
chr2:240435917:240435918:+	protein_coding	GPC1	5.41	6.25	6.82	2.63	20	0	7.89	0	11.29	0	7.32	3.57	9.09	6.98	0	8.64	14.29	5.88	6.9	5.88	6.67	2.44	6.06	3.51	7.81	10	1.69	7.41	11.76	9.43	12.12	3.7	3.28	1.72	13.56	11.63	1.82	4.08	2.22	2.99	8.2	1.75	3.7	6.76
chr19:572638:572639:+	protein_coding	BSG	0	0	5.08	1.75	0	1.54	1.85	1.49	3.53	0	7.69	4.88	5.71	3.12	2.94	4.76	2.41	4.71	1.49	2.78	1.59	1.47	2.99	2.99	1.23	1.96	2.74	2.08	7.25	1.28	2.44	1.18	4.17	2.25	1.08	2.94	5.26	1.43	0	2.17	2.7	6.33	7.69	2.38
chr11:75402381:75402382:+	protein_coding	RPS3	7.32	0	2.44	4.44	6.25	3.77	1.96	5.45	1.89	0	2.08	0	0	2.13	0	2.04	7.81	2.78	6.06	8.47	0	1.92	0	4.92	6.82	4.44	2.99	4.84	1.79	4	2.38	0	2.27	5.26	4.23	0	1.43	0	5.97	5.75	2.27	0	4.17	9.76
chr3:128060546:128060547:+	protein_coding	SEC61A1	3.12	0	1.33	2.86	0	0	2.74	1.39	1.72	0	6.98	0	1.3	3.23	2.56	3.8	3.28	5.62	4.26	1.64	3.45	1.45	5.38	6.41	2.56	1.45	2.38	5.38	5.75	2.74	5.62	3.03	4.41	1.56	1.2	1.49	4.26	0	6.03	3.06	2.63	1.3	3.39	5.83
chr17:50196664:50196665:-	protein_coding	COL1A1	3.39	2.82	1.72	1.45	6.38	1.35	1.33	2.7	3.9	0	1.67	4.76	0	5.26	5.26	2.38	4	0	2.25	2.53	3.28	3.12	3.75	1.49	1.61	0	2.04	5.33	6.15	2.63	4.08	2.67	8.06	4.41	5.32	4.76	2.61	1.25	4.72	5.48	3.45	7.79	2.22	0
chr11:66316762:66316763:-	protein_coding	CD248	28.57	14.29	10	20	9.09	21.74	12.24	10.42	20.37	10	25	21.05	14.04	10.42	13.89	20.65	25.49	28.57	15.38	25.97	21.57	23.08	27.78	20	23.33	10.2	16.39	14.71	17.19	15	20.63	29.58	22.86	23.94	24.19	25	25.81	14.75	25	24.24	29.41	18.99	15.79	21.62
chr11:66316762:66316763:-	antisense	AP001107.3	28.57	14.29	10	20	9.09	21.74	12.24	10.42	20.37	10	25	21.05	14.04	10.42	13.89	20.65	25.49	28.57	15.38	25.97	21.57	23.08	27.78	20	23.33	10.2	16.39	14.71	17.19	15	20.63	29.58	22.86	23.94	24.19	25	25.81	14.75	25	24.24	29.41	18.99	15.79	21.62
chr12:109450996:109450997:-	protein_coding	KCTD10	8.16	1.96	4.08	4.76	2.94	4.44	3.92	2.13	5.8	0	1.69	0	0	3.03	6	2.44	11.54	2.86	1.79	1.64	3.33	1.79	4.69	5	1.67	6.9	1.49	2.86	4.55	1.75	6.17	1.45	4.21	0	5.33	4.41	4.04	5	5.43	7.45	6.1	10.47	2.86	6.58
chr12:109450996:109450997:-	protein_coding	MYO1H	8.16	1.96	4.08	4.76	2.94	4.44	3.92	2.13	5.8	0	1.69	0	0	3.03	6	2.44	11.54	2.86	1.79	1.64	3.33	1.79	4.69	5	1.67	6.9	1.49	2.86	4.55	1.75	6.17	1.45	4.21	0	5.33	4.41	4.04	5	5.43	7.45	6.1	10.47	2.86	6.58
chr6:3751679:3751680:-	protein_coding	PXDC1	1.75	3.03	0	0	0	0	0	1.47	4.71	1.79	0	2.38	0	0	0	1.43	3.08	2.15	1.67	1.49	0	4.48	0	3.09	1.16	0	0	4.55	0	1.19	3.66	5.48	2.47	0	3.09	0	4.49	2.25	1.98	0	4.05	6.25	4.05	1.22
chr6:3751679:3751680:-	antisense	AL391422.3	1.75	3.03	0	0	0	0	0	1.47	4.71	1.79	0	2.38	0	0	0	1.43	3.08	2.15	1.67	1.49	0	4.48	0	3.09	1.16	0	0	4.55	0	1.19	3.66	5.48	2.47	0	3.09	0	4.49	2.25	1.98	0	4.05	6.25	4.05	1.22
chr3:128650684:128650685:-	protein_coding	RPN1	6.25	2.5	0	1.89	2.56	5.08	2.7	4.05	2.22	0	0	0	1.59	0	3.33	2.3	3.12	5.56	0	1.37	2.78	2.44	1.28	2.25	3.85	5	1.35	4.44	2.56	0	5.26	4	3.57	6.45	1.25	2.3	2.53	2.94	4.76	4.4	4.11	3.45	1.35	1.27
chr20:50191534:50191535:+	protein_coding	CEBPB	29.41	30.16	26.79	16.22	27.27	30.88	28.07	26.79	31.08	37.04	36.36	32.26	25	36.36	15	39.62	33.33	41.1	19.64	24.32	21.05	25	31.82	36.99	33.33	20.83	35.56	21.21	31.25	29.41	25.97	28.75	30.21	28.57	31.87	28.77	25.45	22.08	24.51	34.48	24	23.81	35.48	26.23
chr11:10306695:10306696:+	protein_coding	ADM	17.86	2.04	7.84	3.92	4.17	6.45	2	6.9	9.43	0	8.43	5.71	8.86	3.8	8.62	21.15	9.52	11.11	7.69	4.44	10.53	12.82	11.43	10.91	9.23	2.04	4.55	6.67	6.49	7.32	12.9	7.55	3.17	2.5	15.71	7.69	12.86	2.94	11.82	7.23	10	7.46	3.92	19.75
chr10:122461824:122461825:+	protein_coding	HTRA1	30.3	22.58	23.53	25	24.24	44.44	34.21	24.49	54	30.77	33.33	40	26.67	25.58	25	36.36	32.26	33.33	28.21	42.11	42.42	26.53	31.82	34.48	36.17	44.44	31.91	33.33	32	31.82	28.79	31.82	25.4	30.77	40.38	23.26	33.33	30.77	25.76	22.45	31.25	32	34	29.03
chr8:69564094:69564095:+	protein_coding	SULF1	5.56	0	4.84	3.45	2.04	2.82	2.86	0	6.82	3.23	5.19	0	7.59	6.67	4.69	3.53	1.64	1.54	0	1.54	5.88	1.37	6.85	5.19	1.39	2.13	6.56	7.89	6.25	0	5.88	1.37	0	5.71	4.71	4.17	1.39	2.63	6.9	2.63	3.49	7.06	5.56	9.09
chr19:38710318:38710319:+	protein_coding	ACTN4	2.17	5.17	0	2.56	0	0	0	0	1.64	0	6.82	0	1.85	1.79	0	1.67	3.39	2.04	5.17	0	0	0	1.79	3.77	1.75	5	0	0	1.64	5.77	3.7	1.75	0	5.17	2.9	0	3.57	5.26	1.56	1.41	1.52	6.25	4.76	3.8
chr17:50185783:50185784:-	protein_coding	COL1A1	9.26	6.94	6.52	5.56	4.76	9.76	9.3	6	11.9	3.57	4.65	21.88	6.98	8.7	0	8.75	11.25	6.49	6.45	5.88	5.17	5.77	6.35	6.45	11.48	8.57	5	5.88	3.77	7.41	9.18	10.29	7.14	4.23	7.06	9.52	4.6	5.36	1.49	9.64	7.04	4.84	15.91	6.94
chr17:42423035:42423036:-	protein_coding	CAVIN1	2.44	7.55	1.92	0	0	4.35	0	0	4.35	0	2.7	6.06	3.12	0	0	13.21	2.74	8.97	2.74	3.33	6.38	2.22	3.95	4.41	5.88	0	1.79	3.23	5.8	9.86	4.08	9.72	4.11	5.45	3.41	3.7	4.39	4.76	0.9	6.74	3.7	3.03	7.32	4.35
chr22:29673397:29673398:+	protein_coding	NF2	0	1.52	2.44	0	0	0	0	2.33	0	0	1.45	1.96	1.43	1.56	0	0	1.89	1.47	0	1.64	1.96	1.82	0	0	1.82	1.59	1.25	1.47	2.74	1.52	0	0	3.95	3.03	3.9	2.08	2.82	0	2.67	5.56	0	3.66	5.41	1.16
chr21:46132467:46132468:+	protein_coding	COL6A2	0	0	2.63	2.74	0	3.75	3.28	3.28	5.56	0	0	0	0	5.17	3.03	1.37	5.48	6.9	2.9	1.49	5.17	3.85	6.49	3.66	1.59	5	0	1.39	4.69	1.37	4.76	2.38	2.53	2.67	0	1.47	2.22	2.35	7.22	7.06	1.56	1.54	3.57	1.18
chr10:17233908:17233909:+	antisense	AL133415.1	3.92	3.08	1.67	6.56	3.33	6.25	1.47	3.33	8.93	4.35	7.04	5.56	3.45	8.77	5.56	11.43	10	6.85	6.06	6.56	9.09	3.17	5.88	7.25	6.35	10.81	6.52	8.93	5.36	5.71	8.65	6.58	10.58	7.69	10.16	9.84	7.84	4.69	8.08	5.41	5.97	8.97	11.54	7.23
chr10:17233908:17233909:+	protein_coding	VIM	3.92	3.08	1.67	6.56	3.33	6.25	1.47	3.33	8.93	4.35	7.04	5.56	3.45	8.77	5.56	11.43	10	6.85	6.06	6.56	9.09	3.17	5.88	7.25	6.35	10.81	6.52	8.93	5.36	5.71	8.65	6.58	10.58	7.69	10.16	9.84	7.84	4.69	8.08	5.41	5.97	8.97	11.54	7.23
chr1:153544771:153544772:-	protein_coding	S100A4	0	3.45	3.77	0	0	3.39	2.22	2	3.92	4.55	5.26	3.12	5.66	0	2.44	3.45	6.15	1.64	1.75	4.84	0	0	0	5.17	1.75	4	1.67	1.45	1.64	0	4.17	2.41	3.7	4.62	2.83	1.72	0.83	1.54	5.22	7.21	1.45	1.43	1.27	1.39
chr1:36322607:36322608:-	protein_coding	EVA1B	52.63	40	57.58	36.36	39.13	34.29	47.83	48.65	57.5	25	55	27.78	59.57	51.16	38.46	41.67	65.71	55.36	40.48	43.24	56.67	43.33	62.22	63.27	54.55	41.67	40	36	47.5	35.29	59.52	40.62	52.38	47.92	55.17	30.77	51.43	46.15	56.1	46.67	38	54.1	60	47.27
chr1:36322607:36322608:-	protein_coding	SH3D21	52.63	40	57.58	36.36	39.13	34.29	47.83	48.65	57.5	25	55	27.78	59.57	51.16	38.46	41.67	65.71	55.36	40.48	43.24	56.67	43.33	62.22	63.27	54.55	41.67	40	36	47.5	35.29	59.52	40.62	52.38	47.92	55.17	30.77	51.43	46.15	56.1	46.67	38	54.1	60	47.27
chr3:184299326:184299327:+	protein_coding	PSMD2	0	0	2.7	8.82	0	9.76	0	8.89	9.43	0	2.7	4	6.52	4.44	0	14.81	0	11.67	10.87	5.77	6.12	3.57	2.27	4.69	5.66	2.27	7.27	4.17	3.57	3.7	6.25	2.17	6.9	6	5.36	3.85	11.29	2.04	7.58	7.25	3.17	3.57	5.08	5.48
chr11:12221689:12221690:+	protein_coding	MICAL2	4.23	1.15	0	1.61	0	1.28	1.59	2.74	1.12	0	2.33	0	2.41	3.96	0	0	1.67	1.37	2.9	1.47	4.23	0	0	1.52	0	1.41	0	2.7	1.2	1.67	2.35	1.41	3.8	0	2.38	1.49	0	2.47	0	3.45	2.44	2.44	0	9.46
chr14:68880086:68880087:-	protein_coding	ACTN1	4.44	1.89	3.92	6	0	5.45	2.44	1.92	3.12	0	7.55	0	0	3.39	0	2.82	5.88	1.79	3.39	9.43	7.41	5.77	2.82	5.26	5.36	2.27	2.33	3.51	5.26	0	5.88	1.37	1.67	3.92	4.76	1.96	4.35	4.48	6.35	7.61	4.41	4.35	5.56	7.58
chr12:109451027:109451028:-	protein_coding	MYO1H	10.2	1.56	3.7	0	0	4.26	0	4.55	2.78	0	1.56	0	4.62	1.64	0	2.41	5.17	0	3.45	0	0	4.69	3.08	1.64	1.72	3.64	4.23	1.54	1.35	0	1.22	1.59	1.47	1.49	1.3	0	1.16	1.52	1.28	9.47	2.44	3.85	1.67	2.5
chr12:109451027:109451028:-	protein_coding	KCTD10	10.2	1.56	3.7	0	0	4.26	0	4.55	2.78	0	1.56	0	4.62	1.64	0	2.41	5.17	0	3.45	0	0	4.69	3.08	1.64	1.72	3.64	4.23	1.54	1.35	0	1.22	1.59	1.47	1.49	1.3	0	1.16	1.52	1.28	9.47	2.44	3.85	1.67	2.5
chr3:58109623:58109624:+	protein_coding	FLNB	6.12	1.69	0	0	2.5	0	3.57	0	7.46	4.55	2.78	2.33	0	0	0	5.71	1.92	0	3.08	1.92	1.82	0	1.79	5.66	0	1.82	4.35	1.47	5.56	3.77	1.47	4.29	2.63	2.78	5.56	1.89	2.78	3.77	1.82	0	2.5	4.82	3.33	6.58
chr1:156114925:156114926:+	protein_coding	LMNA	0	5.66	3.45	0	0	1.67	0	3.57	1.75	5	3.39	3.12	3.45	9.84	0	4.92	1.56	3.9	1.27	1.41	1.49	0	1.32	0	3.45	0	0	4.11	3.17	2.5	1.47	0	0	1.47	0	1.82	3.06	1.61	2.06	7.07	5.45	2.86	2	2.88
chr3:184299325:184299326:+	protein_coding	PSMD2	0	2.7	2.7	0	0	5.13	0	9.3	5.66	6.25	0	0	6.67	7.14	0	8.64	2.22	8.62	4.55	2.08	2.13	2.04	6.98	3.28	6	0	9.43	1.45	5.45	3.85	10.64	2.27	7.02	2.08	5.45	6.25	15.25	4.26	3.17	10.29	3.33	5.36	1.72	9.72
chr3:50253057:50253058:+	protein_coding	GNAI2	0	1.64	0	0	0	5.66	0	1.92	5	0	1.61	8.57	5	8.93	0	3.08	0	6.78	4.76	7.02	1.89	1.96	4.48	6.25	1.67	2.13	0	8.93	6.25	7.25	1.33	4.17	2.99	5	4.05	5.08	2.56	0	2.47	3.66	2.94	2.94	10.2	2.6
chr6:113859771:113859772:+	protein_coding	MARCKS	14.29	10.29	5.56	2.22	8	10.53	3.51	14.29	12.7	22.22	8.62	3.12	3.45	13.24	11.11	18.18	2.27	13.95	13.33	21.28	8.7	14.55	7.69	7.81	15.49	11.11	16.98	3.51	10.87	6.12	5.77	13.24	11.59	10.2	15.71	4.55	10.23	7.69	10.47	9.26	13.33	11.94	20	11.11
chr2:189006364:189006365:+	protein_coding	COL3A1	2.17	3.85	4.62	4.35	1.89	0	4.48	1.69	0	0	3.41	3.12	1.23	2.86	3.17	2.44	3.03	0	3.03	4.84	3.17	3.9	4.26	3.53	2.86	4.44	6.52	6.76	1.89	2.08	4.35	1.52	3.49	0	0	3.57	6.45	5.26	1.11	6.33	3.64	7.81	4	2.94
chr19:45651667:45651668:+	misc_RNA	RN7SL836P	1.89	8.7	3.39	3.45	0	0	5.36	4.29	3.03	0	2.6	2.08	2.9	3.51	1.72	7.14	4	5.63	3.9	1.59	4.84	6	4	4	3.28	1.89	4.62	4.11	3.12	6.76	2.86	5.63	6.9	7.02	7.69	12.28	7.41	3.12	6.9	7.55	6.58	5.88	2.9	7.79
chr1:156115205:156115206:+	protein_coding	LMNA	0	1.69	0	0	2.63	4.62	0	0	1.72	0	0	2.27	1.89	3.23	3.92	2.74	2.82	0	0	1.69	1.67	0	1.52	1.28	0	3.57	0	0	1.45	1.37	2.67	3.08	1.23	0	1.2	2.56	3.45	1.22	1.22	1.37	3.95	3.61	8.82	4.35
chr17:81843625:81843626:-	protein_coding	P4HB	0	1.37	2.41	1.41	0	0	1.19	1.2	0	0	3.03	2.13	0	0	0	1.41	2.74	0	1.56	0	1.69	1.82	1	0	2.86	0	0	1.03	0	1.3	1.27	0	2.47	1.52	1.18	0	2.61	1.23	2.73	5.95	3.39	3.8	0	1.12
chr17:81843625:81843626:-	antisense	AC145207.3	0	1.37	2.41	1.41	0	0	1.19	1.2	0	0	3.03	2.13	0	0	0	1.41	2.74	0	1.56	0	1.69	1.82	1	0	2.86	0	0	1.03	0	1.3	1.27	0	2.47	1.52	1.18	0	2.61	1.23	2.73	5.95	3.39	3.8	0	1.12
chr6:113859770:113859771:+	protein_coding	MARCKS	17.14	7.46	5.71	4.44	12.5	10.71	8.77	14.29	16.13	16.67	18.97	0	8.77	13.43	13.64	20.9	7.14	11.63	22.73	16.33	10.29	18.52	9.38	9.52	15.71	5.71	14.81	7.02	13.64	8.7	7.69	13.24	8.82	8.16	15.94	7.69	12.94	12.5	13.1	13.46	16.95	12.12	18	7.41
chr11:498044:498045:-	protein_coding	RNH1	0	3.28	3.64	2.17	3.57	2.9	1.61	4.84	8.97	0	2.22	2.63	2.56	6.9	1.89	6.67	1.52	1.3	0	5	2.53	1.69	6.45	5.06	1.43	0	1.89	2.99	1.59	1.52	6.15	4.11	7.78	4.65	5.43	2.67	5	3.12	2.3	3.95	3.9	10.26	1.49	2.86
chr16:30893944:30893945:-	miRNA	MIR762	2.44	0	7.69	2.5	0	2.08	0	2.99	2.08	0	0	2.56	0	1.54	2.04	0	2.86	1.28	1.89	2.22	2.04	3.51	3.45	0	5.26	0	0	1.67	1.82	2.63	1.67	0	3.77	0	2.67	1.82	1.27	0	2.86	5	5.41	5.17	1.85	1.35
chr16:30893944:30893945:-	sense_overlapping	AC135048.2	2.44	0	7.69	2.5	0	2.08	0	2.99	2.08	0	0	2.56	0	1.54	2.04	0	2.86	1.28	1.89	2.22	2.04	3.51	3.45	0	5.26	0	0	1.67	1.82	2.63	1.67	0	3.77	0	2.67	1.82	1.27	0	2.86	5	5.41	5.17	1.85	1.35
chr16:30893944:30893945:-	protein_coding	BCL7C	2.44	0	7.69	2.5	0	2.08	0	2.99	2.08	0	0	2.56	0	1.54	2.04	0	2.86	1.28	1.89	2.22	2.04	3.51	3.45	0	5.26	0	0	1.67	1.82	2.63	1.67	0	3.77	0	2.67	1.82	1.27	0	2.86	5	5.41	5.17	1.85	1.35
chr16:30893944:30893945:-	antisense	MIR762HG	2.44	0	7.69	2.5	0	2.08	0	2.99	2.08	0	0	2.56	0	1.54	2.04	0	2.86	1.28	1.89	2.22	2.04	3.51	3.45	0	5.26	0	0	1.67	1.82	2.63	1.67	0	3.77	0	2.67	1.82	1.27	0	2.86	5	5.41	5.17	1.85	1.35
chr3:49121732:49121733:-	protein_coding	LAMB2	4.76	4.29	1.79	0	0	3.92	3.85	3.23	1.64	0	4.23	6.45	0	3.64	1.96	0	1.43	0	2.74	1.82	3.17	3.23	2.7	1.61	3.03	0	1.69	4.35	1.67	4.48	3.28	5.63	1.52	3.28	5.48	6.9	5.71	1.47	0	3.45	4.69	1.32	4.69	2.9
chr7:143267693:143267694:+	antisense	AC073342.1	3.64	6.06	5.77	0	0	3.33	1.96	0	0	0	1.52	0	1.67	3.28	1.72	3.17	1.59	2.63	3.7	3.23	1.72	5	1.56	2.99	1.75	4.17	1.69	1.56	1.79	0	1.3	3.8	0	1.56	3.37	3.23	4.65	5.97	6.67	4.6	4.41	7.69	7.46	4.21
chr7:143267693:143267694:+	protein_coding	GSTK1	3.64	6.06	5.77	0	0	3.33	1.96	0	0	0	1.52	0	1.67	3.28	1.72	3.17	1.59	2.63	3.7	3.23	1.72	5	1.56	2.99	1.75	4.17	1.69	1.56	1.79	0	1.3	3.8	0	1.56	3.37	3.23	4.65	5.97	6.67	4.6	4.41	7.69	7.46	4.21
chr15:39587368:39587369:+	protein_coding	THBS1	4.44	5.88	4.65	0	3.03	2.5	2.86	6.12	5.63	2.7	4.69	5.41	5.26	1.28	3.23	4.05	1.89	2.5	4.17	6.9	2.38	2.04	4.88	3.77	4.44	4.55	1.75	1.64	1.56	2.17	4.29	5.66	4.05	2.5	0	5.08	1.69	1.89	4	7.81	5.13	10.39	4.26	1.49
chrM:1768:1769:+	Mt_rRNA	MT-RNR2	4.26	6.17	1.45	6.12	3.45	2.82	0	0	6.58	0	7.5	6.25	5.45	1.59	3.64	5.95	6.35	7.06	3.23	6.67	1.39	3.57	3.49	5.88	3.39	3.12	4.65	4.71	3.17	4.65	8.75	5.41	5.15	2.08	2.08	3.57	4.17	3.64	3.9	4.17	0	4.71	1.72	7.25
chr12:109451034:109451035:-	protein_coding	KCTD10	4.17	4.76	1.85	2.44	0	2.08	0	2.33	4.11	6.67	3.28	0	0	3.7	0	3.95	2	1.41	1.72	3.33	5.56	1.69	1.69	0	0	1.92	4.62	1.61	1.41	1.75	0	1.72	7.94	1.69	4.23	1.79	1.27	0	1.32	3.26	3.9	5.56	0	4.11
chr12:109451034:109451035:-	protein_coding	MYO1H	4.17	4.76	1.85	2.44	0	2.08	0	2.33	4.11	6.67	3.28	0	0	3.7	0	3.95	2	1.41	1.72	3.33	5.56	1.69	1.69	0	0	1.92	4.62	1.61	1.41	1.75	0	1.72	7.94	1.69	4.23	1.79	1.27	0	1.32	3.26	3.9	5.56	0	4.11
chr1:16727296:16727297:+	tRNA	chr1.trna2-GlyCCC	9.46	4.62	5	9.59	3.51	7.41	5	7.32	6.82	9.3	9.72	2.13	4.76	9.76	10.17	8	5.43	8.89	6.76	8.7	5.48	5.8	8.42	4.4	5.88	2.13	1.59	4.48	1.64	6.33	8.24	9.76	7.41	4.82	5.5	2.7	7.84	4.65	6.06	9.47	4.84	9.38	4.92	5.71
chr15:43990062:43990063:-	processed_pseudogene	ACTBP7	3.64	2.86	4.29	5.26	0	0	2.82	1.37	4.76	0	6.12	0	3.19	0	0	6.35	4.23	1.56	2.78	3.17	2.74	3.03	2.5	1.27	0	0	5.71	5.33	1.64	1.49	1.39	2.7	3.57	3.23	1.18	0	4.21	0	3.67	7.53	3.08	2.63	0	5
chr15:43990062:43990063:-	protein_coding	FRMD5	3.64	2.86	4.29	5.26	0	0	2.82	1.37	4.76	0	6.12	0	3.19	0	0	6.35	4.23	1.56	2.78	3.17	2.74	3.03	2.5	1.27	0	0	5.71	5.33	1.64	1.49	1.39	2.7	3.57	3.23	1.18	0	4.21	0	3.67	7.53	3.08	2.63	0	5
chr9:128422926:128422927:+	protein_coding	CERCAM	0	3.33	3.92	4.44	4.26	1.85	0	3.17	3.85	2.08	0	0	4.69	3.39	1.82	6.49	3.28	5.63	3.51	1.27	0	6	3.17	5.71	0	2.13	0	0	3.39	1.69	1.47	2.86	3.7	0	1.32	1.64	2.91	3.12	1.33	3.75	2.74	4	1.96	6.67
chr15:43990061:43990062:-	processed_pseudogene	ACTBP7	1.82	0	2.86	3.95	0	3.8	0	2.74	1.59	0	1.02	2	3.19	6.76	0	3.17	2.82	1.59	1.39	6.35	1.37	0	5.06	3.8	1.56	5.56	4.29	0	1.64	1.49	0	0	4.76	0	1.19	0	3.16	0	2.75	0	4.62	5.26	0	3.75
chr15:43990061:43990062:-	protein_coding	FRMD5	1.82	0	2.86	3.95	0	3.8	0	2.74	1.59	0	1.02	2	3.19	6.76	0	3.17	2.82	1.59	1.39	6.35	1.37	0	5.06	3.8	1.56	5.56	4.29	0	1.64	1.49	0	0	4.76	0	1.19	0	3.16	0	2.75	0	4.62	5.26	0	3.75
chr12:124913478:124913479:-	protein_coding	UBC	9.64	5.66	6.33	6.25	8.7	3.27	2.26	2.99	6.25	1.72	2.47	6.25	2.86	4.84	2.38	6.42	6.12	2.97	3.41	2.56	7.02	4.32	5.52	7.19	4.96	4.88	4.48	2.99	3.39	2.53	2.31	5.21	6.31	7.79	5.04	3.51	6.47	2.73	7.49	1.33	2.08	1.45	4.35	7.58
chr10:122461725:122461726:+	protein_coding	HTRA1	18.52	35.42	21.62	26.32	19.05	46.15	21.88	45	33.33	42.86	19.23	27.27	20.93	37.93	13.04	34.09	41.18	32.43	24.24	20.59	33.33	27.59	35.71	27.5	50	30	20.59	19.05	40.62	45.45	28.57	25.58	14.29	20	36.84	32.65	41.43	13.04	29.55	25	34.48	28.26	27.27	37.88
chr1:36322500:36322501:-	protein_coding	SH3D21	10.34	19.51	7.14	6.98	14.29	14	8.51	13.16	11.9	0	9.62	4.35	18.18	13.51	11.9	7.55	14.55	10.45	17.54	1.79	16.33	24.32	13.11	16.07	2.94	20.45	20	19.67	9.09	10.34	8.7	12.9	6.9	17.54	5.97	9.43	15.15	5.08	11.11	10.94	22.64	11.43	9.8	14.29
chr1:36322500:36322501:-	protein_coding	EVA1B	10.34	19.51	7.14	6.98	14.29	14	8.51	13.16	11.9	0	9.62	4.35	18.18	13.51	11.9	7.55	14.55	10.45	17.54	1.79	16.33	24.32	13.11	16.07	2.94	20.45	20	19.67	9.09	10.34	8.7	12.9	6.9	17.54	5.97	9.43	15.15	5.08	11.11	10.94	22.64	11.43	9.8	14.29
chr7:99392812:99392813:+	protein_coding	ARPC1B	2.94	0	0	5.71	0	4.08	0	3.85	0	0	4.26	4	2.56	4.44	2.78	3.23	4.41	0	0	4.08	2.08	1.85	4.26	2.04	5.36	0	0	1.64	4.55	1.52	3.64	3.51	4.41	10.61	2.86	2.99	3.75	5.08	4.84	4.88	7.94	7.14	1.69	3.8
chr7:99392812:99392813:+	protein_coding	AC004922.1	2.94	0	0	5.71	0	4.08	0	3.85	0	0	4.26	4	2.56	4.44	2.78	3.23	4.41	0	0	4.08	2.08	1.85	4.26	2.04	5.36	0	0	1.64	4.55	1.52	3.64	3.51	4.41	10.61	2.86	2.99	3.75	5.08	4.84	4.88	7.94	7.14	1.69	3.8
chr7:99392812:99392813:+	protein_coding	PDAP1	2.94	0	0	5.71	0	4.08	0	3.85	0	0	4.26	4	2.56	4.44	2.78	3.23	4.41	0	0	4.08	2.08	1.85	4.26	2.04	5.36	0	0	1.64	4.55	1.52	3.64	3.51	4.41	10.61	2.86	2.99	3.75	5.08	4.84	4.88	7.94	7.14	1.69	3.8
chr2:188991707:188991708:+	protein_coding	COL3A1	9.52	7.87	3.08	4	6	7.41	4.55	6.35	7.27	3.23	10.26	8.89	5.26	7.41	1.59	5.95	2.94	6.85	7.58	4.76	3.7	5.08	3.33	5.88	1.67	3.33	8.62	4.17	2	5.26	3.45	1.47	6.06	11.54	6.49	1.67	5	4.35	7.04	1.61	6.9	5.41	6.98	8.2
chr16:55493251:55493252:+	protein_coding	MMP2	1.92	0	2.9	2.04	0	1.54	0	4.35	2.63	5.56	0	2.86	0	0	0	1.2	1.45	2.44	0	3.51	1.64	0	1.43	3.39	0	0	5.26	0	1.54	1.49	4.81	2.7	1.06	1.37	2.44	0	1.9	2.86	2.33	6.25	1.43	0	1.75	4.82
chr2:241239975:241239976:-	protein_coding	HDLBP	4.76	5.71	4.69	4	0	1.79	5.36	0	3.17	0	0	2.56	0	3.23	2.27	4.55	0	3.45	3.92	2.44	1.56	5.26	0	1.54	3.92	2.7	2.04	1.43	1.47	1.96	0	2.99	4.48	0	3.85	0	6.67	1.64	0	1.41	4.92	4.35	0	6.25
chr10:122461726:122461727:+	protein_coding	HTRA1	33.33	47.92	37.84	52.63	23.81	44	29.03	48.72	47.22	33.33	40	36.36	32.56	34.48	21.74	42.22	48.57	41.67	37.5	42.42	37.5	44.83	53.85	52.63	55.56	40	36.11	41.46	42.42	47.83	48.98	33.33	30.56	28.21	42.11	37.5	55.71	27.08	39.13	29.73	53.57	36.36	45.45	40
chr19:48616783:48616784:-	protein_coding	RPL18	0	1.82	0	1.64	0	1.54	0	2.94	1.75	0	2.33	0	0	5.45	6.12	1.64	1.35	4.17	4	3.08	0	3.39	0	4.17	3.33	1.89	0	0	1.52	4.84	3.12	1.37	1.69	1.59	2.99	4.08	4.35	0	0	2.35	4.17	4.55	0	7.53
chr17:17383559:17383560:-	processed_pseudogene	RPL13P12	4	3.51	1.82	0	0	2.82	0	0	4.44	0	0	0	0	3.17	0	5.36	3.57	3.9	0	1.92	6	0	6.15	0	0	3.51	1.79	3.23	0	0	4.11	1.67	4.84	4.44	1.47	2.08	0	1.96	3.16	1.27	3.33	5.88	3.92	6.06
chr10:100529460:100529461:-	protein_coding	NDUFB8	2.27	3.51	1.92	5.88	0	1.79	3.85	1.69	3.64	0	5.8	0	3.51	2	4.55	0	0	3.45	1.72	0	1.61	0	5.97	2.86	0	0	4.76	4.76	6.35	1.56	2.9	1.59	0	0	8.57	2	1.52	1.59	3.53	6.67	1.45	1.47	5.26	2.44
chr10:100529460:100529461:-	protein_coding	HIF1AN	2.27	3.51	1.92	5.88	0	1.79	3.85	1.69	3.64	0	5.8	0	3.51	2	4.55	0	0	3.45	1.72	0	1.61	0	5.97	2.86	0	0	4.76	4.76	6.35	1.56	2.9	1.59	0	0	8.57	2	1.52	1.59	3.53	6.67	1.45	1.47	5.26	2.44
chr10:100529460:100529461:-	protein_coding	AL133352.1	2.27	3.51	1.92	5.88	0	1.79	3.85	1.69	3.64	0	5.8	0	3.51	2	4.55	0	0	3.45	1.72	0	1.61	0	5.97	2.86	0	0	4.76	4.76	6.35	1.56	2.9	1.59	0	0	8.57	2	1.52	1.59	3.53	6.67	1.45	1.47	5.26	2.44
chr11:75402400:75402401:+	protein_coding	RPS3	2.86	5.56	3.33	7.69	0	2.33	2.5	4.17	2.08	0	0	4.35	0	5	2.5	0	3.7	10.17	5.45	1.92	0	2.13	2.7	5.77	2.63	0	3.45	1.89	2.33	6.98	2.7	2.04	2.56	0	4.55	5.88	5.36	1.79	5.26	3.9	2.56	5.36	2.22	4.29
chr6:113859828:113859829:+	protein_coding	MARCKS	25	41.18	38.46	36.11	10.53	50	42.37	39.47	30	31.25	51.35	34.62	42.59	41.07	51.35	54.35	51.28	60.47	36.84	39.13	39.66	52.17	51.16	40.3	53.7	44	43.33	30.61	48.28	37.84	42.86	44.68	45.61	30	37.5	36.84	42.67	37.5	37.5	26.83	40.74	45.45	41.3	46.03
chr1:36322505:36322506:-	protein_coding	EVA1B	6.9	12.5	4.76	6.82	22.73	10.64	11.36	8.33	12.2	0	12.5	5	20.51	10.81	7.5	11.32	17.65	15.38	11.32	3.64	21.74	21.88	8.93	9.8	10	15.38	15.69	12.96	7.55	10.71	13.64	12.28	5.17	15.38	12.5	13.04	11.48	5.45	14.04	9.68	16.33	10.45	10.64	11.94
chr1:36322505:36322506:-	protein_coding	SH3D21	6.9	12.5	4.76	6.82	22.73	10.64	11.36	8.33	12.2	0	12.5	5	20.51	10.81	7.5	11.32	17.65	15.38	11.32	3.64	21.74	21.88	8.93	9.8	10	15.38	15.69	12.96	7.55	10.71	13.64	12.28	5.17	15.38	12.5	13.04	11.48	5.45	14.04	9.68	16.33	10.45	10.64	11.94
chr16:55479495:55479496:+	protein_coding	MMP2	10.64	6.67	7.27	7.69	5.26	6.67	4.88	3.64	6.94	7.41	9.59	12.73	17.14	9.09	8.33	20.37	5.26	14	8.93	16.33	12.07	8.93	9.09	10.29	12.12	5.88	2.27	5.17	6.67	12.5	13.24	13.24	12.35	9.43	10.67	8.33	9.41	4.76	14.94	11.11	8.7	12.33	11.67	12.86
chr15:72200514:72200515:-	protein_coding	PKM	7.02	6.9	5.88	5.56	3.45	9.23	6	3.7	4.84	4.35	3.23	4.35	5.17	9.86	3.77	3.7	12.31	4.69	5.66	9.23	9.84	5.17	9.33	10.84	6.9	7.41	11.48	7.35	7.55	7.25	4.62	7.25	2.82	6.82	8	0	7.69	4.48	7.84	10.39	8.82	2.82	5.77	9.76
chr21:46129993:46129994:+	protein_coding	COL6A2	7.5	2.78	7.32	2.5	0	4.65	0	6.25	9.8	0	1.92	2.94	3.92	1.79	2.27	5.26	4.92	0	1.89	6.25	4.17	2.7	0	3.57	4.55	2.5	2.33	5.71	3.77	14.29	6.78	7.02	8.57	3.45	9.09	12.5	14.29	6.52	10.42	7.14	8	4.62	0	9.72
chr7:105244732:105244733:+	protein_coding	SRPK2	0	2.5	0	0	3.23	1.92	2.44	1.96	5.56	0	0	0	0	0	1.72	7.41	0	4.84	4.88	2.08	7.69	2.38	0	2.08	2.22	3.12	0	4.26	2.56	8.33	0	1.82	1.56	4.17	3.03	4.26	1.79	0	0	6.67	5.45	6.67	1.96	3.23
chr7:105244732:105244733:+	processed_pseudogene	AC004884.1	0	2.5	0	0	3.23	1.92	2.44	1.96	5.56	0	0	0	0	0	1.72	7.41	0	4.84	4.88	2.08	7.69	2.38	0	2.08	2.22	3.12	0	4.26	2.56	8.33	0	1.82	1.56	4.17	3.03	4.26	1.79	0	0	6.67	5.45	6.67	1.96	3.23
chr21:45981857:45981858:+	protein_coding	COL6A1	1.33	1.41	0	1.15	0	2.5	0	3.7	2.6	0	2.33	2.63	0	6.25	0	0	3.85	1.23	1.15	1.59	1.67	0	0	2.56	1.49	0	0	1.39	2.99	1.64	1.01	0	4.04	1.27	1.23	1.89	1.68	1.52	3.36	4.94	0	3.53	2.17	4.05
chr15:80949005:80949006:+	protein_coding	MESD	16	12.77	7.14	11.54	0	25	5.71	7.89	17.31	0	3.57	0	13.95	4.65	3.12	22.22	11.63	10.2	11.9	12.2	8.33	16.22	12.07	20.41	7.55	7.69	14.58	7.41	8.62	9.62	11.67	13.33	1.61	13.33	14.06	7.55	11.11	5	12.24	10.96	12.96	13.64	6.67	6.06
chr15:80949005:80949006:+	protein_coding	CEMIP	16	12.77	7.14	11.54	0	25	5.71	7.89	17.31	0	3.57	0	13.95	4.65	3.12	22.22	11.63	10.2	11.9	12.2	8.33	16.22	12.07	20.41	7.55	7.69	14.58	7.41	8.62	9.62	11.67	13.33	1.61	13.33	14.06	7.55	11.11	5	12.24	10.96	12.96	13.64	6.67	6.06
chr5:138827649:138827650:+	protein_coding	CTNNA1	1.92	1.72	6.56	0	0	1.52	5.88	8.77	6.56	2.86	3.08	2.22	2.99	5.71	6.38	3.64	4.84	10	5	5.88	4.26	7.14	5.17	8.47	1.72	0	0	3.23	2.08	1.67	1.56	1.61	4.29	8.33	2.94	3.85	6.25	3.28	5.88	10.98	4.55	6.85	3.92	5.97
chr5:179824217:179824218:+	protein_coding	SQSTM1	11.29	4.35	10.87	6.67	2.33	1.69	5.66	6.35	10.53	7.89	4.08	5.71	12.7	13.21	2.33	9.59	6.15	7.14	4.41	6.49	8.7	2.94	5.97	4.35	9.84	4.65	7.41	9.68	3.64	3.23	3.08	9.33	4.6	5.36	1.32	3.28	8.33	4.69	8.05	10.68	3.51	1.64	7.14	4.76
chr17:81843461:81843462:-	protein_coding	P4HB	0	0	1.69	1.96	0	0	1.72	0	1.49	0	0	0	1.79	0	0	3.08	0	0	0	1.64	0	1.96	1.47	0	1.96	2.94	0	1.75	3.57	6.17	2.5	4.05	4.49	2.67	5.95	2.5	6.03	0	3.33	3.19	0	6.17	1.49	4.35
chr17:81843461:81843462:-	antisense	AC145207.3	0	0	1.69	1.96	0	0	1.72	0	1.49	0	0	0	1.79	0	0	3.08	0	0	0	1.64	0	1.96	1.47	0	1.96	2.94	0	1.75	3.57	6.17	2.5	4.05	4.49	2.67	5.95	2.5	6.03	0	3.33	3.19	0	6.17	1.49	4.35
chr19:18539662:18539663:-	protein_coding	FKBP8	2.08	0	0	0	0	1.89	1.89	3.23	2.17	0	0	0	1.61	5.56	4	2.74	5.19	1.43	1.52	3.45	2.08	1.89	0	4.48	0	3.28	3.51	3.03	1.37	5.88	2.86	4.35	4.17	0	1.67	4.69	5	0	1.11	4.82	1.82	1.43	1.69	5.41
chr15:80950592:80950593:+	protein_coding	CEMIP	2.5	1.64	2.04	0	0	0	0	4.08	2.04	0	4.84	2.13	0	4.69	1.89	0	0	0	1.89	2.22	0	0	1.61	1.92	0	0	2.9	0	4.23	2.33	2.74	1.79	0	0	0	4.35	1.03	1.92	1.35	0	1.56	7.69	0	4.05
chr15:80950592:80950593:+	protein_coding	MESD	2.5	1.64	2.04	0	0	0	0	4.08	2.04	0	4.84	2.13	0	4.69	1.89	0	0	0	1.89	2.22	0	0	1.61	1.92	0	0	2.9	0	4.23	2.33	2.74	1.79	0	0	0	4.35	1.03	1.92	1.35	0	1.56	7.69	0	4.05
chr13:110480328:110480329:+	protein_coding	COL4A2	0	2.9	0	3.12	2.44	2.78	1.49	0	4.55	0	4.05	2	3.39	1.47	1.67	5.95	5.48	3.9	1.61	4.76	0	5.8	6.67	0.97	2.63	4.26	1.35	3.75	2.94	4.55	1.35	1.56	4.29	1.54	3.7	1.52	1.28	3.17	6.76	4.3	1.59	2.63	1.85	7.69
chr2:96186789:96186790:-	protein_coding	STARD7	2.33	1.72	0	2.44	0	2.27	0	2.27	5	3.45	2.08	5.71	1.54	1.96	0	1.3	2.56	1.54	1.56	0	1.85	0	2	1.64	1.69	0	0	1.72	0	4.65	1.41	1.61	0	0	0	5.88	0	0	3.17	8.99	3.33	6.78	0	1.49
chrX:78123334:78123335:+	protein_coding	PGK1	0	2.08	1.72	4.08	3.7	0	5.56	1.92	5.8	0	5.88	2.86	3.12	3.57	2.13	6.9	1.82	1.61	2.27	3.64	6.67	0	1.92	5.36	2.22	2	0	3.51	4.08	7.41	3.51	5.45	3.33	3.12	11.27	1.96	1.54	6.12	2.82	8.24	1.69	4.55	1.96	4.62
chr18:74390245:74390246:-	processed_pseudogene	FAUP1	7.14	0	2.22	3.39	0	1.96	7.14	6.38	5.56	0	1.75	0	0	9.62	6.82	3.64	1.79	7.27	4.17	10.2	3.85	0	5.8	3.12	6.25	2.56	2.27	7.14	6.12	1.89	1.61	1.89	6.45	1.96	5.63	1.96	4.55	1.85	0	8.11	1.69	6.25	0	2.5
chr3:124841472:124841473:-	protein_coding	ITGB5	0	0	0	2	0	0	0	0	3.45	0	1.56	0	1.69	3.57	2.08	3.17	0	1.54	3.17	0	0	0	1.82	0	0	3.77	0	0	3.28	1.82	2.56	0	8.7	0	5.95	0	2.04	1.32	4	2.53	2.53	2.53	1.47	3.53
chr16:55479496:55479497:+	protein_coding	MMP2	11.11	6.9	3.77	2.04	3.57	0	7.5	3.7	9.86	3.85	5.63	3.7	10.14	10.61	10.87	9.62	7.02	2.08	1.85	10.42	10.53	12.73	12.31	4.41	12.31	12.5	6.98	1.72	4.65	6.38	7.58	13.43	7.69	11.54	13.7	8.33	8.24	5	8.24	9.59	13.24	10	5.08	10.45
chr7:45104997:45104998:-	snoRNA	SNORA5C	4	2.04	7.14	10.26	8.7	5.71	4.17	3.7	7.41	0	3.37	6.9	2.9	1.82	5.88	6.12	6.45	8.24	7.41	4.08	11.36	4.44	4.11	3.39	11.11	5.45	3.45	2.9	7.14	3.23	9.62	4.26	5.97	7.41	7.02	6.98	8.57	4	6.58	6.58	5.17	5.56	2.04	9.46
chr7:45104997:45104998:-	protein_coding	TBRG4	4	2.04	7.14	10.26	8.7	5.71	4.17	3.7	7.41	0	3.37	6.9	2.9	1.82	5.88	6.12	6.45	8.24	7.41	4.08	11.36	4.44	4.11	3.39	11.11	5.45	3.45	2.9	7.14	3.23	9.62	4.26	5.97	7.41	7.02	6.98	8.57	4	6.58	6.58	5.17	5.56	2.04	9.46
chr1:8863965:8863966:-	protein_coding	ENO1	0	0	0	3.28	0	1.37	4.44	1.59	3.17	0	5.88	0	0	6.45	0	4.76	3.23	0	3.23	4.26	1.54	1.64	3.23	0	2.08	7.14	1.96	0	0	0	0	1.47	3.12	3.64	6.56	0	1.11	3.33	5.06	0	1.54	2.63	5.66	6.35
chr11:498030:498031:-	protein_coding	RNH1	0	1.72	0	2.22	2.94	3.23	0	4.92	4.23	0	0	2.78	2.56	1.85	0	0	1.67	1.33	5.56	5.08	0	1.59	0	1.41	0	6.82	3.92	0	1.61	1.61	1.67	2.94	2.27	3.49	4.49	3.9	1.89	1.69	4.05	5.56	4.17	1.32	1.59	4.35
chr17:5004960:5004961:+	protein_coding	KIF1C	2.22	6.98	0	5.71	0	2.13	4.35	1.89	2.17	0	1.69	6.25	2.17	8.93	4.44	3.51	1.61	6.78	3.45	3.28	3.51	0	0	4.76	5.08	0	0	2.74	1.59	1.79	1.89	0	0	4.92	1.69	1.89	2.9	3.92	3.77	5.06	1.49	1.56	4.92	6.25
chr22:36284146:36284147:-	protein_coding	MYH9	0	4.84	0	0	0	0	0	3.51	0	3.45	0	0	0	5.56	4.08	4.69	1.69	1.52	0	0	2.27	0	3.77	1.92	1.54	0	1.33	3.08	1.69	0	0	1.72	3.33	3.17	3.95	1.49	0	0	2.25	1.33	6.85	1.69	4.76	3.66
chr21:46121596:46121597:+	protein_coding	COL6A2	2.44	7.14	2.04	2.22	0	5.66	6.82	1.89	8.82	0	7.69	0	2.13	3.92	0	0	5.41	1.61	2.86	1.85	1.67	2.08	4.55	1.64	2	2.5	4.26	0	0	5.8	3.23	3.17	1.43	4.23	2.27	3.39	3.75	0	7.14	5.08	8.47	2.94	8.11	3.8
chr11:6319231:6319232:-	protein_coding	CAVIN3	3.28	3.28	6.45	3.39	6.25	3.12	9.52	7.02	0	3.45	1.43	6.06	2.44	3.08	3.85	0	3.17	6.35	3.12	3.08	0	2.99	1.37	2.94	1.72	2.27	3.23	5.33	1.45	5.19	1.37	3.08	2.86	1.96	11.43	1.59	3.85	1.69	3.33	1.45	3.8	4	0	3.61
chr2:240436013:240436014:+	protein_coding	GPC1	2.33	0	0	2.17	5.71	0	2.08	1.82	1.67	0	1.89	2.56	5.17	3.23	2.27	0	0	1.49	0	1.82	1.79	1.59	0	0	0	3.57	1.47	1.82	0	9.84	3.45	1.43	5.19	4.55	7.58	3.28	4.94	1.82	1.35	3.12	4.35	5.06	2.94	9.64
chr15:80937922:80937923:+	antisense	AC027808.1	0	6	0	3.85	0	6.25	3.12	0	8.57	4.35	8.16	0	3.92	1.79	0	3.57	0	1.96	0	2	4.35	0	0	2.22	2.5	4.17	1.75	3.64	6.25	0	5	4	0	0	3.28	0	2.27	0	3.39	5.26	2.86	9.46	0	6.58
chr15:80937922:80937923:+	protein_coding	CEMIP	0	6	0	3.85	0	6.25	3.12	0	8.57	4.35	8.16	0	3.92	1.79	0	3.57	0	1.96	0	2	4.35	0	0	2.22	2.5	4.17	1.75	3.64	6.25	0	5	4	0	0	3.28	0	2.27	0	3.39	5.26	2.86	9.46	0	6.58
chr11:498050:498051:-	protein_coding	RNH1	0	3.57	3.7	2.17	0	1.59	0	1.75	4.41	0	4.35	0	2.86	7.69	6.38	0	3.17	4.05	3.77	3.85	4.11	8	3.28	6.02	3.23	2.22	2.22	1.61	5.08	0	3.17	0	1.18	4.11	5.56	1.45	7.06	1.49	3.49	5.26	8.45	1.43	3.08	6.35
chr2:96186776:96186777:-	protein_coding	STARD7	2.7	1.69	0	2.5	8	0	0	0	1.64	0	0	3.33	1.82	0	4.88	7.35	5.13	4.55	3.39	3.85	4.17	0	0	3.45	1.64	4.44	1.72	2	5.77	2.44	4.35	5.17	0	0	2	4.08	6.25	0	0	8.86	1.72	0	6.25	1.56
chr15:39582713:39582714:+	protein_coding	THBS1	5.45	1.22	0	6.06	0	0	1.64	6.15	7.14	5.56	1.06	0	2.15	3.61	0	1.59	2.33	0	0	4.08	0	0	2.53	3.45	3.51	3.7	2.13	4.08	3.45	2.44	0	0	5.13	0	1.23	2.33	2.94	5.77	1.98	5.63	1.56	6.15	0	2.47
chr15:80950611:80950612:+	protein_coding	CEMIP	2.13	1.47	0	0	3.45	2.22	0	0	2.13	3.12	1.61	0	2.94	2.82	1.64	0	0	5.26	0	0	0	2	3.45	3.7	1.61	7.02	1.49	10.77	1.37	0	3.17	1.56	1.49	0	4.55	6.67	0	0	3.66	4.71	0	4.11	3.33	4.29
chr15:80950611:80950612:+	protein_coding	MESD	2.13	1.47	0	0	3.45	2.22	0	0	2.13	3.12	1.61	0	2.94	2.82	1.64	0	0	5.26	0	0	0	2	3.45	3.7	1.61	7.02	1.49	10.77	1.37	0	3.17	1.56	1.49	0	4.55	6.67	0	0	3.66	4.71	0	4.11	3.33	4.29
chr1:156135924:156135925:+	protein_coding	LMNA	5.71	0	0	2.17	0	0	1.79	0	0	0	0	0	1.85	4.55	0	2.22	0	1.82	0	5.13	0	0	0	1.69	0	0	1.69	0	0	6.35	1.67	4.41	10.53	7.84	6.06	4.26	4.44	4.26	9.89	11.27	1.82	3.51	8.7	5.56
chr2:189001434:189001435:+	protein_coding	COL3A1	5.45	3.95	1.59	5	8.93	2.86	3.39	4.84	5.13	0	0	2.5	1.37	4.55	2.08	6.94	4.92	3.51	4.41	0	3.12	0	4.62	13.43	4.62	6.67	4	7.27	4.65	1.89	6.25	1.52	2.74	1.85	5.75	4.62	2.3	6.15	2.47	7.69	1.64	1.75	4.17	3.75
chr19:4124026:4124027:-	protein_coding	MAP2K2	40.74	44.44	26.32	22.58	50	32.43	34.62	26.47	33.33	75	30.43	36	23.91	38.64	19.35	44	43.59	43.4	34.88	45.24	31.25	50	31.25	50	45.95	40	33.33	28.21	9.38	40.43	36.54	40.91	39.22	34.15	46.81	48.65	35.19	37.21	31.25	49.12	41.3	45.1	35.14	47.92
chr17:7576903:7576904:+	processed_transcript	AC016876.2	2.27	4.76	2.33	1.45	3.45	3.03	0	4.55	9.3	0	1.79	0	1.89	1.75	0	0	5.13	3.51	3.85	4	5	0	1.96	0	0	3.33	2.38	2.08	0	0	5.56	3.08	1.89	0	0	5.71	1.49	6.82	7.59	4.82	2.08	9.43	7.27	7.46
chr17:7576903:7576904:+	protein_coding	EIF4A1	2.27	4.76	2.33	1.45	3.45	3.03	0	4.55	9.3	0	1.79	0	1.89	1.75	0	0	5.13	3.51	3.85	4	5	0	1.96	0	0	3.33	2.38	2.08	0	0	5.56	3.08	1.89	0	0	5.71	1.49	6.82	7.59	4.82	2.08	9.43	7.27	7.46
chr17:7576903:7576904:+	protein_coding	SENP3-EIF4A1	2.27	4.76	2.33	1.45	3.45	3.03	0	4.55	9.3	0	1.79	0	1.89	1.75	0	0	5.13	3.51	3.85	4	5	0	1.96	0	0	3.33	2.38	2.08	0	0	5.56	3.08	1.89	0	0	5.71	1.49	6.82	7.59	4.82	2.08	9.43	7.27	7.46
chr17:7576903:7576904:+	snoRNA	SNORD10	2.27	4.76	2.33	1.45	3.45	3.03	0	4.55	9.3	0	1.79	0	1.89	1.75	0	0	5.13	3.51	3.85	4	5	0	1.96	0	0	3.33	2.38	2.08	0	0	5.56	3.08	1.89	0	0	5.71	1.49	6.82	7.59	4.82	2.08	9.43	7.27	7.46
chr11:2377509:2377510:+	antisense	CD81-AS1	2.63	0	1.79	0	2.7	0	0	0	1.64	2.86	0	3.03	2.5	0	3.03	4.44	0	1.56	0	1.85	2.22	0	0	6.56	1.82	0	0	1.89	2.13	0	0	3.51	4.92	1.43	5.45	0	0	0	0	3.33	4.76	1.54	4.92	2.78
chr11:2377509:2377510:+	protein_coding	CD81	2.63	0	1.79	0	2.7	0	0	0	1.64	2.86	0	3.03	2.5	0	3.03	4.44	0	1.56	0	1.85	2.22	0	0	6.56	1.82	0	0	1.89	2.13	0	0	3.51	4.92	1.43	5.45	0	0	0	0	3.33	4.76	1.54	4.92	2.78
chr3:49358252:49358253:-	polymorphic_pseudogene	GPX1	10	2.38	2.5	5.56	10	5.13	2.44	6	3.51	0	2.56	4	6.52	8.11	6.06	5.77	5.36	9.23	4.55	9.62	2.13	0	5.45	1.82	6.82	2.5	2.56	6.25	3.7	4.26	6	0	7.14	2.08	3.45	4.08	7.25	3.7	6.35	3.9	3.33	4.08	2.04	5.8
chr22:36289241:36289242:-	protein_coding	MYH9	2.86	1.92	0	6.98	0	4.26	0	0	0	0	5.26	0	3.92	2	0	1.56	3.57	0	1.96	0	0	1.96	3.28	2.17	2.44	17.07	4.08	2	0	0	0	5.17	4.05	1.67	7.58	0	3.8	0	5.8	5.63	7.58	4.23	0	4.29
chr12:54419092:54419093:-	antisense	AC079313.1	1.61	1.27	0	2.17	2.27	3.17	1.85	0	0	0	2.94	0	1.54	1.45	0	1.64	0	1.59	1.59	0	1.69	0	4.29	4.11	0	1.59	0	0	1.52	1.69	1.85	1.35	2.56	1.89	1.89	0	2.56	1.85	0	5.06	1.85	3.51	0	5.48
chr12:54419092:54419093:-	protein_coding	ITGA5	1.61	1.27	0	2.17	2.27	3.17	1.85	0	0	0	2.94	0	1.54	1.45	0	1.64	0	1.59	1.59	0	1.69	0	4.29	4.11	0	1.59	0	0	1.52	1.69	1.85	1.35	2.56	1.89	1.89	0	2.56	1.85	0	5.06	1.85	3.51	0	5.48
chr12:54419092:54419093:-	antisense	AC079313.2	1.61	1.27	0	2.17	2.27	3.17	1.85	0	0	0	2.94	0	1.54	1.45	0	1.64	0	1.59	1.59	0	1.69	0	4.29	4.11	0	1.59	0	0	1.52	1.69	1.85	1.35	2.56	1.89	1.89	0	2.56	1.85	0	5.06	1.85	3.51	0	5.48
chr12:56160294:56160295:+	protein_coding	MYL6	7.84	2.27	6.38	2.44	0	3.57	9.26	4	6.56	0	3.64	0	4.26	0	0	3.33	8.97	5.26	3.45	5.17	8.2	3.64	1.92	10.77	0	5.41	2.44	6.45	3.85	3.77	1.54	3.39	3.12	3.64	6.58	5.26	7.89	1.69	2.82	6.58	3.33	6.9	0	8.62
chr8:118933123:118933124:-	protein_coding	TNFRSF11B	0	0	1.96	0	0	4.08	1.49	5.17	1.59	0	0	8	4.41	1.69	0	1.32	2.22	0	3.33	0	0	1.61	1.47	1.18	1.35	0	1.61	5.17	3.64	1.69	2.63	0	0	0	1.18	1.92	1.37	0	1.11	0	0	4.35	0	8.97
chr1:156114936:156114937:+	protein_coding	LMNA	2.78	4.35	2.27	0	0	1.92	0	7.55	0	0	1.96	0	4.88	0	5.26	4.35	4.17	6.25	4.11	6.12	0	0	0	3.28	4.08	2.44	4.26	1.75	0	3.17	1.85	3.39	0	1.89	0	0	1.35	2	4.88	2.56	2.63	5.56	4.88	3.75
chr6:26204658:26204659:+	protein_coding	HIST1H4E	0	5.88	4.55	0	0	6.12	9.09	3.85	7.89	3.23	4.26	5.41	8.93	4	4.44	12.73	5.56	6.12	1.75	2.33	3.03	2.33	4.65	2.22	5	4.26	9.68	3.12	1.75	2.5	3.57	3.92	6.12	3.92	1.72	2.86	5.08	2.04	3.7	2.35	3.39	3.23	5.66	6.56
chr22:29673351:29673352:+	protein_coding	NF2	3.03	0	0	0	0	0	0	0	0	0	1.96	0	0	2.08	0	0	0	4.17	2.44	8.89	0	2.94	0	4.17	0	2.17	1.82	1.75	7.14	0	0	0	0	0	0	0	0	0	1.56	5.88	0	4.76	1.56	2.78
chr19:4124024:4124025:-	protein_coding	MAP2K2	40.74	40.74	31.58	19.35	50	37.14	33.33	20.59	37.5	75	34.09	32	26.67	47.62	20	40	50	46.15	36.59	47.5	37.5	50	37.5	46.34	56.76	33.33	33.33	25.64	12.5	38.3	38.46	40.91	28	40	48.94	45.71	27.78	42.86	33.33	49.09	50	50	40	37.5
chr17:76710935:76710936:-	protein_coding	MXRA7	16	3.23	0	0	3.33	0	6.9	0	5.17	3.85	0	0	5.41	9.76	3.03	8.45	6.49	12.73	17.95	5	14.29	0	5	5.56	1.89	0	3.03	0	0	6.12	8.82	7.02	11.9	9.26	8	7.84	9.52	5.13	0	1.52	7.69	1.75	7.89	3.7
chr17:50195059:50195060:-	protein_coding	COL1A1	2.13	1.79	6.82	0	6.67	1.92	2.13	0	3.92	0	0	8.7	2.63	0	0	0	3.33	7.14	5.48	1.82	7.41	0	4	3.03	1.92	0	5	2.27	5.13	3.77	7.25	4.11	4.41	3.33	5.8	0	1.12	5.26	0	4.92	1.64	3.23	7.69	5.26
chr11:65204824:65204825:+	protein_coding	CAPN1	0	0	3.7	0	3.23	0	0	1.59	6.56	0	0	0	2.33	0	0	1.61	0	0	1.61	4.48	0	4.35	3.77	0	1.61	0	1.52	1.61	0	0	1.18	2.74	2.38	0	1.33	1.47	1.18	1.61	0	1.32	0	2.99	0	8.22
chr3:120402821:120402822:-	protein_coding	FSTL1	2.86	10.38	4.76	6.35	6.9	12.5	7.59	9.68	11.97	5.17	7.89	5.08	8.18	10.99	6.76	7.53	8.57	13.43	7.14	8.96	8	10.26	7.14	9.76	9.52	3.85	7.79	4.11	4.55	6.12	7.59	5.19	10.84	3.57	15.38	3.85	11.96	9.33	4.11	10.98	11.54	8.33	5.08	9.21
chr3:120402821:120402822:-	transcribed_unitary_pseudogene	AC063952.1	2.86	10.38	4.76	6.35	6.9	12.5	7.59	9.68	11.97	5.17	7.89	5.08	8.18	10.99	6.76	7.53	8.57	13.43	7.14	8.96	8	10.26	7.14	9.76	9.52	3.85	7.79	4.11	4.55	6.12	7.59	5.19	10.84	3.57	15.38	3.85	11.96	9.33	4.11	10.98	11.54	8.33	5.08	9.21
chrX:154364701:154364702:-	protein_coding	FLNA	2.04	3.92	5.88	1.75	0	4.92	4.69	1.72	4	3.85	6.94	4.65	8.57	3.08	3.85	0	3.85	3.23	8.2	2.13	7.84	1.96	3.77	2.04	2.13	3.57	3.03	5.33	3.45	1.69	3.39	1.61	7.27	3.39	3.7	5.41	6.25	3.85	3.08	8.33	3.23	6.33	2.08	6.67
chr15:39591323:39591324:+	protein_coding	THBS1	2.78	0	0	0	0	2.22	1.96	2	4.26	0	1.54	2.94	1.35	0	4.35	5.26	0	0	6.12	0	1.89	2.78	3.57	2.08	0	0	0	1.89	2.27	0	0	0	0	0	2.63	2.38	5	0	2.9	5.97	0	2.74	7.89	1.64
chr15:39591323:39591324:+	protein_coding	FSIP1	2.78	0	0	0	0	2.22	1.96	2	4.26	0	1.54	2.94	1.35	0	4.35	5.26	0	0	6.12	0	1.89	2.78	3.57	2.08	0	0	0	1.89	2.27	0	0	0	0	0	2.63	2.38	5	0	2.9	5.97	0	2.74	7.89	1.64
chr17:50195079:50195080:-	protein_coding	COL1A1	0	5.56	4.55	4.17	0	4	6.67	2	4.08	0	4.17	0	0	0	3.45	0	3.45	2.9	5.56	4	1.82	4.55	6.94	1.59	2.08	7.14	5.13	2.38	0	0	4.35	0	6.06	3.45	5.97	6.98	1.15	0	3.03	8.2	3.51	1.67	0	3.7
chr7:143267707:143267708:+	protein_coding	GSTK1	0	1.67	4.17	3.45	0	5.26	1.92	0	1.85	0	0	0	1.82	5.88	0	4.92	1.61	1.47	0	1.89	1.96	1.52	5.17	3.12	1.82	2.27	3.28	4	3.7	0	3.12	5.71	5.88	3.77	0	1.89	3.8	1.69	2.82	4.23	1.56	4.92	6.45	5.19
chr7:143267707:143267708:+	antisense	AC073342.1	0	1.67	4.17	3.45	0	5.26	1.92	0	1.85	0	0	0	1.82	5.88	0	4.92	1.61	1.47	0	1.89	1.96	1.52	5.17	3.12	1.82	2.27	3.28	4	3.7	0	3.12	5.71	5.88	3.77	0	1.89	3.8	1.69	2.82	4.23	1.56	4.92	6.45	5.19
chr13:110462337:110462338:+	antisense	COL4A2-AS2	0	0	0	8.33	0	3.12	0	0	2.63	0	3.17	0	0	0	0	2.41	1.69	1.54	3.57	1.49	1.61	0	2.74	4.35	1.72	1.92	1.64	4.41	1.45	5.08	1.69	4.55	0	1.92	4.17	1.85	2.5	3.39	3.49	2.82	3.39	1.43	2.08	4.11
chr13:110462337:110462338:+	protein_coding	COL4A2	0	0	0	8.33	0	3.12	0	0	2.63	0	3.17	0	0	0	0	2.41	1.69	1.54	3.57	1.49	1.61	0	2.74	4.35	1.72	1.92	1.64	4.41	1.45	5.08	1.69	4.55	0	1.92	4.17	1.85	2.5	3.39	3.49	2.82	3.39	1.43	2.08	4.11
chr11:117203012:117203013:+	protein_coding	TAGLN	2.63	0	4	6.38	4.55	4	2	1.67	1.85	0	2.94	5.71	1.61	8.16	0	4.55	4.08	3.85	4.26	0	2	3.39	0	2.04	0	5.41	4.26	3.08	1.96	2.27	2.17	2.08	0	0	0	3.45	0	4.35	7.41	3.51	5	1.79	2.78	5.97
chr9:134727347:134727348:+	protein_coding	COL5A1	0	1.69	2.13	5.26	0	4.76	2.38	1.85	5.88	0	3.7	0	1.89	2	0	7.5	3.23	4.62	1.56	5.36	1.92	1.85	3.28	3.7	3.92	0	4.17	2.08	5.36	1.92	1.75	3.33	4	1.82	3.85	3.33	1.33	1.61	2.94	7.46	2	4.48	2.13	5.88
chr19:12940569:12940570:+	protein_coding	CALR	2.27	1.72	5.36	2.7	3.23	3.28	0	0	0	0	1.52	2.33	0	1.67	5	3.77	0	3.12	7.69	0	1.96	4.55	6.06	4.92	3.85	7.27	7.55	8.16	4.26	2.94	1.69	5.56	5.41	1.54	7.5	0	2.44	6.67	3.33	5.88	3.17	1.72	1.59	5.8
chr1:154965683:154965684:-	protein_coding	SHC1	0	1.61	0	0	6.06	0	2.5	1.92	2.99	0	1.61	0	1.75	0	0	0	3.23	3.77	4.62	1.82	0	2.22	3.23	1.47	0	0	1.69	0	0	4.05	4.84	1.47	5.17	0	1.89	4.35	7.59	7.94	1.37	4.48	1.47	1.56	5	2.78
chr19:4839311:4839312:-	protein_coding	PLIN3	0	0	0	0	0	2.08	0	2.13	0	4.35	1.69	0	1.75	0	0	1.96	4.35	1.75	4	6	0	0	3.51	0	2.08	0	0	0	6.25	2.17	1.61	3.45	3.64	2.38	3.95	0	1.27	1.56	5.97	5	1.59	2.94	2.04	7.35
chr12:54347799:54347800:+	protein_coding	COPZ1	7.14	2.56	4.08	2.22	0	4.17	10.2	9.43	3.7	7.14	4.26	2.78	4.17	4.26	5.45	6.15	7.02	3.33	4.76	7.94	3.57	6.9	11.11	5.45	1.85	2.5	3.33	6.15	3.33	3.7	4.92	4.88	0	5	3.75	1.64	3.19	6.06	4.23	4	3.45	3.03	3.28	6.56
chr6:5972776:5972777:+	processed_pseudogene	PKMP5	2.08	4.35	2.08	0	0	1.82	0	0	0	0	1.41	0	2.99	3.33	0	2.04	2.99	4.92	1.49	3.51	2	6.9	0	1.89	3.23	0	0	0	0	3.77	0	1.56	0	3.77	1.37	2.13	5.13	3.33	3.53	5	2	3.08	4.17	2.6
chr15:72199448:72199449:-	protein_coding	PKM	0	5.26	2.5	2.13	0	0	0	0	5	0	1.67	3.03	6.25	0	0	0	2.33	1.85	1.82	5.26	3.03	0	0	2.7	2.5	5.71	2.44	4.35	2.27	2.78	2.5	6.25	5.26	0	1.89	3.7	3.57	0	5.36	6.06	8.33	2.38	0	5.48
chr7:5592998:5592999:+	protein_coding	FSCN1	2.56	0	2.08	0	0	4.08	0	2.22	6.38	7.14	3.85	0	1.96	3.85	0	5.56	2.86	4.76	3.08	1.92	3.57	0	0	7.27	1.89	0	1.96	2.08	3.28	5.63	0	2.7	0	0	2.7	0	2.27	0	2.56	2.86	0	4.23	5.56	2.67
chr5:151666371:151666372:-	protein_coding	SPARC	2.86	1.89	3.57	10.17	8.33	0	8.51	0	4.44		3.96	6.06	6.98	0	2.56	6.9	3.77	6.52	7.84	0	5.41	0	1.47	4.17	5.26	2.5	4.65	6.9	2.44	5	8.51	2.04	0	6.67	4.44	3.85	2.82	5.88	2.35	4.08	2.86	5.88	8.7	4.65
chr5:140647578:140647579:-	protein_coding	NDUFA2	0	0	0	0	0	0	1.79	0	6.35	0	1.61	0	0	7.27	1.96	1.72	6.15	5.48	0	5.56	1.75	0	4.23	1.75	0	2.22	1.75	1.61	5.56	3.92	1.82	3.7	1.52	3.77	3.51	0	1.14	1.69	3.28	4.76	1.67	5.63	0	1.69
chr5:140647578:140647579:-	protein_coding	IK	0	0	0	0	0	0	1.79	0	6.35	0	1.61	0	0	7.27	1.96	1.72	6.15	5.48	0	5.56	1.75	0	4.23	1.75	0	2.22	1.75	1.61	5.56	3.92	1.82	3.7	1.52	3.77	3.51	0	1.14	1.69	3.28	4.76	1.67	5.63	0	1.69
chr9:137241782:137241783:+	protein_coding	TUBB4B	3.23	4.26	0	0	0	4.17	2.13	2	6	0	0	0	5.41	4.26	0	6	2.08	1.69	4	5.17	4.17	2.33	0	1.72	0	2.17	5	0	0	0	1.56	0	1.69	2.04	1.89	6.25	0	5.08	1.72	5.88	1.92	3.39	0	3.08
chr15:39588679:39588680:+	protein_coding	THBS1	0	3.28	0	2.27	2.44	4.55	0	3.64	3.17	0	5.08	3.12	6.76	3.17	0	1.45	13.16	5.45	0	1.96	2	2.5	2.17	4.84	6	0	0	1.69	1.92	0	3.8	5.88	0	2.56	6.45	4	2.7	1.79	10	4.48	3.51	6	4.26	0
chr15:39588679:39588680:+	antisense	AC037198.2	0	3.28	0	2.27	2.44	4.55	0	3.64	3.17	0	5.08	3.12	6.76	3.17	0	1.45	13.16	5.45	0	1.96	2	2.5	2.17	4.84	6	0	0	1.69	1.92	0	3.8	5.88	0	2.56	6.45	4	2.7	1.79	10	4.48	3.51	6	4.26	0
chr15:39588679:39588680:+	protein_coding	FSIP1	0	3.28	0	2.27	2.44	4.55	0	3.64	3.17	0	5.08	3.12	6.76	3.17	0	1.45	13.16	5.45	0	1.96	2	2.5	2.17	4.84	6	0	0	1.69	1.92	0	3.8	5.88	0	2.56	6.45	4	2.7	1.79	10	4.48	3.51	6	4.26	0
chr19:12943559:12943560:+	protein_coding	CALR	2.22	3.77	0	0	0	5.71	0	3.28	1.85	4.55	1.54	2.27	1.75	1.75	1.89	1.85	4.76	1.49	0	8.16	1.79	3.28	1.79	1.39	0	0	0	0	3.51	1.96	0	0	2.13	0	1.61	2.38	1.61	0	2.3	6.85	0	3.45	1.96	2.99
chr2:238848182:238848183:+	protein_coding	TWIST2	6.25	16.67	5.56	4.35	0	9.38	9.52	13.64	14.29	20	8.89	5.26	13.33	9.68	0	12.9	8.7	8.33	0	6.25	9.09	3.33	8	10.87	7.41	0	12.5	5.41	9.68	2.94	3.12	8.7	11.36	11.76	11.11	5.26	9.62	6.45	0	2.08	9.76	9.8	4.55	11.63
chr12:124913480:124913481:-	protein_coding	UBC	4.05	3.3	8.57	6.25	2.38	6.57	8.26	8.4	8.13	7.84	1.45	0	8.47	5.56	0	4.21	8.79	6.82	8.86	7.04	10.2	6.56	11.11	5.76	6.4	8.57	3.39	10.17	3.77	7.25	4.35	4.6	6.19	2.86	4.92	2.88	6.47	4.08	4.79	6.06	2.5	6.56	10.26	5.36
chr6:4427989:4427990:+	lincRNA	AL162718.1	9.02	0	6.45	5.88	14.67	0	0	4.08	0	10.75	15.38	21.09	16.13	0	10	0	8.57	2.44	0	0	7.14	0	4.17	0	0	15.38	0	2.86	4	0	2.78	8.97	0	3.33	2	0	0	2.9	2.33	5.41	3.49	1.33	8.89	3.57
chr6:4427989:4427990:+	rRNA	RNA5SP202	9.02	0	6.45	5.88	14.67	0	0	4.08	0	10.75	15.38	21.09	16.13	0	10	0	8.57	2.44	0	0	7.14	0	4.17	0	0	15.38	0	2.86	4	0	2.78	8.97	0	3.33	2	0	0	2.9	2.33	5.41	3.49	1.33	8.89	3.57
chr3:58105116:58105117:+	protein_coding	FLNB	0	3.28	2	2.27	0	1.96	0	0	1.67	0	0	2.56	1.69	0	2.27	3.08	3.92	0	0	1.92	0	2.38	4	0	0	0	0	2.74	1.67	0	1.72	2	1.37	2	0	0	1.33	0	1.59	2.94	1.59	2.9	1.67	3.61
chr5:151667496:151667497:-	protein_coding	SPARC	0	3.77	3.64	1.89	0	1.37	1.96	5.45	4.92	4.35	1.35	3.33	3.03	3.85	3.92	7.14	2	0	4.17	3.51	3.17	0	3.45	1.67	4.08	0	2	3.39	0	4	1.72	1.79	3.12	4.88	4.92	4.35	1.89	1.96	2.6	3.17	0	3.12	2.13	5.88
chr16:55479321:55479322:+	protein_coding	MMP2	3.7	3.12	0	0	3.45	11.36	2.5	2.38	4.35	0	6	3.57	0	8.82	6.45	4.92	12.9	0	7.14	2.27	5.71	6.12	8.11	6.82	4.65	4.76	3.23	6.82	9.3	2.86	2.7	0	3.39	5.26	3.77	0	4.88	0	5.26	9.26	3.85	5.56	2.44	3.45
chr17:7592768:7592769:-	protein_coding	MPDU1	4.65	5.17	2.38	4.88	4	8.11	4.65	9.09	2.17	0	7.14	16.67	0	7.14	6.25	14.81	0	15.79	5	13.16	9.09	8.89	0	4.76	7.27	0	0	8	0	7.69	7.84	4.26	2.17	6.82	10.94	2.22	1.79	3.92	0	6.56	3.85	4.88	8.7	6.52
chr17:7592768:7592769:-	protein_coding	FXR2	4.65	5.17	2.38	4.88	4	8.11	4.65	9.09	2.17	0	7.14	16.67	0	7.14	6.25	14.81	0	15.79	5	13.16	9.09	8.89	0	4.76	7.27	0	0	8	0	7.69	7.84	4.26	2.17	6.82	10.94	2.22	1.79	3.92	0	6.56	3.85	4.88	8.7	6.52
chr2:96186762:96186763:-	protein_coding	STARD7	5.41	6.9	7.32	2.78	3.7	5	1.89	0	5.36	0	3.92	0	3.77	6.67	2.27	1.43	2.38	1.64	3.64	0	5.13	5.56	2.04	7.41	3.23	0	5.17	0	0	9.09	0	3.51	4.88	2.08	3.64	5.77	4.62	2.17	3.92	1.3	3.28	6.9	5.36	3.45
chr19:41264545:41264546:+	protein_coding	HNRNPUL1	0	4.76	0	0	0	2.94	2.27	0	0	0	4.44	0	0	2.04	0	7.32	2.13	4.55	3.7	0	4.65	4.44	1.96	2.17	2.27	0	0	1.79	0	4.08	0	2.04	0	0	6.78	4.76	6.94	0	1.41	1.43	3.03	4.23	3.85	6.56
chr11:75571824:75571825:+	protein_coding	SERPINH1	7.81	2.99	7.59	2.53	3.33	7.78	5.06	1.06	6.56	0	1.82	2.17	1.19	1.54	3.92	1.89	3.45	1.37	7.69	3.77	4.17	5.45	4.11	2.6	8.62	7.14	3.9	1.22	1.75	3.45	5.56	5.97	0	0	9.46	11.43	1.41	5.26	5.56	4.05	2.13	4.08	2.86	5.75
chr11:67351928:67351929:-	protein_coding	AP003419.1	2.56	2.04	0	0	0	1.85	4	0	3.77	4.17	3.23	0	0	0	2.27	1.69	1.67	4.69	1.64	0	1.67	4.76	2.08	1.82	3.85	2.22	5.88	2	4.17	0	1.92	8.47	2	1.92	0	0	1.15	5.56	4.23	3.95	1.82	3.28	6.25	4.48
chr11:67351928:67351929:-	protein_coding	POLD4	2.56	2.04	0	0	0	1.85	4	0	3.77	4.17	3.23	0	0	0	2.27	1.69	1.67	4.69	1.64	0	1.67	4.76	2.08	1.82	3.85	2.22	5.88	2	4.17	0	1.92	8.47	2	1.92	0	0	1.15	5.56	4.23	3.95	1.82	3.28	6.25	4.48
chr11:67351928:67351929:-	protein_coding	RAD9A	2.56	2.04	0	0	0	1.85	4	0	3.77	4.17	3.23	0	0	0	2.27	1.69	1.67	4.69	1.64	0	1.67	4.76	2.08	1.82	3.85	2.22	5.88	2	4.17	0	1.92	8.47	2	1.92	0	0	1.15	5.56	4.23	3.95	1.82	3.28	6.25	4.48
chr17:42404573:42404574:-	protein_coding	CAVIN1	0	0	2.56	2	0	0	0	0	0	0	4.44	0	3.33	0	0	2.27	0	0	0	0	0	0	0	0	0	0	0	0	0	0	1.79	0	2.44	3.33	0	0	1.39	0	0	4.29	2.17	0	8.33	4.76
chr3:120395605:120395606:-	transcribed_unitary_pseudogene	AC063952.1	0	0	1.79	1.69	0	1.96	0	0	0	0	0	0	0	2.94	1.75	1.59	1.67	0	0	0	2.04	0	4.55	0	0	0	0	0	0	0	0	0	1.72	0	2.86	0	2.44	4.26	0	2.9	3.23	4.35	0	3.7
chr3:120395605:120395606:-	protein_coding	FSTL1	0	0	1.79	1.69	0	1.96	0	0	0	0	0	0	0	2.94	1.75	1.59	1.67	0	0	0	2.04	0	4.55	0	0	0	0	0	0	0	0	0	1.72	0	2.86	0	2.44	4.26	0	2.9	3.23	4.35	0	3.7
chr21:39488516:39488517:+	protein_coding	SH3BGR	0	13.89	4.35	7.41	0	7.89	8	10.81	2.08	0	6.82	6.25	5.56	12.12	10.81	4.08	6.76	11.76	10.26	2.56	5.41	10.34	4	10.64	8.89	8.57	5.71	1.69	0	4.26	5	4.26	11.63	7.5	7.84	10.87	7.58	4.35	5.66	4.69	2.27	4	4.35	10
chr21:39488516:39488517:+	processed_pseudogene	MYL6P2	0	13.89	4.35	7.41	0	7.89	8	10.81	2.08	0	6.82	6.25	5.56	12.12	10.81	4.08	6.76	11.76	10.26	2.56	5.41	10.34	4	10.64	8.89	8.57	5.71	1.69	0	4.26	5	4.26	11.63	7.5	7.84	10.87	7.58	4.35	5.66	4.69	2.27	4	4.35	10
chr11:6610604:6610605:+	protein_coding	ILK	3.92	1.92	0	4.44	0	3.64	4.35	2.13	0	3.03	3.64	0	1.75	4.55	2.13	2.13	1.82	3.28	5.36	3.7	0	13.73	4.23	0	3.28	5.13	2.08	7.14	5.88	1.82	0	1.89	0	1.79	6.67	2.04	4.55	6.67	4.41	8.33	8.2	4.62	4.92	4.94
chr11:6610604:6610605:+	protein_coding	TAF10	3.92	1.92	0	4.44	0	3.64	4.35	2.13	0	3.03	3.64	0	1.75	4.55	2.13	2.13	1.82	3.28	5.36	3.7	0	13.73	4.23	0	3.28	5.13	2.08	7.14	5.88	1.82	0	1.89	0	1.79	6.67	2.04	4.55	6.67	4.41	8.33	8.2	4.62	4.92	4.94
chr15:62244486:62244487:-	misc_RNA	RF00017	6.78	6.52	2.17	1.96	8.33	2.67	2.17	2.99	4.88	0	2.74	0	0	1.92	0	2.27	6.67	4.84	6.56	5	6.38	6.93	7.58	4.26	7.89	5.26	1.96	4.92	2.17	3.77	3.7	2.27	0	4.88	0	10.42	1.25	5.56	3.77	5.33	8.16	8.33	4.76	8.06
chr15:62244486:62244487:-	transcribed_unprocessed_pseudogene	AC126323.1	6.78	6.52	2.17	1.96	8.33	2.67	2.17	2.99	4.88	0	2.74	0	0	1.92	0	2.27	6.67	4.84	6.56	5	6.38	6.93	7.58	4.26	7.89	5.26	1.96	4.92	2.17	3.77	3.7	2.27	0	4.88	0	10.42	1.25	5.56	3.77	5.33	8.16	8.33	4.76	8.06
chr15:39582523:39582524:+	protein_coding	THBS1	0	5	0	4	0	1.72	0	2.04	2.7	3.33	0	2.27	2.7	1.54	3.92	3.39	3.92	0	7.89	2.38	0	2.08	1.79	3.39	0	0	2.08	0	0	0	4.23	1.85	2.78	0	1.41	0	1.19	2.33	2.74	2.86	4.23	1.59	4.65	2.78
chr6:4428013:4428014:+	rRNA	RNA5SP202	6.67	0	4.92	3.03	2.78	0	0	0	0	4.29	1.71	3.62	4.03	0	0.9	4.17	1.45	0	0	4.26	0	0	0	6.67	4.76	3.08	0	2.7	0	4.55	0	1.3	0	0	6	0	0	5.88	0	2.7	4.71	2.7	2.22	3.7
chr6:4428013:4428014:+	lincRNA	AL162718.1	6.67	0	4.92	3.03	2.78	0	0	0	0	4.29	1.71	3.62	4.03	0	0.9	4.17	1.45	0	0	4.26	0	0	0	6.67	4.76	3.08	0	2.7	0	4.55	0	1.3	0	0	6	0	0	5.88	0	2.7	4.71	2.7	2.22	3.7
chr1:36322521:36322522:-	protein_coding	SH3D21	10.71	10	2.94	7.89	0	0	0	3.23	7.69	0	4.88	5.56	13.89	3.23	11.76	10.42	16.39	11.76	5.36	22.95	2.5	13.89	12.24	11.54	9.52	2.63	2.08	3.51	6.82	13.04	0	7.55	3.92	13.95	13.33	10.64	8.51	7.14	3.85	18.87	7.69	14.55	5.71	9.38
chr1:36322521:36322522:-	protein_coding	EVA1B	10.71	10	2.94	7.89	0	0	0	3.23	7.69	0	4.88	5.56	13.89	3.23	11.76	10.42	16.39	11.76	5.36	22.95	2.5	13.89	12.24	11.54	9.52	2.63	2.08	3.51	6.82	13.04	0	7.55	3.92	13.95	13.33	10.64	8.51	7.14	3.85	18.87	7.69	14.55	5.71	9.38
chr1:56579169:56579170:-	protein_coding	PLPP3	10	2.13	9.09	6.9	5	0	0	7.14	8.57	3.45	7.69	0	6	6.38	5	14.75	20	8.33	3.92	18.92	6.82	7.69	4.76	13.46	11.76	8.11	11.32	4.08	9.62	0	8.33	10	3.28	9.26	10.34	5.66	5.26	4.17	12.68	7.41	3.64	8.33	12	12.5
chr12:54404773:54404774:-	antisense	AC079313.2	2.33	0	0	0	8.82	3.45	6.38	0	4.26	0	0	0	1.61	0	0	1.59	0	2.9	4.69	0	1.85	2.44	3.45	0	0	0	3.39	0	3.39	0	4.76	0	3.39	0	5.97	0	1.49	1.61	3.95	5.88	1.67	7.02	0	1.67
chr12:54404773:54404774:-	protein_coding	ITGA5	2.33	0	0	0	8.82	3.45	6.38	0	4.26	0	0	0	1.61	0	0	1.59	0	2.9	4.69	0	1.85	2.44	3.45	0	0	0	3.39	0	3.39	0	4.76	0	3.39	0	5.97	0	1.49	1.61	3.95	5.88	1.67	7.02	0	1.67
chr12:54404773:54404774:-	antisense	AC079313.1	2.33	0	0	0	8.82	3.45	6.38	0	4.26	0	0	0	1.61	0	0	1.59	0	2.9	4.69	0	1.85	2.44	3.45	0	0	0	3.39	0	3.39	0	4.76	0	3.39	0	5.97	0	1.49	1.61	3.95	5.88	1.67	7.02	0	1.67
chr19:16076619:16076620:+	TEC	AC008894.3	0	0	1.96	0	0	2.13	1.67	4.76	2.94	0	1.56	0	0	3.12	0	0	5	3.23	0	0	1.96	1.69	3.23	1.52	3.92	0	6.98	0	2	0	1.56	0	3.08	2.08	0	3.85	1.37	2.99	0	3.45	3.17	1.33	2.38	5.26
chr19:16076619:16076620:+	protein_coding	TPM4	0	0	1.96	0	0	2.13	1.67	4.76	2.94	0	1.56	0	0	3.12	0	0	5	3.23	0	0	1.96	1.69	3.23	1.52	3.92	0	6.98	0	2	0	1.56	0	3.08	2.08	0	3.85	1.37	2.99	0	3.45	3.17	1.33	2.38	5.26
chr7:94420245:94420246:+	protein_coding	COL1A2	6.9	2.04	4.92	3.64	6.67	5	4.76	1.89	3.28	0	7.41	3.85	3.17	5.71	3.23	5.77	9.84	4.17	1.56	4.17	2.44	7.27	5.48	4.76	4.35	3.7	5	0	4.55	3.77	10.34	3.64	9.23	6.56	0	2.27	3.95	1.89	3.19	5.88	0	5.08	2.94	7.41
chr7:1028288:1028289:-	protein_coding	C7orf50	4.76	12.12	8.33	10	8.33	2.44	15	9.76	7.89	0	10.71	15	16	6.25	10	10.34	12.5	13.89	13.89	9.09	10.71	13.95	6.38	14.58	6.67	19.05	10	10.26	5.88	2.5	14.29	2.86	9.52	2.04	12	14.71	4.26	4.88	10	14.89	11.63	11.11	15	16.22
chr21:45981916:45981917:+	protein_coding	COL6A1	4.76	0	1.82	2.08	0	0	2.17	6.67	1.56	0	1.49	0	1.61	0	0	0	5.17	3.23	1.52	3.33	1.79	0	0	0	1.89	0	0	1.61	0	1.82	3.9	0	0	3.39	2.63	3.33	1.02	1.56	2.15	3.03	3.57	5.63	2.27	4.29
chr17:42403695:42403696:-	protein_coding	CAVIN1	7.69	4.26	0	2.94	0	7.69	0	2.56	5.45	4	5.66	3.23	2.17	3.57	7.32	2	6	2	3.7	2.7	4	0	8.51	4.76	0	2.5	7.41	1.61	4.17	4.17	2.27	3.92	2.08	0	3.64	0	2.94	2.04	4	6.25	5.88	3.33	3.77	3.33
chr1:85582478:85582479:+	protein_coding	CYR61	4.35	5.26	4.35	3.12	0	0	1.67	4.88	6.78	11.76	0	0	2.04	4.26	5.88	3.85	0	3.9	4	2.67	4.55	0	1.67	2	4	8.33	5.45	1.67	1.96	1.67	3.42	3.53	6.72	4	5	1.92	5.13	0	3.57	5.71	7.02	6.56	0	1.59
chr7:45921064:45921065:-	protein_coding	IGFBP3	2.78	0	0	0	0	2.78	0	0	0	0	0	0	0	0	0	2.04	0	0	2.63	4.65	4.65	4.17	0	1.19	0	0	2.44	0	2.63	8.89	1.69	0	3.7	4.35	2.04	0	0	0	2.82	3.51	9.26	1.89	6.25	3.45
chr15:39593054:39593055:+	protein_coding	FSIP1	2.38	1.37	0	1.89	0	1.35	0	3.57	2.27	11.11	8.7	0	3.9	3.95	5.17	1.61	0	0	1.69	2.17	2.04	0	6.58	0	0	0	0	3.08	3.45	0	2.9	3.77	2.04	1.96	4.94	2.33	2.38	0	3.61	3.95	1.89	1.43	0	7.5
chr15:39593054:39593055:+	protein_coding	THBS1	2.38	1.37	0	1.89	0	1.35	0	3.57	2.27	11.11	8.7	0	3.9	3.95	5.17	1.61	0	0	1.69	2.17	2.04	0	6.58	0	0	0	0	3.08	3.45	0	2.9	3.77	2.04	1.96	4.94	2.33	2.38	0	3.61	3.95	1.89	1.43	0	7.5
chr11:67351891:67351892:-	protein_coding	AP003419.1	0	0	0	2.08	0	0	0	0	3.92	0	0	0	1.85	0	2.13	4	2.33	1.85	1.79	2.04	1.85	0	1.96	1.89	1.82	5.13	2.08	0	0	1.89	8.33	1.96	0	7.55	7.55	1.89	3.23	4	1.49	3.28	0	0	6.25	6.15
chr11:67351891:67351892:-	protein_coding	RAD9A	0	0	0	2.08	0	0	0	0	3.92	0	0	0	1.85	0	2.13	4	2.33	1.85	1.79	2.04	1.85	0	1.96	1.89	1.82	5.13	2.08	0	0	1.89	8.33	1.96	0	7.55	7.55	1.89	3.23	4	1.49	3.28	0	0	6.25	6.15
chr11:67351891:67351892:-	protein_coding	POLD4	0	0	0	2.08	0	0	0	0	3.92	0	0	0	1.85	0	2.13	4	2.33	1.85	1.79	2.04	1.85	0	1.96	1.89	1.82	5.13	2.08	0	0	1.89	8.33	1.96	0	7.55	7.55	1.89	3.23	4	1.49	3.28	0	0	6.25	6.15
chr5:140711281:140711282:+	misc_RNA	VTRNA1-1	4.35	8.57	11.11	2.86	0	2.7	5	0	4	5.26	2.17	0	12.5	3.03	3.7	2.86	2.7	2.08	4.76	2.33	2.94	2.86	5.71	6.52	2.94	0	13.51	5.88	7.89	5.13	1.92	12.2	2.94	2.94	2.86	3.12	4.55	5.88	7.89	5.56	8.11	8.51	6.67	3.45
chr16:55479497:55479498:+	protein_coding	MMP2	2.44	8	8.16	6.82	4.08	2.56	5.41	4.08	1.56	0	6.15	6.52	8.62	5.08	2.5	12.5	3.77	11.36	4	6.67	9.8	9.26	3.28	5.08	10.34	0	2.63	2.13	0	13.04	5	5.17	7.25	4.08	12.7	3.92	8.64	3.77	5.13	7.35	5.45	6.67	3.7	5.36
chr6:35469435:35469436:+	protein_coding	RPL10A	0	3.45	11.11	2.94	8.33	9.8	4.65	3.12	0	6.67	2	0	2.33	10.87	10.26	8.7	11.11	6.25	7.5	5.88	0	5.71	4.44	5.26	3.12	6.06	0	0	5.88	6.45	5.26	12.9	7.69	9.09	7.84	3.23	10	10.53	15.62	7.94	18.92	0	5	6.56
chr14:90401352:90401353:+	protein_coding	CALM1	4.88	3.57	1.82	0	0	3.7	0	7.32	4.76	3.57	3.64	0	3.45	1.47	3.77	3.77	2.13	1.85	4.35	6.38	2.99	3.08	2.99	1.3	5.36	7.69	2.13	2.7	2.08	7.27	4.71	3.33	4.69	0	4.94	1.72	7.89	2.08	1.37	10.96	1.64	4.41	0	1.67
chr14:90401357:90401358:+	protein_coding	CALM1	0	3.85	3.64	0	0	7.41	5.17	2.56	4.62	3.33	3.77	0	1.79	4.92	1.89	1.96	4.26	3.51	6.25	0	4.84	3.17	6.06	6.76	5.56	2.5	6.38	2.56	2.04	3.7	5.88	3.33	4.84	2	5	3.45	4	0	0	2.82	3.23	5.63	5.77	3.39
chr10:17233625:17233626:+	antisense	AL133415.1	0	5.97	0	3.85	4	4.35	0	3.45	7.69	5.56	1.59	2.94	1.45	4.92	2.13	4.62	2.22	0	1.72	2.5	0	2.27	2.44	3.57	2.08	2.44	3.77	0	1.92	7.84	7.04	3.7	3.03	7.84	5.33	2.27	3.16	0	2.08	4.76	3.39	8.33	0	2.5
chr10:17233625:17233626:+	protein_coding	VIM	0	5.97	0	3.85	4	4.35	0	3.45	7.69	5.56	1.59	2.94	1.45	4.92	2.13	4.62	2.22	0	1.72	2.5	0	2.27	2.44	3.57	2.08	2.44	3.77	0	1.92	7.84	7.04	3.7	3.03	7.84	5.33	2.27	3.16	0	2.08	4.76	3.39	8.33	0	2.5
chr3:120395593:120395594:-	transcribed_unitary_pseudogene	AC063952.1	2.38	0	3.7	3.64	0	3.57	1.67	0	10	0	5.8	0	0	2.9	1.67	1.52	7.69	0	2.33	6.98	0	3.57	1.54	2.04	3.39	2.78	2.56	0	6.12	0	0	0	0	0	1.43	4.44	2.44	0	3.23	4.41	0	2.82	4.76	3.23
chr3:120395593:120395594:-	protein_coding	FSTL1	2.38	0	3.7	3.64	0	3.57	1.67	0	10	0	5.8	0	0	2.9	1.67	1.52	7.69	0	2.33	6.98	0	3.57	1.54	2.04	3.39	2.78	2.56	0	6.12	0	0	0	0	0	1.43	4.44	2.44	0	3.23	4.41	0	2.82	4.76	3.23
chr20:58891706:58891707:+	protein_coding	GNAS	12.5	2.38	2.63	10.71	3.85	4.35	4.35	7.69	7.69	0	4.55	10	8.51	6.25	0	11.11	4.55	8	5.36	7.89	0	5.26	6.82	3.33	7.69	3.33	3.45	5.88	8.33	6.67	10.17	3.85	5.26	4.92	4	2	6.56	3.77	2.82	6.67	9.52	11.11	22.22	4.08
chr17:7592775:7592776:-	protein_coding	MPDU1	12.2	9.26	0	9.76	9.09	5.71	2.63	5.13	7.14	5.88	10.26	10.53	0	8.11	6.67	11.32	4.35	7.69	5.26	8.33	9.76	4.44	2.7	0	6	3.03	0	4.26	2.27	6.25	6.38	9.52	9.09	16.67	5	9.3	1.75	4.44	0	8.47	6.25	0	11.36	9.52
chr17:7592775:7592776:-	protein_coding	FXR2	12.2	9.26	0	9.76	9.09	5.71	2.63	5.13	7.14	5.88	10.26	10.53	0	8.11	6.67	11.32	4.35	7.69	5.26	8.33	9.76	4.44	2.7	0	6	3.03	0	4.26	2.27	6.25	6.38	9.52	9.09	16.67	5	9.3	1.75	4.44	0	8.47	6.25	0	11.36	9.52
chr21:45987023:45987024:+	protein_coding	COL6A1	4.55	2.22	0	2.17	0	3.45	0	3.39	7.69	3.7	1.61	0	1.96	2.33	0	0	4.05	0	0	3.17	4.17	2.27	1.49	6.78	2.04	0	4.65	3.28	5.77	0	0	1.67	4.69	0	0	5.66	2.44	1.75	2.44	8.93	2.04	4.23	3.85	0
chr15:39593221:39593222:+	protein_coding	THBS1	5.26	1.64	0	1.72	0	1.59	5.36	2.5	4.62	0	3.8	2.86	4.35	2.74	4.55	2.04	0	5.36	0	5.41	6.82	5	0	2.08	2.22	3.45	5.26	2.99	10	5.88	4.41	7.14	11.11	0	6.67	0	1.15	0	1.61	8.93	7.69	4.44	4	4.84
chr15:39593221:39593222:+	protein_coding	FSIP1	5.26	1.64	0	1.72	0	1.59	5.36	2.5	4.62	0	3.8	2.86	4.35	2.74	4.55	2.04	0	5.36	0	5.41	6.82	5	0	2.08	2.22	3.45	5.26	2.99	10	5.88	4.41	7.14	11.11	0	6.67	0	1.15	0	1.61	8.93	7.69	4.44	4	4.84
chr5:136047307:136047308:+	protein_coding	TGFBI	2.22	1.92	6.52	7.14	12.9	5.77	4.17	4.65	7.35	11.11	3.12	8.82	10.91	7.55	3.03	5.66	8	0	0	2.08	7.14	0	0	8.7	5.88	7.41	12.12	0	3.23	0	3.53	4.55	6.12	3.92	4.6	0	3.42	3.28	8.6	6.67	1.82	2.04	2.17	3.7
chr21:45987011:45987012:+	protein_coding	COL6A1	2.22	0	4.26	5.56	2.38	3.64	0	0	1.56	0	6.78	7.41	3.77	2.56	2.86	5.48	0	0	4.92	3.45	4.35	2.38	1.56	1.72	2.17	0	2.33	1.82	2.17	5.63	0	3.12	4.92	1.92	4.92	0	12.33	1.69	3.85	3.23	2	4.35	4.35	1.75
chr20:381070:381071:+	protein_coding	TRIB3	0	0	3.45	1.45	0	0	0	1.3	2.13	0	0	0	2.7	2.63	0	2.15	0	2.08	1.27	2.22	0	2.27	1.18	3.48	2.25	0	2.44	0	1.75	1.59	0	2.78	0	1.43	0	1.35	5.95	0	1.05	3.23	5.66	1.69	4.55	1.56
chr12:6534809:6534810:+	protein_coding	GAPDH	8.51	4.65	6.78	6.35	0	5.8	6.25	6.12	3.7	0	0	3.23	1.79	1.85	2.63	9.76	6.45	1.54	1.89	0	6	3.03	14.55	5.17	4.55	5.41	2.27	3.64	4	2.27	2.17	5	1.96	2.94	6.9	3.12	8.45	0	4.35	1.64	4.08	6	4.55	3.77
chr7:1028283:1028284:-	protein_coding	C7orf50	4.55	12.12	20.83	5	8.33	5	25	12.5	10.53	7.69	14.29	5	4	15.62	5	10.34	12.5	17.14	16.67	12.12	10.71	18.6	10.64	14.58	16.67	33.33	10	21.05	11.76	7.5	11.43	14.29	11.9	12.24	10	8.82	15.22	4.88	18.37	8.7	16.28	15.38	15.38	11.43
chr20:58891709:58891710:+	protein_coding	GNAS	3.12	11.9	5	17.86	0	12.24	8.89	10	5.41	0	4.44	8.7	17.78	6.52	9.68	17.14	18.18	18.87	5.56	16.22	16.22	10.81	9.3	6.78	18.92	17.24	9.38	11.54	18.42	7.14	11.86	9.43	15.38	14.75	15.09	3.92	8.62	9.62	7.25	13.33	11.63	22.73	8	7.69
chr17:7592774:7592775:-	protein_coding	MPDU1	9.76	5.66	7.69	7.5	4.35	5.88	2.5	5	4.65	0	7.89	5.88	0	5.56	6.9	19.61	10.87	9.62	10.81	8.33	7.32	2.44	2.63	2.86	6	0	4.76	2.08	2.27	8.16	2.22	4.88	13.64	7.5	3.33	5	7.84	4.44	5.71	10.34	4.08	2.86	6.82	6.98
chr17:7592774:7592775:-	protein_coding	FXR2	9.76	5.66	7.69	7.5	4.35	5.88	2.5	5	4.65	0	7.89	5.88	0	5.56	6.9	19.61	10.87	9.62	10.81	8.33	7.32	2.44	2.63	2.86	6	0	4.76	2.08	2.27	8.16	2.22	4.88	13.64	7.5	3.33	5	7.84	4.44	5.71	10.34	4.08	2.86	6.82	6.98
chr19:49108349:49108350:+	protein_coding	SNRNP70	9.09	5.71	11.76	3.03	7.69	2	3.57	7.27	2.38	3.7	0	0	12.5	4.88	0	7.84	3.92	8.51	7.32	10.87	7.69	7.32	7.55	2.04	8.51	2.78	4.65	0	0	4.26	2.5	5.66	4.48	4.65	4.62	1.69	5.88	3.92	8.47	3.28	4.35	7.25	0	9.59
chr17:81511361:81511362:-	protein_coding	ACTG1	5.88	12.24	0	2.94	0	6.82	4.65	6.82	1.82	0	3.64	5.26	5.13	2.44	4.35	3.12	6.98	1.85	4.26	7.69	7.69	6.67	3.45	3.92	2.44	0	5.56	4.35	4.17	8.11	4.92	5.45	6.12	5.71	3.28	0	5.56	2.27	4.76	3.23	5	4.65	8.11	10.29
chr3:48468654:48468655:-	protein_coding	SHISA5	2.27	0	0	3.23	0	0	0	0	1.79	0	4.44	3.57	0	4.35	0	1.75	1.96	1.72	2	0	0	4.44	2.04	1.64	0	0	0	0	1.96	0	1.75	3.85	4.23	0	1.79	1.35	1.61	1.67	1.64	1.54	3.57	0	4.84	7.02
chr21:26170636:26170637:-	antisense	AP001439.1	4.76	0	0	0	0	6.12	0	5.45	0	0	4.76	3.57	2.27	2.44	2.17	4.88	0	0	2.38	0	0	0	0	1.79	3.28	0	0	0	1.75	2.38	4.41	0	2.74	0	1.59	0	1.85	1.96	3.23	1.79	0	6.06	0	4.76
chr21:26170636:26170637:-	protein_coding	APP	4.76	0	0	0	0	6.12	0	5.45	0	0	4.76	3.57	2.27	2.44	2.17	4.88	0	0	2.38	0	0	0	0	1.79	3.28	0	0	0	1.75	2.38	4.41	0	2.74	0	1.59	0	1.85	1.96	3.23	1.79	0	6.06	0	4.76
chr8:47737339:47737340:-	protein_coding	CEBPD	6.45	3.45	0	7.41	7.14	8.33	14.81	0	3.7	0	5	0	0	2.86	8.33	6.45	5.56	4.55	5.13	2.78	10.34	8	3.57	7.69	4.55	0	2.86	2.08	0	0	6.38	0	12.5	0	17.5	5.26	0	9.52	13.95	5.26	10.81	11.63	7.89	8.93
chr9:128422933:128422934:+	protein_coding	CERCAM	5.88	2.17	2.27	0	0	2	0	0	6.25	2.94	4.08	0	7.41	0	0	4.84	6.12	7.02	0	4.55	3.85	6.52	3.7	3.77	0	0	0	3.7	2.22	0	1.79	6.67	2.86	0	0	2.04	3.66	3.85	0	8.57	1.69	5.08	0	0
chr3:184299365:184299366:+	protein_coding	PSMD2	2.22	0	0	0	0	3.12	0	0	5.97	0	5.13	0	0	1.96	2.17	3.12	0	1.89	2.08	4.65	0	3.7	4.76	3.39	2.17	0	7.55	3.28	3.39	6.25	0	0	0	5.66	7.55	2	8.33	2.44	3.39	1.67	3.85	7.41	4.35	0
chr17:81510247:81510248:-	protein_coding	ACTG1	2.38	3.51	1.61	1.47	4	2.9	1.89	3.57	4.65	0	2.82	0	0	1.59	0	0	5.45	0	3.17	0	0	0	3.03	3.28	0	2.44	1.96	1.72	3.7	0	0	2	0	0	0	0	1.9	0	1.06	3.95	3.57	1.61	0	4.69
chr7:44799813:44799814:+	protein_coding	PPIA	6.67	1.61	2.22	5.88	6.25	5.08	0	2.56	5.08	0	1.64	10	1.64	1.79	2.44	1.54	4.35	4.17	4	1.85	6	0	0	3.57	3.85	5.41	3.92	0	3.7	7.02	3.17	7.46	6.94	5.45	4.65	8.77	3.66	5.45	4.69	10.17	1.96	3.7	4.44	0
chr15:39594332:39594333:+	protein_coding	THBS1	4.65	0	1.45	1.64	0	2.9	0	0	0	0	3.66	0	5.63	4.23	0	2.08	2.13	1.85	2	2.7	0	0	2.6	0	0	3.12	0	1.49	4.65	0	1.59	4.08	2.5	0	3.77	0	1.28	0	4.49	3.39	4.44	1.47	0	6.67
chr15:39594332:39594333:+	protein_coding	FSIP1	4.65	0	1.45	1.64	0	2.9	0	0	0	0	3.66	0	5.63	4.23	0	2.08	2.13	1.85	2	2.7	0	0	2.6	0	0	3.12	0	1.49	4.65	0	1.59	4.08	2.5	0	3.77	0	1.28	0	4.49	3.39	4.44	1.47	0	6.67
chr2:215367896:215367897:-	protein_coding	FN1	2.17	5.26	5.36	8	5.56	14.52	3.45	3.77	13.75	0	4.55	0	1.39	5.88	8.62	8.64	5.36	5.56	9.76	5.26	5.56	10	8.93	2.27	3.33	2.5	1.75	3.17	2	4.35	2.86	3.57	4.17	3.77	5.13	2.94	5.26	4.62	1.22	5.8	5.08	10.77	4	9.09
chr1:154585278:154585279:-	protein_coding	ADAR	7.32	0	0	0	0	0	2.22	0	0	0	6.12	3.23	2.04	2.08	2.56	3.64	0	0	9.76	2.56	0	2.78	2.94	2.44	2.33	0	4.08	1.75	4.26	0	3.85	2.5	1.56	0	4.76	0	3.45	0	3.45	4.05	3.85	6.35	5.56	7.69
chr21:34791920:34791921:-	protein_coding	RUNX1	0	2.33	2.63	3.23	3.7	4.44	4.88	2.5	5.8	0	4.35	3.57	2.27	2.78	0	1.85	2.56	10.71	3.12	0	6.45	3.7	2.33	7.69	8.51	0	2.7	2.27	0	3.03	6.78	0	2.99	5.88	10.34	0	5.63	5.36	0	9.26	6.78	2.04	2.5	4.26
chr7:128838649:128838650:+	protein_coding	FLNC	7.32	7.14	4.35	4.88	3.03	6	7.32	4.08	3.51	3.85	0	0	2.44	4.35	4	5.88	4.84	3.57	6.45	1.75	3.92	1.89	5.45	3.45	2.27	5	1.82	2.94	5	2	3.08	0	2.74	5.08	2.7	3.7	6.38	6.56	5.36	4.92	0	2.74	9.52	3.57
chr19:10836040:10836041:-	protein_coding	TMED1	3.57	7.89	3.03	12.12	5	13.89	10.34	15.79	2.7	20	5.71	16.67	3.45	28.12	3.85	15.79	17.5	26.79	18.18	9.68	0	10.34	7.55	11.63	20.59	10.71	13.51	18.6	2.56	12.9	17.65	4.17	10.53	7.69	12.24	6.9	10.34	9.76	12.9	13.21	18.42	20.93	10.81	10.87
chr17:50550746:50550747:+	protein_coding	SPATA20	17.65	15.38	14.29	26.92	27.27	12	12.5	3.45	25	16.67	7.41	10	5.88	8	10.34	28.57	20	34.78	11.11	17.86	10.81	22.73	18.18	3.03	23.08	13.79	12.5	5.71	15.38	27.5	10.26	11.43	13.04	18.92	17.07	10	15.79	3.12	13.16	13.16	15.22	9.52	22.86	17.5
chr1:16678302:16678303:-	tRNA	chr1.trna135-GlyCCC	0	2.38	0	3.12	0	2.38	0	0	5.13	0	2.78	0	3.23	0	0	7.89	0	0	2.44	3.45	0	0	0	2.5	0	0	0	0	2.38	12.73	7.02	9.09	6.78	11.63	2.33	15.38	12.9	4.26	8.93	10.61	12.73	9.09	4.76	9.43
chr12:6970512:6970513:-	protein_coding	PHB2	0	0	0	0	7.14	5.56	0	0	4.35	0	0	0	0	2.63	3.12	5.88	5	3.23	2.56	0	6.67	0	0	2.7	7.14	2.86	0	2.44	0	2.08	4.76	4.76	2.33	0	2.04	0	0	0	2.86	6.12	0	7.5	6.98	2.13
chr7:45921072:45921073:-	protein_coding	IGFBP3	2.56	2.17	6.45	3.23	0	0	2.04	5	0	0	0	0	0	5.26	0	1.89	0	0	0	0	2.33	2	4	5.13	2.17	2.44	0	4.08	0	0	1.75	0	1.96	0	1.96	0	3.08	0	1.43	9.09	2.04	1.79	0	3.57
chr2:188988628:188988629:+	protein_coding	COL3A1	7.02	6.25	1.41	7.69	3.33	2.99	2.13	3.57	3.23	0	1.27	0	3.03	8.47	5.88	3.7	4.26	1.32	11.11	2.78	2.78	4.55	4.84	3.92	0	9.38	2.17	1.25	0	4.76	5.45	7.14	2.94	4	3.92	0	2.38	2	2.56	0	2.5	4.08	10.34	4.29
chr8:143924694:143924695:-	protein_coding	PLEC	0	2.44	0	0	0	4.76	4	0	0	4.55	0	3.12	4.65	0	0	5.45	2.86	0	2.78	0	4.17	0	0	0	2.78	0	5.41	0	0	0	0	0	1.89	4.17	0	0	2.5	3.33	0	3.03	1.72	4.84	2.27	1.89
chr21:34791922:34791923:-	protein_coding	RUNX1	5.41	0	5.26	0	0	4.88	4.88	0	10.45	7.41	2.27	0	4.76	0	2.86	9.8	7.69	1.79	6.06	2.7	3.23	3.7	4.65	7.69	6.38	5.88	0	2.27	2.22	6.06	3.45	0	4.48	3.03	11.67	2.5	5.71	3.57	6.25	7.27	3.45	4.26	2.63	14.58
chr21:8213299:8213300:+	lincRNA	FP671120.1	0	0	4.76	5.88	0	10.53	4.17	0	8.82	0	12	5.26	13.64	11.11	5.56	10.26	3.45	0	9.09	2.5	6.25	10.53	11.76	14.71	12.12	5.26	0	7.69	0	2.38	2.56	6.25	2.44	2.27	8.57	8.11	9.09	3.33	2.33	4.65	7.5	2.44	7.14	7.58
chr20:381146:381147:+	protein_coding	TRIB3	0	3.57	5.48	2.94	1.56	3.23	4.05	3.85	8.46	5.36	9.38	6.45	0	2.27	3.03	6.5	5	5.1	6.67	7.14	4.94	6.31	5.26	8.4	8.65	2.44	0	9.43	4.17	6.25	9.28	2.6	2.47	3.75	5.56	3.8	6.06	1.11	3.45	6.82	6.15	7.41	2.22	0
chr2:189085764:189085765:-	protein_coding	COL5A2	0	3.57	0	4.44	3.23	2.27	0	2.38	5.17	3.85	3.64	3.85	3.39	4.08	3.92	4.17	2.56	1.92	2.22	5.41	7.69	0	2.13	2.63	7.69	0	7.5	8.16	7.89	0	7.55	0	6.12	3.57	2	0	5.77	2.7	3.85	3.95	2	4.08	2.94	9.3
chr19:41239255:41239256:+	protein_coding	AXL	0	0	2.7	0	6.45	2.56	0	2.44	2	3.12	2.17	0	0	0	2.56	1.92	0	2.04	2.08	1.89	2.27	4.26	2.17	6	0	4.55	0	1.85	7.5	0	0	2.13	1.69	3.7	0	0	3.33	1.89	1.69	0	1.54	5.36	6.12	4.62
chr17:50150104:50150105:-	protein_coding	PPP1R9B	15	4.17	0	5	0	0	4.76	0	6.45	0	3.45	0	0	6.06	0	3.57	6.67	11.36	9.38	0	3.85	4.55	0	2.94	3.45	4.17	8.33	3.12	5.56	0	2.78	0	2.63	6.06	4.35	3.85	0	10.71	9.68	6.98	2.78	4.17	0	3.57
chr16:30893965:30893966:-	antisense	MIR762HG	3.7	3.03	0	5.26	0	0	0	4.08	4.35	5.56	0	0	0	0	2.78	9.68	4.65	1.59	2.78	0	3.85	2.86	8.11	2.17	2.22	3.23	5.13	0	0	1.75	8.57	4.08	0	2.5	8.51	0	1.89	2.17	1.64	3.33	6.52	4.76	0	10.87
chr16:30893965:30893966:-	protein_coding	BCL7C	3.7	3.03	0	5.26	0	0	0	4.08	4.35	5.56	0	0	0	0	2.78	9.68	4.65	1.59	2.78	0	3.85	2.86	8.11	2.17	2.22	3.23	5.13	0	0	1.75	8.57	4.08	0	2.5	8.51	0	1.89	2.17	1.64	3.33	6.52	4.76	0	10.87
chr16:30893965:30893966:-	miRNA	MIR762	3.7	3.03	0	5.26	0	0	0	4.08	4.35	5.56	0	0	0	0	2.78	9.68	4.65	1.59	2.78	0	3.85	2.86	8.11	2.17	2.22	3.23	5.13	0	0	1.75	8.57	4.08	0	2.5	8.51	0	1.89	2.17	1.64	3.33	6.52	4.76	0	10.87
chr16:30893965:30893966:-	sense_overlapping	AC135048.2	3.7	3.03	0	5.26	0	0	0	4.08	4.35	5.56	0	0	0	0	2.78	9.68	4.65	1.59	2.78	0	3.85	2.86	8.11	2.17	2.22	3.23	5.13	0	0	1.75	8.57	4.08	0	2.5	8.51	0	1.89	2.17	1.64	3.33	6.52	4.76	0	10.87
chr5:179824190:179824191:+	protein_coding	SQSTM1	3.77	2.44	0	2.22	0	2.56	0	4.26	11.9	3.23	5.71	0	1.89	0	0	4.92	3.45	3.17	0	1.82	5.26	5.36	4.08	5.77	0	0	0	0	4.08	3.64	1.92	7.35	0	1.92	6.9	4.26	4.11	4	1.54	2.56	6.67	4.35	4.44	9.8
chr21:46112401:46112402:+	protein_coding	COL6A2	0	13.51	5.66	8.2	0	6.45	2.78	1.96	7.32	0	2.9	0	6.56	5	0	8.11	1.96	7.27	3.12	2.22	0	2.63	4.17	2.5	5.88	2.78	7.32	2.27	0	5.26	1.92	0	2.78	3.23	4	0	3.95	0	3.92	1.89	5	2.27	5.88	6.76
chr11:66276658:66276659:+	lincRNA	AP001107.1	8.33	10.26	0	0	7.14	0	7.5	5	4.88	4.35	5	0	0	10	8.11	2.13	0	8.47	7.14	1.85	11.9	8.89	1.89	4	9.52	4.44	2.17	4.35	4.35	2.13	6	8.16	6	10.26	7.02	4.44	7.55	4.55	3.51	3.45	6.67	6	2.7	5.56
chr11:66276658:66276659:+	protein_coding	RAB1B	8.33	10.26	0	0	7.14	0	7.5	5	4.88	4.35	5	0	0	10	8.11	2.13	0	8.47	7.14	1.85	11.9	8.89	1.89	4	9.52	4.44	2.17	4.35	4.35	2.13	6	8.16	6	10.26	7.02	4.44	7.55	4.55	3.51	3.45	6.67	6	2.7	5.56
chr3:120395618:120395619:-	transcribed_unitary_pseudogene	AC063952.1	3.03	1.79	1.92	4.35	0	0	5.56	2.38	8.51	0	1.67	3.12	3.23	1.69	0	1.85	2.22	2.38	0	5.13	2.08	4.35	1.82	2.13	7.84	0	2.38	0	3.77	5.26	11.86	0	3.7	2.86	7.35	5.41	2.53	2.78	1.85	9.68	5.26	5.08	0	4
chr3:120395618:120395619:-	protein_coding	FSTL1	3.03	1.79	1.92	4.35	0	0	5.56	2.38	8.51	0	1.67	3.12	3.23	1.69	0	1.85	2.22	2.38	0	5.13	2.08	4.35	1.82	2.13	7.84	0	2.38	0	3.77	5.26	11.86	0	3.7	2.86	7.35	5.41	2.53	2.78	1.85	9.68	5.26	5.08	0	4
chr8:69564034:69564035:+	protein_coding	SULF1	2.33	3.51	0	2.04	0	5.45	0	1.61	1.89	0	0	4.17	0	1.64	3.85	0	1.92	3.7	0	2.17	0	0	5.26	1.49	0	6.9	0	3.51	3.51	2.04	2.9	0	1.92	0	3.39	2.27	0	4.26	2.67	3.28	3.57	4.35	0	5.33
chrX:49152731:49152732:+	misc_RNA	RN7SL262P	6.45	3.12	2.63	0	17.24	8.33	2.63	4.88	7.89	0	4.44	0	4.26	9.3	0	0	8.57	7.69	2.5	3.12	9.38	10.87	5.13	0	0	4.44	7.5	4.76	7.5	2.33	5.13	7.89	2.22	2.63	4.55	0	1.96	0	6.82	7.69	2.33	4.44	2.44	10.64
chr10:122462014:122462015:+	protein_coding	HTRA1	0	0	3.33	5.88	7.14	0	0	4.17	2	0	2.44	0	2.22	2.27	0	0	0	1.82	2.22	5.26	0	0	2.17	0	4.35	3.57	0	0	0	2.38	0	2.44	3.28	0	3.57	0	1.69	0	2.94	2	8.33	0	0	6.35
chrM:2796:2797:+	Mt_rRNA	MT-RNR2	2.78	5	4.17	6.52	8.33	7.14	4.44	9.3	7.5	14.29	8.22	0	9.59	4.44	8.51	3.51	2.5	10.53	6.52	4.17	10.2	3.45	10.53	6.82	5.26	5.26	14.29	8.33	18.6	2.56	6.25	0	8.7	3.12	5.88	12.12	16.04	4.65	5.26	10.53	10.81	8.62	4.76	3.51
chr11:67351883:67351884:-	protein_coding	AP003419.1	0	0	0	4.65	4	5.56	0	4.76	4.35	6.67	0	0	2.08	2.7	7.5	11.36	3.23	6.12	11.76	2.44	4.26	0	4.08	4	6.38	2.86	0	0	2.5	2.17	3.45	0	4.65	2.08	4.65	6.52	1.89	2.04	4.55	1.92	7.84	7.94	2.38	5
chr11:67351883:67351884:-	protein_coding	POLD4	0	0	0	4.65	4	5.56	0	4.76	4.35	6.67	0	0	2.08	2.7	7.5	11.36	3.23	6.12	11.76	2.44	4.26	0	4.08	4	6.38	2.86	0	0	2.5	2.17	3.45	0	4.65	2.08	4.65	6.52	1.89	2.04	4.55	1.92	7.84	7.94	2.38	5
chr11:67351883:67351884:-	protein_coding	RAD9A	0	0	0	4.65	4	5.56	0	4.76	4.35	6.67	0	0	2.08	2.7	7.5	11.36	3.23	6.12	11.76	2.44	4.26	0	4.08	4	6.38	2.86	0	0	2.5	2.17	3.45	0	4.65	2.08	4.65	6.52	1.89	2.04	4.55	1.92	7.84	7.94	2.38	5
chr22:36288804:36288805:-	protein_coding	MYH9	2.27	0	3.33	0	4.35	0	0	0	4.65	0	0	0	0	0	0	2.44	2.22	1.72	0	0	0	6.9	2.44	4	0	0	0	8	0	0	2.27	2.22	2.27	0	0	0	0	0	1.52	4.69	5.26	5.08	2.7	0
chr19:4839344:4839345:-	protein_coding	PLIN3	2.86	0	0	0	3.57	0	2.27	4.17	2.13	5	3.39	0	1.96	4.17	0	1.75	4.08	0	2.17	0	5.13	0	0	3.45	0	2.38	2.04	0	1.96	0	1.75	1.89	0	4.26	1.92	3.77	0	3.33	1.32	3.03	2.33	9.09	0	0
chr11:75566930:75566931:+	protein_coding	SERPINH1	2.38	3.64	0	4.08	0	5.63	2.27	3.03	7.69	0	1.56	0	0	1.96	0	1.82	2.04	3.33	5.36	0	5.88	1.89	1.64	3.51	3.23	2.13	0	0	0	1.67	1.45	3.08	3.33	1.85	4.41	0	2.56	3.64	2.41	3.08	3.45	5.36	0	5.56
chr5:138827678:138827679:+	protein_coding	CTNNA1	0	1.92	0	4.55	2.7	1.67	0	0	8.51	3.85	7.69	2.86	2.13	1.79	0	0	2.04	0	5.13	2.86	5	3.03	2.04	2.5	0	0	2.13	2	2.22	29.41	22.03	26	26.47	24.39	25.97	19.57	31.4	35.19	30.26	20.29	25	24.64	15.56	16.07
chr2:238848262:238848263:+	protein_coding	TWIST2	0	4.17	2.44	5.56	3.33	0	0	3.28	4.76	0	0	0	1.67	1.89	3.45	2.08	1.82	0	8.33	0	4.17	4.17	0	0	6	0	2.7	0	2.27	2	2.08	3.77	8.06	2	1.54	3.7	1.39	0	3.85	3.08	1.79	6.35	6.38	0
chr22:19962666:19962667:+	protein_coding	COMT	0	0	0	2.56	3.85	5.08	1.89	3.85	0	0	1.92	0	3.92	0	0	1.69	0	0	4.55	2.56	2.27	2.22	3.33	1.79	2.27	0	0	0	0	0	0	0	0	0	1.92	0	0	0	2.74	3.12	6.67	1.92	0	3.28
chr2:240463474:240463475:+	protein_coding	GPC1	7.14	3.12	3.85	0	0	3.85	0	2.7	4.76	0	0	3.57	3.23	0	0	2.63	2.7	2.27	2.5	2.56	2.78	2.5	2.63	4.76	0	0	2.44	2.08	0	6	2	6	5.66	0	1.92	3.92	3.03	4.35	3.7	5.88	4.17	4.35	9.09	9.52
chr19:48965346:48965347:+	protein_coding	FTL	0	8.89	0	6	0	0	0	1.82	3.64	4.17	2.04	0	0	2.44	3.33	5.13	1.89	4.26	0	4.65	2.78	2.33	1.89	5.26	7.84	0	2.78	2.44	2.22	6.98	3.45	2.22	2.56	0	5.66	3.33	8.93	0	3.45	8.2	3.12	0	5.56	9.8
chr1:21831726:21831727:-	protein_coding	HSPG2	2.7	0	2.17	0	0	0	0	0	1.52	5	2.56	0	5.13	2.22	0	1.56	4.17	4	0	0	2.44	2.7	0	1.75	0	0	0	0	0	0	4.84	4.26	5.97	0	1.72	1.56	3.12	2.13	6.82	0	1.96	8.06	7.14	2.56
chr1:12568347:12568348:-	protein_coding	DHRS3	4.55	4.44	2.17	2.38	0	4	5.26	2.38	4.62	12.5	1.69	5.41	1.75	5.88	2.33	5	6.78	1.72	3.51	7.41	6.82	2.08	5.26	2.08	4.26	0	1.92	0	3.45	2	3.33	5.56	4.55	2.9	0	3.64	0	3.28	4.69	6.15	1.75	3.12	4.08	0
chr16:29845936:29845937:+	protein_coding	MVP	2.56	0	0	0	0	2.13	0	2.04	4.17	5.88	2	0	3.28	5.77	5.13	1.64	1.82	1.69	5.66	4.65	4.65	0	2.22	7.02	4.35	2.04	0	0	3.7	3.51	2.5	4.08	4.17	1.75	5.17	4.44	3.28	1.96	4.48	4	2.13	1.64	6.25	3.7
chr12:109451058:109451059:-	protein_coding	KCTD10	0	2.33	2.56	0	0	2.7	0	0	5.77	0	0	3.85	0	0	0	0	0	3.33	2.17	2.13	2.04	0	6.25	0	2.08	0	0	3.85	3.23	2.5	0	2.04	2.17	0	0	0	0	0	0	4.23	1.92	3.7	0	5.45
chr12:109451058:109451059:-	protein_coding	MYO1H	0	2.33	2.56	0	0	2.7	0	0	5.77	0	0	3.85	0	0	0	0	0	3.33	2.17	2.13	2.04	0	6.25	0	2.08	0	0	3.85	3.23	2.5	0	2.04	2.17	0	0	0	0	0	0	4.23	1.92	3.7	0	5.45
chr3:129255020:129255021:+	protein_coding	COPG1	2.78	0	5.88	2.22	0	1.82	3.64	0	2.33	0	3.33	0	1.79	1.96	3.77	3.57	0	3.45	4.69	2.63	2.04	0	8.06	4.44	5.66	4.44	5.26	1.61	0	1.89	2.9	1.49	1.79	2.44	3.45	6.25	1.3	5.17	3.45	4.69	0	5.36	2.04	1.75
chr20:23637794:23637795:-	protein_coding	CST3	15.79	20	28	12.5	18.75	21.74	15.38	17.65	17.24	20	21.28	15.38	32	17.14	17.65	27.27	24.24	21.05	18.18	25	25	20.69	17.39	30.23	33.33	7.69	37.5	13.51	21.95	17.02	20.93	8.51	16	20.93	24.39	18.18	19.23	20.59	14.75	16.67	25	34.29	11.54	24.07
chr12:54419054:54419055:-	antisense	AC079313.1	18.42	11.11	10.2	10	18.18	5.88	17.95	7.32	19.57	7.69	6.52	4	7.32	16.67	18.42	21.21	20	20	13.51	4.88	8.82	5.26	21.95	8.82	9.68	7.41	21.62	16.67	20	17.65	21.21	13.89	16.98	14.71	14.55	8.82	22.37	14.29	16.92	16.98	14.63	19.57	11.11	12
chr12:54419054:54419055:-	protein_coding	ITGA5	18.42	11.11	10.2	10	18.18	5.88	17.95	7.32	19.57	7.69	6.52	4	7.32	16.67	18.42	21.21	20	20	13.51	4.88	8.82	5.26	21.95	8.82	9.68	7.41	21.62	16.67	20	17.65	21.21	13.89	16.98	14.71	14.55	8.82	22.37	14.29	16.92	16.98	14.63	19.57	11.11	12
chr12:54419054:54419055:-	antisense	AC079313.2	18.42	11.11	10.2	10	18.18	5.88	17.95	7.32	19.57	7.69	6.52	4	7.32	16.67	18.42	21.21	20	20	13.51	4.88	8.82	5.26	21.95	8.82	9.68	7.41	21.62	16.67	20	17.65	21.21	13.89	16.98	14.71	14.55	8.82	22.37	14.29	16.92	16.98	14.63	19.57	11.11	12
chr2:215423376:215423377:-	protein_coding	FN1	3.33	1.75	0	0	0	0	0	2.44	0	0	0	0	3.08	1.82	2.86	0	0	4.17	2.5	2.38	4.26	0	0	0	0	0	0	0	0	2.86	5.88	1.92	6.38	0	8.11	5.41	9.52	8.51	8.96	5	8.33	9.09	3.23	1.75
chr5:151663166:151663167:-	protein_coding	SPARC	0	1.56	0	2.04	0	0	0	0	2.22	0	0	0	1.59	0	1.82	2.17	0	0	0	0	2	0	0	0	0	0	2.5	0	0	0	1.49	3.57	2.78	1.89	2.82	0	3.41	0	0	2.9	3.23	3.57	0	3.39
chr21:46131990:46131991:+	protein_coding	COL6A2	0	2.94	2.78	6.06	0	5.41	0	0	0	0	2.78	0	0	0	0	2	1.69	3.45	3.03	4.35	0	13.79	0	2.38	2.94	0	2.94	4.35	2.94	0	1.89	1.79	8.33	1.69	3.23	4.92	0	7.14	2.86	5.45	1.89	0	5	3.64
chr20:58891713:58891714:+	protein_coding	GNAS	12.12	15.79	9.52	23.08	11.54	12.24	10	8.16	11.11	11.76	10	4.17	22.22	6.67	22.22	18.18	10	29.63	10.87	20.59	20	15.79	13.89	19.3	15.15	20	13.33	12.5	28.95	8.77	15.79	10.91	19.05	21.67	14	4.26	12.96	10	10.61	11.63	14.63	18.18	4.17	4.35
chr1:156751521:156751522:-	protein_coding	PRCC	9.52	5.88	6.67	5.26	11.76	5.26	0	3.57	4	0	3.23	0	0	10.53	4	2.63	3.33	8	7.14	12.5	0	11.54	4.35	5.71	6.67	3.23	10.34	4.08	11.11	6.9	0	5.56	5.41	5.13	3.03	0	13.16	6.67	11.11	4.88	12.5	5.41	15.79	6.52
chr1:156751521:156751522:-	protein_coding	HDGF	9.52	5.88	6.67	5.26	11.76	5.26	0	3.57	4	0	3.23	0	0	10.53	4	2.63	3.33	8	7.14	12.5	0	11.54	4.35	5.71	6.67	3.23	10.34	4.08	11.11	6.9	0	5.56	5.41	5.13	3.03	0	13.16	6.67	11.11	4.88	12.5	5.41	15.79	6.52
chr17:81510310:81510311:-	protein_coding	ACTG1	5.56	2.13	5.88	7.32	3.12	6.06	5.56	5.41	13.33	0	7.89	0	6.25	2.63	0	4.44	7.69	10.64	6.12	5.45	6.52	8.89	12	12.2	8.16	0	3.03	7.32	4.65	11.54	5.26	5.88	3.85	10	9.8	5	5	7.55	6.9	7.81	9.3	6.25	7.5	9.26
chr11:65109809:65109810:+	protein_coding	VPS51	2.56	2	4.26	6.52	2.86	0	2.78	3.92	1.52	3.23	3.92	0	0	0	0	4	0	4.08	2.04	0	0	5.88	0	4.26	2.44	0	3.77	3.92	3.23	4.17	0	0	1.89	0	6.12	2.17	0	0	0	1.61	1.89	3.77	3.57	4.92
chr1:156136324:156136325:+	protein_coding	LMNA	4.17	0	2.5	2.7	0	0	0	0	0	0	0	0	0	0	2.7	0	0	0	0	3.12	2.38	0	3.7	0	2.86	3.57	0	0	1.85	0	3.77	1.69	0	0	0	0	1.23	5	1.35	2.94	0	5.66	2.86	6
chr2:240463475:240463476:+	protein_coding	GPC1	0	0	0	0	0	4	0	0	4.76	0	0	0	0	0	0	5.26	0	2.13	2.63	5.13	2.78	0	2.63	2.5	0	0	0	6.25	0	14.29	25.49	10	19.61	18.42	7.69	35.29	20	15.56	20.75	14.29	17.02	8.7	13.64	11.29
chr15:62244456:62244457:-	transcribed_unprocessed_pseudogene	AC126323.1	3.85	4.35	5.13	4.26	0	1.35	2.17	4.84	4.26	4.35	3.39	3.12	3.12	3.51	0	6	4.88	8.47	1.85	7.32	6.52	10.64	6.45	2.27	2.7	5.13	4.35	8.33	4.35	4	12	6.25	10.94	11.11	17.74	17.39	10.42	14.29	7.92	11.94	11.11	11.86	10	13.79
chr15:62244456:62244457:-	misc_RNA	RF00017	3.85	4.35	5.13	4.26	0	1.35	2.17	4.84	4.26	4.35	3.39	3.12	3.12	3.51	0	6	4.88	8.47	1.85	7.32	6.52	10.64	6.45	2.27	2.7	5.13	4.35	8.33	4.35	4	12	6.25	10.94	11.11	17.74	17.39	10.42	14.29	7.92	11.94	11.11	11.86	10	13.79
chr11:130135579:130135580:+	protein_coding	APLP2	10.71	5	0	0	4.55	2.86	5.41	6.45	5.13	0	3.03	3.85	2.38	2.86	3.12	9.52	0	0	5.41	4.76	2.94	2.5	9.76	2.27	0	3.7	0	0	3.23	0	0	0	2	3.03	2.13	2.5	4.88	5.41	2.78	3.77	5.66	5.13	6.67	3.77
chr6:44253520:44253521:+	protein_coding	HSP90AB1	0	3.95	1.61	2.82	2.33	0.9	2.47	11.24	6.38	4.76	7.02	3.33	4.26	0	0	4.17	2.99	1.45	1.75	1.92	3.85	7.89	8	4.55	1.16	3.23	1.92	1.89	2.27	3.17	2.47	4.92	2.44	1.75	4.12	4.48	5.74	0	1.74	2.94	3.85	2.08	0	5.88
chr5:180792146:180792147:-	protein_coding	MGAT1	0	0	0	0	2.78	4.76	0	0	1.85	2.86	0	0	0	2.27	0	0	0	1.85	0	1.85	0	1.96	0	0	0	0	0	0	0	4.48	1.82	5.08	3.7	5.08	1.75	3.39	5.71	4.17	3.33	3.08	3.39	7.02	3.92	1.49
chr20:23637793:23637794:-	protein_coding	CST3	11.11	27.59	32	6.67	18.75	13.04	24	26.47	14.29	20	18.18	15.38	34.78	14.71	23.08	29.03	22.58	25	20	22.86	15	23.08	27.27	23.81	25	7.69	25	9.09	25	13.95	21.95	10.87	24.49	21.43	25	15.15	20	17.65	19.3	15	28.57	28.57	16	21.15
chr20:58891715:58891716:+	protein_coding	GNAS	12.9	12.82	7.14	25	7.69	16.33	15.79	16.67	11.11	11.11	7.5	4	20.93	0	28.57	14.29	5	16.98	6.38	23.53	24.32	17.95	14.29	20	27.27	13.33	15.62	18.37	20.51	14.29	10.71	12.73	16.28	19.35	19.61	8	16.07	13.73	10.29	11.63	18.6	13.95	8.33	9.09
chr20:58891722:58891723:+	protein_coding	GNAS	11.43	7.5	9.52	3.85	11.54	4.88	11.9	12.5	10.26	7.69	10.81	3.7	11.9	4.44	10.34	16.13	5	15.38	6.82	3.57	2.56	12.82	5.26	14.81	25	6.06	12.5	7.14	11.43	18.52	14.81	3.51	10	9.62	10.64	2.08	5.45	10.64	4.35	4.88	15.91	14.29	4.55	10
chr9:134812482:134812483:+	protein_coding	COL5A1	4.65	3.45	1.82	2.17	7.14	1.92	6	8.7	4.48	3.57	4.88	0	6.38	5.41	2.78	1.64	2.04	5.08	4.44	3.92	2.22	0	3.92	1.64	6.25	0	3.23	6.38	4.17	6.12	4.08	8.33	7.41	8.06	8.33	2.22	9.72	0	4.92	8.89	4.17	10	0	8.2
chr3:58105136:58105137:+	protein_coding	FLNB	0	2.63	0	0	5.26	2.86	3.33	3.03	2.63	0	0	3.85	0	0	0	2.22	0	2.5	0	2.78	7.41	0	0	0	3.57	3.23	2.5	5.36	0	3.12	0	0	3.92	0	4.17	2.63	2.17	0	0	9.52	2.27	4.08	0	8.33
chr6:5972807:5972808:+	processed_pseudogene	PKMP5	2.86	4.88	2.86	0	3.7	6.67	2.44	4.76	2.17	0	5.26	6.45	7.69	3.77	0	4.17	10.53	6	1.96	0	0	0	6.52	7.14	6.25	0	2.7	2	8.16	5.26	0	4.08	8.16	2.33	8.47	0	7.14	3.7	4.35	12.28	2.17	7.02	5.13	7.81
chr5:136056729:136056730:+	protein_coding	TGFBI	3.64	0	0	1.69	5.26	1.72	2.27	0	0	0	5.26	4.76	5.36	0	0	2.5	0	13.04	4.35	9.09	5.88	0	4.26	3.7	6.45	0	2.7	6.38	0	2.22	0	0	0	4.55	0	0	2.9	0	3.3	4.08	10.26	7.84	3.03	3.45
chr1:36322431:36322432:-	protein_coding	SH3D21	0	0	5.26	2.86	0	0	4.88	0	2.44	0	0	0	4.08	0	3.45	7.69	4.65	4.26	0	2.33	0	0	2.5	0	6.45	2.86	0	2.04	1.96	7.14	10.53	6.25	6.67	4.35	1.82	0	1.92	2.08	5.17	7.94	4.08	0	1.85	5
chr1:36322431:36322432:-	protein_coding	EVA1B	0	0	5.26	2.86	0	0	4.88	0	2.44	0	0	0	4.08	0	3.45	7.69	4.65	4.26	0	2.33	0	0	2.5	0	6.45	2.86	0	2.04	1.96	7.14	10.53	6.25	6.67	4.35	1.82	0	1.92	2.08	5.17	7.94	4.08	0	1.85	5
chr15:74175599:74175600:+	protein_coding	ISLR	0	2.44	0	0	0	4.88	0	0	2.27	5.88	0	0	6.9	2.7	0	0	2.22	5.88	0	0	2.38	0	0	2.5	0	2.78	0	2.04	0	0	1.89	3.85	0	4.26	3.03	0	0	0	1.82	3.45	0	7.84	5.56	1.61
chr15:74175599:74175600:+	antisense	AC010931.3	0	2.44	0	0	0	4.88	0	0	2.27	5.88	0	0	6.9	2.7	0	0	2.22	5.88	0	0	2.38	0	0	2.5	0	2.78	0	2.04	0	0	1.89	3.85	0	4.26	3.03	0	0	0	1.82	3.45	0	7.84	5.56	1.61
chr5:179894563:179894564:-	protein_coding	TBC1D9B	0	0	0	0	0	2.94	3.03	2.63	5.41	0	0	7.14	2.63	2.44	0	4.76	0	2.5	0	0	2.63	2.56	5	4.17	0	6.06	0	2.13	0	5.71	5.13	4.65	4	2.13	4.35	4.55	0	0	5.13	1.64	3.51	5.17	2.33	3.51
chr5:136054018:136054019:+	protein_coding	TGFBI	4.35	1.96	0	2.67	0	4.82	0	2.7	0	0	1.33	0	2.67	1.92	2.33	0	3.85	0	2.17	0	0	0	1.56	2.08	2.33	0	0	1.72	0	0	1.54	0	0	0	0	0	1.69	0	1	1.69	0	4.08	0	6.25
chr22:36286755:36286756:-	protein_coding	MYH9	0	0	0	0	3.23	4.08	8.33	0	1.64	0	4.26	0	2.27	3.51	0	4	5	0	0	0	2.78	2.38	0	1.75	0	3.03	2.27	1.89	4.65	0	2.33	0	1.85	0	0	2.22	3.33	2.38	0	6.45	0	1.67	9.09	1.64
chr11:10306762:10306763:+	protein_coding	ADM	27.27	25	14.81	7.14	12.5	17.86	8.11	10.26	0	0	9.8	0	11.63	7.14	3.57	11.76	2.7	17.86	8	15.79	9.38	9.3	8.93	2.78	6.25	4.55	7.69	13.16	11.9	12.9	14.29	14.29	2.86	9.38	12.96	2.94	7.04	6.25	5.8	6.52	7.89	8.16	12.5	12.96
chr11:117204298:117204299:+	protein_coding	TAGLN	1.89	0	1.45	1.32	6.45	2.53	6.9	1.59	3.77	0	3.75	2.44	2.47	4.17	1.61	3.08	3.39	3.23	4	4.17	5.26	2	3.9	4.35	1.67	5.77	0	4.41	3.64	1.79	0	3.85	1.49	0	3.12	0	4.6	3.45	8.89	4.84	4.08	3.7	2.22	4.55
chr12:6766685:6766686:+	protein_coding	PTMS	8.7	5.71	3.45	8	0	7.89	7.14	19.35	3.85	10.53	13.89	18.18	8.82	10.87	10	9.68	3.85	13.51	3.33	6.67	17.24	8.33	18.75	8	16	5.88	7.41	7.14	20.83	11.11	15.38	6.25	9.09	13.33	12.82	3.57	10.91	5.26	14.52	11.43	14.71	5.41	16.67	10.53
chr12:6766685:6766686:+	protein_coding	MLF2	8.7	5.71	3.45	8	0	7.89	7.14	19.35	3.85	10.53	13.89	18.18	8.82	10.87	10	9.68	3.85	13.51	3.33	6.67	17.24	8.33	18.75	8	16	5.88	7.41	7.14	20.83	11.11	15.38	6.25	9.09	13.33	12.82	3.57	10.91	5.26	14.52	11.43	14.71	5.41	16.67	10.53
chr8:30352306:30352307:+	transcribed_processed_pseudogene	TUBBP1	5.88	4.35	0	11.76	0	1.89	0	0	0	6.25	2	0	0	2.13	2.94	6	5.41	1.85	3.77	5.26	2.04	0	2.08	4.35	0	3.33	7.32	4	6.67	0	7.02	1.96	3.33	4.65	5.41	0	5.62	6.67	4.11	12.5	9.52	4.88	4.76	9.43
chr13:110480310:110480311:+	protein_coding	COL4A2	6.52	0	10.64	1.89	0	0	0	0	3.08	5	1.82	2.86	2.08	2.13	0	6.78	4	1.49	2.33	1.82	4.08	1.75	2.27	4.88	0	0	0	1.37	3.45	0	4	0	5.66	1.96	3.45	1.82	3.57	0	3.45	5.71	1.96	7.14	0	2.99
chr20:62140867:62140868:-	protein_coding	PSMA7	2.38	3.64	0	2.7	6.9	0	0	0	2.38	0	5.56	0	3.85	0	4.08	2.33	7.69	1.79	5.88	2.04	1.89	3.39	4.62	1.82	0	6.52	4.65	4	2.17	0	1.75	3.39	0	4.55	3.23	2.33	4.55	1.85	4.35	5.8	0	0	2.13	6.06
chr8:143924690:143924691:-	protein_coding	PLEC	0	2.7	5.56	0	0	5	0	0	0	0	0	3.57	8.57	6.9	3.57	10	0	5.41	2.7	8.89	0	8.7	0	2.33	0	4.17	2.86	5.41	0	8.82	0	2.94	0	0	0	0	0	0	0	4.92	8.16	1.79	0	0
chr1:23558256:23558257:-	protein_coding	ID3	0	0	1.49	5.17	2.86	3.45	2.38	1.89	2.13	4.17	7.41	0	6.78	0	2.33	3.33	4.29	9.64	3.95	3.33	6	3.45	0	5	1.79	2.33	5.88	0	1.79	3.57	0	1.35	3.85	0	3.23	0	2.17	0	2.78	2.7	5.88	2	2.63	2.08
chr19:41239198:41239199:+	protein_coding	AXL	0	0	2.44	0	0	5.71	0	0	0	0	3.77	4	0	0	0	3.45	2.27	0	1.89	0	2.17	2.33	2.22	0	1.92	0	0	1.69	0	2.08	2.33	2.13	0	0	0	0	1.59	2.13	1.56	0	5.41	3.51	0	4.69
chr17:50199926:50199927:-	protein_coding	COL1A1	3.64	2.9	4.17	5	3.03	1.85	3.45	3.77	3.39	0	0	0	8.2	0	2.63	3.64	0	1.82	3.85	1.61	0	2.5	6.9	3.57	2.08	4.88	0	1.85	2.44	4.65	4.29	5.17	4.17	4.76	1.54	2.63	6.12	0	2.25	5.45	2.56	0	0	5.08
chr7:106660373:106660374:-	sense_overlapping	AC004917.1	52.94	54.17	61.54	53.85	87.5	42.11	65.38	46.43	61.9	30	61.29	83.33	46.43	54.55	58.33	60	68.18	60.61	41.67	68.75	53.57	80	60	48.65	57.69	60.71	65.52	61.76	65.71	60.53	55.88	57.14	73.53	72.22	53.33	38.71	59.38	54.55	57.14	70.27	66.67	58.33	58.62	50
chr7:106660373:106660374:-	protein_coding	CCDC71L	52.94	54.17	61.54	53.85	87.5	42.11	65.38	46.43	61.9	30	61.29	83.33	46.43	54.55	58.33	60	68.18	60.61	41.67	68.75	53.57	80	60	48.65	57.69	60.71	65.52	61.76	65.71	60.53	55.88	57.14	73.53	72.22	53.33	38.71	59.38	54.55	57.14	70.27	66.67	58.33	58.62	50
chr3:184155620:184155621:+	protein_coding	DVL3	16.67	20	18.18	20	16.67	18.75	15.79	15	15.79	8.33	15.62	9.09	23.53	19.23	6.67	33.33	22.22	32.26	16	33.33	14.29	32	27.27	26.67	25	7.69	19.44	25	26.47	10.71	18.52	0	31.58	19.23	33.33	15.79	3.12	18.18	23.08	33.33	20.59	17.95	30.43	29.41
chr6:36684234:36684235:+	protein_coding	CDKN1A	0	2.38	5.13	0	0	4.76	2.17	2.04	3.85	0	8.11	5	0	5.13	0	7.41	2.86	1.82	2.17	10	6.38	7.27	6.25	4.76	10	3.12	2.08	2.27	0	2.17	1.49	5.45	3.45	0	4.05	0	4.41	1.72	3.08	4.29	7.14	12.82	0	6
chr8:69564018:69564019:+	protein_coding	SULF1	0	3.45	0	0	0	2.17	2.08	1.72	2.08	0	1.56	0	3.12	3.51	0	2.33	4.35	6	2.17	0	4.35	9.8	5	4.69	4.55	0	2.38	0	1.82	2.44	1.54	0	8.7	2.5	2.13	2.56	1.85	0	5.41	0	2.33	7.41	2.86	5.13
chr16:29846183:29846184:+	protein_coding	MVP	3.57	0	0	3.33	0	0	0	0	0	0	0	0	0	0	0	6.52	3.77	4.17	0	6.06	0	0	2.38	2.44	3.45	0	2.5	4.08	0	0	8.82	0	0	0	1.82	0	0	0	0	1.64	5.13	2.17	7.32	3.64
chr13:110170588:110170589:-	protein_coding	COL4A1	5.71	3.45	0	2.63	0	6.56	2.38	3.85	5.63	0	6.35	2.7	5.8	3.77	3.77	10.81	9.43	9.68	4.76	15.56	0	4.55	3.51	10.17	3.92	0	9.09	4.84	2.13	3.45	3.85	5.56	8.33	0	0	0	5.88	3.92	8.51	4.26	6	4.26	0	1.96
chr19:18541765:18541766:-	protein_coding	FKBP8	4.76	0	2.86	0	0	0	0	2.63	3.7	0	2.56	6.25	2.94	0	0	4.44	4.44	0	0	0	0	0	3.45	2.56	3.45	0	0	0	0	2.33	0	0	0	0	0	0	1.79	0	0	4.26	0	2.13	3.23	5.56
chr3:184155613:184155614:+	protein_coding	DVL3	0	4.76	0	5.56	12.5	7.14	5.56	9.52	5.88	0	0	11.11	6.25	14.29	6.25	10.26	14.81	21.88	8.33	23.08	9.09	4.55	5.26	3.33	4.55	0	2.78	5.26	6.25	0	4.17	0	11.11	8.7	7.14	12.5	3.12	4.17	0	11.11	2.94	8.33	19.05	12.12
chr5:181239106:181239107:-	protein_coding	RACK1	5.56	7.69	1.79	0	0	1.75	1.72	3.64	4.26	0	4.05	0	3.23	8.51	2.27	6.12	3.85	0	1.85	2.5	1.79	2.63	1.82	1.82	2.13	2.56	4.26	1.67	0	0	1.67	3.28	0	0	5.97	4.76	3.37	2.17	0	7.58	2.33	5.26	0	9.23
chr21:31659809:31659810:+	protein_coding	SOD1	2.13	0	0	4.65	0	0	0	1.92	0	0	0	4.76	0	0	8.7	3.12	3.92	1.61	0	0	2.22	0	7.55	1.27	1.72	0	1.85	3.7	1.92	3.85	3.77	1.85	5.56	1.96	5.56	1.61	2.94	6.56	3.95	5.97	3.92	2.04	6.12	1.89
chr22:36295624:36295625:-	protein_coding	MYH9	0	0	0	0	0	0	3.03	0	1.69	0	1.89	4.65	1.92	0	0	4	4.17	5.36	0	4.65	0	4.35	0	0	2.27	0	0	1.92	0	0	2.27	0	0	0	1.75	0	3.17	0	0	0	6.45	3.23	0	3.64
chr11:75566580:75566581:+	protein_coding	SERPINH1	0	2	2.27	1.96	4.76	2	2.22	0	7.46	0	0	2.94	2.27	2	2.63	2.99	0	4.69	8.93	0	2	1.67	0	2.86	1.89	0	3.77	3.64	10.81	0	5.66	1.96	4.62	5.56	1.72	0	1.12	6.25	7.25	3.23	2.27	3.7	4.65	4.17
chr2:215380834:215380835:-	protein_coding	FN1	0	4.92	2.08	3.57	0	1.45	0	1.61	2.17	4.17	6.1	0	2.47	1.67	4.26	4	0	4.76	0	0	2.38	2.33	3.7	2.44	0	0	2.7	0	0	0	3.33	2.38	3.92	7.14	1.64	0	4.35	0	7.79	4.92	2.08	2	0	4.17
chr8:47737248:47737249:-	protein_coding	CEBPD	3.85	2.56	0	0	0	2.7	0	5.88	2.5	0	0	0	0	0	0	2.33	5.56	0	0	2.17	0	0	3.57	3.33	2.56	0	2.94	2.44	0	3.12	6.12	3.64	1.52	2.33	6.25	2.7	1.96	3.33	2.17	0	2.22	0	2.86	10.42
chr6:113859725:113859726:+	protein_coding	MARCKS	0	1.72	0	0	0	4.65	4.44	5.13	2.38	0	4	0	6.45	0	0	12.77	7.14	2.86	0	2.78	4.35	2.44	2.08	3.64	0	0	0	0	0	7.14	0	0	5.56	5.88	5.77	0	0	0	1.56	2.08	1.85	4	2.56	3.7
chr17:50195092:50195093:-	protein_coding	COL1A1	2.94	2.44	0	3.23	0	2.86	3.45	0	4.88	0	5.71	0	7.41	0	0	2.17	2.17	0	3.57	5.41	2.78	0	1.82	2.5	2.78	4.17	0	0	0	3.12	0	1.82	4.17	0	2	0	1.54	0	2.27	4.26	4.65	4.35	11.11	2.5
chr2:10448300:10448301:-	protein_coding	ODC1	23.08	20.51	13.89	16.67	35.71	37.14	25.81	28	31.25	25	15.79	0	24	35	8.33	62.16	43.48	38.89	22.58	38.71	25	24	30.23	38.1	21.43	28.57	30.43	27.59	26.47	23.26	25.81	19.57	30.61	35.42	38.46	5.88	32.43	17.31	34.62	50	32.14	19.35	37.04	17.65
chr17:50150100:50150101:-	protein_coding	PPP1R9B	6.25	0	0	5.56	11.11	0	6.67	0	8	0	0	11.76	0	0	0	8.33	0	10.81	3.7	11.54	8.33	0	5	6.25	4	0	8.33	3.23	6.06	8.33	0	0	0	3.23	13.64	4.17	0	11.54	6.67	5.26	5.56	2.22	10	8.7
chr2:241246800:241246801:-	protein_coding	HDLBP	3.45	0	2.86	2.13	0	0	0	0	0	0	4	5.56	1.85	4.35	2.17	0	0	0	0	3.85	2.56	0	4.17	2.44	0	0	0	0	10.26	0	1.75	2.5	4.17	0	3.92	0	4.85	0	1.19	1.82	5.26	3.85	6.9	4.69
chr9:134727300:134727301:+	protein_coding	COL5A1	0	1.79	0	1.82	0	1.89	5.88	1.75	1.92	0	0	0	0	2.08	2.86	2.94	1.79	0	0	0	0	0	1.75	0	4.17	3.12	4.26	0	0	0	2.56	3.23	1.47	1.69	0	1.82	1.82	1.82	1.54	4.76	2.17	1.85	4.55	3.12
chr16:55496961:55496962:+	protein_coding	MMP2	0	0	0	0	0	0	0	0	0	0	0	0	0	0	4	1.85	0	2.13	0	0	0	0	0	0	0	0	4.88	2.13	0	3.7	3.33	2.17	7.46	1.69	8.77	5.77	1.56	5.56	3.28	1.89	3.45	4.84	4.76	1.85
chr11:117199638:117199639:+	protein_coding	TAGLN	3.12	0	0	0	2.94	1.96	4.35	0	4.92	0	0	7.14	7.69	0	0	3.28	0	5.36	0	4	3.23	3.64	8.2	0	2.13	0	0	2.38	2.22	4.08	0	0	3.33	5.45	1.54	0	1.43	0	3.28	8.16	3.33	2.08	2.33	1.89
chr10:100987330:100987331:-	protein_coding	MRPL43	8.82	7.89	0	0	0	3.57	0	2.78	7.32	0	2.78	4.55	6.9	5.41	7.41	1.85	5.26	3.12	0	2.56	0	0	2.78	2.56	6.82	0	2.94	4.35	4.26	5.13	4.08	5.13	2.04	2.17	0	4.55	2.08	4.88	5.56	6.38	2.17	0	5	6.25
chr6:3723454:3723455:-	protein_coding	PXDC1	0	1.92	0	0	3.03	0	0	1.61	6.56	0	0	3.7	1.96	0	11.36	4.08	1.89	0	6.25	1.82	1.82	3.51	2.9	5.8	3.23	6.25	4.08	0	4.44	0	2.13	4.08	1.79	0	2.82	1.82	2.67	0	1.41	3.7	0	9.52	4.65	0
chr8:11853358:11853359:-	protein_coding	CTSB	0	1.82	0	3.51	0	1.96	0	0	4.55	0	4.08	0	0	0	0	1.85	0	3.23	2.5	2.13	1.82	0	0	0	0	2.94	0	3.12	2.56	0	4.92	2.17	0	2.27	3.08	0	1.35	1.85	1.64	3.39	0	6	2.63	3.17
chr19:10116905:10116906:-	protein_coding	EIF3G	0	5.56	0	3.23	0	0	0	3.12	5.41	0	6.67	0	3.03	0	0	2.7	3.23	3.7	4.44	2.86	4.55	0	3.57	1.89	0	0	0	2.38	0	0	4.17	5.36	1.75	0	0	5.26	4	1.72	5.88	3.45	0	2.08	6.67	1.75
chr11:63974750:63974751:+	protein_coding	COX8A	0	0	2.78	0	0	1.96	2.17	0	5.56	0	0	3.57	6.12	0	2.86	0	1.96	0	0	0	0	0	3.85	1.89	0	2.7	1.85	0	0	0	2.56	0	0	2.08	0	0	0	2.5	0	3.57	4.26	1.96	2.38	4.26
chr11:63974750:63974751:+	protein_coding	AP000721.1	0	0	2.78	0	0	1.96	2.17	0	5.56	0	0	3.57	6.12	0	2.86	0	1.96	0	0	0	0	0	3.85	1.89	0	2.7	1.85	0	0	0	2.56	0	0	2.08	0	0	0	2.5	0	3.57	4.26	1.96	2.38	4.26
chr20:33443420:33443421:-	protein_coding	SNTA1	13.33	0	0	10	0	0	0	0	0	11.11	9.09	11.11	5	8	5.56	18.18	11.11	8.7	8.7	4	16.67	5.26	0	25	11.11	23.08	3.85	4.17	25.93	4.35	8.7	12	0	11.11	12.5	17.24	13.79	7.69	15.15	12.2	14.29	16.67	13.79	12.9
chr9:115059909:115059910:-	protein_coding	TNC	2.04	4.65	1.67	2.17	0	1.64	4	1.92	2.33	3.57	4.55	5.88	1.49	2.9	0	5.19	3.57	0	4.08	4.26	5.56	0	0	1.79	3.64	2.56	1.89	0	6	3.64	4.17	0	6.25	7.02	3.45	0	7.35	2.17	4.55	6.9	3.85	3.51	2.38	3.7
chr9:36191076:36191077:+	protein_coding	CLTA	0	2.38	0	3.57	0	3.7	0	0	0	0	3.12	0	0	0	0	2.33	0	0	0	0	0	0	0	0	0	0	0	0	0	6.38	0	0	4.35	2.78	5	0	4.48	5	10.14	0	11.36	2.63	6.67	0
chr18:12311000:12311001:+	protein_coding	TUBB6	0	2	2.78	3.57	0	2.17	0	0	7.14	0	3.03	4.55	0	0	0	2.04	0	2.22	0	0	0	2.33	2.33	4	4.88	3.57	0	2.13	2.38	0	0	3.57	3.23	1.85	3.7	2.13	3.66	0	1.54	3.28	2.13	1.85	5.77	0
chr22:32801849:32801850:+	protein_coding	SYN3	54.17	49.02	28.57	43.24	25	43.86	37.78	55.74	50	42.86	57.58	50	51.43	34	34.48	73.81	61.29	55.26	62	56.25	43.48	56.25	53.57	59.7	60.71	50	52	52.94	56.25	51.02	50	42.22	54.76	51.35	62.75	44.83	48.44	53.49	52.94	55.56	48.48	38.71	48.15	57.5
chr22:32801849:32801850:+	protein_coding	TIMP3	54.17	49.02	28.57	43.24	25	43.86	37.78	55.74	50	42.86	57.58	50	51.43	34	34.48	73.81	61.29	55.26	62	56.25	43.48	56.25	53.57	59.7	60.71	50	52	52.94	56.25	51.02	50	42.22	54.76	51.35	62.75	44.83	48.44	53.49	52.94	55.56	48.48	38.71	48.15	57.5
chr20:58891679:58891680:+	protein_coding	GNAS	0	0	0	8.57	0	0	6.25	0	5.41	0	6.25	6.67	6.67	9.09	0	2.7	0	8.11	4.35	7.14	7.69	7.14	9.52	4.17	2.7	0	8	2.56	7.14	7.69	2.33	0	6.06	6.67	10.81	2.7	0	4.88	6.9	2.44	6.06	7.69	6.9	4.26
chr3:58130813:58130814:+	protein_coding	FLNB	0	2.7	0	0	0	0	2.78	3.45	2.22	0	2.94	0	0	2.44	0	2.27	7.5	0	0	0	0	0	3.03	0	0	0	0	6.38	2.44	0	0	0	2.17	2.7	2.27	2.7	2	2.56	0	3.28	5.66	1.89	7.14	2.56
chr5:151666496:151666497:-	protein_coding	SPARC	0	0	0	0	0	4	7.14	2.44	2.78	0	3.23	4	0	0	0	2.56	0	1.85	4.88	2.86	0	0	0	4.35	0	0	0	0	0	2.13	0	0	0	0	2.22	0	1.96	0	0	3.12	0	2.17	6.06	4
chr1:156135979:156135980:+	protein_coding	LMNA	2.44	0	0	2.04	0	2.33	0	2	9.76	0	6.25	0	5.77	4.17	0	2.33	3.51	0	2.17	7.69	2.33	0	0	3.64	7.5	0	0	1.79	0	3.92	0	3.77	3.7	3.85	0	2.78	4.11	4.88	3.95	7.02	2.33	4.08	0	0
chr22:36293426:36293427:-	protein_coding	MYH9	3.33	5.71	0	6.67	0	0	0	0	2.63	0	7.14	0	4.88	2.7	0	4.65	5.26	0	3.57	6.25	7.69	8.33	6.67	2.78	0	0	0	0	2.86	0	0	0	3.03	0	4.55	7.69	0	0	1.75	3.7	4.35	0	0	6
chr2:189052983:189052984:-	protein_coding	COL5A2	0	0	2.63	0	0	1.59	0	0	1.89	0	1.59	0	0	0	2.08	0	4.08	0	2.44	0	0	0	1.82	1.96	0	3.23	0	0	0	0	0	0	1.85	2.56	0	0	1.45	0	1.47	2.08	5.08	1.85	2.22	1.85
chr6:75106466:75106467:-	protein_coding	COL12A1	0	0	0	2.56	0	0	0	2.5	0	0	5.45	2.86	1.41	3.92	2.33	2.04	2.78	0	3.12	6.06	0	0	0	1.75	2.63	0	2.63	0	2.33	0	0	3.12	0	0	0	0	2.5	0	1.69	6.38	0	5.56	0	1.56
chr2:10448303:10448304:-	protein_coding	ODC1	16	21.05	26.47	18.18	28.57	38.89	32.26	24	22.58	26.67	10.53	0	16.67	35.29	8.33	52.78	30.43	32.35	23.33	38.71	25	28	33.33	33.33	29.27	26.32	36.36	25	17.65	27.91	26.67	18.6	24	42.22	37.84	12.12	28.77	18.37	28.85	51.52	38.46	22.58	33.33	14.71
chr7:106660975:106660976:-	protein_coding	CCDC71L	21.43	12.5	7.14	9.09	0	19.23	16.67	21.43	27.78	11.11	21.74	21.05	37.5	18.18	20	23.08	28	24	26.09	21.88	43.48	20	33.33	16.13	22.22	6.25	14.81	19.05	15.62	20.69	20	9.68	20	18.18	30.43	20.59	21.43	22.22	18.92	30.3	17.95	8.82	22.73	25
chr7:106660975:106660976:-	sense_overlapping	AC004917.1	21.43	12.5	7.14	9.09	0	19.23	16.67	21.43	27.78	11.11	21.74	21.05	37.5	18.18	20	23.08	28	24	26.09	21.88	43.48	20	33.33	16.13	22.22	6.25	14.81	19.05	15.62	20.69	20	9.68	20	18.18	30.43	20.59	21.43	22.22	18.92	30.3	17.95	8.82	22.73	25
chr11:64165917:64165918:-	protein_coding	MACROD1	4.35	3.33	13.64	6.67	14.81	9.68	7.69	19.35	25	0	0	15.38	6.67	3.33	8.7	7.69	14.71	11.54	3.85	6.9	4.17	23.81	4.17	12.9	10.53	2.86	9.09	12.5	11.36	6.06	15.38	19.23	10.53	14.29	8.33	15	8.82	3.85	5.56	17.39	22.22	6.06	13.04	15.38
chr16:715663:715664:+	protein_coding	METRN	0	12.5	0	7.69	0	6.9	0	3.45	7.69	5.88	9.09	6.67	11.54	7.5	0	11.76	3.45	2.22	7.41	12.12	10.34	11.11	0	0	0	6.67	2.56	2.63	2.5	2.7	7.14	0	12.5	5.88	0	2.86	2.44	0	4.84	9.26	6.82	9.62	5.56	7.14
chr20:46099788:46099789:+	processed_pseudogene	RPL13P2	15.38	6.9	3.33	8.33	9.09	5	10.71	0	5	6.67	5	4.55	2.94	3.33	4.55	7.69	2.94	3.33	6.06	5.71	8.33	7.89	9.52	7.5	10.26	13.79	0	5.13	6.67	0	4.17	4.35	10.26	8.89	10.87	7.14	6.82	9.09	11.11	10	10.53	3.45	4.55	8.7
chr22:19968730:19968731:+	protein_coding	COMT	4.55	14.71	2.86	8.33	0	5.71	4.76	0	6.25	0	3.12	0	6.25	5.88	0	10	10.81	8.57	7.69	3.33	13.16	3.23	10.26	3.7	0	0	0	7.5	2.78	0	6.98	2.86	13.64	9.09	4.17	0	12.12	2.94	4.76	6.82	5.71	4.44	12.5	6.52
chr12:98600047:98600048:+	protein_coding	SLC25A3	6.52	1.79	1.75	1.72	0	1.89	0	0	2.27	0	2.86	0	3.57	7.14	0	0	0	0	5.26	2.27	0	0	0	3.12	2.17	1.92	0	0	0	1.64	3.12	1.82	2.33	2	3.77	0	2.67	1.89	5.26	4.48	0	1.49	0	7.81
chr16:55488663:55488664:+	protein_coding	MMP2	2.33	0	6.67	2.78	0	1.96	0	1.92	6.67	0	1.92	3.57	0	0	0	0	0	0	0	6	5.71	0	4.26	0	0	0	2.94	0	0	0	4.23	5.88	0	5.26	6.67	2.27	8.57	0	3.57	3.39	1.92	7.14	0	3.39
chr16:55488663:55488664:+	TEC	AC007336.3	2.33	0	6.67	2.78	0	1.96	0	1.92	6.67	0	1.92	3.57	0	0	0	0	0	0	0	6	5.71	0	4.26	0	0	0	2.94	0	0	0	4.23	5.88	0	5.26	6.67	2.27	8.57	0	3.57	3.39	1.92	7.14	0	3.39
chr4:2251127:2251128:-	protein_coding	MXD4	0	8.82	2.94	0	0	0	3.03	0	0	0	2.33	0	0	0	0	2.63	0	0	1.96	2.44	0	2.04	0	0	0	2.44	0	3.85	3.45	6.78	4.44	0	5.45	1.75	0	2.56	1.96	1.75	3.57	4.48	0	6	0	4.35
chr1:16447909:16447910:+	protein_coding	NECAP2	0	0	0	0	3.7	2.78	0	5.41	0	0	0	0	2.33	4.35	0	8	8.57	2	2.44	0	0	3.12	3.85	2.13	0	0	2.04	0	3.85	4.26	0	2.33	3.85	2.27	0	2.22	5.77	4.08	3.85	4.76	2.33	2	4.76	3.7
chr22:50454541:50454542:-	protein_coding	SBF1	6.67	10.53	4.76	9.09	0	0	0	0	4	0	0	0	7.69	6.45	0	12.9	0	2.78	9.09	0	0	9.52	8	9.52	8.7	4.35	10.34	2.78	11.11	3.57	3.7	16.13	2.94	13.33	11.54	0	2.5	6.45	0	12.77	12.5	2.56	12.5	15
chr11:117199633:117199634:+	protein_coding	TAGLN	2.94	8.51	5.26	4.65	0	1.85	4.55	2.5	3.51	0	0	0	0	0	3.85	1.61	0	1.96	5.13	0	0	1.85	1.69	2.27	0	0	2.7	2.44	0	10.2	10.71	13.21	8.93	5.45	10.94	9.26	7.25	10	6.56	2.13	5.36	12.5	2.56	6
chr17:81511920:81511921:-	protein_coding	ACTG1	3.03	0	0	0	9.52	0	4.88	0	0	18.18	0	4.55	8.16	0	0	2.94	2.94	2.38	4.76	2.78	0	2.94	3.92	4.55	2.86	0	0	0	0	0	2.04	0	0	2.27	5.26	3.12	13.11	2.86	5.56	6.38	2.86	7.69	3.03	3.51
chr8:143915533:143915534:-	protein_coding	PLEC	0	4.65	0	0	8.33	0	0	0	0	7.14	1.89	3.45	0	0	0	0	0	2.44	0	5.56	0	0	3.03	0	3.85	0	0	7.14	1.69	0	0	0	2.04	0	7.89	3.33	3.7	2.63	2.44	6.98	2.38	4	6.25	0
chr21:46132395:46132396:+	protein_coding	COL6A2	0	2.08	1.82	2.04	0	1.61	0	0	2.86	0	1.82	0	0	0	0	2.44	1.89	1.82	1.89	0	0	0	0	5.66	0	0	0	0	2.33	1.67	1.49	1.72	6.38	2.08	2.27	4.76	0	1.82	9.09	6.12	2.04	4.08	3.33	0
chr1:109100265:109100266:+	scaRNA	SCARNA2	3.33	0	0	0	0	0	0	5.13	0	4.55	0	0	0	0	3.57	2.27	2.33	2.22	0	0	0	0	0	2.33	0	0	0	0	0	1.85	0	0	1.82	7.02	3.77	2.22	3.28	4.65	1.82	2.99	1.96	2.08	7.14	1.82
chr1:109100265:109100266:+	lincRNA	AL356488.2	3.33	0	0	0	0	0	0	5.13	0	4.55	0	0	0	0	3.57	2.27	2.33	2.22	0	0	0	0	0	2.33	0	0	0	0	0	1.85	0	0	1.82	7.02	3.77	2.22	3.28	4.65	1.82	2.99	1.96	2.08	7.14	1.82
chr10:100529473:100529474:-	protein_coding	AL133352.1	3.33	0	2.86	0	0	2.56	3.03	2.44	2.56	0	0	0	6.82	6.06	0	2.22	0	2.27	0	0	0	2.44	2.33	4.08	4.55	0	2.33	2.33	4.17	1.96	4	6.52	0	5.41	0	0	2.13	5.45	0	3.51	10	0	2.44	1.56
chr10:100529473:100529474:-	protein_coding	HIF1AN	3.33	0	2.86	0	0	2.56	3.03	2.44	2.56	0	0	0	6.82	6.06	0	2.22	0	2.27	0	0	0	2.44	2.33	4.08	4.55	0	2.33	2.33	4.17	1.96	4	6.52	0	5.41	0	0	2.13	5.45	0	3.51	10	0	2.44	1.56
chr10:100529473:100529474:-	protein_coding	NDUFB8	3.33	0	2.86	0	0	2.56	3.03	2.44	2.56	0	0	0	6.82	6.06	0	2.22	0	2.27	0	0	0	2.44	2.33	4.08	4.55	0	2.33	2.33	4.17	1.96	4	6.52	0	5.41	0	0	2.13	5.45	0	3.51	10	0	2.44	1.56
chrX:103676789:103676790:-	protein_coding	MORF4L2	4.44	0	1.89	0	4.17	0	1.85	1.75	0	0	0	0	0	0	1.92	3.33	2.04	2.08	2.27	0	2.99	4.62	1.49	0	2.74	0	0	1.92	0	0	4.17	2.17	0	0	4.48	1.47	0	0	0	3.64	1.72	1.72	2.22	6.12
chr19:48615908:48615909:-	protein_coding	RPL18	0	0	0	0	0	4	3.7	2.7	7.69	0	2.33	5	2.04	4.88	3.23	0	2.27	0	6.06	0	0	3.85	4.35	0	0	9.38	3.12	5.13	3.33	0	2.7	0	2.22	0	0	3.57	1.67	2.22	0	3.57	2.78	2.22	5.13	5.56
chr14:105314880:105314881:+	protein_coding	BRF1	15.38	3.85	0	0	8.33	14.81	4.17	8.7	0	0	0	9.09	10.53	0	0	15.79	0	8.33	0	13.89	3.33	3.33	4.17	0	5	9.09	8	5.71	5	0	0	6.9	0	5.13	3.12	5.41	3.23	6.06	6.25	0	10.26	7.41	5.88	7.32
chr14:105314880:105314881:+	protein_coding	PACS2	15.38	3.85	0	0	8.33	14.81	4.17	8.7	0	0	0	9.09	10.53	0	0	15.79	0	8.33	0	13.89	3.33	3.33	4.17	0	5	9.09	8	5.71	5	0	0	6.9	0	5.13	3.12	5.41	3.23	6.06	6.25	0	10.26	7.41	5.88	7.32
chr9:128605335:128605336:+	protein_coding	SPTAN1	0	0	0	0	0	0	2.7	0	2.38	0	0	0	2.22	0	3.33	0	0	0	0	0	0	0	0	0	0	0	0	4.35	2.13	0	0	0	2.22	0	0	0	0	0	0	5.36	2	0	2.86	4.48
chr22:19968732:19968733:+	protein_coding	COMT	0	6.9	2.94	0	0	9.09	0	0	6.25	0	3.23	11.11	0	3.12	0	3.33	8.33	6.06	0	3.33	0	3.57	8.11	7.69	0	4.17	0	0	0	5.41	0	0	0	0	2.17	0	6.45	0	0	2.27	5.88	11.36	0	0
chr7:128841212:128841213:+	protein_coding	FLNC	3.45	4.35	0	0	3.7	0	9.3	6.82	6.25	0	0	3.45	2.86	0	0	0	2.17	2.44	0	2.27	2.7	2.63	2.56	3.23	0	0	2.56	6.52	2.44	0	4.44	2.13	5	0	4.26	3.92	0	1.85	1.85	6.9	1.89	3.64	2.7	0
chr7:106660979:106660980:-	sense_overlapping	AC004917.1	31.25	4.55	7.14	4.76	0	11.54	12.5	7.14	33.33	0	22.73	16.67	33.33	18.18	20	39.13	20	8.33	21.74	15.62	21.74	10.53	16.67	24.14	5.88	7.14	7.41	15.79	6.67	17.24	16.67	16.67	20.51	18.75	29.17	18.18	19.05	21.74	17.65	12.9	18.42	23.53	23.81	10
chr7:106660979:106660980:-	protein_coding	CCDC71L	31.25	4.55	7.14	4.76	0	11.54	12.5	7.14	33.33	0	22.73	16.67	33.33	18.18	20	39.13	20	8.33	21.74	15.62	21.74	10.53	16.67	24.14	5.88	7.14	7.41	15.79	6.67	17.24	16.67	16.67	20.51	18.75	29.17	18.18	19.05	21.74	17.65	12.9	18.42	23.53	23.81	10
chr3:184155622:184155623:+	protein_coding	DVL3	0	7.69	0	5	8.33	11.11	5	0	5	27.27	0	0	8.57	4	0	15	8	6.06	4.17	13.79	5.26	4.17	4.55	3.57	0	0	2.86	10.81	6.06	3.33	14.81	9.52	5	3.85	7.14	0	0	0	0	8.11	6.25	2.56	12	18.18
chr14:105314859:105314860:+	protein_coding	PACS2	0	0	0	0	0	0	0	5.56	0	0	20	0	0	0	0	9.52	17.65	3.33	5.88	0	0	0	3.45	0	5.56	0	4.55	3.12	0	6.67	0	11.54	2.94	7.69	6.67	0	2.94	3.23	2.56	5.13	7.5	2.86	5.71	2.38
chr14:105314859:105314860:+	protein_coding	BRF1	0	0	0	0	0	0	0	5.56	0	0	20	0	0	0	0	9.52	17.65	3.33	5.88	0	0	0	3.45	0	5.56	0	4.55	3.12	0	6.67	0	11.54	2.94	7.69	6.67	0	2.94	3.23	2.56	5.13	7.5	2.86	5.71	2.38
chr6:52500612:52500613:-	protein_coding	EFHC1	3.33	1.89	0	3.23	3.85	0	0	0	7.89	0	2.22	0	4.65	4.76	2.94	4.76	0	5.71	0	6.06	0	0	2.94	0	3.03	0	5.41	0	3.03	0	1.82	6.82	0	0	5.13	0	3.7	0	6.98	5.17	0	6.67	5.56	2.08
chr6:52500612:52500613:-	protein_coding	TRAM2	3.33	1.89	0	3.23	3.85	0	0	0	7.89	0	2.22	0	4.65	4.76	2.94	4.76	0	5.71	0	6.06	0	0	2.94	0	3.03	0	5.41	0	3.03	0	1.82	6.82	0	0	5.13	0	3.7	0	6.98	5.17	0	6.67	5.56	2.08
chr19:38724446:38724447:+	protein_coding	ACTN4	0	4.17	0	0	0	2.38	0	6.25	4.44	5.56	6.9	4.55	7.14	0	0	2.7	0	6.12	3.45	7.5	3.57	5.71	0	6.06	5.88	3.85	0	2.56	4.55	3.33	2.5	8.82	6.98	4.55	4.55	8.57	2.08	5.56	12.2	5.45	3.03	4.35	3.33	0
chr2:54649886:54649887:+	protein_coding	SPTBN1	0	4.55	0	6.45	0	2.7	2.63	4.55	2.17	0	2.22	0	2.27	0	4.88	4.55	0	2.63	0	5.56	0	0	4.88	0	0	0	0	0	0	0	4.17	0	5.26	0	2.27	0	7.69	0	1.72	7.55	2.63	0	2.7	1.75
chr3:49123887:49123888:-	protein_coding	LAMB2	2.94	2.56	0	2.63	0	0	5.56	0	0	10.53	0	3.45	0	0	0	0	6.98	4.44	0	2.22	2.86	2.78	0	0	2.5	3.85	2.5	3.77	0	4.55	4.17	4.08	3.08	2.17	1.96	1.85	3.51	5.13	2	7.69	3.92	3.57	0	0
chr19:47741194:47741195:+	protein_coding	EHD2	0	2.56	0	4.35	0	0	2.86	3.12	0	0	0	0	0	2.17	0	1.89	4.76	2.08	0	2.22	0	3.23	0	3.12	2.5	2.56	1.79	5.66	1.85	0	0	4.44	0	2.17	2.22	0	1.43	2.33	0	3.92	4.55	5.88	0	0
chr3:133573831:133573832:+	protein_coding	CDV3	9.68	3.77	3.03	0	0	0	0	2.44	2	0	0	0	0	1.85	2.56	9.09	8.33	6.98	2.86	3.45	2.5	0	2.86	0	0	0	0	1.72	0	6.67	0	2.86	0	3.12	5.41	2.78	4.88	0	9.09	16.13	2.17	2.08	0	0
chr11:6319363:6319364:-	protein_coding	CAVIN3	0	4.76	0	6.67	0	6.06	0	12.5	28.57	0	0	0	0	9.38	4.55	7.14	10.34	12.9	14.81	5	8	3.7	18.18	6.82	12.5	0	13.89	4.76	10.53	14.29	0	8.57	3.57	12	16.67	4.55	11.36	7.69	9.43	6.98	13.51	7.89	13.64	19.61
chr3:15508027:15508028:+	protein_coding	COLQ	8.33	6.98	3.7	4.17	13.64	3.23	5.71	5.13	10.53	4.35	6.25	3.85	3.45	5	8.57	12.5	5.56	9.38	2.94	10.53	6.45	3.85	11.54	17.14	7.69	4	5.88	5.71	2.78	8	13.33	5.71	13.51	2.94	4.65	15.15	5.88	2.78	5.56	10.87	14.29	10.81	8.33	5.77
chr1:12568310:12568311:-	protein_coding	DHRS3	0	0	0	5.71	0	2.27	0	2.44	0	3.33	6	0	6	0	0	2.56	0	4.17	0	2.33	0	4.55	0	2.86	2.7	6.06	4.65	6.52	4.26	0	0	6.52	8.33	6.38	3.57	5.26	6	0	0	5.97	2.5	10.91	0	5.56
chrX:154359575:154359576:-	protein_coding	FLNA	0	0	0	0	0	0	0	0	0	0	0	0	0	0	0	0	3.57	3.12	0	0	0	0	3.03	0	3.7	0	0	3.45	0	5.71	8	2.44	4.08	4	7.32	6.06	7.41	10.53	6.98	7.84	5.13	4.35	0	2
chr11:117204227:117204228:+	protein_coding	TAGLN	8.11	11.11	8.57	5.13	0	18	11.11	2.63	3.92	0	7.69	7.41	6	5.26	11.43	6.06	10.14	8.7	5.88	5.13	2.56	5.56	9.09	9.52	5.41	3.57	6.45	2.78	0	7.69	9.68	7.14	6.38	2.63	6.25	0	9.8	2.78	7.69	7.84	2.5	2.44	8.33	8.51
chr16:30894000:30894001:-	sense_overlapping	AC135048.2	20	3.7	7.14	6.25	20	0	0	12.5	6.67	0	0	0	0	0	5.88	10.53	12.5	13.89	5.88	3.45	15.79	10	13.64	17.24	10	10	8.7	5.71	10	12.12	9.09	3.57	10.53	22.22	21.05	19.44	14.29	4.17	8.7	8.11	14.29	0	3.7	2.22
chr16:30894000:30894001:-	antisense	MIR762HG	20	3.7	7.14	6.25	20	0	0	12.5	6.67	0	0	0	0	0	5.88	10.53	12.5	13.89	5.88	3.45	15.79	10	13.64	17.24	10	10	8.7	5.71	10	12.12	9.09	3.57	10.53	22.22	21.05	19.44	14.29	4.17	8.7	8.11	14.29	0	3.7	2.22
chr16:30894000:30894001:-	protein_coding	BCL7C	20	3.7	7.14	6.25	20	0	0	12.5	6.67	0	0	0	0	0	5.88	10.53	12.5	13.89	5.88	3.45	15.79	10	13.64	17.24	10	10	8.7	5.71	10	12.12	9.09	3.57	10.53	22.22	21.05	19.44	14.29	4.17	8.7	8.11	14.29	0	3.7	2.22
chr12:6944525:6944526:+	antisense	U47924.2	3.85	0	3.33	0	0	3.7	7.69	0	0	16.67	0	0	0	0	0	6.06	4	2.78	0	0	0	4	0	5.71	0	0	3.23	0	0	9.09	12.24	21.62	10.81	13.89	25.49	15.62	10	22.45	25	15.91	23.53	20.69	16.67	26.32
chr12:6944525:6944526:+	protein_coding	C12orf57	3.85	0	3.33	0	0	3.7	7.69	0	0	16.67	0	0	0	0	0	6.06	4	2.78	0	0	0	4	0	5.71	0	0	3.23	0	0	9.09	12.24	21.62	10.81	13.89	25.49	15.62	10	22.45	25	15.91	23.53	20.69	16.67	26.32
chr3:134371034:134371035:-	protein_coding	AMOTL2	8.7	2.78	0	3.33	5.88	0	0	3.45	2.86	0	3.7	0	3.7	0	8.7	6.06	7.41	4.26	0	3.57	3.23	4.35	3.03	8.33	3.7	0	5	0	3.23	0	3.45	3.03	9.52	5.41	6.12	5.13	1.82	2.44	6.12	9.26	6.25	4.76	2.94	4.76
chr2:215382222:215382223:-	protein_coding	FN1	0	1.82	7.69	9.43	0	3.39	0	2.27	4.44	0	8.77	0	3.51	2.5	0	0	2.94	2.86	7.32	10.81	6.06	3.23	3.28	0	2.63	0	2.56	2.56	2.38	5.71	1.64	2.86	5.66	11.11	3.28	2.7	8.33	0	4.69	7.69	2.33	6.38	0	7.14
chr10:67764572:67764573:+	tRNA	chr10.trna2-SerTGA	0	0	4.55	3.7	0	0	4.55	0	3.85	0	0	3.45	0	0	2.78	3.12	0	10	3.57	0	4.76	0	11.11	3.85	0	4.44	0	0	5.41	0	0	3.23	0	0	0	0	0	7.41	0	1.56	4.08	0	1.85	8.77
chr17:17383771:17383772:-	processed_pseudogene	RPL13P12	0	0	7.69	9.52	0	0	0	5.71	0	0	8.82	3.23	0	0	0	2.5	7.69	0	4	3.23	3.03	8.57	0	5.88	0	0	0	0	4.17	3.7	0	3.03	5.71	0	0	0	6.38	0	2.17	0	0	5.41	7.89	11.43
chr19:16081987:16081988:+	protein_coding	TPM4	0	0	0	0	3.23	0	2.63	0	2.08	0	0	3.33	2.04	0	2.27	0	0	0	0	6.45	5	3.92	2.08	0	0	3.23	3.03	0	0	0	0	2.63	0	0	1.89	2.13	3.92	0	1.64	3.33	2.22	6.12	0	4
chr19:3979961:3979962:-	protein_coding	EEF2	0	0	2.78	0	0	0	0	0	0	0	2.5	0	2.38	3.33	0	0	3.03	2.13	0	2.7	3.23	0	0	0	0	0	4.17	5	0	0	2.27	3.03	0	0	0	5.13	0	0	0	7.69	0	4.76	0	3.92
chr19:47741235:47741236:+	protein_coding	EHD2	3.33	2.33	2.78	0	0	5.13	6.06	0	2.17	0	0	0	0	8.11	0	2.33	4.08	12.2	2.44	6.52	0	2.78	4.08	2.7	0	0	1.89	3.33	2.08	2.7	0	4.44	0	2.63	4.35	0	1.85	0	2	0	3.85	5.08	2.56	7.14
chr6:75473830:75473831:-	snRNA	RNU1-34P	0	5	3.23	3.85	0	0	5.88	0	2.33	0	4.35	7.69	0	0	2.86	4.17	0	2.86	2.7	5	6.9	0	7.14	5.88	4.26	2.78	0	0	3.57	1.72	0	2.13	1.96	3.64	4.17	1.89	0	2.33	12	4.55	2.27	2.94	4	7.14
chr6:75473830:75473831:-	protein_coding	FILIP1	0	5	3.23	3.85	0	0	5.88	0	2.33	0	4.35	7.69	0	0	2.86	4.17	0	2.86	2.7	5	6.9	0	7.14	5.88	4.26	2.78	0	0	3.57	1.72	0	2.13	1.96	3.64	4.17	1.89	0	2.33	12	4.55	2.27	2.94	4	7.14
chr20:58891791:58891792:+	protein_coding	GNAS	0	0	0	2.13	0	2	3.03	1.92	4.55	0	3.7	0	2.17	2.5	0	8.33	0	2.22	2.04	0	4.44	0	3.51	1.72	0	0	3.03	1.92	5.26	0	4.17	0	0	0	4.29	0	3.61	2.27	4.44	5.77	2.44	4.44	0	3.85
chr16:2777021:2777022:-	protein_coding	ELOB	3.12	0	2.78	0	0	4.76	3.23	0	0	5.88	0	0	0	9.76	0	0	0	6.82	2.44	3.03	0	2.94	4.76	3.12	0	0	0	2.63	0	5.88	0	2.94	5	5.88	7.27	0	0	2.44	0	6.12	0	4.44	5.13	1.75
chr22:32801850:32801851:+	protein_coding	TIMP3	52.17	52.94	33.33	41.67	20	47.27	37.5	64.29	60.47	53.85	67.74	50	58.06	50	37.04	66.67	55.17	54.05	57.45	62.07	45.45	53.19	62.75	61.9	67.31	45.83	60	50	64.44	65.31	54.76	47.62	53.66	62.86	66.67	42.86	55.17	61.54	52.44	63.89	48.39	53.85	52	65.79
chr22:32801850:32801851:+	protein_coding	SYN3	52.17	52.94	33.33	41.67	20	47.27	37.5	64.29	60.47	53.85	67.74	50	58.06	50	37.04	66.67	55.17	54.05	57.45	62.07	45.45	53.19	62.75	61.9	67.31	45.83	60	50	64.44	65.31	54.76	47.62	53.66	62.86	66.67	42.86	55.17	61.54	52.44	63.89	48.39	53.85	52	65.79
chr3:49123942:49123943:-	protein_coding	LAMB2	3.33	0	0	0	5.56	0	0	0	3.03	0	0	0	0	4	0	0	3.12	0	0	0	0	0	0	0	0	3.85	5.88	0	0	33.33	26.19	21.43	25.86	16.67	34	35.9	32.65	42.11	39.58	29.55	40.82	30.43	17.95	25
chr7:32957582:32957583:+	protein_coding	FKBP9	0	0	0	0	0	3.7	0	0	0	0	0	0	0	2.7	0	0	0	0	0	0	3.45	0	0	3.03	0	0	0	0	0	15.38	9.52	15.79	13.95	17.86	17.5	27.27	12.9	27.27	12	18.6	19.51	9.38	17.14	20.93
chr3:184325755:184325756:+	snoRNA	SNORD66	10.53	7.14	0	6.45	3.23	15	4.76	4.17	14.63	0	8.82	4.55	11.11	10	6.25	15.56	11.11	10.64	8.33	5.08	5.41	14.29	7.14	6.52	5.13	3.03	0	3.03	9.09	7.32	2.22	1.89	5.13	7.32	12.5	9.3	3.45	7.84	0	14.29	6.9	6.12	4.44	4.88
chr3:184325755:184325756:+	protein_coding	EIF4G1	10.53	7.14	0	6.45	3.23	15	4.76	4.17	14.63	0	8.82	4.55	11.11	10	6.25	15.56	11.11	10.64	8.33	5.08	5.41	14.29	7.14	6.52	5.13	3.03	0	3.03	9.09	7.32	2.22	1.89	5.13	7.32	12.5	9.3	3.45	7.84	0	14.29	6.9	6.12	4.44	4.88
chr5:17275272:17275273:+	protein_coding	BASP1	0	0	0	0	4.55	5.66	2.27	5.77	4	0	0	0	0	5.71	0	4.08	0	4.17	0	7.5	2.86	2.44	0	2.22	6.98	2.5	0	0	2.38	0	0	0	2.27	3.23	4.55	2.08	0	0	1.54	3.85	3.92	4.08	6.67	3.92
chr10:100529478:100529479:-	protein_coding	HIF1AN	0	0	0	0	0	0	0	2.56	0	0	0	0	0	0	0	2.5	0	0	0	0	0	0	0	0	0	0	0	0	0	4.26	4.65	4.76	2.63	5.71	11.76	0	4.65	4.08	12.73	7.55	6.25	5	8.33	0
chr10:100529478:100529479:-	protein_coding	NDUFB8	0	0	0	0	0	0	0	2.56	0	0	0	0	0	0	0	2.5	0	0	0	0	0	0	0	0	0	0	0	0	0	4.26	4.65	4.76	2.63	5.71	11.76	0	4.65	4.08	12.73	7.55	6.25	5	8.33	0
chr10:100529478:100529479:-	protein_coding	AL133352.1	0	0	0	0	0	0	0	2.56	0	0	0	0	0	0	0	2.5	0	0	0	0	0	0	0	0	0	0	0	0	0	4.26	4.65	4.76	2.63	5.71	11.76	0	4.65	4.08	12.73	7.55	6.25	5	8.33	0
chr6:31835029:31835030:+	protein_coding	C6orf48	0	5.41	0	0	0	1.85	0	0	0	0	0	0	1.72	2.08	0	3.85	2.56	0	0	0	2.08	0	4.55	0	0	0	2.44	1.85	5.13	2.94	0	0	2.33	0	1.96	0	0	4.08	2.08	2.5	7.69	2.22	0	5.56
chr2:189066402:189066403:-	protein_coding	COL5A2	5.26	4.35	2.17	0	0	3.77	2.27	4.65	1.69	3.85	4.92	0	1.92	5.45	9.09	7.69	0	6.38	0	2.86	3.64	0	1.92	0	4.55	0	2.7	0	5.13	0	0	0	0	2.7	4.35	0	2.08	2.33	0	3.85	1.96	1.92	5.71	6.82
chr17:78370990:78370991:-	lincRNA	AC061992.1	14.71	3.03	4.26	2.38	15.38	7.5	8.33	2.44	5.71	0	1.89	14.29	10.87	9.76	9.68	4.76	14.81	4.76	3.85	12.12	6.82	8.33	3.7	6.98	12.5	3.03	8	7.32	10.26	8.82	2.56	0	4	10.71	8.57	11.76	7.04	3.7	5.81	16.22	15.15	7.41	6.25	5.41
chr17:78370990:78370991:-	misc_RNA	RN7SL236P	14.71	3.03	4.26	2.38	15.38	7.5	8.33	2.44	5.71	0	1.89	14.29	10.87	9.76	9.68	4.76	14.81	4.76	3.85	12.12	6.82	8.33	3.7	6.98	12.5	3.03	8	7.32	10.26	8.82	2.56	0	4	10.71	8.57	11.76	7.04	3.7	5.81	16.22	15.15	7.41	6.25	5.41
chr17:8120367:8120368:-	tRNA	chr17.trna42-LeuTAG	2.94	2.86	0	2.56	0	6.25	0	0	0	5.88	2.56	0	3.57	2.04	0	1.96	5.88	2	3.77	3.33	2.04	0	1.39	0	0	2.17	2.56	6.67	0	9.3	8.33	6.12	4.88	8.7	10	5.26	2.5	5.41	7.32	13.73	4.76	9.68	12.82	7.14
chr12:98600040:98600041:+	protein_coding	SLC25A3	2.38	3.77	1.85	3.85	0	1.85	3.77	3.39	2.5		6.76	0	5.26	4.17	0	4.76	4.08	0	3.85	0	2.22	2.63	5.71	0	2.38	0	1.79	0	0	0	3.57	2.08	2.78	0	2.33	0	2.74	0	3.41	3.08	0	6.45	0	6.35
chr12:57718355:57718356:+	protein_coding	OS9	3.23	0	3.03	0	0	0	5.26	0	5.66	0	0	0	2.38	0	0	2.08	1.82	0	0	0	0	0	2.7	1.92	0	0	0	9.76	0	0	0	0	0	4.55	0	4.17	4.44	0	0	6.78	2.22	2.17	2.17	1.96
chr12:57718355:57718356:+	antisense	AC025165.2	3.23	0	3.03	0	0	0	5.26	0	5.66	0	0	0	2.38	0	0	2.08	1.82	0	0	0	0	0	2.7	1.92	0	0	0	9.76	0	0	0	0	0	4.55	0	4.17	4.44	0	0	6.78	2.22	2.17	2.17	1.96
chr6:31835026:31835027:+	protein_coding	C6orf48	2.56	2.86	0	2.78	0	3.7	6.98	0	1.64	0	2.13	4	3.51	2.13	0	5.77	2.5	1.92	0	7.27	6.12	2.17	2.22	6.52	3.64	3.45	2.38	1.92	0	0	0	6.98	0	0	4	1.96	0	2.08	4.26	5	3.92	0	7.32	5.66
chr16:55505806:55505807:+	protein_coding	MMP2	0	0	0	0	0	0	0	4.88	0	0	0	0	0	0	0	2.78	0	0	0	0	3.7	0	0	2.94	3.33	0	0	0	0	0	0	0	2.22	5.88	0	0	1.54	0	1.96	6.12	0	1.79	0	5.45
chr19:1104111:1104112:+	protein_coding	GPX4	3.33	0	7.14	0	0	2.78	0	0	2.86	4.55	0	0	0	10.34	0	0	0	5.26	0	0	8	2.94	9.68	0	0	0	0	5.13	3.03	0	0	0	4.65	4.65	2.63	0	4	2.94	2.13	4.17	4.65	5.71	2.5	2.44
chr9:134820132:134820133:+	protein_coding	COL5A1	0	0	0	0	0	2.27	2.94	0	2.27	0	3.12	0	0	0	4.35	4.88	0	2.44	7.5	0	2.44	6.9	2.56	0	0	0	0	3.23	0	27.27	30.51	30.43	27.27	28.89	29.63	28.21	24.21	34	18.18	22.73	23.68	29.63	25	29.41
chr5:179806647:179806648:-	protein_coding	SQSTM1	4.76	6.45	9.09	35.29	20	9.52	12.9	10.53	5.26	0	15.79	26.32	9.09	16.22	8.33	13.04	17.65	10	19.05	7.69	4.76	7.14	10.71	15	15.38	30.43	22.58	11.11	7.89	7.69	20	23.08	8.57	9.38	14.29	0	25.71	9.68	13.33	17.07	4.35	5	6.45	3.45
chr5:179806647:179806648:-	protein_coding	MGAT4B	4.76	6.45	9.09	35.29	20	9.52	12.9	10.53	5.26	0	15.79	26.32	9.09	16.22	8.33	13.04	17.65	10	19.05	7.69	4.76	7.14	10.71	15	15.38	30.43	22.58	11.11	7.89	7.69	20	23.08	8.57	9.38	14.29	0	25.71	9.68	13.33	17.07	4.35	5	6.45	3.45
chr12:57173942:57173943:+	protein_coding	LRP1	2.38	0	0	3.03	0	0	0	2.7	1.89	0	0	0	4.65	5.26	2.78	2.99	5	0	0	2.17	0	0	4.76	0	5.13	3.85	2.22	0	2.13	3.33	0	2.08	1.56	4.65	2.99	2.13	1.52	0	5.56	8	2.27	7.02	0	3.85
chr1:63648604:63648605:+	protein_coding	PGM1	0	0	0	0	4.17	2.78	2.44	0	5.77	0	0	4.35	5.66	2.33	0	1.59	5.13	8	0	8	0	2.27	7.41	0	0	2.5	2.13	0	8.7	0	0	4	4.17	4.44	6.38	2.33	0	0	0	5	4.35	1.69	2.08	5.26
chr8:143924677:143924678:-	protein_coding	PLEC	0	6.9	0	0	0	0	0	0	4.17	5.56	8	0	0	0	4.55	0	4	3.33	6.25	2.86	6.25	0	4.76	6.45	3.33	8.7	3.23	0	0	0	11.11	0	2.7	0	3.33	0	3.12	0	5.71	2.17	4.44	4.08	10.81	2.56
chr3:184180902:184180903:+	protein_coding	AP2M1	0	0	2.27	4.55	0	4.26	2.44	0	2.38	3.7	3.51	3.45	0	0	0	4.35	4	2.27	0	2.27	0	0	2.22	0	0	0	4.26	0	4.08	2.08	2.33	2.38	2.27	0	3.33	2.86	5.36	4.17	1.82	1.61	2.86	4.26	2.27	5.26
chr4:121681708:121681709:-	protein_coding	ANXA5	0	0	0	2.38	0	0	0	0	1.89	0	2.27	0	0	0	0	1.69	0	0	0	0	0	1.75	0	0	0	0	2.44	0	0	0	0	1.92	0	0	0	0	0	0	0	4.92	4.65	2.04	0	3.85
chr15:88907249:88907250:-	protein_coding	MFGE8	0	3.45	2.86	0	4	0	0	0	0	0	3.57	4.55	0	0	0	0	2.22	0	7.32	0	2.08	2.94	0	2.13	0	0	0	2.44	0	4.17	1.85	4	0	4.35	5.66	0	2.94	1.96	4.69	5.56	0	0	4.35	5.56
chr17:81899999:81900000:+	protein_coding	ANAPC11	8.11	0	4.26	2.33	0	0	4.55	1.75	2.38	0	1.85	3.23	3.92	0	4.55	5.26	0	3.28	6.52	0	7.14	0	2.13	1.82	9.8	2.38	2	6.9	0	6.12	3.64	1.75	5.77	5.88	0	2.17	2.94	1.96	4.69	3.17	2.04	3.92	3.12	4.55
chr19:55669544:55669545:+	protein_coding	U2AF2	3.45	0	0	0	0	0	4.76	0	4.26	3.45	0	0	0	2.5	3.7	0	2.63	2.17	2.78	2.22	0	5.26	2	4	4.55	3.12	4.65	0	0	0	1.92	4.26	4.92	0	4.17	5.26	2.38	2.38	2	6.67	4.08	0	0	1.72
chr19:55669544:55669545:+	antisense	AC008735.2	3.45	0	0	0	0	0	4.76	0	4.26	3.45	0	0	0	2.5	3.7	0	2.63	2.17	2.78	2.22	0	5.26	2	4	4.55	3.12	4.65	0	0	0	1.92	4.26	4.92	0	4.17	5.26	2.38	2.38	2	6.67	4.08	0	0	1.72
chr19:38724263:38724264:+	protein_coding	ACTN4	3.03	2.17	0	0	8.33	4.44	0	6.67	0		0	0	4.65	2.78	4.55	0	0	4.88	3.92	0	0	2.94	2.13	0	0	3.23	5.26	0	4.55	3.23	0	4.35	0	5.26	0	4	3.85	0	0	3.64	0	4.35	9.09	1.59
chr2:189050636:189050637:-	protein_coding	COL5A2	1.89	4.62	1.79	0	2.38	4.23	1.96	3.12	2.6	2.78	0	4.44	2.67	0	1.96	3.12	0	3.51	2.44	0	0	3.64	5.56	4.62	1.64	2.33	2.04	1.85	1.96	2.86	1.92	1.92	2.5	2.22	5.26	1.96	5.36	1.96	1.61	9.62	0	1.96	2.17	1.64
chr16:55505805:55505806:+	protein_coding	MMP2	0	0	0	3.85	0	2.56	0	0	5.88	0	0	0	4.65	2.78	0	0	0	2.38	2.78	3.12	0	0	3.23	0	3.45	5.88	0	0	0	2.86	2.08	0	0	0	0	0	1.59	0	1.96	6	0	3.64	0	3.57
chr22:43159382:43159383:+	protein_coding	TSPO	3.7	0	3.33	0	0	0	5.56	2.94	0	0	0	0	3.12	0	0	3.12	5.88	0	2.27	0	0	3.7	2.44	2.5	0	0	0	0	0	2.27	0	2.7	5.88	0	0	0	3.39	3.03	1.96	6.12	2.38	2.63	0	5.26
chr16:30893992:30893993:-	sense_overlapping	AC135048.2	12.5	3.85	0	0	11.76	11.54	5.26	6.9	6.67	11.11	0	5.88	13.33	5	0	9.52	10.34	5.26	0	7.69	11.76	8.33	4.35	9.68	10	16	4	2.78	10	31.58	30.77	33.33	24	20.69	29.73	26.32	23.33	34.38	36.73	27.78	21.74	10	24	20.83
chr16:30893992:30893993:-	protein_coding	BCL7C	12.5	3.85	0	0	11.76	11.54	5.26	6.9	6.67	11.11	0	5.88	13.33	5	0	9.52	10.34	5.26	0	7.69	11.76	8.33	4.35	9.68	10	16	4	2.78	10	31.58	30.77	33.33	24	20.69	29.73	26.32	23.33	34.38	36.73	27.78	21.74	10	24	20.83
chr16:30893992:30893993:-	antisense	MIR762HG	12.5	3.85	0	0	11.76	11.54	5.26	6.9	6.67	11.11	0	5.88	13.33	5	0	9.52	10.34	5.26	0	7.69	11.76	8.33	4.35	9.68	10	16	4	2.78	10	31.58	30.77	33.33	24	20.69	29.73	26.32	23.33	34.38	36.73	27.78	21.74	10	24	20.83
chr1:230868280:230868281:-	protein_coding	C1orf198	5	2.86	4.55	14.29	5.26	10	0	3.33	11.9	0	6.12	0	10.64	2.78	2.44	6.45	7.5	6.82	20	12.5	9.68	8	12.77	8.82	3.45	0	16.67	0	2.78	13.33	3.57	6.67	7.89	12.12	7.14	0	6.38	6.25	1.96	6.45	7.69	13.89	3.7	8.11
chr2:36513603:36513604:+	antisense	AC007378.1	0	3.92	6.06	2.94	8.7	2.22	0	0	2.38	4.76	0	0	4.88	3.92	2.56	7.69	5.71	0	0	0	5.56	4.65	4.88	6.82	6.06	0	4.55	5	2.44	3.23	2.56	0	5	0	2.44	2.44	7.32	4.17	2.27	6.52	0	8.7	7.5	4.35
chr2:36513603:36513604:+	protein_coding	CRIM1	0	3.92	6.06	2.94	8.7	2.22	0	0	2.38	4.76	0	0	4.88	3.92	2.56	7.69	5.71	0	0	0	5.56	4.65	4.88	6.82	6.06	0	4.55	5	2.44	3.23	2.56	0	5	0	2.44	2.44	7.32	4.17	2.27	6.52	0	8.7	7.5	4.35
chr19:572597:572598:+	protein_coding	BSG	6.25	3.03	2.44	0	0	4.88	7.89	8.33	7.14	0	5.13	9.52	3.12	6.45	0	5.66	10.64	9.26	2.7	2.22	7.14	3.03	5	5.56	2.78	0	2.86	1.79	4.35	0	4.65	5	0	2.27	3.92	5.41	3.51	0	6.38	7.02	0	4.26	5.88	2.63
chr1:1223880:1223881:-	protein_coding	SDF4	0	0	0	0	0	0	0	0	0	0	3.85	3.85	0	3.23	0	7.14	0	0	2.38	0	0	0	4	2.27	0	0	0	0	0	2.27	5.13	0	2.27	0	0	6.25	0	3.45	5.17	3.85	2.27	5.13	0	4.08
chr19:46788399:46788400:-	antisense	AC008622.2	3.33	4.35	3.77	0	0	0	0	2.5	2.86	0	0	0	0	0	3.45	0	0	4.08	2.33	0	3.12	0	2.13	0	0	0	0	4.65	0	0	1.67	4.76	0	0	0	0	1.67	0	0	2	5	0	3.7	5.26
chr19:46788399:46788400:-	protein_coding	SLC1A5	3.33	4.35	3.77	0	0	0	0	2.5	2.86	0	0	0	0	0	3.45	0	0	4.08	2.33	0	3.12	0	2.13	0	0	0	0	4.65	0	0	1.67	4.76	0	0	0	0	1.67	0	0	2	5	0	3.7	5.26
chr19:12956959:12956960:-	protein_coding	GADD45GIP1	0	0	0	0	0	2.33	3.33	0	0	0	2.5	0	0	0	0	2.13	2.33	3.7	0	0	0	8.82	0	2.27	2.44	0	0	0	2.56	0	2.94	10.81	0	4.35	0	0	2.04	2.08	6.45	6.98	0	2.17	5.13	3.85
chr7:2355147:2355148:+	protein_coding	EIF3B	0	0	0	0	0	4.17	0	0	0	0	7.5	5.56	0	0	0	4.17	0	4.76	0	7.41	0	0	0	0	0	0	6.67	3.33	0	0	3.33	6.25	0	0	8.89	6.9	4.88	2.7	3.45	5.13	9.52	8.57	0	1.85
chr17:41821043:41821044:+	protein_coding	FKBP10	9.09	4.17	0	0	0	3.45	4.35	3.03	6.06	0	0	0	0	3.85	0	2.33	0	2.56	3.23	0	0	0	3.03	0	0	0	3.12	2.33	2.94	27.91	18.42	28.95	25	17.5	31.71	18.42	22	31.71	21.05	17.02	30.77	18.75	21.21	27.08
chr2:237364362:237364363:-	protein_coding	COL6A3	0	0	0	0	0	8.33	0	0	2.22	7.69	3.57	0	0	0	4.17	6.06	0	6.06	3.23	6.06	0	11.11	8	0	4	4.55	3.57	0	3.33	0	2.78	14.29	6.82	0	4.26	4.35	2.33	8.82	8.11	6.25	0	12.82	4	2.27
chr13:113495545:113495546:+	protein_coding	TMCO3	0	5.88	0	4.08	0	1.89	4.35	1.89	1.67	0	4.44	2.78	0	3.57	2.27	0	0	0	0	0	0	4.26	2.04	1.75	1.92	2.7	2.13	0	0	0	2.08	4.08	0	0	0	0	0	0	0	3.92	0	4	5.77	2.08
chr16:30067483:30067484:+	protein_coding	ALDOA	9.09	8.82	8.33	3.7	0	6.06	0	3.03	2.94	0	0	7.14	0	0	4	7.41	0	2.27	0	0	0	11.54	0	6.45	4.17	4.55	0	3.85	6.45	3.45	5.41	8.82	5	7.14	4.35	0	3.23	2.56	9.09	10.42	0	2.7	0	4.26
chr17:17177329:17177330:+	antisense	AC055811.1	0	0	0	0	0	0	0	2.5	0	0	0	0	0	0	5.41	4.17	0	2.17	0	3.33	0	5.41	2.38	0	0	0	2.08	0	0	2.44	2.44	0	1.89	2.44	3.7	2.17	3.33	2.33	5.36	2.99	3.77	2.04	3.03	2.27
chr17:17177329:17177330:+	protein_coding	MPRIP	0	0	0	0	0	0	0	2.5	0	0	0	0	0	0	5.41	4.17	0	2.17	0	3.33	0	5.41	2.38	0	0	0	2.08	0	0	2.44	2.44	0	1.89	2.44	3.7	2.17	3.33	2.33	5.36	2.99	3.77	2.04	3.03	2.27
chr11:65109730:65109731:+	protein_coding	VPS51	4.76	3.12	0	0	6.25	0	3.7	0	3.12	0	0	8.33	3.12	3.45	0	3.03	1.96	2.44	0	3.23	3.7	0	0	0	2.94	2.5	0	5.77	0	0	3.57	0	0	0	0	0	0	2.33	5.71	5.17	0	5.56	5.41	0
chr8:22593802:22593803:+	protein_coding	PDLIM2	3.33	0	0	0	0	0	0	2.78	0	0	0	0	2.44	0	0	0	0	4.17	2.5	0	0	0	2.94	7.69	2.5	0	5.26	3.12	0	0	2.78	0	2.13	0	0	2.33	0	0	6.25	4.35	4.76	3.77	0	3.64
chr8:22593802:22593803:+	protein_coding	AC037459.1	3.33	0	0	0	0	0	0	2.78	0	0	0	0	2.44	0	0	0	0	4.17	2.5	0	0	0	2.94	7.69	2.5	0	5.26	3.12	0	0	2.78	0	2.13	0	0	2.33	0	0	6.25	4.35	4.76	3.77	0	3.64
chr3:15508025:15508026:+	protein_coding	COLQ	2.94	4.44	3.57	3.85	4.55	3.23	5.56	5.13	2.56	0	3.03	0	6.67	2.38	5.71	0	5.56	2.94	2.86	5.41	6.67	3.85	3.85	5.56	3.85	4	2.94	2.86	5.56	2	4.65	5.71	5.56	2.94	2.44	2.94	2.94	2.7	5.41	6.82	7.14	5.88	2.78	3.92
chr22:20430490:20430491:-	protein_coding	AC007731.5	3.12	0	0	3.85	0	0	2.7	3.33	3.33	0	0	0	0	6.38	0	0	0	2.04	2.86	2.33	2.78	4.88	4	0	0	3.12	3.23	0	2.56	10	5.13	2.94	7.14	7.32	17.78	5.88	13.46	10	4.65	13.33	13.33	8.51	3.45	12.5
chr22:20430490:20430491:-	protein_coding	SCARF2	3.12	0	0	3.85	0	0	2.7	3.33	3.33	0	0	0	0	6.38	0	0	0	2.04	2.86	2.33	2.78	4.88	4	0	0	3.12	3.23	0	2.56	10	5.13	2.94	7.14	7.32	17.78	5.88	13.46	10	4.65	13.33	13.33	8.51	3.45	12.5
chr5:179806645:179806646:-	protein_coding	SQSTM1	18.18	12.9	9.38	11.76	13.33	9.09	9.68	15.79	16.67	9.09	18.42	15.79	14.29	20.51	16.67	8.7	27.78	12.5	5	15.38	0	7.14	10	15.79	12	22.73	23.33	7.14	21.05	11.11	14.29	0	14.29	9.38	12.12	8.33	16.67	6.67	12.9	15	13.04	5	6.45	7.14
chr5:179806645:179806646:-	protein_coding	MGAT4B	18.18	12.9	9.38	11.76	13.33	9.09	9.68	15.79	16.67	9.09	18.42	15.79	14.29	20.51	16.67	8.7	27.78	12.5	5	15.38	0	7.14	10	15.79	12	22.73	23.33	7.14	21.05	11.11	14.29	0	14.29	9.38	12.12	8.33	16.67	6.67	12.9	15	13.04	5	6.45	7.14
chr16:715669:715670:+	protein_coding	METRN	0	0	0	0	0	8	8.33	3.85	0	0	0	0	0	2.78	0	0	3.45	5	3.57	3.33	3.85	8.33	0	0	0	4	0	2.56	0	0	11.54	2.78	2.78	3.23	0	2.86	0	3.85	3.85	9.8	5	2.22	0	2.78
chr12:6766701:6766702:+	protein_coding	MLF2	0	3.33	3.33	4.76	0	10.34	0	16.13	0	7.14	8.33	0	10	13.16	4.17	3.33	0	12.12	3.12	0	3.7	4.17	9.09	9.62	4.76	9.09	0	8.7	20	6.9	0	3.23	6.06	5.13	13.51	0	3.7	0	3.85	10	3.33	3.03	6.45	3.45
chr12:6766701:6766702:+	protein_coding	PTMS	0	3.33	3.33	4.76	0	10.34	0	16.13	0	7.14	8.33	0	10	13.16	4.17	3.33	0	12.12	3.12	0	3.7	4.17	9.09	9.62	4.76	9.09	0	8.7	20	6.9	0	3.23	6.06	5.13	13.51	0	3.7	0	3.85	10	3.33	3.03	6.45	3.45
chr1:113980520:113980521:+	protein_coding	OLFML3	2.44	0	0	0	0	0	0	0	3.51	0	0	3.45	0	0	0	0	0	2.04	0	0	6.98	2.04	2.56	0	0	0	0	1.85	0	2.17	2.08	0	1.89	0	1.69	2.33	3.57	0	0	0	0	1.79	6.25	5.08
chr21:45992789:45992790:+	protein_coding	COL6A1	0	0	0	7.69	4.76	3.45	4.55	2.63	5.41	0	0	11.76	0	8.7	0	2.22	2.82	2.22	5.71	0	0	2.7	4.65	5.56	0	0	0	2.56	3.85	5.71	6.25	0	3.33	3.33	10.87	0	4	2.7	3.77	2.04	0	8.57	7.14	4.26
chr14:105314890:105314891:+	protein_coding	PACS2	6.67	4.17	0	7.69	0	4	0	0	0	8.33	0	0	0	0	0	0	0	3.7	0	3.03	3.12	3.7	0	4.55	5.88	0	0	0	11.76	5	0	0	0	8.82	14.29	0	0	8.57	3.03	7.69	2.78	4.55	0	5.13
chr14:105314890:105314891:+	protein_coding	BRF1	6.67	4.17	0	7.69	0	4	0	0	0	8.33	0	0	0	0	0	0	0	3.7	0	3.03	3.12	3.7	0	4.55	5.88	0	0	0	11.76	5	0	0	0	8.82	14.29	0	0	8.57	3.03	7.69	2.78	4.55	0	5.13
chr1:230868276:230868277:-	protein_coding	C1orf198	17.65	25	13.04	11.76	27.78	20.69	11.11	20	34.21	10	21.74	23.08	20.83	30.3	23.08	40	28.95	24.39	22.22	28.57	14.81	32	36.36	22.58	28.57	8.7	18.18	18.18	15.15	6.25	18.52	23.33	27.78	22.22	38.46	17.65	36.59	34.62	33.33	41.38	29.73	11.76	11.54	30.56
chr3:134371026:134371027:-	protein_coding	AMOTL2	13.04	2.56	5	14.81	5.56	2.94	0	0	0	0	8.7	16.67	3.7	0	4.35	10.81	3.85	4.44	0	7.69	8	0	6.06	6.25	12.5	7.69	0	5.13	6.45	2.63	10.34	7.14	14.29	10	8.16	8.11	6	2.78	4.35	10.42	3.23	5.13	0	10.26
chr21:44856281:44856282:-	protein_coding	PTTG1IP	0	5.88	2.63	0	0	0	2.94	2.44	4.76	0	0	0	0	0	0	0	2.33	0	2.13	0	2.5	1.85	0	1.64	0	0	0	0	0	0	2.86	0	2.13	0	0	0	4.08	2	5.77	3.51	8.33	2.44	0	4.08
chr6:27890575:27890576:-	protein_coding	HIST1H3J	0	3.12	3.57	0	0	0	0	0	0	0	2.78	4.35	0	0	3.23	0	0	2.33	0	0	0	0	0	9.09	0	0	0	0	2.17	0	3.85	0	0	2.86	0	4.76	6.45	0	3.7	1.61	0	7.14	0	8.16
chr12:57180381:57180382:+	protein_coding	LRP1	0	0	4	0	0	0	9.68	4	6.35	16.67	0	0	2.63	5.26	2.78	10.29	0	6.98	0	7.27	4	6.45	2.94	0	2.63	0	0	1.89	0	3.03	0	3.85	5.26	0	4.17	0	4	3.45	0	2.27	0	11.48	0	0
chr14:22876166:22876167:+	protein_coding	LRP10	0	0	0	0	0	0	0	0	0	0	0	0	0	3.03	0	0	3.33	0	0	3.12	0	6.45	0	3.33	0	0	16	0	0	23.53	22.5	22	20.45	25.64	21.74	28.57	35.82	21.21	28.85	27.27	19.51	15	21.74	16
chr3:133574003:133574004:+	protein_coding	CDV3	30	6.9	25	26.32	15.79	20.51	0	13.64	22.86	14.29	26.32	16.67	14.81	16.67	26.32	25	28.57	24.14	25	16.67	13.33	18.75	20	17.95	27.59	25	25	10.34	20	23.53	11.54	17.39	11.11	17.86	37.14	6.67	12.5	5.71	20.83	25.93	4	16.67	20	22.86
chr15:79311205:79311206:+	protein_coding	TMED3	4.35	3.85	3.7	0	0	5.56	0	0	3.33	11.11	5	25	0	3.45	0	4	0	0	3.03	0	6.67	14.29	5.26	9.68	6.06	10	3.23	2.27	3.33	0	0	6.9	6.06	3.33	5.88	4.35	2.33	0	5	5.56	3.45	3.03	11.54	2.94
chr15:73927619:73927620:+	antisense	LOXL1-AS1	0	2.17	2.5	2.44	0	5	0	0	0	0	0	0	4.44	0	0	2.63	0	0	4.35	5.13	4.76	3.23	0	4.44	0	0	0	0	2.56	0	1.82	3.92	1.96	0	1.96	2.78	4.05	2.38	1.67	3.85	2.78	10.42	3.23	0
chr15:73927619:73927620:+	protein_coding	LOXL1	0	2.17	2.5	2.44	0	5	0	0	0	0	0	0	4.44	0	0	2.63	0	0	4.35	5.13	4.76	3.23	0	4.44	0	0	0	0	2.56	0	1.82	3.92	1.96	0	1.96	2.78	4.05	2.38	1.67	3.85	2.78	10.42	3.23	0
chr2:188995779:188995780:+	protein_coding	COL3A1	2.38	0	2.63	2.94	3.33	5.08	2.78	2.44	0	0	0	3.45	4.92	5.88	6.38	0	4.17	2.08	5.41	2.7	0	9.76	5	5.88	0	0	5.88	0	6.06	0	2.08	0	2.44	0	10	0	2.33	0	4.26	4.26	8.51	8.57	0	0
chr19:47725993:47725994:+	protein_coding	EHD2	4.55	2.7	3.45	0	0	3.33	3.33	0	2.78	0	0	3.33	3.23	2.56	3.7	0	0	0	2.7	0	0	0	3.92	10.64	0	0	6.67	2.94	6.98	3.03	2.63	0	7.55	0	3.92	3.23	5.45	2.56	2.22	5.66	6.12	5.08	0	2.5
chr19:47725993:47725994:+	lincRNA	AC010519.1	4.55	2.7	3.45	0	0	3.33	3.33	0	2.78	0	0	3.33	3.23	2.56	3.7	0	0	0	2.7	0	0	0	3.92	10.64	0	0	6.67	2.94	6.98	3.03	2.63	0	7.55	0	3.92	3.23	5.45	2.56	2.22	5.66	6.12	5.08	0	2.5
chr12:57173945:57173946:+	protein_coding	LRP1	0	0	0	0	0	2.7	8.57	0	4.08	0	0	10	5.26	0	2.86	1.72	0	2.22	0	2.38	2.94	3.45	5	0	0	0	4.65	3.77	0	0	3.33	0	5.26	0	4.69	2.33	4.84	2	0	4.17	0	3.64	0	5.88
chr4:57040845:57040846:-	protein_coding	IGFBP7	0	0	2.22	6.12	5.71	5.26	4.55	4	1.92	0	1.67	0	1.96	1.61	6.25	6.38	3.57	2.5	4.44	7.14	2.33	2.08	5.66	2.22	7.27	5.26	0	1.82	1.85	0	4.08	1.72	0	6.98	5	0	3.12	2.22	1.89	0	2.38	6.38	0	5
chr11:65107659:65107660:+	protein_coding	VPS51	3.33	0	0	3.85	0	6.25	0	0	0	0	0	0	3.85	0	0	0	5.26	0	0	0	3.33	0	2.94	0	0	0	0	2.17	2.38	2.33	0	0	2.78	2.38	0	0	6.52	0	0	3.77	2.5	2.63	5.41	0
chr21:32377297:32377298:-	protein_coding	URB1	8.57	3.03	3.57	0	5.88	0	4	2.86	7.69	0	4.44	0	6.82	2.7	10.71	5.71	4.55	2.38	8.33	3.57	3.45	3.03	2.22	2.27	2.7	0	0	2.38	9.3	2.27	2.86	4.44	5.26	0	4.35	3.12	1.56	0	2.99	6	3.57	0	9.68	3.77
chr21:32377297:32377298:-	snoRNA	SNORA80A	8.57	3.03	3.57	0	5.88	0	4	2.86	7.69	0	4.44	0	6.82	2.7	10.71	5.71	4.55	2.38	8.33	3.57	3.45	3.03	2.22	2.27	2.7	0	0	2.38	9.3	2.27	2.86	4.44	5.26	0	4.35	3.12	1.56	0	2.99	6	3.57	0	9.68	3.77
chr15:73926872:73926873:+	antisense	LOXL1-AS1	0	0	0	3.57	0	2.38	0	3.33	0	0	6.25	0	9.68	0	0	3.45	0	6.38	0	0	0	0	2.44	0	3.12	3.85	0	0	0	0	4.65	2.94	2.5	3.12	11.11	2.7	12.5	0	6.52	2.33	0	4.65	7.14	2.5
chr15:73926872:73926873:+	protein_coding	LOXL1	0	0	0	3.57	0	2.38	0	3.33	0	0	6.25	0	9.68	0	0	3.45	0	6.38	0	0	0	0	2.44	0	3.12	3.85	0	0	0	0	4.65	2.94	2.5	3.12	11.11	2.7	12.5	0	6.52	2.33	0	4.65	7.14	2.5
chr6:36684124:36684125:+	protein_coding	CDKN1A	0	0	0	0	0	0	0	0	2.04	0	0	0	0	7.41	0	2.17	0	2.27	2.22	2.5	0	0	0	1.75	0	6.9	0	0	0	0	0	0	0	0	0	4.08	0	0	1.64	0	2.38	2.38	3.7	6
chr1:1355576:1355577:-	protein_coding	MXRA8	3.85	7.69	4.17	10	0	0	4.17	5.88	3.03	9.09	12	18.18	7.14	6.06	0	0	4.35	6.9	12.5	3.23	3.45	16	3.7	9.52	6.06	7.14	3.45	9.68	9.52	2.94	4.88	2.94	4	11.76	2.56	3.57	2.17	7.14	1.75	12.12	3.45	17.65	0	15.91
chr15:74175685:74175686:+	antisense	AC010931.3	0	2.44	0	2.78	0	2.56	0	0	2.08	0	0	0	0	0	0	0	2.94	0	0	0	0	0	0	5.56	0	2.94	0	0	2.63	0	0	0	3.28	0	2	0	1.3	2.22	5.36	6.9	0	5.88	0	3.92
chr15:74175685:74175686:+	protein_coding	ISLR	0	2.44	0	2.78	0	2.56	0	0	2.08	0	0	0	0	0	0	0	2.94	0	0	0	0	0	0	5.56	0	2.94	0	0	2.63	0	0	0	3.28	0	2	0	1.3	2.22	5.36	6.9	0	5.88	0	3.92
chr9:36199017:36199018:+	protein_coding	CLTA	2.78	2.17	2.08	0	0	3.77	2.08	2.44	0	0	3.77	0	1.96	2.17	0	5.77	0	0	0	2.38	3.39	1.89	4.26	2.08	0	0	0	1.75	0	2.27	4	0	6.78	0	1.79	0	4.84	0	6.25	6.56	2.17	0	2.17	2.13
chr19:11538944:11538945:+	protein_coding	CNN1	2	1.69	0	0	0	1.69	1.79	1.72	0	3.57	2.04	0	2.63	0	0	1.72	0	0	0	0	0	1.64	1.69	0	0	0	0	1.69	0	3.33	0	0	2.04	2.13	4.23	1.96	0	1.82	4.55	3.64	6.67	2.5	0	2
chr2:85327343:85327344:-	protein_coding	TGOLN2	4.76	5	0	0	0	3.12	5.26	2.78	10	4.17	0	0	2.38	2.13	0	0	8.33	0	0	2.7	2.94	2.7	0	2.38	0	0	0	2.17	3.03	0	6.12	0	0	0	0	0	2.27	6.25	0	4.44	2.22	4.35	2.5	1.96
chr15:80937940:80937941:+	antisense	AC027808.1	0	3.03	3.85	7.69	0	7.69	5.26	7.69	0	0	0	0	5.71	2.5	0	5	0	5	0	5.41	3.57	4.17	0	6.06	3.23	5.88	2.63	7.89	0	0	0	2.78	7.5	10.71	6.38	5.71	3.7	3.45	2.44	4.17	2.08	2.13	4	2.17
chr15:80937940:80937941:+	protein_coding	CEMIP	0	3.03	3.85	7.69	0	7.69	5.26	7.69	0	0	0	0	5.71	2.5	0	5	0	5	0	5.41	3.57	4.17	0	6.06	3.23	5.88	2.63	7.89	0	0	0	2.78	7.5	10.71	6.38	5.71	3.7	3.45	2.44	4.17	2.08	2.13	4	2.17
chr11:46300082:46300083:+	protein_coding	CREB3L1	0	3.7	0	9.52	0	3.7	3.45	0	2.78	9.09	0	0	0	0	0	0	0	7.89	2.56	0	5.26	0	0	3.85	3.33	4.55	0	2.94	0	7.69	9.09	0	0	0	4.88	3.03	3.64	2.38	2.7	0	2.56	5	0	6.12
chr11:498796:498797:-	protein_coding	RNH1	12.5	4	10.53	5.56	10	10.71	5.56	3.85	12.5	0	12.5	0	3.7	5.56	0	8.82	5.88	14.29	3.57	14.29	12.5	5.56	6.06	22.86	4.17	13.04	4.76	5.41	6.25	5.41	5.88	17.24	7.69	5.41	12.82	0	10.91	0	8.89	14.29	12.5	13.04	6.45	7.89
chr12:6829961:6829962:+	protein_coding	P3H3	0	0	0	5.56	0	0	0	0	4	0	0	0	0	0	0	3.23	3.23	0	0	4.17	4.17	0	3.45	0	4	0	0	0	0	10	11.54	3.7	7.14	6.25	2.94	14.81	10.2	6.06	12.5	6	6.9	12.82	3.7	7.84
chr12:6829961:6829962:+	protein_coding	GPR162	0	0	0	5.56	0	0	0	0	4	0	0	0	0	0	0	3.23	3.23	0	0	4.17	4.17	0	3.45	0	4	0	0	0	0	10	11.54	3.7	7.14	6.25	2.94	14.81	10.2	6.06	12.5	6	6.9	12.82	3.7	7.84
chr22:36292184:36292185:-	protein_coding	MYH9	4	0	13.33	4	0	5.56	3.57	2.63	0	5.26	0	2.94	3.23	3.33	2.86	4.65	2.7	2.33	2.38	0	2.86	0	4.35	2.86	4.65	0	2.63	2.63	2.63	0	0	2.22	3.33	0	0	3.12	3.23	3.77	1.85	3.7	1.85	1.69	4.88	4.44
chr12:57198313:57198314:+	protein_coding	LRP1	0	0	3.85	0	0	0	0	4.35	0	0	0	0	0	3.85	0	0	0	3.03	2.78	0	0	4.55	0	4.76	2.86	0	2.94	3.57	0	0	6.38	0	7.25	0	10.91	0	1.59	2.94	0	2.17	7.14	1.72	6.9	3.33
chr2:188996437:188996438:+	protein_coding	COL3A1	0	0	2.38	0	4.76	3.57	0	8.77	2.5	0	4.29	8.33	3.77	1.75	0	8.11	5.13	12.12	2.78	3.57	9.68	2.44	10.91	4.17	0	7.69	3.85	0	0	0	2.33	2.78	0	0	6.25	4.17	3.28	11.54	5.41	10.81	5	2.94	0	2.22
chr14:105314847:105314848:+	protein_coding	BRF1	0	4.17	0	0	0	4.55	6.25	0	6.45	0	11.11	11.11	6.67	0	15	8.7	0	4.55	5.88	0	0	11.11	0	13.04	5.26	0	9.09	7.41	4.55	0	3.12	0	0	0	4	0	5.88	0	2.78	2.86	7.69	3.23	6.67	2.56
chr14:105314847:105314848:+	protein_coding	PACS2	0	4.17	0	0	0	4.55	6.25	0	6.45	0	11.11	11.11	6.67	0	15	8.7	0	4.55	5.88	0	0	11.11	0	13.04	5.26	0	9.09	7.41	4.55	0	3.12	0	0	0	4	0	5.88	0	2.78	2.86	7.69	3.23	6.67	2.56
chr16:69756794:69756795:-	processed_pseudogene	AC092115.1	0	0	0	0	0	0	3.57	3.33	0	0	0	0	0	2.63	0	2.56	7.5	0	2.78	6.06	0	0	2.86	2.44	4.76	0	0	0	4.17	1.92	0	0	0	0	2.17	0	0	0	1.82	3.45	2.56	4.08	2.22	3.57
chr9:115059931:115059932:-	protein_coding	TNC	0	2.9	0	2	2.7	2.13	2.94	0	0	0	0	0	2	0	1.92	1.69	3.7	2.22	0	0	3.33	2.78	0	0	2.33	0	0	1.96	2.56	2.38	1.64	0	0	0	0	0	0	0	0	7.55	2.56	0	0	2
chr9:115087235:115087236:-	protein_coding	TNC	3.7	7.41	3.57	2.86	0	0	0	3.85	2.63	12.5	0	0	2.86	8.33	0	5.88	4.17	3.85	3.57	3.23	0	0	0	0	0	0	0	0	0	0	2	0	2.08	7.32	0	3.23	6.12	2.56	3.39	2	4	5.13	3.7	2.04
chr22:50459613:50459614:-	protein_coding	SBF1	0	0	6.9	0	5	0	4.76	3.57	3.03	0	0	5.88	0	0	4.35	2.5	0	3.45	2.86	0	0	0	0	7.69	0	0	0	0	0	2.63	2.56	2.56	4.65	0	0	0	0	0	0	0	3.77	2.38	6.52	0
chr7:94413917:94413918:+	protein_coding	COL1A2	2.86	4.65	4.76	2.13	4.55	0	6.38	2.44	4.17	0	5.36	0	10	0	0	2.27	4.55	2.78	0	2.94	10	3.45	10.53	1.96	2.78	4.76	0	2.78	5.41	0	6.82	11.54	2.94	4.65	15.69	17.5	14.29	11.63	12.82	4.35	5.56	14	5.56	21.43
chr7:106660428:106660429:-	sense_overlapping	AC004917.1	0	15	0	7.69	0	0	3.85	13.33	10		0	22.22	4	6.67	0	4.17	11.76	4.35	3.33	13.04	4.55	11.76	4	7.69	25	7.69	8.7	3.7	4.17	3.33	3.12	6.67	0	17.39	5	7.14	5.88	0	5.66	10	15.79	3.85	30	9.52
chr7:106660428:106660429:-	protein_coding	CCDC71L	0	15	0	7.69	0	0	3.85	13.33	10		0	22.22	4	6.67	0	4.17	11.76	4.35	3.33	13.04	4.55	11.76	4	7.69	25	7.69	8.7	3.7	4.17	3.33	3.12	6.67	0	17.39	5	7.14	5.88	0	5.66	10	15.79	3.85	30	9.52
chr7:101211647:101211648:-	protein_coding	PLOD3	7.14	4.88	0	6.67	4.17	2.33	0	0	14.29	4.55	3.85	4.17	8.33	10.53	0	10.14	7.89	14.58	6.38	8	3.03	2.86	10.53	11.63	11.9	0	2.78	13.51	7.32	4.65	11.76	8.57	9.62	12	15.69	11.11	4.26	9.3	6.52	2.38	4.65	6.38	12	10
chr11:1950981:1950982:+	protein_coding	MRPL23	2.56	0	2.38	2.27	4	0	2.7	0	5.26	0	0	3.57	0	2.63	2.94	0	3.77	4	4.35	2.38	0	2.56	0	0	0	2.63	2.22	2.08	0	5	1.82	0	4.88	0	4.44	0	2	1.96	7.35	5.88	4.35	8	0	1.96
chr1:56579224:56579225:-	protein_coding	PLPP3	0	0	4	0	0	0	2.94	3.85	6.06	11.76	6.25	0	0	0	0	2.22	0	3.57	0	3.85	2.27	4.76	2.63	4.08	2.44	3.57	0	0	2.27	0	2.17	3.03	0	7.5	2.33	0	4.17	2.56	0	0	2.44	12	0	8.33
chr1:228147466:228147467:+	protein_coding	GUK1	0	3.03	6.25	0	5.26	0	0	0	3.23	0	0	0	4.35	0	3.85	2.86	2.94	0	0	0	3.45	0	0	2.86	3.33	4.17	0	3.45	0	7.69	10.34	2.44	0	2.78	2.33	3.45	4.26	0	0	6.52	6.45	2.33	2.5	4.44
chr14:68893660:68893661:-	protein_coding	ACTN1	7.41	3.23	3.33	3.45	0	0	0	3.85	2.7	0	0	4	3.12	0	0	0	9.52	2.17	6.98	8.11	3.45	0	3.23	2.86	2.78	0	3.12	5.71	5.56	0	6.45	2.5	4.17	2.56	2.17	4	4.35	6.06	4.55	6.82	3.12	0	3.12	9.52
chr6:36685815:36685816:+	protein_coding	CDKN1A	1.89	5.19	0	0	0	1.59	0	3.77	3.57	0	0	2.78	0	5.08	4.76	1.69	1.72	3.33	5.45	0	1.79	1.89	2.99	1.64	0	4.17	2.44	0	3.92	2.04	0	1.69	0	0	1.32	2.5	4.55	0	2.99	3.33	2.5	4.44	2.7	3.92
chr15:48441802:48441803:-	protein_coding	FBN1	0	0	0	0	0	2.63	0	0	0	0	1.79	0	3.45	7.69	0	2.44	2.63	0	0	3.23	0	7.89	0	2.04	0	0	0	7.27	2.94	5.88	0	3.33	2.44	3.23	2.13	0	6	2.56	2.13	3.39	6.82	2.08	0	4.35
chr13:110462310:110462311:+	protein_coding	COL4A2	0	3.92	0	0	3.85	0	2.63	0	0	0	0	0	2.63	2.5	2.86	0	0	0	3.12	2.56	0	0	0	1.96	0	0	0	2.22	0	0	2.78	0	0	0	0	0	1.85	0	2.04	5.66	2.27	2.17	6.06	2.33
chr13:110462310:110462311:+	antisense	COL4A2-AS2	0	3.92	0	0	3.85	0	2.63	0	0	0	0	0	2.63	2.5	2.86	0	0	0	3.12	2.56	0	0	0	1.96	0	0	0	2.22	0	0	2.78	0	0	0	0	0	1.85	0	2.04	5.66	2.27	2.17	6.06	2.33
chr9:133349989:133349990:+	protein_coding	RPL7A	0	4.17	0	3.33	12.5	0	0	3.85	0	0	0	0	0	5.88	0	5.26	5.71	0	13.33	3.23	3.57	0	2.44	3.85	4	5.56	0	0	4.17	0	0	6.67	0	0	0	11.11	0	4.76	4.65	8.51	0	2.38	11.11	2.56
chr15:39591336:39591337:+	protein_coding	FSIP1	0	0	0	2.78	0	3.23	0	0	6.25	0	7.32	0	4	0	3.33	8.82	0	3.7	3.23	0	3.33	0	0	0	0	0	0	0	0	0	2.94	0	2.86	4.35	2.17	0	1.72	0	4.65	4	2.38	0	0	8.33
chr15:39591336:39591337:+	protein_coding	THBS1	0	0	0	2.78	0	3.23	0	0	6.25	0	7.32	0	4	0	3.33	8.82	0	3.7	3.23	0	3.33	0	0	0	0	0	0	0	0	0	2.94	0	2.86	4.35	2.17	0	1.72	0	4.65	4	2.38	0	0	8.33
chr2:36513592:36513593:+	antisense	AC007378.1	4.17	0	6.25	5.71	0	0	5	6.25	4.55	5.26	2.56	10	0	4.17	0	7.55	2.86	4.55	3.12	2.94	2.86	4.55	2.33	4.35	0	5.88	0	0	7.5	3.57	0	6.45	2.27	0	2.5	2.44	6.52	0	0	2.22	4.65	6.67	5	0
chr2:36513592:36513593:+	protein_coding	CRIM1	4.17	0	6.25	5.71	0	0	5	6.25	4.55	5.26	2.56	10	0	4.17	0	7.55	2.86	4.55	3.12	2.94	2.86	4.55	2.33	4.35	0	5.88	0	0	7.5	3.57	0	6.45	2.27	0	2.5	2.44	6.52	0	0	2.22	4.65	6.67	5	0
chr16:55496947:55496948:+	protein_coding	MMP2	7.41	2.33	0	3.03	0	2.22	3.57	9.09	4.55	8	0	2.7	0	0	2.63	4.35	0	2.33	0	7.32	0	0	0	2.5	5.13	0	0	2.38	2.86	2.22	4	0	3.57	2.08	2.13	0	1.89	0	2	2.38	0	1.85	2.78	6.67
chr8:22593807:22593808:+	protein_coding	AC037459.1	6.9	3.23	0	3.57	4.17	0	0	2.86	8.11	4.55	0	0	7.69	0	11.11	4.76	5.56	2.33	5.41	7.69	2.86	3.23	0	2.7	7.89	0	5.71	6.45	0	5.13	0	8.11	2.33	0	6.98	2.33	0	2.5	2.22	0	7.32	2	6.06	0
chr8:22593807:22593808:+	protein_coding	PDLIM2	6.9	3.23	0	3.57	4.17	0	0	2.86	8.11	4.55	0	0	7.69	0	11.11	4.76	5.56	2.33	5.41	7.69	2.86	3.23	0	2.7	7.89	0	5.71	6.45	0	5.13	0	8.11	2.33	0	6.98	2.33	0	2.5	2.22	0	7.32	2	6.06	0
chr9:74903107:74903108:-	tRNA	chr9.trna8-AspGTC	100	92.31	100	91.67	100	93.75	92.31	80	86.67	87.5	71.43	80	100	100	85.71	100	100	88.24	80	80	83.33	77.78	90.91	92.86	100	84.62	90	88.89	92.31	84.09	94.23	88.1	91.89	90.48	88.57	93.1	69.23	94.29	93.33	90.91	86.84	88.24	86.67	91.67
chr19:47131019:47131020:+	protein_coding	SAE1	12.9	0	0	0	5	0	3.12	0	2.78	0	0	4.35	3.03	0	0	2.27	0	2.94	5.56	7.89	6.45	2.7	0	0	0	0	3.57	2.78	0	3.23	10	3.03	0	0	5.13	0	1.85	2.86	0	10.17	4.08	4.88	5.26	6.9
chr2:105893646:105893647:+	protein_coding	NCK2	9.09	7.27	0	13.04	4	0	0	2.94	6.78	0	2.78	11.76	2.17	9.52	3.12	10.45	3.7	10.26	2.94	5.13	2.38	4	13.51	5.26	10.91	0	0	2.22	2.22	9.68	8.51	7.32	5.88	2.94	15.69	4.35	11.11	2.38	6.38	2	8.51	2	6.25	6.98
chr3:50256227:50256228:+	protein_coding	GNAI2	2.86	0	0	5.26	0	0	0	3.85	0	0	8.93	0	2.13	2.27	0	0	2.56	4.17	0	0	0	0	0	0	0	0	0	2.04	1.96	4.35	2.33	0	1.96	0	1.82	0	0	0	9.23	2.04	0	4.17	2.44	5
chr11:499085:499086:-	protein_coding	RNH1	8.33	5	0	4.17	0	3.7	0	0	0	0	0	7.14	8	0	0	0	2.56	0	0	0	3.45	2.56	2.7	0	0	0	0	3.45	0	0	0	4.76	6.38	0	2.27	7.41	1.89	2.44	0	0	0	4.08	5.88	4.55
chr2:215388247:215388248:-	protein_coding	FN1	5.13	0	4.41	1.64	0	1.67	5.77	1.92	0		1.22	9.52	3.8	5	8.16	3.85	0	5.56	2.33	4.35	4.17	0	1.52	0	0	5	0	3.77	3.23	3.45	0	0	0	4.35	5.13	8.33	3.03	0	6.25	4.26	3.57	2.56	0	3.45
chr15:79311188:79311189:+	protein_coding	TMED3	10.53	4.35	6.67	0	0	5.26	0	8.7	4.17	16.67	2.44	10	4.17	0	4.35	10.53	4.17	19.35	15.62	0	7.69	8.7	10.81	6.06	15.38	4.55	0	2.38	0	3.12	0	0	9.68	7.14	5.56	0	8.51	14.29	1.96	3.92	3.45	9.68	22.22	6.25
chr21:46002279:46002280:+	protein_coding	COL6A1	0	3.7	0	0	0	0	0	0	0	0	2.7	5	0	0	0	0	0	2.5	5.56	2.5	3.03	0	2.38	2.56	0	0	0	0	0	15.62	10.17	9.3	6.38	13.89	9.43	8.57	13.41	4.76	10	4.55	8.11	10.26	3.7	7.32
chr8:118933151:118933152:-	protein_coding	TNFRSF11B	3.7	3.45	0	0	0	0	2.13	2.22	0	0	2.27	0	3.92	0	2.86	5.36	8.33	0	0	3.45	0	0	3.33	7.14	7.27	0	0	0	0	0	3.45	0	2.56	3.45	5	8.11	5.63	0	0	4.55	2.94	10	4.55	2
chr3:124773786:124773787:-	protein_coding	ITGB5	4.76	3.57	0	0	4.35	0	0	3.23	2.78	0	3.45	0	6.67	6.67	0	2.44	0	2.86	3.33	6.45	13.79	10.34	0	8.57	2.78	0	9.68	0	3.7	5.41	0	0	3.33	3.23	2.63	4.88	6.98	3.85	0	7.69	6.38	4.55	0	2.5
chr11:75566936:75566937:+	protein_coding	SERPINH1	0	4.44	2.7	2.78	0	0	0	0	2.08	0	0	0	2.27	0	0	2.44	0	0	6.82	0	5.56	0	0	2.38	2.13	0	2.94	2.56	0	4.08	4.44	8.89	2.44	0	1.96	3.33	6.67	0	6.78	0	2.38	2.13	6.67	7.14
chr5:172770981:172770982:-	antisense	AC022217.3	1.95	3.57	3.87	3.52	3.61	8.38	2.84	3.09	8.47	10.91	4	0	3.23	0	0	3.92	5.22	1.99	6.36	7.05	2.14	5.06	5.7	5.15	5.08	0	2.86	3.12	5.71	4.88	6.25	4.47	5.61	4.94	5.42	6.36	4.23	5.46	4.84	8.89	2.63	3.7	0	0
chr5:172770981:172770982:-	protein_coding	DUSP1	1.95	3.57	3.87	3.52	3.61	8.38	2.84	3.09	8.47	10.91	4	0	3.23	0	0	3.92	5.22	1.99	6.36	7.05	2.14	5.06	5.7	5.15	5.08	0	2.86	3.12	5.71	4.88	6.25	4.47	5.61	4.94	5.42	6.36	4.23	5.46	4.84	8.89	2.63	3.7	0	0
chr15:80948927:80948928:+	protein_coding	MESD	5	2.22	7.14	0	0	0	0	0	0	0	13.16	5.88	0	0	0	4.76	4.88	4.55	0	0	0	0	0	2.56	0	0	2.13	6.12	2.7	0	0	2.38	5.13	2.33	0	0	4.17	0	1.61	1.92	0	0	0	7.46
chr15:80948927:80948928:+	protein_coding	CEMIP	5	2.22	7.14	0	0	0	0	0	0	0	13.16	5.88	0	0	0	4.76	4.88	4.55	0	0	0	0	0	2.56	0	0	2.13	6.12	2.7	0	0	2.38	5.13	2.33	0	0	4.17	0	1.61	1.92	0	0	0	7.46
chrX:54810070:54810071:+	protein_coding	MAGED2	0	2.44	2.78	0	0	2.63	5.56	0	0	0	0	0	0	0	3.7	2.27	2.86	2.27	0	0	0	0	2.13	5.13	0	0	0	2.08	0	0	2.7	2.17	3.7	3.12	0	0	0	0	3.92	6.82	0	2.7	0	3.85
chr22:50526309:50526310:-	protein_coding	SCO2	4.76	0	0	0	6.67	3.12	0	2.94	3.45	0	0	0	3.33	0	0	0	0	0	3.12	0	0	0	0	4.88	0	0	0	3.12	0	9.09	8.33	19.35	25	11.11	12.12	20.59	4.17	5.71	12.12	8.89	2.27	7.89	16.13	4.55
chr22:50526309:50526310:-	protein_coding	TYMP	4.76	0	0	0	6.67	3.12	0	2.94	3.45	0	0	0	3.33	0	0	0	0	0	3.12	0	0	0	0	4.88	0	0	0	3.12	0	9.09	8.33	19.35	25	11.11	12.12	20.59	4.17	5.71	12.12	8.89	2.27	7.89	16.13	4.55
chr19:41238504:41238505:+	protein_coding	AXL	6.67	7.14	0	2.94	6.25	2.44	5.26	1.96	4.76	0	2.22	0	0	2.04	0	6.67	0	5.36	4.35	2.63	5.71	9.52	1.96	7.84	3.85	2.78	2.94	1.92	1.79	0	0	2.04	0	2.22	3.85	8.33	2.78	0	2.94	0	10.34	2.04	3.45	5.45
chr1:11055044:11055045:-	protein_coding	SRM	4.55	2.78	0	0	0	0	3.03	0	2.17	7.41	5.26	0	5.71	7.89	6.67	4.44	5.13	1.72	0	3.77	0	8.11	2.38	2.27	2.22	0	0	4.08	2.13	0	1.82	4.55	1.96	0	0	0	4.65	5.26	2.86	0	5.56	2.38	0	7.55
chr19:15110186:15110187:+	protein_coding	SYDE1	11.11	25	9.09	7.14	0	7.14	6.25	25	0	16.67	17.65	23.08	0	4.35	0	31.58	8.33	21.74	18.75	28.57	12.5	11.11	10	5.26	8.7	27.27	0	13.79	19.23	5.26	15.38	10.34	0	21.74	14.29	5	23.08	9.52	19.05	15	17.24	13.64	8.33	13.16
chr15:63057063:63057064:+	protein_coding	TPM1	11.43	11.48	0	0	0	7.14	2	4.08	3.92	6.67	1.89	0	1.96	4.17	4.55	2.63	2.56	4.26	8.33	3.85	0	1.82	2.08	6	2.33	0	2.44	2.7	2.94	2.38	2.27	2.04	0	0	5.36	0	1.92	0	4.29	2.33	2.5	7.14	5.56	5
chr19:12943903:12943904:+	protein_coding	CALR	4	0	0	0	0	0	4.35	3.57	3.85	0	0	4.55	0	0	0	0	0	2.33	0	4.35	0	6.9	0	0	3.45	5.56	0	2.94	0	8.11	0	2.56	3.45	6.98	0	9.76	0	2.33	6.9	2	5.56	0	0	12.77
chr6:44250574:44250575:+	protein_coding	HSP90AB1	0	0	4.55	2.04	0	4.76	4.23	1.96	2.82	0	2.56	0	0	0	0	3.85	5.56	2.08	3.92	0	1.72	3.17	4.62	3.64	0	0	0	2.38	2.7	0	1.96	0	3.7	4.44	4.29	3.51	4.17	3.92	3.03	10.87	2.78	2.78	2.33	2.33
chr1:21880778:21880779:-	protein_coding	HSPG2	1.92	0	0	4.17	0	1.96	3.64	3.92	2.82	6.45	2.04	0	5.66	1.85	0	2.7	0	0	1.96	1.79	0	0	5.08	1.96	0	3.7	2.63	0	2.08	2.22	1.49	3.39	6.76	2.33	2.9	0	4.82	3.64	2.78	3.92	3.33	3.64	3.33	3.03
chr1:201490306:201490307:-	protein_coding	CSRP1	4	0	0	0	0	3.33	3.85	6.06	0	6.67	5.41	0	2.56	6.06	0	5	2.7	4.35	0	0	3.03	2.56	0	2.86	0	7.14	3.7	2.27	0	0	2.63	4.88	2.7	0	2.33	0	3.39	3.23	3.57	4.17	2.08	5.56	0	4.44
chr6:33313732:33313733:-	protein_coding	TAPBP	33.33	10	12.5	13.33	7.69	19.05	14.29	17.65	18.75	8.33	12.5	0	12.5	0	12.5	27.59	22.86	20	15.79	11.11	13.64	18.75	10	27.59	15	11.11	4.55	8	6.06	25	32.35	13.64	17.14	32	30.43	26.09	24.24	14.29	30.56	28.57	17.65	16.67	32.14	36.67
chr7:101211658:101211659:-	protein_coding	PLOD3	2.63	7.89	8.7	7.14	8.7	4.35	5.26	3.7	7.41	5.88	3.45	5.26	3.03	6.82	13.04	14.52	8.33	17.02	5	15.38	3.03	7.41	7.89	16.67	11.36	0	5.71	11.11	10.26	16.28	13.46	5.56	7.84	13.04	12.96	7.55	7.14	10.53	15.56	2.63	7.32	10.64	12	4.35
chr19:1038185:1038186:+	protein_coding	CNN2	0	0	0	2.94	0	0	0	0	3.03	0	6.67	0	2.33	5.13	2.78	5.71	7.89	2.22	5	3.23	3.03	9.09	0	5.26	6.25	4.55	3.45	0	0	2.78	6.67	4.26	7.41	2.27	5.88	3.7	1.45	0	1.72	8.47	2.5	2.22	2.78	8.7
chr10:32920061:32920062:-	protein_coding	ITGB1	0	1.64	0	4.76	0	4.65	0	5.13	1.89	0	3.85	0	3.7	4.08	4.26	0	0	2.33	4.76	0	2	0	2.17	3.64	3.92	8	0	2.33	0	4.17	0	0	2.17	3.33	2.17	0	3.7	3.23	3.77	8.7	5.56	1.92	0	3.77
chr12:57233617:57233618:+	protein_coding	SHMT2	0	0	0	2.33	0	0	0	0	0	0	2.27	0	2.78	0	2.5	2.63	2.17	5.71	0	2.78	0	0	0	2.27	0	0	0	5.88	0	4.55	4.08	4	0	0	3.77	2.22	3.57	1.89	0	4.44	4.55	2.33	2.63	3.51
chr16:29841731:29841732:+	protein_coding	MVP	4.17	0	0	0	0	0	0	0	2.5	0	0	0	8.82	0	5	0	2.86	0	0	0	4.17	5.26	0	0	0	0	0	2.78	0	0	0	5.56	2.78	2.63	2.33	0	3.23	0	0	7.55	0	2.38	2.78	5.41
chr5:136046446:136046447:+	protein_coding	TGFBI	0	6.25	0	0	5.26	0	0	2.33	7.14	0	0	5.56	0	0	3.85	2.94	0	0	0	0	2.86	0	0	0	3.33	0	4.76	8.33	4	0	0	2.5	2.78	0	2.13	0	0	0	2.13	3.7	2.78	7.89	3.12	0
chr5:151663200:151663201:-	protein_coding	SPARC	0	0	0	0	0	2.22	0	0	2.08	0	3.17	0	0	0	2.5	0	3.03	0	0	0	4.65	0	0	0	0	3.03	0	0	0	0	7.02	4	0	2.86	3.51	2.63	1.52	0	5.45	2.22	6.25	5	0	0
chr1:16393404:16393405:+	protein_coding	SZRD1	0	0	4.55	0	0	0	4	0	4.17	0	0	5	0	5.88	4.76	4	11.54	0	3.03	4.55	0	4.35	0	3.57	3.33	5.26	0	2.86	3.23	0	0	3.45	0	0	0	0	2.33	7.14	2.08	4.65	0	5.26	0	4.35
chr1:16393404:16393405:+	protein_coding	SPATA21	0	0	4.55	0	0	0	4	0	4.17	0	0	5	0	5.88	4.76	4	11.54	0	3.03	4.55	0	4.35	0	3.57	3.33	5.26	0	2.86	3.23	0	0	3.45	0	0	0	0	2.33	7.14	2.08	4.65	0	5.26	0	4.35
chr5:6616827:6616828:-	protein_coding	NSUN2																2.56	12.5	3.23	0	5	0	4	0	0	0	5	0	6.67	4	0	5.41	0	2.08	3.33	0	3.03	7.14	0	2.56	2.33	2.5	8	0	2.44
chr11:72014138:72014139:-	protein_coding	NUMA1	0	5	0	0	0	0	0	0	0	0	0	0	0	0	0	0	0	0	0	0	0	0	0	0	0	0	4.17	0	4	2.86	3.03	0	2.63	0	5.56	2.86	0	2.94	0	2.44	5	2.33	3.85	3.12
chr1:8861133:8861134:-	protein_coding	ENO1	2.94	0	0	2.5	4.76	1.79	0	0	2.44	0	2.08	0	0	0	0	5.71	0	0	5.71	2.04	0	3.12	0	2.56	2.38	4.17	0	0	2.56	0	1.92	0	0	3.12	0	0	1.75	0	1.75	2.44	6.25	4.35	0	0
chr17:77498849:77498850:+	protein_coding	2009-09-01	42.86	33.33	21.43	23.81	12.5	31.58	15.38	7.69	31.58		6.67	10.53	13.04	35.29	30	38.1	26.32	42.86	6.67	38.89	35.71	53.85	27.27	33.33	29.41	12.5	25.93	14.29	15.79	42.11	28.57	24	20	10.53	39.13	23.08	29.73	16.67	19.23	23.91	26.09	25.93	27.27	37.04
chr19:15110185:15110186:+	protein_coding	SYDE1	11.11	12	27.27	10	0	26.67	6.67	19.05	20	28.57	5.56	8.33	12.5	0	8.33	33.33	20.83	20.83	16.67	22.73	11.76	9.09	25	5.56	8.7	25	5.56	10.34	22.22	11.76	30.77	9.68	0	12.5	10.34	5.26	15.38	13.64	9.52	15	14.29	31.82	8	7.89
chr1:42682514:42682515:+	protein_coding	YBX1	0	5.88	5.56	5.26	7.14	0	0	0	0	0	0	0	0	0	0	0	0	0	0	0	0	0	0	0	7.14	0	0	0	0	7.41	11.11	8.7	15.15	21.88	7.69	9.09	12.12	7.89	3.7	9.76	2.13	15	7.69	14.29
chr12:7090099:7090100:-	protein_coding	C1R	2.38	0	2.63	2.5	0	0	7.69	2.27	4.35	0	2.38	4.35	2.44	5.13	0	0	0	0	6.52	2.33	0	4.65	2.5	4.35	2.08	0	2.63	0	0	4.76	1.96	4.44	8.16	2.38	1.85	0	0	0	4.08	2.08	2.22	5.88	0	6
chr12:7090099:7090100:-	protein_coding	C1RL	2.38	0	2.63	2.5	0	0	7.69	2.27	4.35	0	2.38	4.35	2.44	5.13	0	0	0	0	6.52	2.33	0	4.65	2.5	4.35	2.08	0	2.63	0	0	4.76	1.96	4.44	8.16	2.38	1.85	0	0	0	4.08	2.08	2.22	5.88	0	6
chr5:133980901:133980902:-	protein_coding	VDAC1	7.69	2.5	3.57	6.06	0	2.63	0	9.09	5.71	0	2.44	7.14	6.9	3.03	0	5.71	0	3.03	2.78	6.9	0	2.86	4	5.56	6.45	0	3.57	8.33	3.03	6.67	5.41	2.78	9.38	3.12	6.12	5	4.08	2.86	6.82	8.51	0	0	2.63	6.12
chr17:1400130:1400131:-	protein_coding	YWHAE	0	0	0	0	0	3.7	3.57	3.7	0	0	0	0	3.23	0	4.76	0	3.45	0	3.7	0	12	0	4.17	7.14	0	3.45	4.17	3.45	0	2.86	3.12	0	0	0	0	0	0	0	1.89	2.63	2.5	3.23	10	5
chr9:37428514:37428515:+	protein_coding	GRHPR	6.45	2.63	0	0	0	2.78	0	0	0	5.56	2.22	0	4.08	7.5	0	0	4.17	0	0	0	0	0	3.12	2.56	0	0	2	0	0	0	2.22	0	0	0	0	0	0	2.63	3.51	1.96	2.22	2.13	2.86	6.52
chr3:120395632:120395633:-	transcribed_unitary_pseudogene	AC063952.1	6.67	2.04	0	5.56	0	0	2.63	0	6.52	0	2.27	4.55	3.64	2.27	0	7.89	0	5.41	0	3.03	0	5.88	2.33	0	4.44	0	0	2.94	4.76	0	0	0	0	0	4.26	9.09	5.26	0	4.35	1.96	5.88	4.65	0	2.63
chr3:120395632:120395633:-	protein_coding	FSTL1	6.67	2.04	0	5.56	0	0	2.63	0	6.52	0	2.27	4.55	3.64	2.27	0	7.89	0	5.41	0	3.03	0	5.88	2.33	0	4.44	0	0	2.94	4.76	0	0	0	0	0	4.26	9.09	5.26	0	4.35	1.96	5.88	4.65	0	2.63
chr15:48490010:48490011:-	protein_coding	FBN1	0	0	0	0	0	4.76	2.08	0	0	0	0	0	2.38	2.22	0	2.13	0	0	0	2.38	0	0	0	0	0	0	0	0	0	0	0	2.7	0	0	0	0	2.13	0	0	2.13	5.45	2.38	0	2.22
chr5:25910587:25910588:+	processed_pseudogene	MSNP1	0	0	0	3.12	5.56	2.86	0	0	2.86	0	5.41	0	0	5.56	0	7.14	6.9	2.94	2.38	0	3.33	0	0	5.26	0	2.94	0	2.7	0	0	0	4.35	7.32	0	2.86	0	3.57	0	0	2.13	2.44	6.25	3.12	4.55
chr2:215404428:215404429:-	protein_coding	FN1	8.33	2.04	0	4.65	0	2.5	0	6.52	4.35	0	0	0	3.23	0	6.45	15.38	3.12	6.67	2.7	4	3.85	0	0	0	8.33	6.25	0	2.17	0	2.86	2	6.06	0	3.45	2.38	0	0	0	4.35	2.56	4	5	0	3.17
chr3:146161074:146161075:-	protein_coding	PLOD2	0	7.25	0	0	3.33	2.22	4.17	3.64	10.67	8.7	3.64	6.25	1.92	1.96	4.35	5.26	3.12	2.33	7.69	4.65	0	2.08	2.13	6.9	6.98	7.69	4.35	5.13	8.33	3.45	0	3.12	4	4.35	2.13	2.38	2.33	2.33	2.22	2.63	0	2.22	3.45	6.82
chr17:77498844:77498845:+	protein_coding	2009-09-01	30.77	28	14.29	23.81	0	22.22	15.38	23.08	35		6.67	5.26	16.67	16.67	18.18	30	15.79	27.27	6.67	33.33	21.43	28.57	17.39	33.33	35.29	11.11	25	20	5.26	29.41	19.05	26.92	18.18	10.53	32	25	21.62	12.5	19.23	20.93	27.27	10.71	13.04	32.14
chr11:62629913:62629914:-	protein_coding	GANAB	2.94	0	2.38	0	0	1.92	0	3.03	2.44	0	0	3.57	1.85	0	0	2.94	0	0	0	2.63	5	2.86	2.17	0	0	0	0	2.33	3.03	0	0	0	2.08	0	1.82	2.22	0	4.44	1.47	5.36	0	6.38	0	2
chr11:64319793:64319794:+	protein_coding	PRDX5	0	0	0	0	3.57	2.7	0	2.56	0	4.35	0	0	2.38	0	0	5.13	2	2.22	2.78	0	5.41	4.55	4.17	5.88	4.55	2.7	0	0	0	0	2.63	0	2.17	0	1.85	4.08	0	0	7.02	4	0	2.63	7.5	4.08
chrX:154351016:154351017:-	protein_coding	FLNA	0	3.23	0	3.23	5.88	0	0	2.56	9.38	0	2.27	0	0	2.86	3.12	2.78	0	3.33	0	4.17	0	0	0	0	0	4.55	0	2.7	2.78	0	0	0	0	4	4.65	0	3.39	0	1.79	5.13	0	5.66	6.45	0
chr7:44799824:44799825:+	protein_coding	PPIA	3.23	5	10.34	6.25	4.76	5	8.11	0	6.52	0	5.13	0	7.69	10	6.45	12.77	10.71	9.62	5.13	0	8.57	6.9	4.76	2.7	8.11	0	0	2.5	2.38	8.57	2.44	2.08	8.77	5.41	4.23	2.63	5.8	2.56	2.38	9.76	3.03	8.33	10.71	3.23
chr9:133349441:133349442:+	protein_coding	RPL7A	14.29	3.7	3.7	13.79	5.26	6.45	5	8.33	10	12.5	5.71	9.09	6.06	8	9.68	3.03	9.68	7.5	3.7	5.26	8.57	4	5.71	8.11	2.94	15.79	4.55	6.45	2.5	3.03	7.69	12.5	7.41	6.9	5.56	15	4.35	3.33	12.82	5.13	2.78	10	11.43	6.06
chr9:133349441:133349442:+	snoRNA	SNORD24	14.29	3.7	3.7	13.79	5.26	6.45	5	8.33	10	12.5	5.71	9.09	6.06	8	9.68	3.03	9.68	7.5	3.7	5.26	8.57	4	5.71	8.11	2.94	15.79	4.55	6.45	2.5	3.03	7.69	12.5	7.41	6.9	5.56	15	4.35	3.33	12.82	5.13	2.78	10	11.43	6.06
chr16:1965201:1965202:+	snoRNA	SNORA78	15	13.33	8	9.38	5.88	16.67	0	19.23	24.24	0	10.34	7.14	20	14.81	15.38	20	19.44	14.29	14.71	11.76	22.22	16.67	12.2	6.06	15.38	7.41	4.76	3.85	16.13	22.58	3.33	6.9	17.24	5.88	12.24	6.25	17.39	3.57	6.67	23.81	9.09	20.69	4.17	16.67
chr16:1965201:1965202:+	lincRNA	SNHG9	15	13.33	8	9.38	5.88	16.67	0	19.23	24.24	0	10.34	7.14	20	14.81	15.38	20	19.44	14.29	14.71	11.76	22.22	16.67	12.2	6.06	15.38	7.41	4.76	3.85	16.13	22.58	3.33	6.9	17.24	5.88	12.24	6.25	17.39	3.57	6.67	23.81	9.09	20.69	4.17	16.67
chrX:154365429:154365430:-	protein_coding	FLNA	5	0	0	0	0	0	3.45	0	3.12	0	0	0	0	3.57	0	0	0	0	0	8.33	3.57	0	8	0	0	0	3.7	0	0	0	3.85	0	0	3.7	0	0	0	0	4.26	4	2.94	8.51	3.03	2
chr1:8868048:8868049:-	protein_coding	ENO1	3.33	6.06	0	4.35	6.45	8	4.55	3.57	9.09	0	0	5.26	6.9	3.03	0	7.69	9.09	0	11.76	6.45	3.45	3.03	3.57	5.88	6.9	4.35	3.85	6.9	0	4	2.7	0	13.79	0	9.38	3.45	7.89	3.45	5.88	9.09	3.33	10.71	3.33	7.69
chr2:241246778:241246779:-	protein_coding	HDLBP	8.7	0	3.85	2.86	0	4.88	2.78	2.86	0	0	7.69	0	0	0	5.88	0	2.86	2.33	0	0	3.33	3.12	2.56	2.94	0	4.55	0	3.57	0	3.23	0	2.94	5.13	7.69	5	16.67	6.76	6.25	6.78	7.69	0	6.12	6.45	6.98
chr1:36322339:36322340:-	protein_coding	EVA1B	4.35	0	0	0	10	15.79	0	3.85	6.25	0	3.57	9.52	0	4.35	0	5.26	8.7	7.14	0	12.5	8.33	19.23	6.06	3.45	3.57	0	10.53	3.03	8.7	3.45	12	3.23	10.71	6.9	3.33	0	7.5	0	5.26	0	5.56	12.5	0	5.88
chr1:36322339:36322340:-	protein_coding	SH3D21	4.35	0	0	0	10	15.79	0	3.85	6.25	0	3.57	9.52	0	4.35	0	5.26	8.7	7.14	0	12.5	8.33	19.23	6.06	3.45	3.57	0	10.53	3.03	8.7	3.45	12	3.23	10.71	6.9	3.33	0	7.5	0	5.26	0	5.56	12.5	0	5.88
chr2:215388239:215388240:-	protein_coding	FN1	0	3.57	5.08	1.96	0	0	2.33	2.13	0		2.78	0	5.71	0	0	0	0	2.94	2.7	5	4.76	0	3.39	3.85	0	0	0	6.38	0	0	1.96	0	7.69	4.35	0	8.33	5	0	4.41	4.35	0	2.7	0	7.69
chr19:55685432:55685433:+	protein_coding	EPN1	0	0	0	0	0	0	0	0	0	0	0	0	0	0	0	3.45	0	0	0	0	0	0	0	0	0	0	0	0	0	11.11	0	12.5	0	0	8.82	3.45	0	0	14.81	2.7	0	11.11	5.56	0
chr18:12308745:12308746:+	protein_coding	TUBB6	0	0	2.86	5	0	2.94	0	3.45	6.25	0	2.33	0	0	0	0	2.78	0	4.17	0	10.53	0	0	2.22	0	0	2.63	0	3.33	0	0	2.94	4.88	3.23	5.41	4.17	2.94	3.77	4.44	0	2.33	0	0	6.45	5.17
chr5:150555553:150555554:+	protein_coding	NDST1	0	7.69	0	3.85	0	5	7.41	0	5.41	0	3.12	4.35	0	0	4.35	2.56	0	3.45	0	2.38	3.85	0	0	0	0	0	0	0	6.45	0	4.35	0	5.56	3.7	6.9	3.57	0	0	0	2.44	0	2.5	5.13	6.98
chr8:143927957:143927958:-	protein_coding	PLEC	0	4.55	0	7.69	14.29	0	0	0	0	0	0	0	0	6.25	5.56	4	0	3.23	4.17	4	0	0	0	0	0	0	0	6.67	0	4.35	5.26	16.67	11.11	3.23	22.73	21.43	16.67	6.25	7.89	4.88	13.95	15.38	4.76	12
chr21:46121090:46121091:+	protein_coding	COL6A2	4	0	6.9	0	0	0	0	0	12.12	0	2.44	0	0	9.52	0	8.57	5	12.5	2.44	5.71	6.25	3.33	8.7	4.88	0	5	6.9	0	0	5.41	3.33	11.43	0	0	7.69	8.11	5.77	4.65	8	0	12.5	5.88	4.55	4.44
chr7:99392698:99392699:+	protein_coding	PDAP1	0	3.12	11.54	7.69	0	2.63	0	0	2.7	0	4.44	5	2.5	2.38	0	0	0	0	2.63	7.69	0	0	2.78	0	0	0	2.63	5.56	0	0	0	5.13	0	0	2.78	6.06	7.69	2.5	1.96	0	0	11.76	4.88	6.52
chr7:99392698:99392699:+	protein_coding	AC004922.1	0	3.12	11.54	7.69	0	2.63	0	0	2.7	0	4.44	5	2.5	2.38	0	0	0	0	2.63	7.69	0	0	2.78	0	0	0	2.63	5.56	0	0	0	5.13	0	0	2.78	6.06	7.69	2.5	1.96	0	0	11.76	4.88	6.52
chr7:99392698:99392699:+	protein_coding	ARPC1B	0	3.12	11.54	7.69	0	2.63	0	0	2.7	0	4.44	5	2.5	2.38	0	0	0	0	2.63	7.69	0	0	2.78	0	0	0	2.63	5.56	0	0	0	5.13	0	0	2.78	6.06	7.69	2.5	1.96	0	0	11.76	4.88	6.52
chr21:46121089:46121090:+	protein_coding	COL6A2	8	2.78	3.45	3.23	7.69	2.94	6.67	0	3.12	0	0	5	0	9.52	0	5.71	5	2.56	9.76	0	3.03	3.33	8.89	0	0	5	6.9	4.44	3.33	0	3.33	2.86	9.09	5.26	5.13	10.81	5.88	4.65	6	0	12.5	2.94	4.55	4.44
chr17:78925116:78925117:-	protein_coding	TIMP2	5.88	0	4.76	0	0	0	0	0	9.68	0	0	5.88	4	7.41	5.26	6.25	4.17	4.55	4.55	6.67	5.56	9.52	5.26	0	5.88	0	3.7	7.41	0	3.7	3.7	0	6.06	0	0	3.45	0	3.12	0	6.9	8.57	11.76	0	2.94
chr3:128650576:128650577:-	protein_coding	RPN1	3.33	2.5	0	0	0	7.41	3.57	0	0	0	0	4.35	2.94	2.5	0	2.5	6.25	0	7.69	0	0	0	0	0	0	0	2.94	3.7	0	0	0	2.63	0	0	2.13	5.41	0	0	2.38	10.42	3.12	2.86	0	2.5
chr16:29859263:29859264:-	protein_coding	CDIPT	0	2.78	0	0	8.33	0	0	0	2.38	0	0	0	0	2.86	0	2.22	5.41	0	0	0	6.06	3.03	0	0	0	5.56	2.17	0	0	5.26	0	2.78	0	5.71	0	0	2.78	0	0	1.89	4.55	7.5	0	2.38
chr6:7481251:7481252:-	processed_pseudogene	HNRNPLP1	0	0	0	3.57	0	1.92	0	2.86	5.41	0	0	0	0	0	3.7	0	0	9.09	3.12	0	7.32	5	0	2.44	2.5	6.25	0	2.04	0	0	4	4.76	0	0	3.51	0	1.59	0	6.38	1.96	1.82	7.69	0	5.41
chr2:27085768:27085769:+	protein_coding	EMILIN1	0	0	0	0	4.55	0	0	0	0	0	0	0	3.03	0	0	2.27	3.45	0	2.44	0	0	3.12	5.26	2.7	0	0	0	0	0	0	2.22	0	2.13	0	0	0	2.27	0	0	2.08	2.86	9.3	0	0
chr11:46300074:46300075:+	protein_coding	CREB3L1	0	0	4.55	0	0	0	0	0	3.23	0	0	0	0	0	5.56	0	0	3.45	5.26	0	0	5.56	3.33	0	0	0	2.7	0	2.56	4.55	7.14	0	1.92	0	5	3.57	1.96	2.78	0	4.88	8.33	0	4.17	0
chr1:16459648:16459649:+	protein_coding	NECAP2	0	3.45	4	0	0	3.03	3.85	0	0	0	0	4.55	0	6.06	0	0	0	0	0	3.03	0	6.67	0	0	0	4.35	2.94	2.56	5	0	2.7	2.78	8.11	3.12	4.17	0	2.33	5.71	2.38	10.53	0	0	3.33	2.38
chr16:1965200:1965201:+	snoRNA	SNORA78	10	10	4	6.25	5.88	20.83	5	24	24.24	0	20.69	21.43	8.57	10.71	11.11	24.14	22.22	19.05	17.65	12.5	23.08	19.44	7.32	17.65	11.54	3.85	4.76	7.69	23.33	9.68	13.33	3.45	6.9	11.76	16.33	6.25	8.7	10.71	8.89	17.5	21.21	10.34	16.67	11.9
chr16:1965200:1965201:+	lincRNA	SNHG9	10	10	4	6.25	5.88	20.83	5	24	24.24	0	20.69	21.43	8.57	10.71	11.11	24.14	22.22	19.05	17.65	12.5	23.08	19.44	7.32	17.65	11.54	3.85	4.76	7.69	23.33	9.68	13.33	3.45	6.9	11.76	16.33	6.25	8.7	10.71	8.89	17.5	21.21	10.34	16.67	11.9
chr11:119420250:119420251:-	antisense	USP2-AS1	7.69	3.23	6.45	0	0	3.57	3.7	4	12.5	4.76	12.12	4.17	5.88	3.7	0	2.56	7.32	2.63	8	12.2	2.94	2.86	6.67	9.76	0	3.85	0	10.81	3.03	0	2.27	7.89	3.12	4.35	3.03	2.86	2.86	5.56	2.44	7.84	2.7	13.16	2.94	7.69
chr11:119420250:119420251:-	protein_coding	THY1	7.69	3.23	6.45	0	0	3.57	3.7	4	12.5	4.76	12.12	4.17	5.88	3.7	0	2.56	7.32	2.63	8	12.2	2.94	2.86	6.67	9.76	0	3.85	0	10.81	3.03	0	2.27	7.89	3.12	4.35	3.03	2.86	2.86	5.56	2.44	7.84	2.7	13.16	2.94	7.69
chr1:8870497:8870498:-	protein_coding	ENO1	4	0	0	2.56	0	5.56	0	3.7	12.82	0	2.56	13.64	5.13	3.23	5	0	14.29	11.43	2.7	3.7	0	5.26	8.33	0	0	4.55	3.85	3.03	0	3.23	4.55	10.53	3.7	2.94	7.32	3.57	11.76	6.45	4.65	5.88	6.9	0	3.85	5.71
chr14:22845957:22845958:+	protein_coding	MMP14	19.05	10.71	7.41	8	4.55	13.04	0	10.53	14.29	7.69	8.33	5	0	17.24	13.33	24.14	17.39	16.67	4.35	14.29	8.7	5.88	10	0	7.14	8.33	10.53	11.76	7.5	5.26	4.88	3.33	9.38	6.67	21.62	7.41	10	9.52	6.25	4.88	5.71	2.7	7.41	5.88
chr22:19962658:19962659:+	protein_coding	COMT	0	0	0	2.86	0	0	0	2.63	0	0	0	0	0	0	0	0	0	2.94	0	3.45	0	0	2.17	0	0	0	0	0	2.78	0	2.63	0	6.25	0	0	0	2.38	0	3.51	1.96	0	8.11	0	6.82
chr22:38739796:38739797:-	antisense	AL021707.1	4	9.09	0	0	0	4	0	0	6.06	0	0	9.52	3.03	2.63	3.7	6.9	0	7.14	3.33	0	3.57	4	0	0	3.85	0	0	2.63	5	3.12	0	3.45	5.26	0	3.12	0	2.13	0	3.12	0	3.12	9.09	2.78	2.44
chr22:38739796:38739797:-	protein_coding	SUN2	4	9.09	0	0	0	4	0	0	6.06	0	0	9.52	3.03	2.63	3.7	6.9	0	7.14	3.33	0	3.57	4	0	0	3.85	0	0	2.63	5	3.12	0	3.45	5.26	0	3.12	0	2.13	0	3.12	0	3.12	9.09	2.78	2.44
chr9:127517152:127517153:-	protein_coding	FAM129B	0	0	0	0	0	0	0	0	0	0	3.12	0	0	3.23	5.26	0	4.76	0	0	0	0	2.78	0	2.7	0	5.26	0	3.85	0	0	0	2.86	0	5.88	0	4	4.26	0	0	2.22	3.03	2.5	0	6.12
chr21:46125542:46125543:+	protein_coding	COL6A2	0	0	2.7	0	0	0	0	5.13	0	0	0	0	0	2.27	0	0	0	0	0	2.22	0	0	0	0	0	0	3.7	2.22	0	0	2.13	0	0	0	0	0	1.49	0	0	2.44	2.86	4.65	0	3.92
chr16:89561003:89561004:+	protein_coding	RPL13	13.04	7.69	0	5.88	0	2.7	0	7.14	8.33	0	8.33	7.69	3.45	13.64	12.5	4.17	4.35	4	3.03	3.7	4.17	5.26	7.41	0	8.33	7.14	0	0	0	6.06	2.5	10	0	6.67	8	0	2.22	3.57	1.85	2.7	7.41	6.9	0	6.25
chr8:47737830:47737831:-	protein_coding	CEBPD	70.59	35.71	33.33	60	42.86	52.94	28.57	43.75	66.67		48.28	44.44	56.52	37.04	57.14	52.94	60	57.69	63.64	45	70	58.33	59.09	57.14	60	57.14	60	62.5	78.57	58.82	53.33	77.78	46.67	47.06	64	77.78	53.49	35.29	56.25	75	94.12	68.57	61.54	60.87
chr8:47737595:47737596:-	protein_coding	CEBPD	26.67	10.53	13.33	20	21.43	7.14	10	36.36	9.09		21.74	9.09	15.79	33.33	0	22.73	28.57	31.03	27.27	22.73	37.5	9.09	36.36	44	50	25	26.92	19.44	18.18	20	37.04	13.04	25	11.76	36.36	28	19.35	15.38	36.84	24.14	12	28	41.67	30.77
chr8:103375762:103375763:+	protein_coding	CTHRC1	3.85	0	2.7	0	0	0	4.65	0	0	0	6.52	0	5.26	2.5	0	2.44	0	3.57	0	0	2.56	2.33	2.13	0	0	0	0	0	0	0	0	0	2.33	0	6.12	3.03	1.35	2.56	3.45	2.33	2.56	4.88	6.25	5.41
chr1:36322340:36322341:-	protein_coding	SH3D21	10	0	3.85	0	0	16.67	0	3.7	6.25	0	3.57	0	0	4.35	5.88	0	7.69	7.41	5	4.35	0	11.11	9.68	3.57	3.7	0	0	3.23	4.76	10	13.04	3.45	7.41	10.71	6.67	0	7.5	3.45	5.41	6.25	8.11	7.69	0	0
chr1:36322340:36322341:-	protein_coding	EVA1B	10	0	3.85	0	0	16.67	0	3.7	6.25	0	3.57	0	0	4.35	5.88	0	7.69	7.41	5	4.35	0	11.11	9.68	3.57	3.7	0	0	3.23	4.76	10	13.04	3.45	7.41	10.71	6.67	0	7.5	3.45	5.41	6.25	8.11	7.69	0	0
chr2:189064615:189064616:-	protein_coding	COL5A2	0	10.53	0	0	0	3.23	0	3.03	0	0	2.22	0	2.13	2.7	0	0	0	2.94	6.06	9.09	3.12	0	5.56	0	3.57	6.9	0	6.45	8.7	0	5	0	0	0	0	0	0	0	9.62	8.33	0	0	2.86	11.11
chr11:65505865:65505866:+	lincRNA	MALAT1	0	0	0	0	7.14	0	3.23	0	2.17	0	0	0	0	0	0	2.94	0	0	3.57	0	0	9.68	2.27	4.35	2.44	0	0	2.7	0	0	2.44	0	2.38	0	0	3.12	2.27	2.78	2	1.85	2.22	0	0	11.43
chr9:35061620:35061621:-	protein_coding	VCP	0	0	4	0	0	0	0	0	0	0	0	0	0	0	0	0	4.76	0	0	0	4.17	3.12	0	2.86	3.23	0	0	0	4	3.12	0	0	3.7	0	0	6.45	2.08	0	0	4	3.23	2.63	3.7	4.44
chr3:53235055:53235056:-	protein_coding	TKT	0	3.57	9.09	0	0	0	0	0	0	0	0	0	0	0	0	0	0	0	0	3.85	0	0	3.85	0	8.7	0	0	0	0	3.33	3.33	6.12	7.27	0	9.09	9.68	6.67	4.17	14.52	4.17	3.57	2.7	4.55	2.04
chr22:19176656:19176657:-	protein_coding	SLC25A1	3.7	0	0	0	0	3.57	4.35	0	0	0	0	5.88	2.78	0	0	0	0	0	0	5.56	0	0	0	0	3.12	0	0	2.56	2.63	2.94	2.94	0	0	3.12	0	0	0	0	0	7.32	0	4.65	2.78	0
chr9:134701254:134701255:+	protein_coding	COL5A1	6.67	5.17	3.77	4.17	0	0	4.35	0	5.26	0	3.92	13.64	7.69	2.78	0	9.52	5	2.38	2.27	6.06	6.06	3.12	0	6.98	3.23	0	0	2.63	0	6.82	6	2.27	4.76	2.5	8.33	4	5.88	0	3.17	2.78	0	2.44	7.41	5.26
chr8:47737305:47737306:-	protein_coding	CEBPD	0	4.17	0	0	11.11	0	3.7	0	4	0	2.94	5.88	7.14	3.57	0	16.67	7.14	9.09	0	5.71	13.64	13.64	3.85	9.09	0	6.67	0	2.63	0	8.82	6.45	4.35	3.85	10	6.25	3.23	3.7	4.35	12.5	10.71	10.34	0	15.38	17.95
chr2:241249863:241249864:-	protein_coding	HDLBP	3.85	2.44	0	0	4.55	6.06	3.03	8.82	5.41	0	2.27	3.7	2.38	4.55	2.86	3.03	0	5.13	0	9.09	2.56	0	2.7	8.11	5	4	0	0	2.86	0	7.5	7.69	0	0	3.85	0	4.62	0	6.67	5.66	13.51	8.33	0	2.13
chr5:271742:271743:+	protein_coding	PDCD6	8	6.25	4	7.69	7.69	0	3.23	0	6.9	0	0	11.54	4.76	5.56	4.55	15.62	4.76	2.56	15.62	10	2.94	3.12	7.32	11.11	10	0	3.7	0	0	8.33	10	8.33	5	0	4.88	0	6.25	5.56	3.64	2.22	3.85	8.11	0	11.9
chr3:49121763:49121764:-	protein_coding	LAMB2	0	4.88	0	3.45	3.85	2.78	3.7	2.7	0	6.25	0	0	2.94	8.57	2.94	1.96	0	0	5	2.78	3.12	0	2.7	4.17	0	6.9	2.33	9.09	0	7.89	8.11	7.32	9.76	6.25	2.5	0	10.91	7.14	9.62	3.77	6.9	4.88	5.56	4.35
chrX:154350079:154350080:-	protein_coding	FLNA	0	0	0	0	5	10.53	0	4.35	9.52	0	4.17	0	0	0	0	7.69	3.57	0	3.57	0	5.26	4.17	0	0	0	0	3.7	3.57	6.9	11.11	0	6.9	0	3.57	2.63	0	2.38	5.41	2.56	0	5.41	5	8.82	6.25
chr10:87094648:87094649:-	protein_coding	FAM35A	7.14	5.41	0	0	0	9.52	11.11	5.26	10.34	9.09	4.35	7.69	0	6.9	9.52	7.89	5.56	8.33	0	0	17.86	4.17	10.71	7.69	19.05	0	7.14	2.94	3.12	4	2.94	3.23	3.12	0	18.42	3.33	8.33	0	2.22	6.9	5	3.12	8	5.41
chr10:87094648:87094649:-	protein_coding	GLUD1	7.14	5.41	0	0	0	9.52	11.11	5.26	10.34	9.09	4.35	7.69	0	6.9	9.52	7.89	5.56	8.33	0	0	17.86	4.17	10.71	7.69	19.05	0	7.14	2.94	3.12	4	2.94	3.23	3.12	0	18.42	3.33	8.33	0	2.22	6.9	5	3.12	8	5.41
chr19:55117268:55117269:-	protein_coding	PPP1R12C	12.5	11.11	9.52	0	10	0	0	0	15.79	0	11.54	0	13.33	18.18	4.35	9.09	8.33	4.76	9.52	0	12.5	6.67	26.32	8.33	12.5	0	9.52	9.09	0	8.7	3.57	11.76	6.9	5.88	0	0	9.38	7.69	8.33	9.09	7.14	10	5	0
chr12:54347782:54347783:+	protein_coding	COPZ1	4.17	4.76	3.23	3.45	0	0	3.7	0	2.86	0	0	0	6.67	3.7	0	2.27	2.86	2.86	7.69	2.5	5.71	0	2.44	2.78	0	3.7	2.5	5	0	2.86	2.38	0	2.78	5	5.66	8.11	0	4.76	2.04	4.35	2.56	5.41	0	8.11
chr13:110187192:110187193:-	protein_coding	COL4A1	0	0	0	0	0	0	0	0	9.09	0	0	0	4.35	0	3.12	3.03	0	2.86	3.33	0	3.23	5.56	0	4.88	0	0	0	0	0	0	0	0	0	0	2.94	0	3.92	3.85	0	5.13	3.12	7.89	0	6.67
chr15:39582570:39582571:+	protein_coding	THBS1	0	2.5	0	3.33	5.56	2.63	2.86	0	5.26	0	0	0	0	2.17	2.56	0	3.85	0	9.09	0	0	4.17	0	0	0	0	0	2.78	3.03	0	4.76	12.5	0	0	0	4.17	1.82	2.5	0	2.7	0	7.5	0	6.98
chr8:143922881:143922882:-	protein_coding	PLEC	10	0	0	0	6.67	0	0	5.88	5.56	0	0	0	0	4	0	0	0	7.14	0	6.67	0	5.56	0	0	0	0	4.17	0	0	0	0	0	2.56	0	6.25	0	2.86	0	4	0	2.63	6.38	2.86	2.78
chr5:1330333:1330334:-	protein_coding	CLPTM1L	0	0	0	8.33	0	7.41	6.9	0	0	0	0	0	0	9.09	0	0	0	0	3.03	3.23	2.78	0	3.23	2.44	0	8.7	3.45	0	0	0	2.5	0	2.56	0	4.35	0	0	0	0	4.55	2.5	2.56	4.76	2.56
chr2:237357869:237357870:-	protein_coding	COL6A3	5.88	3.45	0	0	5	7.5	6.45	8.11	4.17	0	0	3.57	0	5.71	6.67	2.38	0	2.38	5.26	8.57	0	6.67	0	0	0	3.45	3.03	6.38	0	0	4.26	4.76	9.3	3.23	7.14	2.78	2.78	2.94	6.25	0	0	7.14	0	5.66
chr5:136046996:136046997:+	protein_coding	TGFBI	0	2.22	3.12	0	9.09	6.52	7.69	2.44	2.44	0	0	0	0	6.25	0	2.78	2.86	2.04	2.7	3.23	3.33	0	0	0	3.7	0	0	0	0	0	0	0	0	0	0	3.33	0	0	0	0	2.78	7.32	3.7	4.26
chr8:47737831:47737832:-	protein_coding	CEBPD	76.47	57.14	54.17	64.71	42.86	58.82	42.86	56.25	80		58.62	60	65.22	59.26	71.43	70.59	80	76.92	54.55	65	75	83.33	72.73	71.43	60	50	60	70.83	85.71	52.94	63.33	85.19	70.45	43.75	76	77.78	58.14	52.94	61.29	78.57	94.12	85.71	61.54	80.95
chr1:161530366:161530367:-	tRNA	chr1.trna71-LeuCAG	0	5.26	0	8	0	5	3.12	0	2.63	6.9	0	0	0	0	0	8.33	8.57	2.17	5	3.92	0	2.56	9.76	5.56	2.7	5.56	12.82	3.57	3.57	72.41	72.58	66.67	73.91	67.24	77.27	81.36	66.67	76.6	70.59	73.17	73.81	67.57	58.82	69.23
chr1:161530366:161530367:-	processed_transcript	AL590385.2	0	5.26	0	8	0	5	3.12	0	2.63	6.9	0	0	0	0	0	8.33	8.57	2.17	5	3.92	0	2.56	9.76	5.56	2.7	5.56	12.82	3.57	3.57	72.41	72.58	66.67	73.91	67.24	77.27	81.36	66.67	76.6	70.59	73.17	73.81	67.57	58.82	69.23
chr8:47737807:47737808:-	protein_coding	CEBPD	63.16	35.71	30.43	43.75	46.15	47.37	10	40	54.55	20	45.45	30	60.71	48.15	55.56	76.19	57.14	47.83	35.71	38.1	56.25	45.45	58.33	64.71	75	75	44	37.04	47.62	45.83	57.89	75	58.33	12.5	56.52	40	70.59	33.33	37.84	61.54	54.17	46.43	52.94	45
chr20:33443412:33443413:-	protein_coding	SNTA1	9.09	0	0	0	9.09	21.43	11.11	6.25	66.67	22.22	6.25	0	11.11	11.11	0	20	5.88	0	11.76	13.04	8	12.5	0	14.29	3.23	0	10	0	11.11	4.76	18.75	15	13.33	10.71	14.29	13.04	10	0	18.18	31.03	17.86	5	19.23	21.74
chr20:44466836:44466837:-	processed_pseudogene	RPL37AP1	3.45	3.23	0	6.45	0	2.7	3.85	10.81	0	0	4.76	0	5.13	0	3.7	8.33	9.3	2.17	0	5.88	0	5	3.12	11.76	6.9	0	12.12	3.33	2.94	2.86	2.22	12.12	0	3.03	0	0	4.44	0	0	5.26	2.63	5.88	7.14	6.67
chr10:87094649:87094650:-	protein_coding	FAM35A	7.14	5.56	4.76	0	7.69	10.53	0	0	10.71	9.09	4.55	15.38	0	3.7	14.29	8.11	5.56	14.29	0	10.53	11.11	8.7	11.54	2.63	16.28	0	7.14	3.23	3.23	0	2.94	6.9	6.25	0	12.82	7.14	0	0	2.33	0	10	3.12	3.7	17.14
chr10:87094649:87094650:-	protein_coding	GLUD1	7.14	5.56	4.76	0	7.69	10.53	0	0	10.71	9.09	4.55	15.38	0	3.7	14.29	8.11	5.56	14.29	0	10.53	11.11	8.7	11.54	2.63	16.28	0	7.14	3.23	3.23	0	2.94	6.9	6.25	0	12.82	7.14	0	0	2.33	0	10	3.12	3.7	17.14
chr14:49862591:49862592:-	lincRNA	AL627171.2	4	0	7.14	10.34	9.09	6.82	7.14	16.67	10.71	7.14	0	6.67	0	5.88	0	6.25	3.7	2.27	3.33	8.16	12.12	7.41	2.86	10.26	4	5.88	3.33	8.82	2.94	6.9	5.56	9.76	9.09	3.57	7.69	3.23	4.26	3.33	6.52	4.44	6.67	9.68	9.38	8.33
chr14:49862591:49862592:-	misc_RNA	RN7SL2	4	0	7.14	10.34	9.09	6.82	7.14	16.67	10.71	7.14	0	6.67	0	5.88	0	6.25	3.7	2.27	3.33	8.16	12.12	7.41	2.86	10.26	4	5.88	3.33	8.82	2.94	6.9	5.56	9.76	9.09	3.57	7.69	3.23	4.26	3.33	6.52	4.44	6.67	9.68	9.38	8.33
chr5:140245657:140245658:-	protein_coding	PFDN1	0	0	0	0	0	3.12	5.56	0	0	0	2.17	0	3.33	0	0	3.7	6.67	5.66	3.92	6.25	2.08	0	1.75	1.89	0	0	0	2.17	0	5.26	3.85	0	4.44	4.35	1.96	0	0	0	1.72	5	2.08	0	4.44	4.76
chr5:140245657:140245658:-	protein_coding	CYSTM1	0	0	0	0	0	3.12	5.56	0	0	0	2.17	0	3.33	0	0	3.7	6.67	5.66	3.92	6.25	2.08	0	1.75	1.89	0	0	0	2.17	0	5.26	3.85	0	4.44	4.35	1.96	0	0	0	1.72	5	2.08	0	4.44	4.76
chr7:5605449:5605450:+	protein_coding	FSCN1	4.35	0	3.45	4.76	0	0	0	0	4	0	0	0	8	3.33	0	0	8.11	0	0	0	0	0	0	0	0	0	0	10.71	0	3.33	0	0	0	0	6.98	0	4.35	0	0	6.52	2.78	2.78	0	2.33
chr5:181207753:181207754:+	tRNA	chr5.trna12-LysCTT	51.43	48.89	34.48	39.39	44.44	50	53.33	43.33	33.33	52.63	32.43	41.18	42.86	34.15	41.94	35.9	28.57	37.78	50	27.78	46.15	50	38.89	46.15	33.33	30.43	25.76	40.48	38.78	37.93	30.77	38.46	34.48	34.78	40.91	44.83	27.27	29.17	41.18	36.11	16.13	35.71	21.62	22.86
chr17:31550143:31550144:+	tRNA	chr17.trna12-ThrCGT	29.41	28.57	18.75	10	20	13.33	41.67	26.67	43.75	33.33	11.11	9.52	11.43	9.68	23.81	15.38	31.58	25.93	5.88	25	27.27	6.25	22.22	30.77	42.86	0	10.53	5.88	4.17	19.05	19.05	28	17.65	38.46	22.22	33.33	7.14	25	12.5	2.7	15.38	9.09	11.11	17.86
chr3:58431941:58431942:-	protein_coding	PDHB	7.41	8.82	5.13	0	10.53	2.94	2.86	5.56	5.13	0	11.36	0	2.44	5.71	0	5.56	5.88	0	0	8.82	0	2.86	4.88	2.38	0	0	5.88	3.23	2.86	3.12	7.32	3.12	10.87	10.53	2.44	3.12	0	0	0	5.88	2.38	5.56	9.68	10.42
chr8:30812375:30812376:-	protein_coding	PPP2CB	0	0	0	3.45	0	2.86	2.56	6.45	5.26	0	0	0	0	2.78	4	0	3.57	3.85	3.7	0	3.12	3.03	0	0	4.88	4.55	0	3.12	3.85	0	0	0	3.03	0	2.27	0	0	0	0	7.89	8.82	0	0	5.26
chr9:136940749:136940750:-	protein_coding	FBXW5	0	3.57	3.7	0	14.29	0	0	4.35	3.57	0	3.85	0	9.09	2.86	0	2.78	0	0	10.71	5.56	3.23	0	2.27	6.67	0	0	0	0	7.69	0	0	0	2.63	6.9	5.56	0	7.02	7.14	13.64	2.5	2.44	5	0	6.98
chr1:42682483:42682484:+	protein_coding	YBX1	4.76	0	0	0	0	3.85	0	0	0	0	0	0	0	0	0	0	0	2.86	2.94	3.85	0	3.7	3.12	0	0	0	0	0	0	0	2.5	3.57	0	0	3.03	0	0	0	0	2.08	2.44	0	0	11.76
chr1:112701689:112701690:-	protein_coding	RHOC	4.55	0	0	0	0	0	0	6.67	0	0	2.94	0	2.94	0	0	4.55	6.67	2.86	2.22	0	0	3.7	5.13	7.89	3.45	5	3.7	0	0	0	0	0	0	3.12	2.08	0	2.27	2.7	3.28	4.44	0	12.12	3.23	0
chr14:49862592:49862593:-	misc_RNA	RN7SL2	12	4.76	14.29	0	0	4.55	7.14	5.88	0	0	4.35	0	4.35	0	0	6.25	3.7	6.82	3.33	4.08	0	11.54	2.86	0	0	5.88	10	0	2.94	13.79	5.56	4.88	3.03	0	5.26	0	2.13	3.33	6.52	4.55	0	9.68	3.12	5.56
chr14:49862592:49862593:-	lincRNA	AL627171.2	12	4.76	14.29	0	0	4.55	7.14	5.88	0	0	4.35	0	4.35	0	0	6.25	3.7	6.82	3.33	4.08	0	11.54	2.86	0	0	5.88	10	0	2.94	13.79	5.56	4.88	3.03	0	5.26	0	2.13	3.33	6.52	4.55	0	9.68	3.12	5.56
chr1:202439338:202439339:+	transcribed_processed_pseudogene	AC099336.1	0	0	5.56	0	0	2.94	6.67	0	3.85	0	0	4.76	0	0	0	0	3.23	0	0	0	0	0	2.7	5.13	0	0	0	0	2.44	2.86	2.08	0	0	0	0	0	4.35	2.56	0	2.44	6.25	4.76	0	1.92
chr1:202439338:202439339:+	protein_coding	PPP1R12B	0	0	5.56	0	0	2.94	6.67	0	3.85	0	0	4.76	0	0	0	0	3.23	0	0	0	0	0	2.7	5.13	0	0	0	0	2.44	2.86	2.08	0	0	0	0	0	4.35	2.56	0	2.44	6.25	4.76	0	1.92
chr20:36545016:36545017:+	antisense	DLGAP4-AS1	0	6.45	0	3.57	0	0	0	0	0	0	2.78	0	0	0	0	4.76	3.12	0	3.45	0	0	0	2.63	0	0	0	0	0	0	0	0	5.71	0	0	0	0	5.71	0	0	7.5	3.57	2.7	0	2.44
chr20:36545016:36545017:+	protein_coding	MYL9	0	6.45	0	3.57	0	0	0	0	0	0	2.78	0	0	0	0	4.76	3.12	0	3.45	0	0	0	2.63	0	0	0	0	0	0	0	0	5.71	0	0	0	0	5.71	0	0	7.5	3.57	2.7	0	2.44
chr9:128422944:128422945:+	protein_coding	CERCAM	0	3.23	2.86	0	6.25	0	3.23	2.86	4.55	0	2.94	0	6.25	2.38	2.86	0	2.86	5	6.45	2.22	3.23	2.86	7.69	2.56	8.11	3.12	5.71	0	3.23	7.69	2.63	4.08	0	0	7.69	0	7.02	3.12	0	7.27	2.44	0	4.35	7.14
chr12:57198238:57198239:+	protein_coding	LRP1	6.25	0	0	0	0	0	0	6.67	3.33	0	0	0	0	0	0	6.9	6.67	0	0	4.17	0	0	0	0	4	0	0	0	3.12	0	6.25	4.55	2.7	0	0	0	0	0	0	2.86	2.7	9.76	5.88	4.35
chr7:27458635:27458636:-	processed_pseudogene	EIF4HP1	0	0	0	0	0	0	0	8.7	0	0	6.9	0	0	3.57	4.35	0	0	7.41	0	0	8.7	0	0	0	3.12	0	0	4.35	6.9	0	0	3.7	0	0	4.17	0	0	0	6.9	9.76	0	6.45	3.45	2.56
chr22:39532469:39532470:-	protein_coding	RPS19BP1	9.09	0	0	0	0	0	0	8.82	0	0	0	0	0	2.86	0	4.35	3.03	6.52	3.12	3.7	4	0	0	6.25	6.25	5.71	7.69	0	5	0	0	2.7	5.56	5.26	2.56	0	0	0	1.92	5	5.71	0	3.33	5.71
chr7:1127320:1127321:-	protein_coding	C7orf50	0	8	0	0	0	4.35	0	3.7	0	20	3.7	0	0	0	8.33	3.85	2.33	0	0	4.17	0	0	0	2.7	4.35	0	0	0	0	4.76	0	0	4.55	0	0	0	2.08	0	2.94	1.79	3.45	3.12	0	14.29
chr9:127804350:127804351:+	protein_coding	FPGS	0	4.35	0	0	0	0	3.03	0	0	0	0	0	6.25	0	0	0	0	0	0	0	0	0	0	0	0	0	0	4.17	0	3.23	0	0	2.63	3.03	0	0	2.63	0	0	4.17	3.03	10	7.69	0
chrX:154366070:154366071:-	protein_coding	FLNA	0	7.14	0	0	0	0	0	0	0	12.5	0	0	0	0	0	2.78	0	0	0	3.7	8.33	0	0	0	0	0	0	2.56	0	0	0	0	0	0	0	0	0	0	4.76	0	0	5	0	9.3
chr1:153977307:153977308:-	protein_coding	JTB	0	0	0	0	4.76	2.7	0	0	9.3	0	0	4.17	2.22	0	0	0	2.08	0	0	0	3.7	2.63	2.33	0	2.27	0	0	0	0	4.35	0	0	0	0	2.44	0	0	0	1.92	0	5	0	0	8.33
chr11:62852983:62852984:-	snoRNA	SNORD22	4.55	0	5.26	0	16.67	2.5	7.69	0	13.33	0	2.86	11.11	3.03	5.56	7.41	6.25	0	3.45	15	3.7	0	5.88	2.04	0	0	5.88	0	7.14	0	8.82	2.94	5.13	7.41	9.09	2.7	5.56	3.92	4.35	3.57	4.76	0	2.94	6.25	8.11
chr11:62852983:62852984:-	processed_transcript	SNHG1	4.55	0	5.26	0	16.67	2.5	7.69	0	13.33	0	2.86	11.11	3.03	5.56	7.41	6.25	0	3.45	15	3.7	0	5.88	2.04	0	0	5.88	0	7.14	0	8.82	2.94	5.13	7.41	9.09	2.7	5.56	3.92	4.35	3.57	4.76	0	2.94	6.25	8.11
chr19:12954433:12954434:-	protein_coding	GADD45GIP1	0	3.23	0	4.76	0	0	0	6.45	0	0	0	0	0	0	0	0	2.86	0	6.06	3.33	0	0	0	4.65	0	0	0	0	4	3.23	0	2.94	3.7	0	0	0	0	0	4.76	5.26	0	0	0	8
chr19:12954381:12954382:-	protein_coding	GADD45GIP1	0	0	0	4.17	0	0	3.7	0	3.57	0	0	0	3.12	6.25	0	0	0	0	0	8.7	0	0	4.65	0	3.03	2.27	0	2.56	3.33	0	3.45	4.76	3.12	9.09	3.12	0	8.33	0	2.38	5.71	6.06	2.78	0	2.33
chr14:49621241:49621242:+	protein_coding	MGAT2	18.75	6.67	4.35	12.5	16.67	28.57	12	24	29.63	25	20	15.38	22.73	27.27	8	13.64	15.38	40.91	0	23.81	33.33	8.33	18.18	33.33	19.05	18.75	16	23.08	9.09	27.27	16	25	30.3	12.5	25	21.74	28	14.29	26.09	20.83	28	22.73	52.94	12
chr14:49621241:49621242:+	antisense	AL139099.1	18.75	6.67	4.35	12.5	16.67	28.57	12	24	29.63	25	20	15.38	22.73	27.27	8	13.64	15.38	40.91	0	23.81	33.33	8.33	18.18	33.33	19.05	18.75	16	23.08	9.09	27.27	16	25	30.3	12.5	25	21.74	28	14.29	26.09	20.83	28	22.73	52.94	12
chr19:55117277:55117278:-	protein_coding	PPP1R12C	14.29	11.11	4.17	6.67	25	0	0	21.43	21.05	25	3.7	8.33	7.69	8.33	4.76	8.7	0	5.26	14.29	10	10	17.65	16.67	15.38	30.77	13.33	5.26	3.03	9.09	5	3.57	22.22	14.81	0	0	0	10.71	7.14	8	11.11	7.69	11.54	13.04	15.38
chrX:154352862:154352863:-	protein_coding	FLNA	6.67	0	7.14	0	0	5	13.33	0	13.64	0	7.69	10	18.18	0	5.88	7.14	5.26	19.35	6.67	7.69	0	14.29	4.35	5	12.5	7.69	6.25	14.29	0	0	3.57	10	10	10.53	14.71	0	6.06	4.76	8	20.69	3.7	9.52	4.17	8
chr9:134818704:134818705:+	protein_coding	COL5A1	16.13	5.56	5.56	12.2	0	10.42	7.14	9.68	3.57	25	6.06	12.5	2.86	9.52	4	15.38	0	12.5	7.14	9.09	15.38	17.24	4.55	17.86	7.14	15.38	13.04	3.7	0	0	6.98	2.94	7.41	9.09	9.3	4.35	6.15	2.78	3.7	3.23	16.67	2.78	7.14	6.67
chr8:11847130:11847131:-	protein_coding	CTSB	2.86	5.26	0	2.44	0	4.76	8.33	2.5	3.03	0	2.22	0	3.92	0	0	7.14	0	5.56	2.56	4.55	6.9	7.41	2.38	2.63	3.45	0	2.22	0	0	2.63	6.82	2.86	2.86	4.35	3.03	10.53	1.82	3.33	0	6	3.7	0	0	9.52
chr21:46125821:46125822:+	protein_coding	COL6A2	0	0	0	0	0	5	0	0	3.03	0	0	0	0	3.45	0	3.03	0	5.13	3.03	0	0	0	6.35	2.63	0	0	5.88	0	3.12	2.56	0	0	2	0	0	8.33	4.76	2.22	6.67	4.76	3.12	0	7.14	6.98
chr2:188994817:188994818:+	protein_coding	COL3A1	3.7	0	2.63	7.14	0	7.89	3.45	2.56	5.13	5.26	6.12	0	1.85	0	6.25	12.82	2.04	4.88	8.57	2.44	5.71	6.67	7.89	5.41	8.33	3.23	0	13.16	3.7	3.33	5.26	6.06	5.71	3.7	6.52	3.57	5.88	0	4.88	5.71	3.23	6.06	5	2.56
chr1:223864829:223864830:-	processed_pseudogene	ACTBP11	0	0	9.09	6.67	0	0	5.88	0	4.55	0	2.78	0	3.33	3.7	5	0	0	11.11	12.5	16.67	9.09	4.55	3.85	9.52	4.35	15.79	13.64	7.69	0	17.65	13.64	4.17	9.09	0	10	6.25	0	7.69	4.65	5.88	4.55	10.71	6.25	13.04
chr21:46003740:46003741:+	protein_coding	COL6A1	0	2.13	0	2.56	2.63	2.22	2.94	2.44	13.04	5.88	0	10.53	7.69	2.78	2.63	3.45	5.36	0	7.32	1.89	0	0	2.5	0	2.63	5.71	3.12	3.85	4.35	0	4	3.64	3.77	6	3.28	7.32	2.86	2.04	0	2.5	2.94	4.26	6.67	4.26
chr1:36322371:36322372:-	protein_coding	SH3D21	0	0	0	4.17	0	0	0	0	5.56	0	9.09	5.56	0	4.35	5	5.56	0	0	0	0	0	4.55	0	2.94	0	0	0	4.17	0	0	0	3.12	0	0	0	0	0	0	6.06	5.26	3.7	7.69	0	3.57
chr1:36322371:36322372:-	protein_coding	EVA1B	0	0	0	4.17	0	0	0	0	5.56	0	9.09	5.56	0	4.35	5	5.56	0	0	0	0	0	4.55	0	2.94	0	0	0	4.17	0	0	0	3.12	0	0	0	0	0	0	6.06	5.26	3.7	7.69	0	3.57
chr11:65505212:65505213:+	lincRNA	MALAT1	0	5.08	0	0	4.35	1.85	3.77	2.08	3.23	0	1.75	0	4.69	3.51	4.17	0	2.86	0	3.33	6.9	5.41	2.5	6.98	2.27	4.88	0	2.94	2.13	2.27	0	1.85	3.03	2.27	4.55	7.84	4.35	3.39	2.5	4	3.77	4.26	2.44	0	0
chr16:29840404:29840405:+	protein_coding	MVP	0	0	0	0	0	3.23	3.33	3.03	0	0	6.25	0	3.33	0	0	0	0	2.94	0	0	3.57	0	3.12	0	0	0	3.33	2.63	0	0	0	0	2.56	3.23	0	4.35	0	2.94	0	2.33	3.33	2.7	0	6.38
chr12:57180445:57180446:+	protein_coding	LRP1	3.7	0	3.7	0	4	0	0	0	10.64	0	0	0	3.57	4	0	0	0	0	6.45	2.27	5.56	5.26	0	0	0	0	3.23	0	0	4.76	0	3.85	0	0	0	0	0	3.7	2.86	4.76	5.13	5.13	0	3.23
chr3:146161159:146161160:-	protein_coding	PLOD2	0	3.45	2.17	0	0	2.38	2.78	0	1.54	0	0	0	0	0	1.85	4.17	0	2.56	3.12	0	6.52	5.88	0	1.82	4.55	4.76	0	0	2.38	0	0	0	0	0	2.27	0	0	0	2.04	3.33	0	2.56	3.03	5.41
chr2:189064593:189064594:-	protein_coding	COL5A2	0	0	3.23	0	0	0	0	3.03	4.88	6.25	2.27	0	4.35	2.86	2.94	3.77	2.56	0	0	0	3.45	0	2.86	3.85	0	7.69	3.23	0	0	0	0	4.17	0	0	2.7	0	0	0	1.85	0	2.78	4.17	2.94	2.5
chr14:20343233:20343234:-	ribozyme	RPPH1	6.68	3.91	5.81	6.58	6.34	4.98	5.29	5.18	7.15	3.66	5.38	6.31	6.07	6.61	5.33	6.38	5.78	7.11	7.77	5.66	5.07	5.44	5.67	5.43	3.82	7.03	3.93	4.96	7.45	71.19	69.86	70.56	66.23	71.62	69.93	71.4	67.46	71.88	68.4	70.97	72.58	70.85	70.54	72.41
chr14:20343233:20343234:-	antisense	AL355075.4	6.68	3.91	5.81	6.58	6.34	4.98	5.29	5.18	7.15	3.66	5.38	6.31	6.07	6.61	5.33	6.38	5.78	7.11	7.77	5.66	5.07	5.44	5.67	5.43	3.82	7.03	3.93	4.96	7.45	71.19	69.86	70.56	66.23	71.62	69.93	71.4	67.46	71.88	68.4	70.97	72.58	70.85	70.54	72.41
chr17:50194769:50194770:-	protein_coding	COL1A1	4.82	3.82	4.56	5.58	4.66	5.56	4.07	6	6.2	3.8	6.04	2.66	4.87	3.25	6.13	6.56	6.21	5.48	5.27	4.17	5.57	5.24	5.59	4.98	5.58	4.38	4.32	3.96	3.89	6.15	6.01	5.66	6.04	3.68	5.18	3.93	4.09	5.83	4.86	6.79	6.52	4.12	5.67	5.83
chr7:94417780:94417781:+	protein_coding	COL1A2	6.7	5.58	5.32	9.38	4.41	6.96	5.69	4.14	7.92	8.52	7.81	7.04	8.51	7.17	5.8	5.82	7.63	8.42	6.86	7.75	6.86	7.11	7.42	6.91	4.9	6.75	5.36	6.97	6.64	6.02	5.61	6	6.46	4.2	7.09	3.68	6.57	4.94	5.98	5.89	7.75	6.25	4.84	5.9
chr1:144560781:144560782:-	snRNA	RF00003	1.85	2.24	2.51	1.47	1.65	1.8	3.11	2.65	2.98	0	0.54	2	2.03	3.15	3.16	1.79	3.52	1.62	4.14	2.87	2.53	1.86	2.87	3.13	4.53	2.13	3.68	2.25	2.15	6.33	6.93	6.68	6.05	5.84	5.51	6.13	6.34	6.73	9.09	6.25	7.63	7	8.67	7.59
chr22:39315432:39315433:-	protein_coding	RPL3	6.38	5.08	7.31	7.58	4.55	6.02	8.45	7.14	7.41	5.68	5.68	6.42	7.33	5.6	7.05	7.07	8.57	6.76	9.23	5.65	4.45	6.55	7.24	7.91	4.49	7.73	7.78	6.41	7.95	7.92	6.05	5.47	5.99	5.62	6.73	4.85	5.76	7.28	7.58	7.2	5.36	6.51	7.24	6.89
chr16:1963075:1963076:-	protein_coding	RPS2	4.58	4.26	6.36	6.93	7.24	8.37	3.44	6.58	3.43	5.08	5.54	5.29	4.25	5.6	5.91	4.63	5.17	6.07	5.22	5.65	4.62	5.67	8.85	4.17	3.1	6.33	6.75	5.16	5.47	4.1	6.92	4.94	4.32	2.53	4.21	4	8.24	3.03	6.23	5.9	4.04	5.25	5.24	5.22
chr16:1963075:1963076:-	snoRNA	SNORA64	4.58	4.26	6.36	6.93	7.24	8.37	3.44	6.58	3.43	5.08	5.54	5.29	4.25	5.6	5.91	4.63	5.17	6.07	5.22	5.65	4.62	5.67	8.85	4.17	3.1	6.33	6.75	5.16	5.47	4.1	6.92	4.94	4.32	2.53	4.21	4	8.24	3.03	6.23	5.9	4.04	5.25	5.24	5.22
chr15:26082256:26082257:-	tRNA	chr15.trna12-GluTTC	26.47	28.57	33.33	28.57	41.67	12.9	17.24	23.81	18.18	27.27	35	26.67	41.18	26.67	22.22	19.18	14.29	26.47	23.21	21.98	14.63	30	15.38	15.49	17.46	14.71	25	25	23.08	92.37	90.56	91.3	92.66	91.65	94.02	92.93	95.7	92.7	92.81	93.35	90.88	91.98	92.03	92.68
chr17:50185816:50185817:-	protein_coding	COL1A1	5.62	4.68	4.03	4.26	5	5.45	2.58	4	5.41	1.65	3.57	4.62	1.97	5.11	3.49	6.74	3.76	3.91	6.01	4.26	3.02	4.38	7.21	3.99	3.32	5.23	3.12	3.33	6.84	3.97	4.4	6.44	4.05	6.25	6.37	4.04	4.65	5.93	5.15	5.33	5.38	5.45	4.5	6.59
chr2:189003019:189003020:+	protein_coding	COL3A1	3.73	6.17	3.86	5.35	5.53	4.83	6.23	4.37	5.71	3.03	6.2	3.12	1.28	6.06	4.2	7.8	7.59	4.5	5.49	5.47	5.76	5.4	6.43	6.86	6.6	6.63	3.65	3.31	3.83	5.12	4.38	6.2	4.03	4.69	5.37	4.41	3.59	4.85	4.72	5.19	4.55	3.5	6.37	5.7
chr7:101137677:101137678:+	protein_coding	SERPINE1	3.47	5.92	3.49	4.14	4.03	5.52	4.37	5.26	7.69	1.49	4.11	4.44	5.78	5.07	3.86	6.47	7.09	4.59	9.09	4.74	5.65	4.46	5.96	6.97	7.57	3.66	3.96	5.42	5.28	6.57	6.8	5.36	6.58	6.28	6.32	5.38	6.65	6.83	5.44	6.67	4.15	5.08	6.1	4.67
chr2:189004083:189004084:+	protein_coding	COL3A1	6.8	4.43	4.07	3.2	3.31	5	4.35	5.76	7.42	1.89	4.29	6.54	4.62	6.45	4.39	6.97	5.58	8.94	6.17	6.54	7.53	4.98	6.67	5.28	4.48	6.13	2.96	3.19	6.34	4.41	6.56	8.33	8.5	4.37	6.61	4.5	4.76	4.15	4.32	4.82	6.73	8.56	6.55	6.69
chr16:30067549:30067550:+	protein_coding	ALDOA	5.1	8.61	4.08	5.81	5.56	7.33	7.8	7.73	9.18	3.23	9.9	3.06	6.13	5.52	4.7	9.36	6.22	6.91	9.42	8.33	7.82	10.5	6.73	6.97	8.67	8.39	5.62	8.93	6.52	5.37	9.5	8.64	6.73	5.83	9.85	8.33	5.98	4.21	7.72	6.57	7.43	8.87	7.41	6.99
chr7:94417810:94417811:+	protein_coding	COL1A2	4.88	5.45	3.61	4.04	6.35	4.3	3.38	4.82	7.6	2.02	4.35	2.7	2.84	6.98	4.58	6.98	5.78	4	6.42	6.64	5.85	3.38	4.39	7.46	5.41	4.58	5.46	4.93	4.47	4.85	5.37	3.08	4.78	4.45	6.08	6.12	4.96	6.85	5.48	5.6	5.61	6.07	3.05	6.44
chr10:17229480:17229481:+	antisense	VIM-AS1	2.84	6.56	3.27	6.02	3.57	5.56	4	2.76	5.12	1.1	5.81	1.79	4.02	5.42	2.52	3.62	3.31	5.36	7.39	6.29	4.15	4.15	3.11	5.88	3.76	2.84	4.19	3.16	2.56	4.5	5.31	3.43	2.54	4.26	5.67	2.03	3.8	6.25	3.97	5.06	6.97	5.97	5.41	2.48
chr10:17229480:17229481:+	protein_coding	VIM	2.84	6.56	3.27	6.02	3.57	5.56	4	2.76	5.12	1.1	5.81	1.79	4.02	5.42	2.52	3.62	3.31	5.36	7.39	6.29	4.15	4.15	3.11	5.88	3.76	2.84	4.19	3.16	2.56	4.5	5.31	3.43	2.54	4.26	5.67	2.03	3.8	6.25	3.97	5.06	6.97	5.97	5.41	2.48
chr15:72209772:72209773:-	protein_coding	PKM	6.11	4.23	7.97	4.35	1.12	7.59	6.82	4.29	11.45	3.8	6.99	6.67	3.75	4.64	4.55	10	9.3	6.95	7.94	8.23	6.85	5.06	8.28	7.19	6.38	6.08	4.94	7.33	1.9	6.25	7.14	4.71	5.39	4.82	7.21	7.25	5.16	2.98	5.79	5.75	4.32	7.73	7.55	9.24
chr7:94420562:94420563:+	protein_coding	COL1A2	6.82	5.1	4.21	5.03	2.68	6.91	4.57	4.72	7.39	3.53	6.6	2.02	7.18	3.14	2.04	5.79	4	4.56	8.56	7.66	5.97	4.62	5.75	3.93	3.02	5.31	5.8	4.79	3.18	4.17	5.77	4.19	5.06	3.89	7.66	3.3	6.95	2.22	6.56	6.19	5.91	4.57	5.1	6.81
chr16:55479446:55479447:+	protein_coding	MMP2	2.7	7.01	4.1	4.61	1.71	6.97	3.15	4.76	10.96	1.37	5.95	7.77	7.14	9.76	5.04	7.62	3.87	5.85	5.1	6.25	7.24	6.02	9.5	8.25	10.76	8.08	5.38	7.41	7.59	8.48	13.24	8.33	8.16	8.99	9.17	8.33	6.81	1.81	7.93	9.78	6.44	9.42	10.24	10.63
chr16:55479445:55479446:+	protein_coding	MMP2	5.59	7.05	0.83	5.92	7.76	3.03	4.03	4.82	8.89	6.85	5.49	3.96	6.67	10.56	8.76	4.83	5.26	6.51	1.91	7.1	6.04	6.67	6.63	5.26	6.25	6.12	3.15	2.36	3.23	7.88	7.39	4.69	6.53	3.39	7.52	7.82	4.78	3.01	9.01	6.73	6.9	8.33	5.6	7.73
chr11:75566608:75566609:+	protein_coding	SERPINH1	4.08	4.4	6.43	5.16	0.91	5.53	2.47	5.06	6.22	3.61	4.2	5.26	5.06	5.52	4.42	3.93	6.7	3.46	4.74	4.15	5.08	4.93	3.94	4.5	4.37	3.76	0	5.23	1.76	6.56	3.29	3.26	4.2	6.22	4.33	4.19	4.44	3.76	4.45	3.49	5.2	4.98	3.09	6.4
chr5:136080533:136080534:-	vaultRNA	VTRNA2-1	4.86	7.14	4.29	6.19	3.81	3.65	7.63	5.03	6.94	4.41	6.59	5.61	6.7	5.82	7.05	4.19	5.14	3.77	6.82	2.38	3.68	2.92	5.91	3.39	1.31	3.61	8.2	6.32	7.58	3.66	7.56	6.67	4.06	4.57	8.04	3.45	4.06	3.85	6.2	5.19	4.17	5.76	2.89	6.75
chr5:136080533:136080534:-	misc_RNA	RF00006	4.86	7.14	4.29	6.19	3.81	3.65	7.63	5.03	6.94	4.41	6.59	5.61	6.7	5.82	7.05	4.19	5.14	3.77	6.82	2.38	3.68	2.92	5.91	3.39	1.31	3.61	8.2	6.32	7.58	3.66	7.56	6.67	4.06	4.57	8.04	3.45	4.06	3.85	6.2	5.19	4.17	5.76	2.89	6.75
chr6:28941114:28941115:+	tRNA	chr6.trna74-LeuCAA	4.41	7.48	4.35	5.73	0	5.26	2.33	3.42	3.12	2.13	4.02	2.73	2.02	4.28	3.27	2.73	5.66	1.94	1.4	3.62	0.95	0	4.8	0	1.16	6.33	1.67	2.6	1.93	0.81	2.8	3.03	0.79	1.67	0	0	0.83	3.49	2.38	5.68	3.92	5	1.61	4.02
chr10:17229637:17229638:+	antisense	VIM-AS1	4.84	4.49	3.76	4.55	3.17	2.05	2.33	3.9	3.09	1.45	4.35	1.77	4.4	3.77	1.94	3.49	4.52	2.84	4.9	5.43	4.96	8	5.52	5.39	3.37	6.03	5.71	3.89	4.58	5.88	3.91	3.21	3.37	3.53	3.39	2.3	3.02	3.68	3.58	6.13	2.81	4.47	2.07	6.73
chr10:17229637:17229638:+	protein_coding	VIM	4.84	4.49	3.76	4.55	3.17	2.05	2.33	3.9	3.09	1.45	4.35	1.77	4.4	3.77	1.94	3.49	4.52	2.84	4.9	5.43	4.96	8	5.52	5.39	3.37	6.03	5.71	3.89	4.58	5.88	3.91	3.21	3.37	3.53	3.39	2.3	3.02	3.68	3.58	6.13	2.81	4.47	2.07	6.73
chr17:42422865:42422866:-	protein_coding	CAVIN1	1.67	3.08	2.21	2.03	0	3.41	4.08	4.4	3.76	2.6	2.84	4.42	2.26	2.89	3.87	6.02	3.39	2.75	5.49	4.83	2.24	3.31	5.62	4.92	3.33	2.4	4.61	3.35	2.34	4.22	5.16	6.25	4.88	4.7	6.15	6.92	6.25	5.7	5.14	3.49	1.79	8.29	1.92	3.62
chrX:154364324:154364325:-	protein_coding	FLNA	1.68	3.23	2.73	3.77	2.3	6.56	6.25	6.72	4.61	2.5	7.87	3.41	2.54	3.7	2.48	3.66	2.38	1.9	5.34	4.2	4.13	2.5	4.65	2.31	3.2	1.92	5.59	3.29	4.62	5.38	3.33	4.32	5.79	5.07	5.99	4.9	3.17	4.8	5.26	4.68	2.96	2.04	3.95	8.11
chr15:72209757:72209758:-	protein_coding	PKM	8.26	5.26	6.98	9.09	4.76	5.48	4.84	5.44	4	2.86	3.01	5.75	5.85	6.11	5.43	7.38	6.67	5.08	6.83	4.93	2.11	8.43	10.07	8.88	3.76	4.65	6.16	4.86	3.36	4.94	6.71	7.05	4.35	7.3	8.08	6.47	6.7	6.04	7.69	8.1	6.21	5.23	2.63	5.45
chr1:16678339:16678340:-	tRNA	chr1.trna135-GlyCCC	11.86	9.9	6.19	12.5	6.33	15.56	9.38	7	8.51	8.33	5.65	11.25	10.57	8.59	7.56	7.69	7	4	6.53	8.39	5.3	5.29	8.57	5.65	6.96	4.2	8.44	6.9	8.89	7.73	5.46	5.5	8.56	7.14	9.68	7.25	8.56	4.73	4.43	7.67	6.7	4.43	7.49	8.49
chr21:8401733:8401734:+	lincRNA	FP236383.1	14.29	13.33	11.29	7.69	13.72	11.11	12	11.93	12.42	16.91	11.86	19.13	7.94	15.2	9.4	14.22	11.22	12.9	15.96	15.53	14.42	14.71	11.69	14.29	12.28	12.86	15.45	10.71	16.58	18.35	15.12	17.2	13.26	8.54	20.59	17.24	15.33	15.33	18.7	17.86	15.97	15.88	13.75	18.1
chr15:72199557:72199558:-	protein_coding	PKM	3.42	2.89	6.79	3.66	0	4.32	2.92	1.95	7.14	1.69	4.02	1	3.59	1.22	2.86	3.95	3.29	8.29	7.73	3.42	2.16	2.94	2.01	4.35	2.88	2.38	3.68	4.28	2.94	3.97	2.25	5	4.12	2.96	5.95	2.59	4.53	3.11	3.45	4.13	3.03	3.51	2.88	5.74
chr2:215375304:215375305:-	protein_coding	FN1	1.44	3.02	4.79	1.41	1.15	2.6	1.37	1.57	2.59	0	1.95	3.57	2.56	2.04	2.22	6.84	1.47	2.3	3.95	1.25	2.65	0.78	3.39	3.73	2.35	1.15	2.97	1.44	2.27	8.51	8.82	6.9	5.36	7.64	8.2	10.96	8.01	6.04	9.52	4.46	4.19	7	6.15	4.62
chr16:89561322:89561323:+	protein_coding	RPL13	5.79	4.58	2.94	1.64	7.69	3.82	2.63	2.11	3.31	1.59	2.33	5.32	4.7	4.73	1.68	4.46	5	5	3.68	6.72	2.65	3.12	5.23	4	6.99	3.88	4.69	3.98	4.14	5.81	6.21	3.9	3.51	4.39	6.41	3.55	3.77	6.35	1.89	3.61	3.23	6.58	3.23	4.49
chr19:3982935:3982936:-	protein_coding	EEF2	5.83	4.03	4.44	2.31	2.11	6.8	1.89	5.36	4.62	5.36	2.74	2.27	6.51	4.32	2.83	6.12	7.19	5.37	7.19	4.69	2.38	4.96	2.74	4.41	3.82	4.04	3.77	7.86	6.85	4.44	4.09	6.04	5.23	3.21	5.73	2.42	4.2	5.77	9.68	6.31	6.45	5.91	7.75	3.14
chr5:139278896:139278897:+	lincRNA	SNHG4	3.33	3.91	2.26	7.27	1.32	2.24	5.56	6.2	2.84	4.76	3.05	7.32	6.3	1.63	6.48	5.47	2.36	5.84	5.45	3.97	4.42	0.95	2.88	3.68	2.4	3.48	6.34	2.88	2.36	4.19	3.55	4.58	1.35	3.47	3.66	5.84	4.02	3.1	6.67	6.64	2.72	5.81	6.06	5.99
chr5:139278896:139278897:+	protein_coding	SIL1	3.33	3.91	2.26	7.27	1.32	2.24	5.56	6.2	2.84	4.76	3.05	7.32	6.3	1.63	6.48	5.47	2.36	5.84	5.45	3.97	4.42	0.95	2.88	3.68	2.4	3.48	6.34	2.88	2.36	4.19	3.55	4.58	1.35	3.47	3.66	5.84	4.02	3.1	6.67	6.64	2.72	5.81	6.06	5.99
chr5:139278896:139278897:+	protein_coding	MATR3	3.33	3.91	2.26	7.27	1.32	2.24	5.56	6.2	2.84	4.76	3.05	7.32	6.3	1.63	6.48	5.47	2.36	5.84	5.45	3.97	4.42	0.95	2.88	3.68	2.4	3.48	6.34	2.88	2.36	4.19	3.55	4.58	1.35	3.47	3.66	5.84	4.02	3.1	6.67	6.64	2.72	5.81	6.06	5.99
chr5:139278896:139278897:+	snoRNA	SNORA74A	3.33	3.91	2.26	7.27	1.32	2.24	5.56	6.2	2.84	4.76	3.05	7.32	6.3	1.63	6.48	5.47	2.36	5.84	5.45	3.97	4.42	0.95	2.88	3.68	2.4	3.48	6.34	2.88	2.36	4.19	3.55	4.58	1.35	3.47	3.66	5.84	4.02	3.1	6.67	6.64	2.72	5.81	6.06	5.99
chr16:70789542:70789543:+	tRNA	chr16.trna20-GlyGCC	83.54	85.08	80.09	80.18	82.52	83.62	83.44	82.87	82.39	85.92	76.09	73.2	73.66	74.76	73.37	81.14	79.89	78.9	72.35	77.11	79.19	81.12	80.15	77.29	80.21	69.76	70.35	70.76	66.67	78.41	83.51	73.68	81.4	79.39	83.51	81.48	84.65	82.19	80.69	74.49	70.17	75.57	74.82	75.39
chr16:70789542:70789543:+	protein_coding	VAC14	83.54	85.08	80.09	80.18	82.52	83.62	83.44	82.87	82.39	85.92	76.09	73.2	73.66	74.76	73.37	81.14	79.89	78.9	72.35	77.11	79.19	81.12	80.15	77.29	80.21	69.76	70.35	70.76	66.67	78.41	83.51	73.68	81.4	79.39	83.51	81.48	84.65	82.19	80.69	74.49	70.17	75.57	74.82	75.39
chr17:42422838:42422839:-	protein_coding	CAVIN1	2.13	3.31	2.34	4.32	1.15	2.24	0.85	2.99	1.36	1.33	4.55	0	1.99	2.88	2.33	4.58	1.95	1.9	4.55	2.8	2.46	2.82	5	3.85	3.08	4.2	2.11	2.76	4.79	11.97	7.94	6.92	7.69	6.82	7.95	7.76	10.58	7.19	9.05	7.91	9.26	8.47	6.43	9.14
chr19:46787626:46787627:-	protein_coding	SLC1A5	1.79	0	0	2.44	0	2.25	1.94	2	3.11	0	0	4.04	2.11	3.3	0	1.59	1.16	1.92	2.33	1.68	2.54	1.5	3.39	3.64	4.51	2.7	2.38	3.82	1.3	9.15	10.62	11.89	8.82	11.73	8.72	9.82	9.94	13.79	7.19	7.61	9.69	5.81	7.95	8
chr16:89561324:89561325:+	protein_coding	RPL13	5.79	3.2	4.55	3.97	1.27	4.41	0	1.43	2.05	0	1.71	3.3	2.72	3.45	2.42	1.27	2.13	2.82	5.19	1.67	4.46	3.15	3.31	2.05	2.82	2.44	0.78	2.98	4.73	2.55	3.14	4.64	3.59	3.25	3.16	4.2	1.97	6.3	3.41	3.74	4.03	6.62	1.61	5.65
chr19:48616152:48616153:-	protein_coding	RPL18	3.81	6.78	5.36	2.31	0	2.82	4.13	3.88	4.41	0	3.31	0	2.33	2.94	5	5.34	4.14	4.93	4.23	1.81	3.68	1.75	3.97	2.31	4.96	2.83	2.34	2.05	6.62	1.48	5.13	1.46	3.16	3.15	4.29	2.61	1.95	7.87	5.82	3.7	4.11	4.23	4.96	4.82
chr19:46601385:46601386:+	protein_coding	CALM3	9.71	9.09	5.68	9.47	10.67	10.34	5.45	7.69	13.56	10.77	9.09	7.06	7.56	11.45	9.18	16	9.93	14.1	11.02	9.7	8.26	14.41	9.23	10.2	11.03	8.65	10.77	4.26	7.69	8.97	9.68	7.41	8.5	8.2	10.6	9.26	11.54	6.98	10.53	11.35	9.43	8.97	10.92	10.17
chr19:3978037:3978038:-	protein_coding	EEF2	2.5	1.03	3.16	4.85	4.92	2.46	0	1.01	5.22	3.92	3.4	3.37	5.74	1.87	3.61	4.72	3.25	2.34	5.22	8.18	3.67	3	4.92	3.7	7.56	3.88	2.08	5.56	2.42	4.72	3.55	0.75	3.79	1.98	5.41	5.05	4.63	2.5	4.83	5.08	3.15	7.8	5.22	7.61
chr11:62841681:62841682:-	snRNA	RNU2-2P	4.76	4.59	4.82	5.32	1.72	1.54	7.79	6.94	7.76	1.89	2.97	4.08	6.59	7.34	2.06	7.14	5.58	6.99	7.69	6.92	3.65	10.68	4.11	5.56	3.31	8.14	3.7	2.99	5.15	4.55	4.57	5.23	4.42	2.68	6.21	1.5	4.35	0.97	7.53	5.93	5.88	3.91	5.67	5.79
chr11:62841681:62841682:-	protein_coding	WDR74	4.76	4.59	4.82	5.32	1.72	1.54	7.79	6.94	7.76	1.89	2.97	4.08	6.59	7.34	2.06	7.14	5.58	6.99	7.69	6.92	3.65	10.68	4.11	5.56	3.31	8.14	3.7	2.99	5.15	4.55	4.57	5.23	4.42	2.68	6.21	1.5	4.35	0.97	7.53	5.93	5.88	3.91	5.67	5.79
chr19:46601388:46601389:+	protein_coding	CALM3	12.62	5.45	8.14	6.25	5	8.11	7.21	7.08	12.5	8.96	5.15	5.75	5	4.69	8.33	12.08	7.91	9.87	6.4	8.27	7.56	15.32	9.23	11.64	10.29	3.74	9.6	7.25	8.33	6.16	9.93	13.24	10.46	9.92	11.18	8.18	7.79	8.66	10.32	11.29	7.59	8.39	11.02	9.71
chr11:117203046:117203047:+	protein_coding	TAGLN	4.67	0.7	2.52	3.16	3.88	2.12	5.88	1.17	4.64	1.54	2.75	2.59	2.16	1.2	3.25	5.13	4.76	3.43	2.76	2.08	2.7	3.18	0.63	1.92	1.61	0.79	2.16	2.09	3.75	1.99	1.53	4.43	1.43	2.31	1.37	2.78	3.52	5.84	4.08	4.47	4.17	3.36	4.96	5.45
chr2:189007917:189007918:+	protein_coding	COL3A1	5.73	4.35	2.41	5.13	1.75	1.62	2.04	2.99	3.72	0	2.84	6.93	1.12	2.09	1.54	4.38	2.63	3.28	1.67	1.95	3.5	3.28	1.92	2.51	3.98	2.78	6.08	3.11	2.13	2.86	2.75	2.98	4.6	2.38	4.6	3.47	4.74	4.2	4.69	6.36	7.95	2.42	2.74	4.71
chr14:20343164:20343165:-	ribozyme	RPPH1	6.82	3.36	4.96	4.11	2.53	6.51	6.67	3.21	4.07	1.72	4.14	5.62	4.6	4.55	2.83	1.02	4.42	5.33	4.24	3.31	3.85	4.67	7.59	2.88	3.39	5.83	3.74	1.67	3.54	4.67	5.7	4.32	2.33	2.65	5.14	3.7	4.04	1.57	5.3	8.42	2.14	5.16	5.83	4.98
chr14:20343164:20343165:-	antisense	AL355075.4	6.82	3.36	4.96	4.11	2.53	6.51	6.67	3.21	4.07	1.72	4.14	5.62	4.6	4.55	2.83	1.02	4.42	5.33	4.24	3.31	3.85	4.67	7.59	2.88	3.39	5.83	3.74	1.67	3.54	4.67	5.7	4.32	2.33	2.65	5.14	3.7	4.04	1.57	5.3	8.42	2.14	5.16	5.83	4.98
chr3:128060613:128060614:+	protein_coding	SEC61A1	5.62	6.5	3.19	4.71	0	1.09	4.21	1.08	7.63	1.96	1.68	2.22	4.41	6.2	1.87	4.21	5.56	4.88	7.75	4.62	4.35	3.57	2.21	7.02	5.8	4.85	3.12	4.73	5.19	6.14	4.6	4.84	4.12	2.46	4.85	3.64	3.94	3.54	5.04	1.5	6.34	6.25	6.78	4.88
chr2:189005406:189005407:+	protein_coding	COL3A1	3.33	4.55	4.49	3.88	4.5	6.1	4.2	4.73	9.33	1.56	5.23	2.06	3.53	2.22	2.31	6.64	6.49	6.75	6.79	5.19	3.88	4.6	4.76	4.09	4.17	4	1.94	4.17	3.39	4.24	4.46	6.5	5.06	4.69	5.23	1.6	2.94	2.29	5.52	4.79	1.89	4.86	9.89	5.18
chr13:113863994:113863995:-	protein_coding	GAS6	5.95	2.2	3.3	1.39	0	4.82	1.33	1.22	3.39	3.57	4.17	1.45	2.83	1.05	1.08	6.5	2.61	4.08	4.9	3.7	4.35	6.6	2.15	4.12	1.12	2.99	2.47	2.73	3.54	17.47	13.19	13.48	14.47	19.05	16.34	19.08	19.74	22.45	11.04	16.75	17.99	19.54	16.03	16.13
chr17:50197225:50197226:-	protein_coding	COL1A1	5.56	3.24	4.14	6.43	2.48	3.9	4.93	3.52	4.64	6.82	6.15	7.87	3.5	4.81	6.1	5.11	5.53	4.12	6.32	3.24	3.64	4.4	2.58	6.01	3.85	7.07	4.29	5.78	1.37	5.06	2.56	4.86	6.91	3.11	5.97	4.61	7.03	6.47	5.18	5.18	7.38	4.76	3.77	4.57
chr1:28508677:28508678:+	protein_coding	RCC1	4.04	4.95	4.96	2.01	5.41	3.55	2.86	7.58	5.5	2.7	6.52	3.75	5.17	2.99	3.81	1.11	5.45	7.14	6.61	3.3	4.24	1.12	5.14	2.86	5.93	4.49	2.13	6.14	4.69	5.3	2.01	5.51	3.54	1.82	7.38	4.49	5.24	0	8.56	4.92	3.96	2.76	4.95	4.38
chr1:28508677:28508678:+	processed_transcript	SNHG3	4.04	4.95	4.96	2.01	5.41	3.55	2.86	7.58	5.5	2.7	6.52	3.75	5.17	2.99	3.81	1.11	5.45	7.14	6.61	3.3	4.24	1.12	5.14	2.86	5.93	4.49	2.13	6.14	4.69	5.3	2.01	5.51	3.54	1.82	7.38	4.49	5.24	0	8.56	4.92	3.96	2.76	4.95	4.38
chr1:28508677:28508678:+	snoRNA	SNORA73B	4.04	4.95	4.96	2.01	5.41	3.55	2.86	7.58	5.5	2.7	6.52	3.75	5.17	2.99	3.81	1.11	5.45	7.14	6.61	3.3	4.24	1.12	5.14	2.86	5.93	4.49	2.13	6.14	4.69	5.3	2.01	5.51	3.54	1.82	7.38	4.49	5.24	0	8.56	4.92	3.96	2.76	4.95	4.38
chr15:39589887:39589888:+	protein_coding	THBS1	3.03	2.47	5.26	5.36	3.45	3.1	4.72	0	1.33	2.13	5.91	4.12	3.39	3.05	1.89	2.82	3.09	0	3.7	0.8	5.08	2.97	5.03	2.61	3.2	0	2.86	0.74	3.54	2.2	3.57	3.97	1.24	1.23	3.09	1.94	2.08	3.42	2.26	5.78	4.65	3.51	4.44	4.02
chr15:39589887:39589888:+	protein_coding	FSIP1	3.03	2.47	5.26	5.36	3.45	3.1	4.72	0	1.33	2.13	5.91	4.12	3.39	3.05	1.89	2.82	3.09	0	3.7	0.8	5.08	2.97	5.03	2.61	3.2	0	2.86	0.74	3.54	2.2	3.57	3.97	1.24	1.23	3.09	1.94	2.08	3.42	2.26	5.78	4.65	3.51	4.44	4.02
chr13:113864037:113864038:-	protein_coding	GAS6	5.38	5.38	6.25	2.33	4.82	3.19	3.53	2.35	5	7.58	2.06	2.27	6.19	6.93	6.52	11.01	6.93	5.77	3.33	7.02	3.16	5.05	2.27	1.71	4.9	3.03	6.6	5.17	4.76	3.54	5.56	3.1	4.55	1.74	6.73	5.88	7.63	1.71	7.3	7.45	6.06	2.88	3.2	3.92
chr3:129397322:129397323:-	transcribed_unprocessed_pseudogene	RPL32P3	2.5	3.27	5.81	5.93	6.8	4.61	8.7	3.59	7.41	4.71	4.64	2.83	5.95	3.87	4.69	3.73	4.82	5.23	7.75	3.68	2.92	4.44	6.01	9.29	4.67	4.05	2.48	6.88	6.13	3.75	7.3	4.92	4.55	1.99	7.91	4.48	5.19	4.24	6.81	4.35	4.71	3.61	4.22	7.61
chr3:129397322:129397323:-	snoRNA	SNORA7B	2.5	3.27	5.81	5.93	6.8	4.61	8.7	3.59	7.41	4.71	4.64	2.83	5.95	3.87	4.69	3.73	4.82	5.23	7.75	3.68	2.92	4.44	6.01	9.29	4.67	4.05	2.48	6.88	6.13	3.75	7.3	4.92	4.55	1.99	7.91	4.48	5.19	4.24	6.81	4.35	4.71	3.61	4.22	7.61
chr11:75400741:75400742:+	protein_coding	RPS3	0	0.87	0.91	0	1.1	1.65	3	0	0	0	2.34	1.27	0.81	0	2.73	4.13	1.47	0	2.36	1.65	0	2.68	1.64	1.54	4.72	0	2.59	1.74	3.77	1.68	2.86	4.55	5.63	2.5	1.23	2.75	3.68	4.84	3.61	4.85	3.75	3.85	4.29	3.82
chr15:45201220:45201221:+	tRNA	chr15.trna1-HisGTG	4.12	2.67	2.33	4.9	1.49	3.19	5.26	1.43	5.48	2.7	3.73	3.03	4.22	4.24	2.9	3.26	5.88	2.08	4.55	1.22	3.23	6.15	3.39	3.12	5	5.99	6.11	3.33	4.19	27.16	27.88	32.97	25.3	32.05	27.91	20	21.62	20.63	21.21	35.29	40.28	37.96	38.17	36.59
chr2:36355970:36355971:+	protein_coding	CRIM1	31.25	35.48	16.05	17.72	23.68	17.72	25.23	25.58	32.86	21.51	32.26	15.12	24.21	26.81	22.22	37.07	23.08	31.37	28.74	35.42	27.78	36.36	35.64	32.8	32.33	20	26	23.53	25.24	24.69	27.45	19.35	26.52	36.71	32.38	30.91	29.2	26.98	29.17	30.56	24.39	32.41	22.83	36.07
chr7:5593504:5593505:+	protein_coding	FSCN1	4.4	2.75	3.37	5.56	1.33	0	2.22	2.02	3.76	2.53	6.67	4.71	3.74	1.67	0	4.76	4.8	2.59	4.46	3.97	2.63	5.51	3.25	1.75	7.38	2.22	2.7	3.08	2.92	1.63	2.05	2.99	4.4	5.3	4.35	1.55	3.23	3.03	4.73	6.88	1.52	5.52	3.74	5.26
chr2:188990110:188990111:+	protein_coding	COL3A1	5.93	9.32	6	6.85	1.14	4.32	5.19	8.97	6.11	4.55	5.95	5.48	7.95	5.33	5.11	6.25	6.32	5.03	5.62	7.75	7.3	4.29	5.23	7.53	6.62	5.15	7.02	5.33	3.23	4.65	7.1	2.38	6.38	2.88	5.65	6.19	7.27	4.46	4.19	6.33	3.87	2.07	7.77	6.71
chr2:36355971:36355972:+	protein_coding	CRIM1	34.62	38.79	23.38	19.74	27.03	24.68	20.95	28.4	31.11	23.91	30	24.39	27.17	29.63	30.68	29.73	35.35	27.27	32.93	35.87	31.82	37.07	35.05	27.27	33.33	24.64	27.55	25.89	29.41	29.49	34.38	22.22	31.78	36.99	38.83	25	37.04	29.75	35.96	37.74	34.45	34.06	27.47	35.04
chr5:181241622:181241623:-	protein_coding	RACK1	9.43	8.33	4.94	6.1	1.96	5.74	6.45	4.12	8.9	0	5.26	2.04	5.77	7.69	4.17	6.06	2.11	4.76	6.72	3.42	5.1	3.19	5.88	5.6	5.56	3.61	4.72	4.35	4.03	5.22	5.98	5.13	1.77	1.79	6.85	5.32	6.9	4.81	7.91	5.73	5.38	5.93	9.01	6
chr2:238848586:238848587:+	protein_coding	TWIST2	3.75	4.21	1.3	2.27	0	3.41	1.23	5.06	3.25	2	3.97	5.33	3.31	1.77	1.79	4.76	8.11	6.78	3.92	5.61	2.06	3.06	0	5.56	4.35	1.11	3.09	2.97	1.72	5	1.68	5.22	6.76	1.85	2.88	0.91	3.42	3.7	3.7	5.96	3.73	5.07	3.67	6.12
chr1:1355633:1355634:-	protein_coding	MXRA8	1.01	0	0	2.47	0	5.26	3.33	1.64	3.73	1.32	1.96	2.82	0	2.97	2.63	1.52	4.17	2.84	2.5	2.48	3.57	2.68	0	1.4	2.63	1.18	2.8	3.54	1.77	0.73	2.68	2.88	4.55	1.19	5.07	3.47	5	2.82	2.55	4.41	2.19	5.15	4.72	3.45
chr7:94424423:94424424:+	protein_coding	COL1A2	5.61	4.93	5.6	2.92	2.6	6.62	8.8	3.36	6.82	1.54	3.47	2.41	4.39	2.36	3.7	6.38	5.74	6.63	6.57	7.19	1.49	9.17	6.98	4.96	3.82	2.35	1.77	4.69	4.26	6.19	3.19	5.93	6.11	3.42	4.12	3.64	4.95	3.73	4.39	5.88	4.76	4.44	6.25	6.38
chr11:117203100:117203101:+	protein_coding	TAGLN	7.14	2.65	2.63	7.09	4.6	6.99	2.68	3.68	6.47	1.82	0.61	5.75	2.99	5.04	3.48	6.29	7.14	3.68	5.26	3.7	4.48	4.03	3.76	6.47	1.87	0	5.31	3.01	2.36	2.5	3.68	4.23	5.15	4.62	7.89	0.94	2.22	3.01	2.17	6.4	3.25	4.41	7.27	5.04
chr7:5529600:5529601:-	protein_coding	ACTB	2.06	2.08	4.8	3.48	5	2.21	5.17	2.5	3.36	1.96	6.63	5.22	4.29	5.52	4.95	5.51	2.94	7.44	5.98	5.75	4.9	2.15	7.09	7.03	3.96	2.11	5	2.86	4.55	3.85	4.72	3.5	5.19	4.12	4.23	2.56	2.66	0.97	3.3	5.13	5.5	2.44	3.33	3.73
chr11:75566600:75566601:+	protein_coding	SERPINH1	5.62	2.68	1.06	6.45	8.7	5.98	5.56	4.24	5.26	0	1.15	5	6.73	5.81	3.08	5.77	3.36	3.97	5.26	2.52	7.03	5.33	6.59	3.33	4.55	6.52	3.9	4.4	3.39	3.57	1.57	7.35	4.57	4.96	8.38	4.51	6.98	2.22	7.07	4.9	4.59	2.92	3.85	5.97
chr7:94395034:94395035:+	antisense	AC002074.1	1.55	1.82	1.36	2.7	1.14	3.12	2.27	1.72	3.77	0	1.64	4.3	5.17	1.5	0.93	4.29	3.4	2.52	4.44	1.82	0.85	2.56	1.82	3.25	4.67	1.14	1.92	1.4	0	4.93	2.22	3.1	0.77	0.74	5.56	1.8	2.65	0.86	2.94	2	5.17	4.24	2.56	5.43
chr7:94395034:94395035:+	protein_coding	COL1A2	1.55	1.82	1.36	2.7	1.14	3.12	2.27	1.72	3.77	0	1.64	4.3	5.17	1.5	0.93	4.29	3.4	2.52	4.44	1.82	0.85	2.56	1.82	3.25	4.67	1.14	1.92	1.4	0	4.93	2.22	3.1	0.77	0.74	5.56	1.8	2.65	0.86	2.94	2	5.17	4.24	2.56	5.43
chr5:122077903:122077904:-	protein_coding	LOX	1.14	10.69	3.3	2.38	2.38	2.65	4.65	4.67	3.74	0.93	7.38	4.17	0	5.51	3.12	5.2	6.59	3.15	7.29	4.5	3	6.06	5.92	4.03	5.22	1.45	1.83	4.31	5.41	3.9	7.41	2.8	3.95	1.22	6.21	3.1	6.11	5.31	2.04	4.92	4.76	4.55	3.49	7.32
chrX:154364660:154364661:-	protein_coding	FLNA	0	4.3	0	0	0	2.13	2.2	0	3.19	0	0	1.59	2.22	1.1	0	3.45	7.48	1.79	1.98	0.8	0	1.23	6.93	3.41	2.08	0	4.27	0.86	0.86	4.26	2	0.93	4.26	3.06	1.8	1.06	1.59	1.16	3.91	4.32	1.82	3.76	4.3	3.73
chr19:12940331:12940332:+	protein_coding	CALR	2.5	2.13	2.38	1.23	0	4.81	5	3.57	1	0	1.89	0	5.71	3.92	0	4.72	1.01	2.56	2.44	2	5.15	0	3.51	1.52	2.61	2.08	1.71	6.31	3.23	1.03	4.31	2.08	4.72	2.83	3.47	1.22	3.21	3.54	3.31	8.28	3.25	4.2	4.65	7.91
chr5:136046404:136046405:+	protein_coding	TGFBI	4	7.63	4.35	6.45	2.02	5.67	6.78	4.55	5.92	4.35	4.35	3.53	6.99	7.46	2.61	6.06	2.78	6.02	4.07	5.56	4.72	7.08	3.82	5.63	2.73	3.95	0	4.92	5.71	5.13	3.7	7.84	2.53	5.69	7.18	1.87	6.03	7.63	5.08	7.19	6.92	8.63	5.83	8.45
chr10:17229871:17229872:+	protein_coding	VIM	1.37	0	2.33	1.16	1.43	2.65	6.19	3.81	3.97	1.79	4	0	1.64	3.57	2.63	2.96	5.05	4.24	1.85	2.86	0.89	3.57	0.81	7.46	1.82	3.37	2.88	3.96	6.06	4.81	2.96	3.85	1.5	4.72	2.47	5.88	4.69	4.81	3.9	2.7	4.03	4.9	0.88	4.83
chr10:17229871:17229872:+	antisense	VIM-AS1	1.37	0	2.33	1.16	1.43	2.65	6.19	3.81	3.97	1.79	4	0	1.64	3.57	2.63	2.96	5.05	4.24	1.85	2.86	0.89	3.57	0.81	7.46	1.82	3.37	2.88	3.96	6.06	4.81	2.96	3.85	1.5	4.72	2.47	5.88	4.69	4.81	3.9	2.7	4.03	4.9	0.88	4.83
chr15:39588643:39588644:+	protein_coding	THBS1	2.38	5.84	5.21	3	4.94	3.7	5.83	2.7	7.14	2.22	10.14	7.06	3.57	2.8	3.33	7.1	5.62	6.35	3.6	3.85	2.2	4.3	4.27	2.33	4.92	3.8	3.03	4.2	7.02	1.11	3.39	3.48	7.27	1.37	3.1	2.97	4.79	1.68	2.21	9.79	3.64	5.67	5.94	6.3
chr15:39588643:39588644:+	antisense	AC037198.2	2.38	5.84	5.21	3	4.94	3.7	5.83	2.7	7.14	2.22	10.14	7.06	3.57	2.8	3.33	7.1	5.62	6.35	3.6	3.85	2.2	4.3	4.27	2.33	4.92	3.8	3.03	4.2	7.02	1.11	3.39	3.48	7.27	1.37	3.1	2.97	4.79	1.68	2.21	9.79	3.64	5.67	5.94	6.3
chr15:39588643:39588644:+	protein_coding	FSIP1	2.38	5.84	5.21	3	4.94	3.7	5.83	2.7	7.14	2.22	10.14	7.06	3.57	2.8	3.33	7.1	5.62	6.35	3.6	3.85	2.2	4.3	4.27	2.33	4.92	3.8	3.03	4.2	7.02	1.11	3.39	3.48	7.27	1.37	3.1	2.97	4.79	1.68	2.21	9.79	3.64	5.67	5.94	6.3
chr21:18858149:18858150:+	processed_pseudogene	PPIAP22	10.47	5.52	8.33	3.16	6.67	9	7.37	3.7	10.42	4.92	3.08	4.76	7.69	9.01	10.58	10.07	9.28	6.77	6.03	10.48	5.5	5.56	8.87	10.95	9	2.53	10.53	8.04	7.55	7.07	11.97	4.48	9.68	10.42	8.33	4.55	4.85	6.67	8.92	10.77	11.3	8.94	8.16	5.6
chr19:12940362:12940363:+	protein_coding	CALR	0	1.01	3.37	0	3.23	0.96	4.44	1.19	2.78	2.08	2.04	1.41	2.59	0.99	3.53	2.7	3	4.59	4.96	2.11	2.3	1.9	2.68	2.78	1.75	2.74	3.6	1.9	2.04	4.63	2.46	3.06	1.82	0.93	5.97	3.23	1.4	0.88	1.24	3.47	3.39	4.13	1.09	3.57
chr2:189008063:189008064:+	protein_coding	COL3A1	5.22	4.2	3.23	2.91	6.06	3.65	7.96	4.92	7.93	8	2.42	2.6	4.93	9.66	1.87	4.32	6.14	3.33	6.36	0.8	5.79	6.99	6.45	9.03	5.74	3.53	3.54	4.85	1.06	3.28	3.75	0.91	2.21	5	5.26	0.87	4.03	2.02	4.69	1.57	4.11	1.6	3.42	7.64
chr21:8400449:8400450:+	lincRNA	FP236383.1	46.77	49.28	35.37	40.62	56.34	46.88	37.5	44.26	44.98	50	43.61	55.56	37.23	43.14	50.36	47.5	52.22	46.05	40.79	46.36	43.48	36.36	46.3	38.94	49.53	45.45	54.55	39.78	44.7	44.26	43.1	41.3	42.22	39.68	43.26	47.3	53.19	43.02	38.52	44.8	38.24	44.57	45	38.37
chr9:35689775:35689776:-	protein_coding	TPM2	4.05	2.5	3.85	10.13	1.82	7.59	5.26	4.94	4.55	0	3.61	3.77	5.62	4.23	1.32	5.48	5.77	2.94	5.56	2.3	4.12	6.02	5.56	3.51	3.09	1.89	1.45	2.44	5	0.98	2.5	8.55	1.98	3.09	2.68	1.15	4.81	1.98	4.96	3.12	4.5	3.77	3.88	8.96
chr7:94410276:94410277:+	protein_coding	COL1A2	10.34	5.11	6.72	8.59	9.64	9.62	9.09	9.09	7.14	3.92	7.69	5.56	5.31	6.42	6.67	8.18	11.36	9.09	11.68	6.25	6.2	7.46	8.33	8	4.76	9.46	6.9	7.62	5.13	8.06	4.17	8.27	8.81	7.8	8.6	10.32	6.88	8.46	6.43	12.61	4.5	9.09	8.14	8.33
chr2:188990356:188990357:+	protein_coding	COL3A1	5.07	3.68	5.59	4.49	3.61	5.03	4.23	5.69	5.07	8.47	5.92	4.35	5.66	3.7	5.97	5.34	3.33	3.53	6.11	8.07	3.17	2.68	6.33	4.46	6.08	2.11	7.21	4.11	3.03	1.94	3.36	4.96	5.56	5.1	8.39	4.9	4.44	5.36	3.14	7.97	4.03	2.86	5.26	6.52
chr22:43159318:43159319:+	protein_coding	TSPO	2.08	1.04	1.11	2.13	0	3.01	3.3	1.92	5.21	0	4.69	1.52	6.2	4.63	1.16	3.3	2.86	1.04	4.35	1.47	3.08	2.44	4.42	1.19	1.2	1.12	1.83	3.28	2.91	5.21	0.86	4.59	0	0	3.37	1.43	3.73	0	3.51	6.21	4.3	2.63	1.23	2.88
chr12:106239470:106239471:-	protein_coding	CKAP4	1.67	1.18	2.63	1.25	0	5.43	0	3.16	4.76	0	0	1.45	3.12	1.79	2.44	4.85	1.8	2.68	5.32	5.95	2.15	2.2	1.98	2.65	3.12	1.33	1	0	3.41	22.45	18.1	19.51	19.55	17.78	19.72	17.17	24.38	16.04	25.16	19.4	13.68	19.01	16.35	17.5
chr12:124913012:124913013:-	protein_coding	UBC	3.6	3.43	3.16	2.84	0	6.64	6.34	3.76	6.93	2.44	1.85	4.84	4.42	4.67	1.47	6.78	4.9	5.52	4.83	3.68	4.39	1.89	3.17	3.1	5.37	0	3.49	4.17	2.04	3.12	3.24	2.84	2.69	4.92	4.49	4.94	3.85	5.15	4.62	8.46	5.43	1.64	3.45	1.96
chr2:189008091:189008092:+	protein_coding	COL3A1	0.88	0	0.87	0.97	0	1.33	0.97	0.79	3.05	1.47	1.6	1.45	2.1	0	0	3.18	0.94	1.71	2.56	1.47	2.29	1.47	4.62	2.55	0	1.32	2	0	3.16	0.96	0.62	1.92	0	0.9	2.1	1.98	0.78	1.06	2.4	4.17	3.15	2.61	2.88	3.15
chr9:35685468:35685469:-	protein_coding	TPM2	3.51	4.35	1.59	2.82	4.17	3.75	2.99	2.35	1.12	2.44	6.76	0	2.38	2.5	4.11	4.65	6.85	5.32	2.86	1.54	5.26	1.2	3.8	6.38	2.56	2.7	1.3	6.25	5.88	3.33	2.22	2.3	1.12	2.63	5.1	4.55	3.67	2.63	6.52	4.05	3.8	3.7	4.6	6.14
chr17:50190085:50190086:-	protein_coding	COL1A1	12.24	7.41	4.26	10	8.22	7.84	13.68	10.53	11.56	8.06	5.48	9.46	10	6.33	9.84	11.54	12	6.02	9.93	9.09	10	7.06	7.97	8.7	6.14	1.45	7.23	11.82	13.86	5.66	5.75	7.38	6.94	3.94	8.11	5.94	16.87	6.45	10.81	8.77	10.87	10.16	8.22	4.35
chr7:99388083:99388084:+	protein_coding	AC004922.1	1.43	4.17	4.94	3.85	0	1.1	3.45	1.22	2.25	0	2.41	1.82	3.75	2.08	2.25	1.06	6.06	5.17	4.71	3.23	2.53	3.09	4.08	3.96	6.12	1.14	1.14	2.91	7.41	1.16	2.06	4.9	2.42	3.37	3.05	4.35	6.43	1.1	1.68	5.71	4.85	4.21	5.32	4.27
chr7:99388083:99388084:+	protein_coding	ARPC1B	1.43	4.17	4.94	3.85	0	1.1	3.45	1.22	2.25	0	2.41	1.82	3.75	2.08	2.25	1.06	6.06	5.17	4.71	3.23	2.53	3.09	4.08	3.96	6.12	1.14	1.14	2.91	7.41	1.16	2.06	4.9	2.42	3.37	3.05	4.35	6.43	1.1	1.68	5.71	4.85	4.21	5.32	4.27
chr9:35685466:35685467:-	protein_coding	TPM2	1.85	4.35	4.92	0	8.89	5.13	0	7.23	5.81	0	4.23	2.17	1.25	1.28	2.82	3.57	4.96	3.3	8.82	7.94	2.74	2.47	6.41	4.6	1.35	1.35	2.74	5.33	4.94	2.25	8.99	6.02	5.81	4	7	5.95	4.76	0	5.34	4.79	5.41	3.75	3.49	8.04
chr11:119420294:119420295:-	protein_coding	THY1	1.61	1.33	2.78	1.61	2.13	4.4	2.94	1.49	2.5	2.33	3.95	3.45	1.3	2.82	5.06	2.33	3.33	5.56	2.82	2.86	3.75	4.88	1.39	4.88	3.49	0	1.28	2.2	7.32	0	3.7	1.08	6	2.97	1.15	0	0	2.47	7.14	5.05	4.08	4.04	2.88	7.84
chr11:119420294:119420295:-	antisense	USP2-AS1	1.61	1.33	2.78	1.61	2.13	4.4	2.94	1.49	2.5	2.33	3.95	3.45	1.3	2.82	5.06	2.33	3.33	5.56	2.82	2.86	3.75	4.88	1.39	4.88	3.49	0	1.28	2.2	7.32	0	3.7	1.08	6	2.97	1.15	0	0	2.47	7.14	5.05	4.08	4.04	2.88	7.84
chr21:46112442:46112443:+	protein_coding	COL6A2	0	2.22	1.14	2.27	0	3.49	1.27	2.3	1.11	0	2.91	3.45	3.57	0	4.76	2	0	0	2.75	1.25	4.29	1.39	5.45	0	2.94	0	0	2.13	0	7.78	11.3	11.34	10.84	6.19	6.8	8.47	14.29	6.1	13.14	7.14	11.69	11.01	7.69	11.72
chr21:46125950:46125951:+	protein_coding	COL6A2	0	3.16	2.3	3.92	2.94	3.06	1.22	2.11	3.64	3.7	0	3.45	4.08	2.7	0	0.89	2.08	2.88	2	0.97	0	2.27	1.02	0	3.75	4.84	1.23	0.99	2.47	1.11	6.08	1.89	1.67	2.35	3.42	1.08	2.1	1.28	2.88	5.41	2.83	4.85	5.26	3.85
chr7:94395013:94395014:+	antisense	AC002074.1	3.88	4.96	1.83	3.4	4.41	4.4	1.8	4.48	1.8	0	3.73	1.61	1.48	4.67	0	1.75	3.09	1.77	2.7	2.44	1.14	1.16	3.03	2.78	3.61	3.33	1.39	1.92	6.59	1.05	3.76	0.99	1.05	2.06	1.46	2.74	3.42	0	0.49	2.63	4.49	0	2.99	6.29
chr7:94395013:94395014:+	protein_coding	COL1A2	3.88	4.96	1.83	3.4	4.41	4.4	1.8	4.48	1.8	0	3.73	1.61	1.48	4.67	0	1.75	3.09	1.77	2.7	2.44	1.14	1.16	3.03	2.78	3.61	3.33	1.39	1.92	6.59	1.05	3.76	0.99	1.05	2.06	1.46	2.74	3.42	0	0.49	2.63	4.49	0	2.99	6.29
chr1:114536562:114536563:+	processed_pseudogene	PKMP1	2.44	2.33	0	3.8	0	3.06	2.38	2.15	8.25	1.82	1.25	3.28	6.06	2.2	2.44	3	4.55	3.23	2.25	4.08	4.17	3.61	4.46	4.21	3.3	5.8	1.33	3.06	7.92	4.88	4.26	4.95	2.97	2.86	3.28	5.88	2.48	5.71	3.82	5.84	8.16	3.85	3.06	4.39
chr6:27902981:27902982:-	tRNA	chr6.trna133-GlyGCC	59.7	59.26	62	58.46	62.5	69.23	63.79	65.22	64.44	57.14	45.33	56.52	54.55	52.24	42.67	64.81	60	63.83	66.67	51.79	55.93	59.26	63.16	58.21	73.17	47.95	46.48	55	48.65	54.69	48.65	50.68	55.74	51.52	63.38	55.56	69.35	54.93	60	34.17	32.61	37.23	37.5	40.2
chr9:86422942:86422943:-	snRNA	RNU2-36P	7.41	3.39	13.24	9.8	5.45	6.93	8.82	7.35	11.63	0	6.1	3.92	6.25	3.08	2.04	7.53	4.17	11.19	10.31	5.21	6.25	4.88	12.9	8.82	11.49	5.97	2.38	8.99	4.65	3.19	6.09	6.87	6.38	4.71	6.67	12.66	13.75	5.06	6.25	5.6	8.11	6	6.74	8.08
chr19:3977915:3977916:-	protein_coding	EEF2	1.61	1.59	1.43	3.37	0	2.86	0	0	2.5	3.57	2.13	0	1.11	4.29	4.29	2.78	3.61	1.19	1.37	2.6	1.41	0	3.95	0	2.9	0	0	4.21	0	1.3	1.05	1.28	0	0	5.32	0	2.31	3.37	1.83	4.39	3.66	2	8.33	2.61
chr14:49853868:49853869:-	misc_RNA	RN7SL3	5.17	6.35	2.74	6.25	2.78	4.65	5.33	2.74	3.23	4.17	7.32	2.33	3.26	5.97	3.92	5.56	4.94	6.25	5.41	7.58	6.35	7.79	4.44	4.3	1.41	7.84	3.7	1.3	4.23	3.85	3.57	6.02	5.36	7.35	7.32	4.84	2.83	2.6	4.69	8.53	5	6.02	0	4.67
chr2:188994793:188994794:+	protein_coding	COL3A1	0	2.5	2.63	2.56	0	3.42	3.19	4.88	3.57	1.82	1.37	0	4.92	0.8	3.09	4.72	4.38	5.8	2.15	0.89	4.85	2.22	6.25	2.42	1.04	1.33	1.28	1.98	1.47	1.18	0.86	1.82	5.5	7.23	1.61	2.47	3.94	1.19	3.1	4.85	3.19	2.65	3.12	2.7
chr8:143929740:143929741:-	protein_coding	PLEC	0	3.95	0	1.85	0	0	3.33	0	2.63	0	0	0	2.99	2.35	0	2.02	1.41	1.27	2.78	1.2	1.67	0	4.29	3.08	0	7.69	1.61	1.18	2.6	4.41	4.88	1.33	0	0	6.98	2.7	3.33	1.41	7.41	5.04	3.53	2.61	2.78	4.35
chr7:2375427:2375428:+	protein_coding	EIF3B	1.54	2.38	0	0	0	2.63	1.27	2.78	3.03	0	6.06	1.92	2.6	5	2.5	4.5	3.57	2.38	1.35	5.19	1.23	2.41	4.17	2.11	1.15	1.59	2.44	1.37	3.75	1.27	4.55	0	2.73	1.19	6	3.33	1.79	1.37	2.75	6.2	1.01	3.12	2.6	5.56
chr19:3977917:3977918:-	protein_coding	EEF2	1.72	1.69	0	4.82	3.92	4.48	0	0	1.3	0	3.26	0	4.44	3.03	4.55	1.49	1.25	1.33	4.41	1.45	4.29	2.04	2.74	0	1.54	1.52	4.55	0	0	1.41	6.67	2.7	1.27	0	5.81	4.84	2.54	4.82	0.98	4.5	2.56	4.26	1.49	4.39
chr22:42615326:42615327:+	snRNA	RNU12	5.88	9.46	3.7	7.25	6.38	7.89	7.79	7.14	5.62	9.3	3.53	1.92	6.25	8.86	4.76	6.74	3.41	10.59	8.97	8.05	5.21	4.05	4	4.05	4.05	5.08	6.41	8.42	3.41	7.23	2.97	3.77	4.4	6.67	10.1	9.3	5.98	1.39	6.67	11.28	4.17	5.26	6.52	10.84
chr22:42615326:42615327:+	lincRNA	Z93241.1	5.88	9.46	3.7	7.25	6.38	7.89	7.79	7.14	5.62	9.3	3.53	1.92	6.25	8.86	4.76	6.74	3.41	10.59	8.97	8.05	5.21	4.05	4	4.05	4.05	5.08	6.41	8.42	3.41	7.23	2.97	3.77	4.4	6.67	10.1	9.3	5.98	1.39	6.67	11.28	4.17	5.26	6.52	10.84
chr17:81869568:81869569:-	protein_coding	ARHGDIA	0	1.3	0	5.17	0	6.06	2.86	7.35	2.91	0	2.86	1.59	4.48	0	4.23	4.42	2.6	6.67	4.6	0	2.41	0	2.5	2.38	2.25	1.41	2.27	2.56	1.98	1.32	0	2.33	4.81	1.35	3.12	0	2.78	2.94	5.49	5.32	3.09	4.44	4.29	2.04
chr5:122077879:122077880:-	protein_coding	LOX	12.5	10.75	3.57	6.12	3.23	7.5	7.78	9.09	13.33	8.7	3.61	12.9	6.94	6.98	7.69	18.03	14.04	14.63	3.39	11.84	7.04	11.84	18.1	7.45	10.47	9.62	6.25	4.94	8.14	7.55	10.09	8.7	7.89	7.14	13	8.54	14.56	7.23	9.8	10	12.79	6.14	9.62	6.17
chr17:81869795:81869796:-	protein_coding	ARHGDIA	1.67	6.32	1.59	0	2.44	4	1.41	1.45	5.62	2.56	4	0	4.84	6.49	1.54	4.95	3.09	5.66	4.88	3.26	6.41	4.11	1.22	2.97	2.53	4.23	0	1.18	3.88	2.47	2.56	3.8	5	1.32	1.15	2.63	4.44	1.35	5.75	1.87	2.3	5.32	3.66	3.06
chr15:39582234:39582235:+	protein_coding	THBS1	3.77	2.33	0	4.26	5	1.56	1.54	0	2.86	0	1.15	1.92	0.96	2.7	1.43	6.25	1.33	2.56	3.23	2.99	0	1.61	1.08	1.19	4.65	2.13	0	2.13	3.12	0	1.23	3.33	6.52	3.33	6.67	5.41	6.25	4.35	9.82	2	1.09	5.66	6	3.67
chr15:39582375:39582376:+	protein_coding	THBS1	0	3.33	3.08	2.74	4.65	1.3	0	5.13	3.95	0	0.95	0	0.98	4.12	1.32	4.4	5.63	1.28	1.39	2.53	1.41	2.94	2.11	4.35	1.22	4.76	0	1.23	6.41	2.9	3.16	0	1.96	0	7.55	8.77	2.9	2.44	4.13	6.73	4.04	1.85	4.23	3.7
chr15:39582244:39582245:+	protein_coding	THBS1	0	1.27	3.77	2.17	2.78	6.06	1.61	3.33	4.72	0	1.25	3.85	0	0	1.54	4.3	2.9	5.33	0	0	5	0	3.57	2.6	1.2	0	3.33	1.19	2.35	0	2.7	3.39	1.12	1.85	4.17	1.54	3.7	1.45	0.98	7.53	2.33	2.86	2	3
chr15:80884260:80884261:+	protein_coding	CEMIP	0	1.41	1.92	0	0	1.89	1.67	3.7	1.67	0	0	0	0	1.39	3.12	4.26	0	1.41	0	0	3.45	0	1.37	1.35	1.32	0	0	1.28	1.37	2.82	1.14	0	2.3	0	1.11	1.41	1.68	5.63	1.22	3.92	2.41	5.36	1.52	4.63
chr19:18569193:18569194:+	antisense	AC005253.2	0	2.67	0	4.35	2.08	1.22	2.9	0	1.1	0	0	0	1.43	1.27	2.86	7.92	1.01	1.19	1.1	1.19	2.04	1.41	2.47	0	0	1.61	0	3.95	1.06	1.11	3.37	5.68	2	1.11	5.45	0	2.44	0	3.33	4.72	4.44	2.94	2.33	3.33
chr19:18569193:18569194:+	protein_coding	KXD1	0	2.67	0	4.35	2.08	1.22	2.9	0	1.1	0	0	0	1.43	1.27	2.86	7.92	1.01	1.19	1.1	1.19	2.04	1.41	2.47	0	0	1.61	0	3.95	1.06	1.11	3.37	5.68	2	1.11	5.45	0	2.44	0	3.33	4.72	4.44	2.94	2.33	3.33
chr2:189051356:189051357:-	protein_coding	COL5A2	1.27	4.49	1.18	0	1.59	1.14	3.85	4.71	2.56	4.65	1.96	1.89	2.06	2.17	0	2.13	3.09	2.74	1.37	3.41	2.56	4	5.95	5.08	7.22	1.92	1.54	2.83	5.8	1.56	4.88	1.67	3.3	7.04	3.57	0	1.2	2.38	0.93	6.86	4.11	2.73	1.37	2.04
chr21:46132306:46132307:+	protein_coding	COL6A2	4.21	5.26	1.43	1.16	2.13	8.82	3.12	2.5	2.56	3.85	6.6	2.17	2.13	0	4.17	2.47	3.45	7.45	4	7.29	4.41	6.9	1.9	2.33	4.17	0	2.13	6.58	0	3.26	4.38	2.47	3.7	6.25	8.33	3.45	4.57	1.22	3.14	7.22	2.35	3.88	2.94	5.56
chrX:154361370:154361371:-	protein_coding	FLNA	0	1.67	0	2.56	1.92	0	2	0	7.81	2.63	1.61	0	1.33	3.33	0	2.9	0	0	0	2.99	1.89	0	1.43	1.39	3.08	1.92	0	1.43	1.45	18.92	22.83	18.6	19.8	17.91	22.78	20.51	27.69	12.16	18.75	21.05	19.23	19.19	21.79	18.52
chr2:189007886:189007887:+	protein_coding	COL3A1	6.02	9.92	8.89	8.79	6.35	7	5.33	7.62	9.02	3.7	11.01	5.17	6.93	6.03	6.67	8.78	9.52	9.35	7.77	6.02	5.06	4.72	11.11	9.71	4.17	2.9	2.47	8.16	10.13	4.17	5	8.79	5.94	7.35	8.99	2.82	4.76	6.33	5.56	4.9	3.75	4.04	3.61	7.77
chr2:215431909:215431910:-	protein_coding	FN1	1.52	2.35	1.61	4.11	0	6.06	2.86	2.63	6.19	2.78	6.86	0	4.81	2.47	9.09	6.54	2.78	2.5	6.15	0	2.7	3.28	2.63	2.53	4.23	2.27	1.92	1.37	0	1.56	4.59	5.06	4.67	0	5	3.75	2.65	2.63	6.36	4.12	5.56	1.9	2.99	7.55
chr1:156136026:156136027:+	protein_coding	LMNA	6.15	2.47	1.3	5.41	5.41	2.3	3.75	6.02	1.23	2.78	6.25	0	4.44	2.53	5.26	4.11	1.28	4.35	8.6	5.33	4.55	4	7.45	7.14	2.67	0	1.28	3.41	3.41	2.5	4.71	4.17	1.15	3.12	5.68	1.82	8.7	2.22	2.9	3.64	3.57	6.59	4	0
chr15:63042902:63042903:+	protein_coding	TPM1	5.56	5.94	3.7	4.48	4.41	11.46	2.04	6.12	6.98	7.02	5.62	3.57	5.21	5.05	6.17	5.77	2.44	3.37	6.02	5.8	6.98	5.45	3.19	5.56	4	3.03	5.48	2.5	0	7.14	1.28	1.2	3.66	7.35	5.83	3.95	4.55	1.32	3.88	9.9	3.23	7.06	1.22	4.6
chr15:73927578:73927579:+	antisense	LOXL1-AS1	13.46	12.86	13.73	10.94	14.81	13.33	7.55	18.06	10.91	15	6.06	6.9	11.32	15.25	0	10	13.79	6.25	11.69	8.22	7.35	10.71	15.12	13.73	3.7	12.24	11.11	7.46	9.33	10.13	7.53	11.36	8.43	11.43	7.04	4.76	10.61	7.04	14.71	10.13	6.35	8.22	11.9	6.82
chr15:73927578:73927579:+	protein_coding	LOXL1	13.46	12.86	13.73	10.94	14.81	13.33	7.55	18.06	10.91	15	6.06	6.9	11.32	15.25	0	10	13.79	6.25	11.69	8.22	7.35	10.71	15.12	13.73	3.7	12.24	11.11	7.46	9.33	10.13	7.53	11.36	8.43	11.43	7.04	4.76	10.61	7.04	14.71	10.13	6.35	8.22	11.9	6.82
chr19:38724528:38724529:+	protein_coding	ACTN4	6.98	1.79	0	2.13	3.12	6.25	4.76	0	4.44	0	5.17	0	4.17	0	2.56	4.3	0	9.33	6.67	3.49	4.55	2.08	3.28	1.75	4.35	0	3.45	4.76	8.33	6	1.61	0	4.82	4.84	5.43	5.36	4.76	2.27	2.9	9.68	2.78	3.96	1.67	5.33
chr17:440537:440538:-	protein_coding	RFLNB	2.53	1.3	4.05	1.35	0	6.67	5.26	7.46	2.11	5.36	3.53	4.48	3.33	4.65	0	5.62	1.33	4.88	1.41	2.86	4.65	4.29	3.8	2.74	1.45	1.49	1.18	2.44	6.67	3.95	1.11	5.81	4.6	6.41	7.22	1.37	5.41	3.57	6.02	6.67	5.32	2.3	6.59	4.3
chr15:39585486:39585487:+	protein_coding	THBS1	3.17	0.95	0	1.61	3.03	6.06	2.86	0	3.39	0	0	0	3.8	0	1.61	4.27	3.17	4.23	5.17	1.92	5.56	0	1.25	7.35	2.94	3.92	2.7	5.38	4.94	2.17	2.13	5.97	3.81	2.33	3.9	6.45	4.59	6.25	4.35	3.26	8.06	2.38	4.92	6.9
chr10:122461779:122461780:+	protein_coding	HTRA1	2.17	1.75	0	0	0	0	0	7.94	1.14	2.17	1.79	2.5	4.08	1.82	0	1.11	1.69	2.47	3.03	4.35	0	0	1.49	2.56	0	0	0	0	1.64	20.27	19.05	23.17	15.62	20.69	18.52	22.33	21.52	25.81	20.99	19.78	20.48	22.67	17.28	23.68
chr10:122462055:122462056:+	protein_coding	HTRA1	4.76	1.67	1.56	3.45	1.79	0	3.17	1.47	5.19	0	1.47	2.44	0	1.45	1.82	6.52	4.76	10	1.45	4.17	4.76	4.55	0	4.6	5.97	0	1.75	1.59	1.79	4.76	1.14	0	3.57	1.59	5.26	3.17	7	2.74	2.27	6.59	4.6	0	7.04	6.25
chr4:121696969:121696970:-	protein_coding	ANXA5	3.28	1.37	0	3.92	2.5	1.79	1.61	2.9	4	0	0	0	0	4.35	1.59	4.71	2.78	2.56	1.54	3.7	1.39	6.9	3.41	3.3	1.35	0	4.84	2.5	4.76	4.41	2.3	3.85	1.33	3.12	1.12	1.43	2.91	0	2.6	2.5	5.13	2.35	3.95	9.47
chr2:84906539:84906540:+	protein_coding	TMSB10	4.17	1.69	3.28	0	0	1.61	0	0	5.56	5.41	3.7	4.26	0	7.14	0	1.59	1.82	2.47	0	1.19	1.45	0	1.47	0	4.23	2.38	2.04	1.89	2.27	14.29	8.33	6.58	5.75	8.57	5.77	10.45	6.19	12.5	9.65	10.31	6.49	7.69	7.02	9.89
chr2:84906539:84906540:+	protein_coding	TRABD2A	4.17	1.69	3.28	0	0	1.61	0	0	5.56	5.41	3.7	4.26	0	7.14	0	1.59	1.82	2.47	0	1.19	1.45	0	1.47	0	4.23	2.38	2.04	1.89	2.27	14.29	8.33	6.58	5.75	8.57	5.77	10.45	6.19	12.5	9.65	10.31	6.49	7.69	7.02	9.89
chr1:154965565:154965566:-	protein_coding	SHC1	0	1.56	0	1.96	0	3.51	1.67	0	2.06	3.92	1.61	1.82	0	2.82	2.78	1.06	2.78	1.33	1.64	1.2	3.39	1.67	2.94	1.18	1.41	2	0	5.06	5.06	0	2.53	4.29	4.82	1.33	2.25	1.54	2.04	7.25	5.71	5.94	4.82	2.5	2.99	2.6
chr7:32957498:32957499:+	protein_coding	FKBP9	1.92	1.67	0	3.45	2.7	5.17	0	4.41	4.76	0	2.99	4.35	1.56	2.5	5.56	4.35	4.84	1.61	2.94	6.15	0	1.82	2.6	0	1.52	0	0	1.33	1.72	2.6	2.08	4.44	4.26	4	1.08	3.23	6.33	3.12	6.82	3.75	6.02	2.15	4.23	4.12
chr9:76630166:76630167:+	protein_coding	PRUNE2	97.73	96.99	97.2	97.6	97.65	98.28	95.54	96.55	97.56	97.59	97.2	96.88	95.5	97.44	97.64	96.88	96.15	97.89	98.37	98.44	97.52	97.12	96.55	97.46	97.35	98.1	98.17	97.66	98.28	97.03	96.33	96.43	97.12	96.94	95.92	97.44	96.97	97.73	97.7	98.32	97.03	97.06	96.59	95.88
chr11:66316710:66316711:-	protein_coding	CD248	0	2.74	3.85	0	0	0	3.17	3.28	9.3	0	1.85	0	0	7.79	0	6.25	3.57	2.83	6.17	0	0	1.67	5.32	3.45	0	1.79	6.76	3.33	4.3	0	2.63	4.29	4.4	7.37	1.3	2.47	0.89	2.9	8.24	6.25	1.32	4	7.41	3.49
chr11:66316710:66316711:-	antisense	AP001107.3	0	2.74	3.85	0	0	0	3.17	3.28	9.3	0	1.85	0	0	7.79	0	6.25	3.57	2.83	6.17	0	0	1.67	5.32	3.45	0	1.79	6.76	3.33	4.3	0	2.63	4.29	4.4	7.37	1.3	2.47	0.89	2.9	8.24	6.25	1.32	4	7.41	3.49
chr9:35689227:35689228:-	protein_coding	TPM2	3.17	1.37	2.67	5.06	2.17	3.95	2.53	3.85	8.75	0	5.06	2.22	0	3.7	0	2.7	2.5	5.81	5.06	3.75	0	2.41	2.41	3.26	5.26	7.02	3.08	4	4.17	4.3	7.89	5.5	7.23	4.82	6.06	2.74	5.68	3.06	2.86	3	4.35	7.55	6.33	5.71
chr19:47741293:47741294:+	protein_coding	EHD2	0	5.43	0	0	1.92	0	2.7	0	6.42	7.02	2.86	0	1.43	1.25	1.52	5.45	2.41	3.81	4.94	6	5.33	0	0	5.19	4.71	3.66	1.18	3.19	1.09	2.44	3.16	3.3	5.26	8	2.22	2.53	3.77	1.25	5	3.51	3.81	2.91	3.57	3.03
chr2:240436005:240436006:+	protein_coding	GPC1	1.72	3.17	0	0	0	1.89	1.54	5.17	1.52	2.44	1.64	0	1.52	1.39	4.26	3.53	2.82	5.95	2.7	4.05	5.88	4.76	2.67	5.63	1.64	3.03	5.56	1.61	3.12	1.37	1.54	2.63	2.25	3.45	5	2.86	3.23	1.61	3.16	2.35	2.63	7.37	1.19	3.96
chr6:36684209:36684210:+	protein_coding	CDKN1A	0	1.25	0	0	2.04	3.66	2.56	0	2.25	0	3.03	0	5.41	1.47	0	0	6.73	2.54	1.22	5.32	1.1	3.09	1.03	0.89	0	0	1.43	0	0	0	3	2.08	3	1.14	0	1.28	2.59	2.15	3.51	0.89	2.47	9.21	3.45	3.53
chr10:122462056:122462057:+	protein_coding	HTRA1	4.76	0	1.54	0	5.77	7.81	3.12	3.17	4	0	4.29	0	4.55	5.8	3.64	5.38	6.56	6.17	4.29	2.99	3.23	1.56	3.08	5.95	4.55	2.44	0	4.76	5.56	3.57	5.68	2.63	6.1	3.28	7.61	1.59	2.04	1.39	4.55	3.37	9.52	2.53	4.29	4.12
chr17:50199852:50199853:-	protein_coding	COL1A1	4.55	4	2.94	3.48	2.94	5.65	5.38	0	7.87	0	1.68	1.33	1.79	1.92	2.67	4.17	3.74	6.03	4.67	2.13	2.04	0	4.65	7.95	1.19	1.37	3.08	1.25	2.44	3.45	4.76	4.24	6.77	1.09	5.79	3.75	6.83	2.15	5.11	2.65	3.61	6.06	0	3.88
chr15:63042908:63042909:+	protein_coding	TPM1	1.49	5.21	2.6	1.47	6.35	3.45	7.87	7.78	7.63	1.79	3.49	0	3.37	5.1	1.32	6.6	6.25	3.49	4	4.69	2.56	5.94	1.2	3.7	4	3.39	5.56	2.78	5.8	4.35	5.63	6.02	1.27	7.35	6.86	1.41	4.88	4.05	7.07	7.53	4.35	4.94	5	2.56
chr1:228148407:228148408:+	protein_coding	GUK1	4.92	4.35	1.82	1.67	0	1.35	2.82	0	2.82	0	7.02	0	2.99	4.35	3.08	5.13	4.48	0	5.33	1.52	0	6.82	1.15	4.17	0	6.25	0	0	0	4.35	7.14	4.94	8.11	4.69	12.63	10.94	8.73	9.09	11.21	8.6	4.17	1.16	8.33	6.33
chr2:189007522:189007523:+	protein_coding	COL3A1	7.32	4.3	5.95	10.67	6.45	6.32	2.82	7.41	8.74	9.38	4.72	4.44	10.28	10.39	2.67	9.4	12.94	3	9.76	2.9	5.13	7.14	6.25	8	7.41	3.7	5.41	6.41	3.66	12.77	10.09	6.49	7.14	3.7	5.13	1.59	4.65	4.62	5.75	5.38	7.58	5.26	6.15	4.55
chr7:45921020:45921021:-	protein_coding	IGFBP3	0	0	1.54	0	0	0	0	1.82	1.33	3.03	0	2.27	0	2.44	1.67	1.27	1.61	0	1.61	0	0	1.67	0	1.28	1.64	0	0	0	1.69	25.84	25	24.47	33.33	28.07	18.18	18.46	27.78	25.97	25.27	25.93	27.59	17.57	15.25	19.57
chr9:128617718:128617719:+	protein_coding	SPTAN1	3.85	9.68	2.17	2.22	2.94	3.92	0	0	4.71	0	3.7	0	1.61	6.94	7.41	4.29	8.33	1.41	1.69	2.86	5.08	10.17	3.57	1.59	4.35	2.38	2.94	5.48	6.15	1.56	6.41	7.25	7.59	2.9	8.64	2.67	6.98	1.54	6.58	7	6.82	6.82	1.52	5.95
chrX:154357471:154357472:-	protein_coding	FLNA	0	4.55	2.27	2.5	0	0	7.69	2.08	8.33	0	7.14	5.13	6.56	3.7	3.92	7.79	0	10.94	4.65	3.57	4.35	7.89	2.17	3.64	3.57	2.04	0	7.69	1.54	1.49	5.71	4.84	5.21	1.59	1.39	4.76	4.27	3.51	2.99	7.14	5.19	3.85	3.77	5.48
chr4:57109910:57109911:-	antisense	IGFBP7-AS1	1.67	7.69	3.12	6	2.7	4.41	0	1.54	3.53	11.76	2.6	0	1.39	1.52	0	5.32	2.99	5.95	3.85	5.41	1.35	2.99	3.7	3.8	2.9	2	0	3.8	5.88	1.52	1.72	3.85	4.23	1.59	0	0	3.8	0	4.65	6.45	4.05	1.41	3.08	4.88
chr4:57109910:57109911:-	protein_coding	IGFBP7	1.67	7.69	3.12	6	2.7	4.41	0	1.54	3.53	11.76	2.6	0	1.39	1.52	0	5.32	2.99	5.95	3.85	5.41	1.35	2.99	3.7	3.8	2.9	2	0	3.8	5.88	1.52	1.72	3.85	4.23	1.59	0	0	3.8	0	4.65	6.45	4.05	1.41	3.08	4.88
chr3:58109651:58109652:+	protein_coding	FLNB	0	1.54	1.79	0	2.27	2	3.57	0	1.49	0	3.03	2.17	3.23	0	1.89	5.88	3.28	4.62	1.49	10.71	3.45	0	5.8	1.47	1.96	3.45	3.08	1.37	1.28	1.37	2.53	1.47	6.49	1.49	0	3.51	2.82	5.88	1.47	7.21	1.25	6.33	0	4.94
chr5:151662761:151662762:-	protein_coding	SPARC	3.17	6.17	2.56	0	1.92	3.53	1.52	5.62	7.14	0	4.4	0	1	1.19	4.82	3.61	6.45	3.12	2.74	2.67	4.41	2.35	3.75	3.03	0	0	1.41	4.29	3.17	0	1.25	2.63	1.43	2.94	5.13	5.19	3.26	0	3.16	2.25	1.25	4.88	3.85	2.22
chr14:100968998:100968999:+	snoRNA	SNORD114-12	6.38	10.23	11.94	18.52	11.76	6.59	12.82	12.5	13.33	8.47	7.14	10.71	12.05	8.82	5.32	7.45	8.11	8	9.21	9.21	7.69	12.05	9.21	10.39	11.11	8.99	7.37	10	8.33	11.83	13.79	12	6.32	12.79	12	9.86	10.71	8.45	10.67	11.24	9.3	10.81	12.5	8
chr14:100968998:100968999:+	lincRNA	MEG8	6.38	10.23	11.94	18.52	11.76	6.59	12.82	12.5	13.33	8.47	7.14	10.71	12.05	8.82	5.32	7.45	8.11	8	9.21	9.21	7.69	12.05	9.21	10.39	11.11	8.99	7.37	10	8.33	11.83	13.79	12	6.32	12.79	12	9.86	10.71	8.45	10.67	11.24	9.3	10.81	12.5	8
chr7:2375449:2375450:+	protein_coding	EIF3B	3.33	5.26	1.61	1.75	4.35	2.9	3.28	2.86	3.26	0	1.64	1.89	3.17	0	5.13	5.38	2.78	3.95	4.55	1.45	0	6.94	0	3.61	2.41	0	1.3	2.86	2.63	5.63	2.44	0	4.21	2.74	2.15	2.63	4	4.11	3.88	5.83	4.12	4.88	3.12	3.41
chr2:240435907:240435908:+	protein_coding	GPC1	16.67	9.26	8.7	0	22.73	10.71	9.76	4.08	7.27	12.5	6	18.18	5.88	10.64	5.26	15.62	15.74	26.44	17.65	15.09	10.42	8.7	19.7	18.18	15.62	5.77	9.38	10.34	17.31	17.19	7.5	8.62	8.06	15.38	22.58	8.51	16.67	7.84	10.42	6.58	15.79	7.69	5.77	16.22
chr9:128422919:128422920:+	protein_coding	CERCAM	0	4.41	1.64	0	1.64	0	2.08	1.43	3.37	3.92	0	2.27	8.22	1.59	3.08	5.21	1.37	2.35	0	1.12	2.6	1.85	0	1.19	7.04	2.04	1.61	4.29	1.39	6.67	1.23	2.47	3.37	3.08	5.75	0	2.65	2.63	3.61	2.04	6.25	2.35	1.64	5.81
chr9:128617686:128617687:+	protein_coding	SPTAN1	0	1.64	0	2.33	0	3.77	0	3.57	5.19	0	0	6.25	5.88	0	5.56	1.72	0	4.92	6.25	3.12	1.92	6.15	3.45	1.54	1.64	2.86	7.14	1.43	6.56	1.61	2.9	2.78	2.67	0	2.6	2.94	2.47	1.82	2.63	3.16	3.8	3.33	2.99	3.41
chr5:136054820:136054821:+	protein_coding	TGFBI	6.15	5.38	8.22	6.32	2.22	7.26	3.41	3.26	4.17	0	2.7	5	4.72	8.05	2.5	6.67	7.35	6.85	4.29	2.94	1.56	3.08	6.67	5.56	8.7	0	4.62	4.21	3.95	4.23	6.45	7.22	2.53	7.14	6.14	0	6.35	7.06	5.76	5.38	4.35	6.41	7.81	1.08
chr19:12954467:12954468:-	protein_coding	GADD45GIP1	2.17	0	1.35	6.78	0	2.63	0	4.11	3.95	0	1.45	0	4.76	0	1.75	1.28	1.52	1.27	0	1.3	4.69	1.33	2.53	2.63	0	1.33	2.5	1.16	1.52	0	1.56	1.22	2.7	5.63	5.06	1.45	4.3	4	1	3.67	2.99	1.18	0	6.06
chr5:136029111:136029112:+	protein_coding	TGFBI	4.62	7.32	2.56	4.29	2.94	2.38	1.79	1.19	7.02	0	8.51	0	4.44	1.52	3.12	6.38	4.08	6.15	4.35	2.27	8.33	10.42	4.6	3.66	8.93	7.14	4.08	2.67	1.89	25.37	20.21	24.24	22.39	32.08	29.73	9.76	30.3	26.03	33.56	28.05	20.97	28.17	11.11	28.44
chr7:45917432:45917433:-	protein_coding	IGFBP3	0	6.35	5.13	0	0	6.67	5.88	5.13	4.84	0	9.09	4.76	2.5	1.89	3.33	7.81	3.64	1.89	6.25	8.06	1.75	8.33	10.64	7.5	6.76	5	1.89	2.7	2.13	9.21	0	1.54	6.74	3.33	3.64	8	9.86	5.08	5.56	3.85	4.35	7.04	1.35	4.94
chr2:240435913:240435914:+	protein_coding	GPC1	9.76	5.88	10.42	5.56	5.56	0	7.5	2.38	9.68	0	6.82	9.68	8.7	9.09	5.13	18.48	14.95	19.48	4.92	19.3	8.7	6.67	10.77	8.33	13.33	8.51	7.69	7.14	19.61	8.93	7.89	7.02	7.94	4.84	17.74	13.04	14.75	9.62	4.08	9.72	19.67	8.06	8	5.41
chr20:50191524:50191525:+	protein_coding	CEBPB	1.92	4.55	1.79	4.88	4.35	7.46	6.06	7.94	5.71	3.57	4.26	9.68	12.2	11.11	2.38	12.5	11.76	11.84	3.33	6.41	6.78	0	8.96	5.63	3.28	4.55	5	6.15	2.08	8.47	6.82	6.33	9.18	7.14	10.53	5.48	7.83	3.8	5	12.5	3.7	1.61	12.12	16.67
chr20:381132:381133:+	protein_coding	TRIB3	6.36	2.41	2.8	4.72	1.11	6.35	5.5	5.04	6.63	3.61	2.17	0	2.13	4.76	2	11.48	11.35	11.84	5.93	8	9.42	8	8.33	8.72	4.08	1.79	3.45	2.74	11.25	5.32	4.17	9.01	7.08	4.2	10.91	6.36	4.17	5.26	6.82	12.7	3.45	2.47	7.81	8.7
chr7:2355187:2355188:+	protein_coding	EIF3B	7.32	1.56	0	2.5	3.12	0	3.7	3.23	6.67	3.12	5.17	4.55	4.35	5	0	6.25	5.36	3.23	0	1.79	3.57	5.26	3.08	1.56	0	0	0	0	0	3.17	1.54	5.97	3.08	3.12	2.6	3.51	1.2	2.99	5.68	4.55	0	0	1.67	7.45
chr11:75402371:75402372:+	protein_coding	RPS3	2.44	0	4.88	0	2.94	3.77	0	5.45	1.85	0	2.04	3.45	0	4.26	4.44	4.08	3.17	5.56	4.55	5.08	1.75	0	4.44	3.28	2.27	6.67	1.49	4.92	3.57	0	2.38	1.61	0	1.75	2.74	7.14	2.86	4.41	2.94	4.6	6.82	7.81	8.33	1.19
chr6:108005031:108005032:-	processed_pseudogene	RPL3P7	0	0	1.92	2.7	9.09	1.67	2.78	4.17	3.12	0	2.6	5.71	6	0	2.22	8.77	2.38	7.02	0	1.85	2	4.55	1.72	6.56	7.69	5.71	6	2.9	0	2.27	1.32	7.41	1.67	0	3.85	1.79	4.63	1.54	2.78	3.8	1.64	4.29	12.77	4
chr15:39593095:39593096:+	protein_coding	THBS1	1.43	4.17	1.16	3.49	2.13	2.13	3.57	0	6.76	0	2.36	3.39	2.83	3.88	2.53	7.06	5.45	0	0	8.06	1.56	2.74	2.47	1.32	2.56	1.92	3.17	4.82	4.35	2.74	3.57	2.6	1.32	1.69	3.96	5	2.88	1.35	3.64	2.17	4.35	2.2	0	3.77
chr15:39593095:39593096:+	protein_coding	FSIP1	1.43	4.17	1.16	3.49	2.13	2.13	3.57	0	6.76	0	2.36	3.39	2.83	3.88	2.53	7.06	5.45	0	0	8.06	1.56	2.74	2.47	1.32	2.56	1.92	3.17	4.82	4.35	2.74	3.57	2.6	1.32	1.69	3.96	5	2.88	1.35	3.64	2.17	4.35	2.2	0	3.77
chr2:238848169:238848170:+	protein_coding	TWIST2	46.15	53.57	33.33	35.29	30.43	34.69	20.69	35.48	42	20	48	50	21.28	41.67	45.16	57.14	42.5	61.54	39.13	61.54	60	55.26	51.43	45.16	52.78	43.48	37.04	36.17	45.71	58.49	45.45	57.58	54.84	40.91	43.86	60	51.61	28.89	35.56	50.75	55.36	44.26	44.19	50
chr2:97646124:97646125:+	protein_coding	COX5B	1.79	1.89	5.26	1.96	2.7	0	5.26	3.77	7.59	0	1.59	9.09	7.41	1.45	0	8.22	2.63	2.53	0	1.35	2.94	4.29	1.43	2.56	1.39	0	0	5.88	3.23	2.94	1.54	5.56	3.12	2.56	3.9	1.45	1.14	0	3.75	6.12	9.38	2.86	4.84	4.55
chr16:29830617:29830618:+	protein_coding	AC120114.5	1.75	4.55	0	4.62	0	3.57	4.55	6.67	5.56	3.33	1.89	0	4.84	0	2	7.79	5.56	2.38	1.56	2.94	7.69	0	1.43	4.05	1.52	3.23	2.6	2.56	6.17	4.55	1.27	5.97	2.41	0	6.41	1.54	2.7	0	1.25	6.74	1.25	4.65	5.08	2.63
chr16:29830617:29830618:+	protein_coding	MVP	1.75	4.55	0	4.62	0	3.57	4.55	6.67	5.56	3.33	1.89	0	4.84	0	2	7.79	5.56	2.38	1.56	2.94	7.69	0	1.43	4.05	1.52	3.23	2.6	2.56	6.17	4.55	1.27	5.97	2.41	0	6.41	1.54	2.7	0	1.25	6.74	1.25	4.65	5.08	2.63
chr14:68902519:68902520:-	protein_coding	ACTN1	0	0	3.95	0	0	3.08	2.94	3.95	4.23	0	1.3	2.08	4.17	4.23	0	0	3.12	0	1.16	1.56	3.23	0	1.28	1.47	1.54	4.76	0	2.3	0	0	3.16	0	4	0	1.2	0	4.08	0	1.9	4	2.6	3.95	6.45	1.27
chrX:154360149:154360150:-	protein_coding	FLNA	2.63	5.26	3.92	5.71	8.33	4	2	1.85	0	0	1.45	3.33	2.99	0	4.17	5.26	0	3.77	6.45	0	0	5	0	0	0	2.44	1.85	2.53	1.33	0	0	0	0	0	1.69	0	4.82	1.92	2.67	6.38	3.64	3.45	0	2.35
chr1:28507450:28507451:+	processed_transcript	SNHG3	11.86	0	6.25	8.33	0	2.3	0	3.33	1.67	0	2.33	2.33	5.19	3.23	4.26	0	0	0	1.47	1.69	0	0	1.43	3.17	1.59	0	3.33	1.23	1.27	0	1.35	2.56	1.49	3.45	2.67	2.27	3.88	1.67	4.12	3.23	1.43	2.7	0	6.1
chr1:28507450:28507451:+	protein_coding	RCC1	11.86	0	6.25	8.33	0	2.3	0	3.33	1.67	0	2.33	2.33	5.19	3.23	4.26	0	0	0	1.47	1.69	0	0	1.43	3.17	1.59	0	3.33	1.23	1.27	0	1.35	2.56	1.49	3.45	2.67	2.27	3.88	1.67	4.12	3.23	1.43	2.7	0	6.1
chr1:28507450:28507451:+	snoRNA	SNORA73A	11.86	0	6.25	8.33	0	2.3	0	3.33	1.67	0	2.33	2.33	5.19	3.23	4.26	0	0	0	1.47	1.69	0	0	1.43	3.17	1.59	0	3.33	1.23	1.27	0	1.35	2.56	1.49	3.45	2.67	2.27	3.88	1.67	4.12	3.23	1.43	2.7	0	6.1
chr8:47738134:47738135:-	protein_coding	CEBPD	7.5	3.33	7.69	6.67	3.85	16.22	12.5	10.71	11.36	13.33	6.06	0	15.69	2.38	7.69	22.73	14.89	10.71	17.78	21.43	13.33	10.64	6.67	6.25	12.5	12.5	15.91	11.11	16.67	2.17	8.96	17.46	18.33	8.93	17.54	14.04	13.33	9.3	5.08	14.49	11.59	10	16.39	10.14
chr7:105244758:105244759:+	protein_coding	SRPK2	4	4.55	4.76	2.9	3.03	3.39	4.35	5.36	6.78	0	4.29	6.67	2.04	1.75	2.99	1.79	0	7.46	4.26	3.77	0	2.22	6.67	3.64	3.85	0	4.44	4	0	4	5.36	4.84	2.82	3.57	2.74	3.85	4.84	10	4.62	6.25	3.03	4.62	8.47	2.99
chr7:105244758:105244759:+	processed_pseudogene	AC004884.1	4	4.55	4.76	2.9	3.03	3.39	4.35	5.36	6.78	0	4.29	6.67	2.04	1.75	2.99	1.79	0	7.46	4.26	3.77	0	2.22	6.67	3.64	3.85	0	4.44	4	0	4	5.36	4.84	2.82	3.57	2.74	3.85	4.84	10	4.62	6.25	3.03	4.62	8.47	2.99
chr1:42766829:42766830:-	protein_coding	P3H1	4.88	0	3.77	2.94	6.06	6.38	0	2.04	2.9	0	2.13	0	0	0	4.55	5.95	6.9	8.64	0	2.74	0	6.9	5.36	7.81	10	4.08	1.69	3.08	4.76	3.45	4.65	3.03	4.48	5.88	6.58	0	5.83	1.69	2.78	8	1.47	1.41	5.08	2.78
chr17:77500077:77500078:+	protein_coding	2009-09-01	16.28	4.26	9.09	5.41	0	2.17	2.33	5.88	4.23	2.78	5.88	2.78	4.08	3.51	4.76	5	6.15	5.63	1.61	3.39	5.77	3.39	5.66	4.55	3.03	4.88	5.08	5.36	7.35	5.66	10.34	3.64	11.76	1.41	0	2.99	10.75	1.52	6.67	3.53	10.53	4.76	4.23	3.7
chr17:5004896:5004897:+	protein_coding	KIF1C	0	0	1.75	0	3.23	0	0	1.92	0	0	1.54	2.78	1.64	1.82	1.75	1.45	6.78	4.62	2.67	0	2	0	2.99	7.46	1.64	2.13	2.7	3.45	5.06	1.64	0	0	0	2.9	1.54	0	3.17	3.45	1.59	3.8	2.56	1.43	2.78	4.6
chr8:143929676:143929677:-	protein_coding	PLEC	2.13	0	2.13	2.27	2.56	2.13	0	0	0	0	0	0	3.23	2.7	2.13	1.43	1.79	1.59	4.08	0	0	0	1.96	3.57	0	5.26	1.61	6.85	0	3.92	4.35	1.69	2.78	0	3.12	6.12	1.11	0	1.67	6.1	2.67	1.32	4.17	3.33
chr17:5004899:5004900:+	protein_coding	KIF1C	2.04	2.33	0	2.17	0	0	1.92	0	3.51	0	0	0	0	7.55	3.77	0	0	0	8.33	5.56	0	0	0	3.12	0	2	1.47	2.33	3.95	3.45	3.9	4.88	5.88	4.41	3.23	1.82	2.86	1.75	1.64	5	0	2.94	2.9	6.17
chr2:240435888:240435889:+	protein_coding	GPC1	12.5	4.08	4.65	4.35	3.57	7.14	5.88	4.17	11.76	7.69	0	20	4.26	7.89	0	16.67	23.33	18.75	3.03	10.87	7.69	5.13	12.07	3.45	15.79	8.51	7.55	10.71	8.93	11.11	17.02	6	9.43	8.47	14.55	4.65	4.76	8.16	11.54	7.81	12.96	11.27	13.33	7.58
chr9:128605384:128605385:+	protein_coding	SPTAN1	0	1.75	2.86	4.65	0	1.85	0	3.64	5.08	8.33	3.33	0	1.69	3.03	0	1.2	2.13	1.67	1.82	1.92	0	3.92	1.72	0	1.89	1.89	3.57	1.35	1.52	0	0	0	2.7	0	4.35	3.57	2.86	1.89	4.55	3.49	1.2	4.05	1.92	4.3
chr5:151662908:151662909:-	protein_coding	SPARC	6.06	1.3	8.45	3	2.44	2.13	3.45	3.66	5.45	0	3.65	0	2.7	10.39	1.54	9.62	3.77	0	6.58	5.88	7.25	0	4.67	7.14	4	2.63	0	2.41	4.92	1.72	1.15	1.41	8.22	2	3.61	2.13	6.98	1.64	2.52	3.53	1.61	2.63	4.26	3.33
chr7:101128603:101128604:+	protein_coding	SERPINE1	2.78	3.16	1.22	2.2	0	1.1	2.67	1.19	2.5	0	2.08	0	0.99	4.82	3.08	2.35	1.43	1.3	3.53	1.79	3.03	1.2	2.47	5.88	4.29	2.17	0	0	1.89	2.74	0	1.37	2.67	4.69	1.12	1.72	1.16	1.89	3.45	7.5	3.17	1.45	0	3.16
chr2:215420730:215420731:-	protein_coding	FN1	3.64	2.17	3.95	3.17	4.08	6.1	0	3.12	5.75	0	4.4	5.41	7.29	3.7	4.69	5.81	3.45	1.43	0	5.08	4.41	1.89	2.56	1.52	9.23	5	5	3.8	0	1.49	5.15	6.33	5.26	5.45	6	0	3.68	1.41	1.9	1.27	2.67	4.76	6.38	6.33
chr7:5529233:5529234:-	protein_coding	ACTB	5.66	4.41	3.39	1.45	8.33	0	7.94	1.59	7.35	14.29	4.6	5	2.44	0	6.9	2.94	13.04	3.08	5.13	3.85	1.89	0	3.53	4.11	3.64	7.02	1.52	6.58	3.51	3.7	1.25	4.29	9.52	2.08	5.8	2.38	4.39	4.84	3.48	3.9	4.17	4.48	2.04	7.06
chr17:48949449:48949450:-	snRNA	RNU1-42P	5	3.41	1.56	0	0	0	1.33	2.86	1.12	3.45	0	2.94	0	3.7	2.94	2.9	5.71	4.62	5.88	2.94	2.13	1.23	2.25	0	1.22	0	0	2.99	1.64	3.06	0	0	1.01	1.32	0	0	0	0	1.75	5.95	0	2.9	4.92	5
chr17:48050825:48050826:+	protein_coding	NFE2L1	2.33	1.45	0	2.08	0	5.17	6.12	0	1.59	3.03	1.52	2.33	3.51	1.69	0	2.33	0	3.85	1.59	3.17	0	0	2.9	1.39	3.12	0	1.54	0	1.3	0	1.64	1.54	1.41	0	2.7	1.59	2.35	4.41	2.74	3.41	2.56	5.71	4.84	3.8
chr20:33443458:33443459:-	protein_coding	SNTA1	27.78	12	20.69	4.17	0	20.69	12	21.21	34.29	16	20.83	0	22.22	12.5	3.57	36.11	30.3	29.55	16.67	11.76	21.43	40.74	11.54	23.53	21.05	20.93	13.33	16.98	28	15	20	18.42	19.15	12	33.33	24.44	22.73	10.81	11.9	22.39	17.65	15.56	23.68	32.39
chr5:150446916:150446917:-	protein_coding	RPS14	0	1.33	1.39	4.29	2.04	2.41	3.28	0	1.33	2.86	1.15	0	2.82	0	4.35	7.59	2.82	2.74	1.33	3.33	5.26	6.15	5.33	4.3	0	3.08	5.19	3.8	0	2.86	5.95	7.32	8.97	4.92	6.41	4.48	7.92	5.63	7.95	7.23	1.43	6.49	3.51	6.98
chr20:50191188:50191189:+	antisense	CEBPB-AS1	2.33	6.38	4.88	0	0	4.65	0	2.44	2	0	0	0	2.7	3.23	0	6.67	10.87	7.35	4.55	3.28	6.52	0	3.64	4.55	7.58	0	5	0	2.17	2.74	1.59	3.85	2.6	6.35	8.11	1.67	1.37	1.64	3.33	5.97	6.35	2.44	4.26	0
chr20:50191188:50191189:+	protein_coding	CEBPB	2.33	6.38	4.88	0	0	4.65	0	2.44	2	0	0	0	2.7	3.23	0	6.67	10.87	7.35	4.55	3.28	6.52	0	3.64	4.55	7.58	0	5	0	2.17	2.74	1.59	3.85	2.6	6.35	8.11	1.67	1.37	1.64	3.33	5.97	6.35	2.44	4.26	0
chr15:39594343:39594344:+	protein_coding	THBS1	0	5.62	1.14	6.33	0	3.45	3.57	2.99	6.25	0	6.03	5.41	2.11	8.6	1.41	5.08	7.94	6.45	1.45	3.92	0	2.13	1.1	6.15	5.45	0	0	4.94	3.23	2.27	5.26	4.84	2	2.08	1.47	2.56	6.45	3.33	6.61	3.9	5.45	4.94	3.03	5.45
chr15:39594343:39594344:+	protein_coding	FSIP1	0	5.62	1.14	6.33	0	3.45	3.57	2.99	6.25	0	6.03	5.41	2.11	8.6	1.41	5.08	7.94	6.45	1.45	3.92	0	2.13	1.1	6.15	5.45	0	0	4.94	3.23	2.27	5.26	4.84	2	2.08	1.47	2.56	6.45	3.33	6.61	3.9	5.45	4.94	3.03	5.45
chr2:189043192:189043193:-	protein_coding	COL5A2	2.94	3.23	9.09	4.82	0	4.81	7.59	4.21	4.35	0	3.77	0	5.31	2.44	2.25	7.41	4.35	1.27	2.7	4.48	4.11	2.63	4.17	3.33	2.6	3.7	1.69	1.08	1.89	1.85	1.41	1.72	3.03	0	5.95	0	3.23	3.28	3.57	3.3	1.54	4.11	5.13	2.02
chr5:179833059:179833060:+	protein_coding	SQSTM1	3.33	1.75	0	0	2.5	3.57	6.25	4.84	8.33	3.23	3.64	3.03	0	4.44	2.56	4.44	6.58	6.94	1.54	3.23	5.26	1.39	3.12	4.11	1.56	2.56	0	6.06	0	1.56	3.23	4.62	2.3	5.97	4.6	1.56	3.23	4.84	2.67	3.9	3.08	3.95	3.64	4.41
chr1:36322596:36322597:-	protein_coding	EVA1B	14.29	34.48	25.81	28.12	12.5	16.22	19.23	35.14	23.08	40	19.44	7.14	15.91	28.21	25	37.5	22.22	21.28	17.78	14.71	20.59	26.67	42.55	38.46	23.53	16	23.08	6.82	20	20	26.67	25	16.22	19.57	18.87	10.34	20.9	29.55	32.91	26	23.26	22.81	20.51	32.08
chr1:36322596:36322597:-	protein_coding	SH3D21	14.29	34.48	25.81	28.12	12.5	16.22	19.23	35.14	23.08	40	19.44	7.14	15.91	28.21	25	37.5	22.22	21.28	17.78	14.71	20.59	26.67	42.55	38.46	23.53	16	23.08	6.82	20	20	26.67	25	16.22	19.57	18.87	10.34	20.9	29.55	32.91	26	23.26	22.81	20.51	32.08
chr9:121326606:121326607:+	protein_coding	GSN	2.17	8.77	2.63	11.9	0	2.22	3.45	0	3.51	3.57	2.17	0	6	2	7.5	9.76	2.17	9.38	6.12	14.04	8	5.77	9.8	10.61	6.25	2.33	3.7	1.82	5.88	4.65	4.84	4.17	7.04	5.56	1.59	0	6.76	3.64	7.41	5.48	5.41	7.14	10.34	13.7
chr11:10305695:10305696:+	protein_coding	ADM	2.33	0	0	0	0	2.17	4.26	2.13	3.85	0	1.92	9.09	6.52	3.77	4.17	2.78	4.26	2.04	5.26	1.92	0	0	0	1.72	1.59	3.77	1.61	2.86	2.82	5.66	1.79	0	3.12	1.82	4.55	3.23	5.63	3.85	0	3.08	0	4.17	5.56	4.35
chr11:498040:498041:-	protein_coding	RNH1	2.38	0	0	0	0	1.56	0	0	1.39	2.86	2.17	0	0	0	0	1.72	4.69	2.78	1.85	5.36	1.35	0	0	1.32	2.86	2.38	1.96	0	1.67	3.08	1.59	2.74	2.27	1.25	1.09	2.67	1	1.59	2.5	5.26	2.78	5.13	2.94	0
chr3:50256271:50256272:+	protein_coding	GNAI2	0	0	3.77	0	0	3.51	1.92	4.76	4.76	0	1.3	2.5	1.43	3.57	2.33	3.08	4.76	3.33	4.55	5.66	6.9	4.76	2.82	4.69	1.67	2.22	3.08	0	0	3.39	2.78	1.39	1.43	0	6.41	0	3.37	0	1.33	2.2	1.52	2.53	6.45	6.35
chr21:31659747:31659748:+	protein_coding	SOD1	2.82	3.08	1.61	0	2.17	0	2.47	0	2.33	0	3.64	0	1.59	1.3	3.12	1.27	2.53	4.17	1.64	4.69	5.06	2.74	6.17	1.94	2.53	2.13	4.84	4.88	0	1.37	4.41	1.23	0	3.75	1.16	0	3.09	0	1.11	1.19	5.26	2.44	1.72	3.8
chr12:57156860:57156861:+	protein_coding	LRP1	0	1.59	0	0	0	1.96	0	3.57	5.88	0	4.92	0	0	0	0	0	0	0	2.27	8.93	0	0	0	2.17	0	0	0	4.29	1.75	0	1.39	6.67	2.35	2.22	4.62	5.13	2.38	0	1.39	4	3.17	0	5.88	4.41
chr2:189041643:189041644:-	protein_coding	COL5A2	5.33	1.96	1.28	2.35	7.41	2.38	3.28	1.08	2.04	0	7.27	1.82	3.96	2.97	1.28	4	0	1.28	4.29	0	1.14	1.47	2.88	1.9	1.09	6	0	0	0	1.56	2.33	0	1.28	0	3.09	1.75	5.43	0	3.26	1.37	3.95	4.71	1.75	3.7
chr15:39587407:39587408:+	protein_coding	THBS1	4.55	7.81	6.38	12.2	2.7	3.77	2.44	14.29	9.46	2.94	6.15	8.33	2.04	7.14	8.77	4.29	4	4.65	7.89	7.69	4.08	1.92	7.69	2.04	8.51	2.33	2.08	4.76	4.55	6.67	5.13	10	9.86	6	7.81	3.12	12.12	0	1.49	8.82	4.17	8.06	4.26	8.22
chr8:58592268:58592269:+	protein_coding	NSMAF	3.03	1.52	6.38	4.35	2.86	3.17	5.36	3.39	1.43	2.86	3.51	4.65	4.92	6.25	6.78	3.77	2	1.67	0	6.25	3.85	5.17	0	1.56	3.33	3.51	1.96	2.33	1.96	3.23	3.67	6.25	3.85	2.67	5.41	1.75	4.55	5.95	4.3	5.32	5.63	6.1	5	2.33
chr8:58592268:58592269:+	tRNA	chr8.trna1-GluCTC	3.03	1.52	6.38	4.35	2.86	3.17	5.36	3.39	1.43	2.86	3.51	4.65	4.92	6.25	6.78	3.77	2	1.67	0	6.25	3.85	5.17	0	1.56	3.33	3.51	1.96	2.33	1.96	3.23	3.67	6.25	3.85	2.67	5.41	1.75	4.55	5.95	4.3	5.32	5.63	6.1	5	2.33
chr1:156751467:156751468:-	protein_coding	PRCC	3.7	9.68	0	5.71	0	7.14	5.71	2.38	5.56	3.33	2.27	0	4.55	0	2.86	6.38	2.94	6	5.13	4.55	15.22	2.7	12.5	2.04	2.38	5.56	0	2	2.04	2	2.33	4.55	4.88	2.22	5.77	10	5.56	6.35	13.73	5.88	8.77	1.82	5.36	5.56
chr1:156751467:156751468:-	protein_coding	HDGF	3.7	9.68	0	5.71	0	7.14	5.71	2.38	5.56	3.33	2.27	0	4.55	0	2.86	6.38	2.94	6	5.13	4.55	15.22	2.7	12.5	2.04	2.38	5.56	0	2	2.04	2	2.33	4.55	4.88	2.22	5.77	10	5.56	6.35	13.73	5.88	8.77	1.82	5.36	5.56
chr12:106239185:106239186:-	protein_coding	CKAP4	1.85	2.35	1.69	1.67	3.23	0	4	2.82	3.49	0	2.82	1.82	5.19	1.32	5.36	3.53	7.02	8.82	3.39	7.35	0	4.48	1.33	8.33	9.21	2	3.57	0	5.26	1.33	3.75	4.11	1.37	3.12	7.32	1.45	6.74	0	5.68	3.61	4	6.1	1.61	5.56
chr15:80949007:80949008:+	protein_coding	MESD	12.5	10.64	7.14	3.85	0	8.82	5.88	5.13	9.62	7.14	6.67	0	11.63	9.3	6.67	17.81	7.5	20.41	11.9	9.3	2.7	15.79	12.28	11.54	10.91	10.26	10.2	9.09	7.41	10	9.84	8.89	3.28	11.67	12.5	11.11	12.5	9.3	3.92	8.33	10.91	13.85	6.52	10.29
chr15:80949007:80949008:+	protein_coding	CEMIP	12.5	10.64	7.14	3.85	0	8.82	5.88	5.13	9.62	7.14	6.67	0	11.63	9.3	6.67	17.81	7.5	20.41	11.9	9.3	2.7	15.79	12.28	11.54	10.91	10.26	10.2	9.09	7.41	10	9.84	8.89	3.28	11.67	12.5	11.11	12.5	9.3	3.92	8.33	10.91	13.85	6.52	10.29
chr6:113859827:113859828:+	protein_coding	MARCKS	30.43	39.62	38.46	33.33	15.79	52	40	42.5	35.9	29.41	43.24	36	41.82	33.9	47.22	52.17	52.38	56.82	42.11	43.48	43.33	54.17	48.84	39.44	50.91	40.74	40	34	50	38.89	33.33	39.58	48.28	30.3	40.54	36.21	44	34.69	41.1	26.19	40.38	43.4	40.82	43.55
chr4:74011717:74011718:+	misc_RNA	RN7SL218P	6.45	11.11	10.2	13.21	5.56	14.06	5.13	5.13	6.52	11.11	11.76	8.7	16.44	6.38	15	6.67	5.63	14.06	8.51	9.09	15.69	8.33	7.14	8.16	13.95	23.08	6.06	8.7	8.89	8.33	9.26	7.55	3.7	8.89	15.91	6.12	13.16	10	9.57	8.45	3.7	7.41	0	12.5
chr3:128650695:128650696:-	protein_coding	RPN1	0	0	0	3.92	2.86	3.92	0	1.67	0	0	1.39	0	1.79	1.49	1.72	1.14	1.22	0	2.38	0	3.08	2.7	1.47	1.25	0	0	1.52	1.28	1.41	1.11	1.23	0	1.22	0	0	1.28	0	1.1	1.03	7.41	1.56	1.41	4.62	0
chr9:34318657:34318658:+	processed_pseudogene	SERPINH1P1	3.64	7.81	5.56	7.55	2.27	2.86	6.67	3.28	3.08	7.69	5.88	0	7.27	6.38	0	4.62	3.77	4.48	2.99	5.97	2	4.48	3.45	3.12	3.57	2.5	6.67	2.22	6.38	2.63	6.67	3.28	8.57	3.23	4.71	7.58	3.16	3.08	1	2.86	6.56	4	5.88	3.7
chr19:572619:572620:+	protein_coding	BSG	5.88	3.85	1.67	1.96	2.38	3.39	3.77	1.67	4	0	6.25	2.86	0	1.67	3.23	2.82	2.74	3.95	3.45	3.08	0	0	0	3.45	4.35	0	4.62	3.26	3.08	1.47	1.39	1.41	5.81	1.3	1.28	4.92	3.41	2.82	2.44	9.41	0	1.41	0	1.35
chr9:115064800:115064801:-	protein_coding	TNC	0	1.89	0	2.22	0	7.02	0	3.57	2.6	0	1.69	0	0	0	3.39	1.15	3.77	0	0	0	2.17	3.92	0	2.04	1.85	0	0	3.28	2.33	3.08	3.8	1.43	3.33	3.51	1.41	3.23	1.03	1.45	2.5	2.35	5.48	2.7	2	2.99
chr7:133035231:133035232:-	protein_coding	CHCHD3	2.78	2.5	2.5	5.56	3.33	1.85	2.33	0	6	0	2.17	6.06	6.25	6.82	2.63	2.08	4.92	8.62	4.88	4.17	2.63	1.89	1.92	3.45	6.38	3.03	0	3.7	2.17	2.7	2.44	3.7	5.56	4.88	2	2.94	1.64	2.22	6.25	8	5.77	7.02	5	4.41
chr7:133035231:133035232:-	processed_pseudogene	AC008038.1	2.78	2.5	2.5	5.56	3.33	1.85	2.33	0	6	0	2.17	6.06	6.25	6.82	2.63	2.08	4.92	8.62	4.88	4.17	2.63	1.89	1.92	3.45	6.38	3.03	0	3.7	2.17	2.7	2.44	3.7	5.56	4.88	2	2.94	1.64	2.22	6.25	8	5.77	7.02	5	4.41
chr2:96186796:96186797:-	protein_coding	STARD7	2.44	1.85	2.17	2.7	0	2.27	3.7	4.76	3.28	0	0	0	1.67	3.85	2.44	5.06	4.88	3.17	3.28	2.17	3.85	3.64	3.85	0	0	2.5	0	5.26	3.64	2.27	4.35	3.57	0	5.26	3.45	0	5.71	3.51	8.06	4.4	1.75	0	5.88	4.62
chr2:237359045:237359046:-	protein_coding	COL6A3	0	1.96	2.33	0	0	3.92	2.22	0	6.25	0	4.08	0	2.04	4.08	0	3.64	7.14	3.39	4.88	0	6.12	5	2.27	2.27	2.44	5.13	2.04	1.96	0	0	0	2.08	4.29	6.98	0	6.52	1.82	2.17	2	3.23	1.79	6.06	3.85	2.08
chr4:74011714:74011715:+	misc_RNA	RN7SL218P	46.43	35	45.45	52.94	42.11	50.79	40.54	42.11	35.71	57.14	46.03	52.38	52.86	46.67	42.5	34.48	39.71	53.12	39.02	48.84	47.92	44.68	48.53	47.92	47.62	56	34.48	51.11	43.18	43.48	38.46	39.13	43.4	29.27	42.86	39.53	45.05	43.75	47.19	38.57	32.69	48.98	31.71	45.1
chr2:189001420:189001421:+	protein_coding	COL3A1	0	0	0	1.67	0	2.86	0	3.17	1.25	2.7	0	0	0	0	0	0	1.64	1.72	0	2.94	3.12	1.45	0	0	0	2.27	1.96	1.82	2.38	16.67	13.58	22.39	12.33	20	21.11	18.18	21.84	21.21	19.75	13.92	17.74	13.79	18.75	11.11
chr7:99392754:99392755:+	protein_coding	AC004922.1	2.22	9.62	3.77	0	0	2.9	0	7.41	0	3.45	9.23	2.86	0	3.03	2.44	1.45	0	2.9	3.85	0	2	2.13	1.61	4.55	1.54	2.17	6.56	3.28	4.05	1.72	8.96	4.55	7.25	3.7	7.5	4.69	4.44	7.46	1.25	3.66	3.23	4.62	5.26	4
chr7:99392754:99392755:+	protein_coding	PDAP1	2.22	9.62	3.77	0	0	2.9	0	7.41	0	3.45	9.23	2.86	0	3.03	2.44	1.45	0	2.9	3.85	0	2	2.13	1.61	4.55	1.54	2.17	6.56	3.28	4.05	1.72	8.96	4.55	7.25	3.7	7.5	4.69	4.44	7.46	1.25	3.66	3.23	4.62	5.26	4
chr7:99392754:99392755:+	protein_coding	ARPC1B	2.22	9.62	3.77	0	0	2.9	0	7.41	0	3.45	9.23	2.86	0	3.03	2.44	1.45	0	2.9	3.85	0	2	2.13	1.61	4.55	1.54	2.17	6.56	3.28	4.05	1.72	8.96	4.55	7.25	3.7	7.5	4.69	4.44	7.46	1.25	3.66	3.23	4.62	5.26	4
chr15:80936793:80936794:+	antisense	AC027808.1	0	0	0	3.23	0	0	0	2.22	0	0	0	3.23	0	2.38	8.33	1.75	2.17	0	0	2.5	0	2.13	5	2.5	1.92	0	0	0	3.64	0	0	2.22	0	0	1.45	0	1.32	1.61	4.41	6.33	3.45	1.25	2.04	4.48
chr15:80936793:80936794:+	protein_coding	CEMIP	0	0	0	3.23	0	0	0	2.22	0	0	0	3.23	0	2.38	8.33	1.75	2.17	0	0	2.5	0	2.13	5	2.5	1.92	0	0	0	3.64	0	0	2.22	0	0	1.45	0	1.32	1.61	4.41	6.33	3.45	1.25	2.04	4.48
chr16:71758448:71758449:-	protein_coding	AP1G1	6.98	6.52	8.7	7.58	3.03	1.39	6	5.56	6.38	0	1.41	5.71	1.67	1.61	12	2.56	3.77	1.82	5.36	1.89	2.9	1.56	3.7	3.61	1.22	6.98	3.77	3.57	1.92	2.94	7.5	6.33	5.45	1.75	4.29	3.08	2.74	1.85	2.3	8.14	1.2	3.28	3.7	3.33
chr16:71758448:71758449:-	snoRNA	SNORD71	6.98	6.52	8.7	7.58	3.03	1.39	6	5.56	6.38	0	1.41	5.71	1.67	1.61	12	2.56	3.77	1.82	5.36	1.89	2.9	1.56	3.7	3.61	1.22	6.98	3.77	3.57	1.92	2.94	7.5	6.33	5.45	1.75	4.29	3.08	2.74	1.85	2.3	8.14	1.2	3.28	3.7	3.33
chr7:27458618:27458619:-	processed_pseudogene	EIF4HP1	0	2.38	5.77	2.86	3.85	4.65	2.7	2.17	7.41	0	8	2.94	3.64	2.08	4.35	3.39	3.85	11.11	4.08	2.17	4.44	5.26	4.35	1.89	1.92	4.44	2.38	3.85	5.08	4.08	2	5.77	6.78	0	3.57	3.64	8.2	3.12	3.7	4	3.51	8.2	9.84	4.48
chr17:81511539:81511540:-	protein_coding	ACTG1	2.13	4.08	1.59	5.36	3.45	0	0	1.56	0	0	0	0	1.47	1.75	0	4.76	0	1.72	3.28	2.5	0	2.82	3.12	1.67	2.17	2.44	0	2	1.96	0	2.41	0	3.23	0	2.94	0	2.65	4.08	2.97	6.33	0	1.67	9.52	3.8
chr1:154965706:154965707:-	protein_coding	SHC1	1.85	1.47	0	4.26	0	2.86	7.14	0	3.08	0	8.96	0	4.29	1.47	0	6.67	3.57	1.47	4.23	0	1.89	0	1.52	0	3.57	1.82	1.64	0	1.41	2.78	7.81	2.99	0	0	1.56	0	3.9	1.64	5.49	6.15	0	3.7	5.36	2.6
chr10:122461736:122461737:+	protein_coding	HTRA1	39.13	37.5	24.24	50	4.76	40	30.77	51.43	42.42	38.89	24	50	28.21	33.33	23.81	32.5	38.89	41.18	37.04	32.35	40.62	32.26	48	40	45.83	47.37	30.77	32.26	41.38	36	45.45	30.77	14.71	27.78	38.89	34.88	54.69	27.27	36.59	19.44	37.93	39.47	35.71	44.44
chr21:45997742:45997743:+	protein_coding	COL6A1	2.27	4.26	2.22	11.11	3.12	2.82	2.94	10.42	4.08	7.14	6.12	0	5.26	2.44	14.29	11.59	4.71	7.5	10.81	11.29	1.96	9.09	11.76	7.55	0	0	0	6.78	1.92	7.27	10	10.77	5	8.33	3.61	0	2.67	6.38	7.79	7.46	4.17	16.39	5.13	1.56
chr11:6319484:6319485:-	protein_coding	CAVIN3	11.43	23.33	12.12	10.53	0	17.14	8.82	20.51	36.84	19.23	24.44	21.74	13.64	17.07	3.23	25	18.37	29.31	19.35	22.86	33.33	9.3	22.03	27.45	32.56	22.22	16.67	8.57	22.45	21.54	34	9.62	25.86	21.31	33.33	16.95	22.22	11.29	24.66	22.41	25	16.07	26.32	21.92
chr2:188999297:188999298:+	protein_coding	COL3A1	0	0	1.69	0	2.86	3.03	0	0	7.69	0	2.74	0	1.49	2.22	2.04	4.88	1.49	0	2.17	3.45	1.92	8.2	1.69	3.03	2.33	3.45	2.5	1.72	0	3.03	1.67	0	3.85	0	6.78	0	3.45	0	1.43	3.12	0	0	5.71	9.38
chr8:11868030:11868031:-	protein_coding	CTSB	2.44	0	0	0	3.03	1.69	2	3.77	3.92	4	0	2.56	0	0	0	0	2.08	0	5.66	0	3.45	0	0	1.82	4.76	6.38	8.33	0	0	0	3.03	0	1.19	6.25	3.23	1.92	3.12	5.17	2.63	1.61	3.7	0	0	9.21
chr17:48050843:48050844:+	protein_coding	NFE2L1	4.44	3.39	4	1.96	0	3.51	8.33	2.08	1.67	0	3.23	2.17	1.64	3.23	0	5	8.45	0	3.12	3.17	1.79	3.08	5.08	0	0	0	3.45	1.3	2.99	12	1.67	5.41	6.06	3.39	4	0	2.6	0	4.62	3.66	1.52	2.67	4.17	4.35
chr2:189010741:189010742:+	protein_coding	COL3A1	1.52	7.87	0	5.8	0	4.94	0	3.85	6.02	4.17	2.13	0	3.8	1.12	4.29	4.82	10.67	4.3	7.89	0	6.33	5.06	2.53	7.95	7.14	0	6.15	0	0	0	4.6	3.28	1.54	4.08	5.56	1.69	4	1.43	0	7.69	1.67	0	1.92	2.67
chr3:120403266:120403267:-	transcribed_unitary_pseudogene	AC063952.1	1.67	6.74	1.49	1.67	0	1.27	1.3	4.29	5.62	0	3.12	2.22	3.09	1.22	1.39	0	1.85	6.35	3.23	3.51	0	0	1.28	6.41	6.58	2.17	0	2.78	1.72	2.33	2.17	3.64	4.84	3.92	5.81	3.77	3.23	0	1.32	1.64	5	1.64	3.45	4.69
chr3:120403266:120403267:-	protein_coding	FSTL1	1.67	6.74	1.49	1.67	0	1.27	1.3	4.29	5.62	0	3.12	2.22	3.09	1.22	1.39	0	1.85	6.35	3.23	3.51	0	0	1.28	6.41	6.58	2.17	0	2.78	1.72	2.33	2.17	3.64	4.84	3.92	5.81	3.77	3.23	0	1.32	1.64	5	1.64	3.45	4.69
chr21:45987005:45987006:+	protein_coding	COL6A1	2.33	0	0	2.38	0	8.62	0	3.23	5.88	5.88	1.69	0	0	0	2.63	3.61	2.94	1.64	1.54	6.35	4.08	2.13	0	0	0	0	2.17	1.64	4.08	6.67	3.23	3.03	1.54	3.64	5.8	0	3.66	0	1.16	4.29	0	4.35	3.64	6.45
chr9:136726187:136726188:-	snoRNA	SNORA17B	3.77	6.12	5.17	8.33	5.88	3.12	2.13	1.61	11.29	0	5.36	5.26	4.92	7.02	6.25	8.2	9.86	6.45	7.27	3.51	7.14	8.47	9.43	8.06	4.17	7.55	7.69	2.86	4.35	5.77	1.56	6.58	6.9	4.76	5.71	5	3.08	5.26	4.76	10.81	9.52	8.96	10.91	6.06
chr9:136726187:136726188:-	antisense	SNHG7	3.77	6.12	5.17	8.33	5.88	3.12	2.13	1.61	11.29	0	5.36	5.26	4.92	7.02	6.25	8.2	9.86	6.45	7.27	3.51	7.14	8.47	9.43	8.06	4.17	7.55	7.69	2.86	4.35	5.77	1.56	6.58	6.9	4.76	5.71	5	3.08	5.26	4.76	10.81	9.52	8.96	10.91	6.06
chr21:46121572:46121573:+	protein_coding	COL6A2	0	2.44	0	4.44	0	3.77	2.33	1.96	1.52	0	2	0	0	2.13	0	4.29	1.37	5.17	1.47	3.7	1.69	2.13	2.38	0	2.04	0	0	1.92	2.27	6.06	3.28	0	1.56	0	7.23	3.51	4.05	1.79	1.49	5.26	0	3.03	2.86	5.41
chr15:39593549:39593550:+	protein_coding	THBS1	4.35	3.9	3.51	0	8.33	5.26	0	3.7	8	11.76	6.76	3.57	3.12	6.49	0	2.74	2.44	1.92	7.14	6.98	3.77	2.33	3.03	0	2.08	3.33	0	3.85	0	0	3.49	0	5	0	5.56	0	2.02	0	6.35	3.45	0	4.23	9.38	3.12
chr15:39593549:39593550:+	protein_coding	FSIP1	4.35	3.9	3.51	0	8.33	5.26	0	3.7	8	11.76	6.76	3.57	3.12	6.49	0	2.74	2.44	1.92	7.14	6.98	3.77	2.33	3.03	0	2.08	3.33	0	3.85	0	0	3.49	0	5	0	5.56	0	2.02	0	6.35	3.45	0	4.23	9.38	3.12
chr9:134820174:134820175:+	protein_coding	COL5A1	9.8	5.26	3.28	0	0	4.29	3.17	2.86	5.41	0	1.67	0	4.05	1.69	5.56	2.56	7.14	2.53	8.11	5.41	2.9	3.51	2.5	2.82	0	3.03	2.08	1.69	0	1.56	4.3	2.56	3.7	1.47	3.26	1.67	6.06	1.69	0	5	0	4.62	4.88	5.19
chr1:36322588:36322589:-	protein_coding	EVA1B	4.35	3.7	3.03	10.34	5.88	11.76	0	26.47	16.67	22.22	5.56	0	7.5	16.22	16.67	13.79	10.81	10	8.7	8.33	6.25	6.67	6.67	18.6	12.12	4.17	6.45	2.5	2.86	7.14	1.96	10.53	13.33	6.25	2.33	8.33	10.17	19.05	12.99	4.65	10.53	7.27	5.71	10.91
chr1:36322588:36322589:-	protein_coding	SH3D21	4.35	3.7	3.03	10.34	5.88	11.76	0	26.47	16.67	22.22	5.56	0	7.5	16.22	16.67	13.79	10.81	10	8.7	8.33	6.25	6.67	6.67	18.6	12.12	4.17	6.45	2.5	2.86	7.14	1.96	10.53	13.33	6.25	2.33	8.33	10.17	19.05	12.99	4.65	10.53	7.27	5.71	10.91
chr5:181241832:181241833:-	snoRNA	SNORD96A	1.67	3.17	0	5.56	2	3.03	0	0	1.59	2.94	2.22	0	2.86	7.02	3.28	4.41	5	4.94	2.9	2.5	3.39	0	6.25	1.25	6.76	3.7	4.76	3.12	3.85	4.35	1.47	1.39	3.03	6.41	1.85	2.78	0	3.7	0	5	3.12	6.45	3.39	2.9
chr5:181241832:181241833:-	protein_coding	RACK1	1.67	3.17	0	5.56	2	3.03	0	0	1.59	2.94	2.22	0	2.86	7.02	3.28	4.41	5	4.94	2.9	2.5	3.39	0	6.25	1.25	6.76	3.7	4.76	3.12	3.85	4.35	1.47	1.39	3.03	6.41	1.85	2.78	0	3.7	0	5	3.12	6.45	3.39	2.9
chr21:45987001:45987002:+	protein_coding	COL6A1	4.76	0	2.08	2.38	0	1.67	4.65	3.17	0	0	0	7.14	0	0	0	3.7	2.94	1.59	0	6.35	4	2.08	6.45	5.97	1.92	5.71	4.65	1.64	4.35	5.26	4.76	3.03	3.28	1.67	1.52	0	0	8.2	1.19	4.29	4	1.61	2	4.62
chr1:42766815:42766816:-	protein_coding	P3H1	11.54	12.12	0	8	11.54	0	7.14	14.63	14.29	9.09	18.75	14.29	3.03	16.67	6.06	32.31	5.26	15.79	13.16	15.22	10.34	15.79	10	16.28	16.28	8.57	5.41	14.58	9.52	11.63	12.12	8.33	8.16	9.43	21.31	18.6	17.07	4.76	14.55	18.46	12.73	12.73	11.9	10.64
chr1:36322520:36322521:-	protein_coding	SH3D21	13.79	3.33	2.86	7.69	0	4.88	0	0	12.2	0	13.33	5.56	10.81	0	8.57	8.16	15	11.32	12.5	18.97	10.26	10.81	8.16	17.65	7.32	5.13	4.08	3.51	4.35	8.33	4.76	7.27	4	12.5	10.64	6.52	6.12	6.98	7.41	18.52	7.32	10.53	2.56	8.96
chr1:36322520:36322521:-	protein_coding	EVA1B	13.79	3.33	2.86	7.69	0	4.88	0	0	12.2	0	13.33	5.56	10.81	0	8.57	8.16	15	11.32	12.5	18.97	10.26	10.81	8.16	17.65	7.32	5.13	4.08	3.51	4.35	8.33	4.76	7.27	4	12.5	10.64	6.52	6.12	6.98	7.41	18.52	7.32	10.53	2.56	8.96
chr1:85582505:85582506:+	protein_coding	CYR61	3.95	6.1	1.45	7.58	2.33	5.56	1.89	0	4.23	3.85	4.26	2.86	0	1.82	7.69	4.35	5.63	4.29	6.85	5.88	5.77	2.13	3.39	0	3.77	0	0	4	1.72	4.76	3.25	4.71	5.38	2.7	4.17	7.81	8.85	3.57	1.47	2.7	1.67	9.09	7.84	4.23
chr17:42423032:42423033:-	protein_coding	CAVIN1	0	2.78	0	0	0	1.82	0	3.77	3.23	0	3.23	0	0	2.38	3.03	9.38	5.36	3.28	1.75	6.38	0	6.06	4.92	0	10.53	3.45	7.69	0	0	12.24	6.06	4	7.41	2.7	1.59	5.26	5.56	0	6.67	5.97	4.88	4	0	4.17
chr11:64369810:64369811:+	protein_coding	RPS6KA4	0	0	0	0	0	3.12	0	0	0	0	0	0	0	4.88	0	0	0	0	0	1.85	0	0	2.44	2.63	0	0	1.69	1.75	0	1.72	0	4	5	4.84	2.13	4.76	0	2	0	6.25	4.35	1.54	0	1.64
chr2:237351148:237351149:-	protein_coding	COL6A3	0	5.36	2.22	4.76	6.45	4.76	4.08	1.92	6.56	0	1.82	2.78	0	0	2.17	3.57	0	0	0	1.89	0	0	4.17	3.85	7.55	4.55	0	4.35	0	2.22	2.63	2.04	1.69	2.13	6.25	0	5.26	3.92	7.27	4.29	5.26	1.69	0	4.84
chr19:15110319:15110320:+	protein_coding	SYDE1	0	0	0	0	2.44	0	4.44	0	4.69	0	0	2.7	2.44	5.56	0	5.8	2	7.14	3.45	6.67	2.22	8.51	0	5.66	2.7	4.35	0	3.28	3.45	3.28	3.57	1.59	4.23	5.36	0	4	1.43	1.75	0	5.56	1.64	10.29	3.51	3.03
chr2:230864985:230864986:+	protein_coding	ITM2C	0	0	3.23	3.33	0	5	0	5.56	0	0	0	0	2.63	0	0	1.82	3.12	0	2.22	2.5	2.08	4.08	0	1.89	0	2.78	2.5	0	1.79	4.08	2.27	0	0	0	0	0	4.76	2.04	1.85	3.08	1.52	3.92	2	4.69
chr8:58592274:58592275:+	protein_coding	NSMAF	5.45	3.45	5.13	8.57	8	7.69	4.55	9.62	3.23	14.29	4.35	5.88	5.77	1.79	4	4.76	9.52	6.38	8.11	10.53	6.82	4.17	4.35	5.45	8.7	4.17	7.32	5.56	4.65	3.7	6.45	6.98	6.9	3.08	6.06	8.33	6.9	5.56	2.38	7.5	5.26	4.23	7.14	5.63
chr8:58592274:58592275:+	tRNA	chr8.trna1-GluCTC	5.45	3.45	5.13	8.57	8	7.69	4.55	9.62	3.23	14.29	4.35	5.88	5.77	1.79	4	4.76	9.52	6.38	8.11	10.53	6.82	4.17	4.35	5.45	8.7	4.17	7.32	5.56	4.65	3.7	6.45	6.98	6.9	3.08	6.06	8.33	6.9	5.56	2.38	7.5	5.26	4.23	7.14	5.63
chr19:10836045:10836046:-	protein_coding	TMED1	6.45	5.26	2.78	0	0	2.38	3.33	4.88	9.52	0	5	10.34	3.03	16.22	9.38	14.29	11.11	17.74	3.92	5.71	3.23	3.12	5	4.08	5.26	0	4.88	8.33	4.65	2.7	5.26	1.89	5.08	2.17	5.45	6.25	6.35	6.12	8.7	4.92	14.63	10.64	7.14	7.41
chr12:6867601:6867602:+	protein_coding	TPI1	3.85	0	3.51	5.26	7.69	7.35	6.25	3.45	3.57	0	4.76	3.03	12.7	3.64	6.56	5.66	5.88	1.64	2.38	3.28	4.69	1.85	0	4.55	1.92	0	5.45	0	6	5.71	3.77	3.64	0	0	4.76	1.75	3.85	3.23	5.56	9.09	4.69	4.48	5	2.86
chr1:42766745:42766746:-	protein_coding	P3H1	0	0	0	7.14	0	0	0	0	9.52	0	0	0	0	0	0	0	0	0	0	4.55	10	0	0	0	0	0	0	0	3.7	1.96	0	0	1.67	1.75	0	0	3.33	0	1.59	1.64	6.85	3.23	3.85	1.75
chr21:45997747:45997748:+	protein_coding	COL6A1	4.88	11.63	9.76	4.08	6.45	8.7	3.12	4.44	4.35	3.7	6.67	4	5.56	2.7	0	6.56	12.5	8.45	7.04	8.93	6.38	8.11	2.17	4.17	2.17	3.85	10	3.64	0	4	5.71	3.23	3.51	3.85	12.16	6.82	7.14	2.5	4.29	6.25	2.27	5.36	5.71	8.93
chr19:49491827:49491828:+	protein_coding	RPL13A	0	4.65	1.92	3.45	0	6	1.92	4.76	5.66	9.09	1.52	0	3.7	2.17	7.41	4.84	12.5	8.33	2.17	2.5	5.36	2.38	1.79	2	6.98	3.7	2.04	1.72	0	0	2.99	1.82	3.08	7.14	4.76	0	3.57	1.89	2.53	1.35	1.72	1.82	4	8.57
chr7:94425657:94425658:+	protein_coding	COL1A2	12.24	6.25	1.89	3.45	3.57	1.49	3.7	10.2	9.26	0	10.91	3.23	5.66	3.92	10.53	3.51	2.04	4.92	9.43	9.09	15.69	7.32	2.9	3.39	3.77	0	3.12	2.17	7.32	7.32	5.13	8	6.67	7.5	7.94	6.38	1.64	0	4.55	8	6.82	5	3.03	4.84
chrX:154366781:154366782:-	protein_coding	FLNA	2.7	0	2.33	3.51	0	1.89	0	0	4.26	0	0	3.12	0	0	0	1.82	2.04	2	0	2.04	7.14	6.67	0	0	0	0	2.5	2.99	1.69	0	3.85	0	1.82	2.22	0	0	0	1.85	2.5	4.23	1.67	2.9	0	5.26
chr1:36322522:36322523:-	protein_coding	SH3D21	7.14	0	0	11.43	0	5	8.57	3.12	10	0	12.5	11.11	19.44	6.45	2.94	12.24	17.74	19.15	16.98	19.3	7.5	8.57	14	9.62	12.2	5.41	0	1.85	4.65	6.67	2.38	5.66	6.25	11.63	13.04	11.11	10.42	4.88	9.26	18.87	7.32	11.11	5.56	14.06
chr1:36322522:36322523:-	protein_coding	EVA1B	7.14	0	0	11.43	0	5	8.57	3.12	10	0	12.5	11.11	19.44	6.45	2.94	12.24	17.74	19.15	16.98	19.3	7.5	8.57	14	9.62	12.2	5.41	0	1.85	4.65	6.67	2.38	5.66	6.25	11.63	13.04	11.11	10.42	4.88	9.26	18.87	7.32	11.11	5.56	14.06
chr17:50186437:50186438:-	protein_coding	COL1A1	3.28	6.17	0	1.64	4.76	1.67	3.51	1.69	2.82	0	1.47	0	1.43	1.79	0	1.23	1.52	2.99	2.82	4.05	1.49	1.47	1.22	2.99	2.78	2.78	0	0	1.82	4.55	1.12	1.47	5.62	1.72	5.68	6.06	2.73	3.45	5	7.14	1.96	5.8	6.82	5.08
chr2:189052956:189052957:-	protein_coding	COL5A2	2.56	1.67	0	1.69	2.86	4.48	4	4.76	1.64	0	2.5	2.5	0	0	1.85	3.51	1.96	0	3.77	2.13	1.72	3.23	1.41	0	1.61	0	0	0	0	1.96	5.36	0	7.35	6.98	2.94	5.45	4.17	3.77	1.43	10.77	2.67	4.76	3.85	5.36
chr2:189008120:189008121:+	protein_coding	COL3A1	0	1.54	6	1.79	2.86	4.55	0	3.39	4.17	3.45	2.78	0	8.2	7.14	2.08	5.8	0	1.75	1.56	0	1.82	3.7	1.59	6.49	1.75	2.78	2.78	4	4.26	0	0	4	5.26	7.89	7.81	0	0	1.89	3.08	1.75	4.26	5.45	4.76	3.12
chr22:36286765:36286766:-	protein_coding	MYH9	6.82	2.08	2.5	0	2.86	3.77	1.92	4.17	7.69	0	2.08	0	0	1.69	2.33	7.55	5	1.96	5.88	2.7	0	2.08	2.22	4.84	2.13	0	1.96	3.45	4.76	0	0	0	0	1.89	0	0	1.59	3.64	1.52	5.71	0	1.45	0	5.56
chr20:381142:381143:+	protein_coding	TRIB3	3.75	1.72	6.49	1.37	2.99	9.38	1.23	2.35	6.62	1.67	0	0	5.88	4.35	5.56	6.15	4.76	4.72	5.13	7.62	2.27	6.14	6	6.25	9.17	2.27	5	7.27	1.85	4.17	3.92	3.66	3.45	2.38	9.73	6.25	4.9	3.19	3.33	0	8.57	5.17	4.26	2.17
chr11:117204331:117204332:+	protein_coding	TAGLN	1.3	4.17	1.1	4.49	2.38	3.49	1.37	2.5	1.75	3.7	2.13	1.79	5.26	2.38	1.64	1.33	1.39	3.57	1.67	1.69	2.86	1.69	2.6	2.27	0	10	3.39	1.28	5.36	4.88	0	0	3.33	0	1.09	1.75	4.95	0	4.17	1.32	4.92	3.12	0	5.33
chr2:215422160:215422161:-	protein_coding	FN1	0	1.59	2.27	3.77	0	2.82	0	1.79	5.66	0	1.43	2.86	0	1.69	1.61	1.72	3.03	1.96	1.82	0	0	2.99	3.28	1.89	0	0	5.66	6.82	0	0	4.35	7.55	3.45	2.22	4.65	0	3.85	1.75	0	2.99	5.36	3.33	0	5.26
chr22:19962765:19962766:+	protein_coding	COMT	0	5.66	2.04	1.96	0	5.66	0	5.66	3.85	0	4.11	2.63	1.79	0	4.35	0	9.38	1.69	0	3.45	3.85	0	2.22	8.47	0	0	3.57	2.94	6.45	0	5.45	1.64	0	1.69	5.8	1.79	1.39	1.72	1.43	0	3.03	3.7	3.57	4.69
chr3:49362527:49362528:-	protein_coding	RHOA	2.56	0	0	2.44	0	1.82	4.08	8.62	5.77	0	1.59	0	7.55	5.36	2.27	8.77	0	3.92	3.7	2.13	1.64	1.72	3.51	8.97	5.36	0	2.08	4.69	1.61	3.45	3.23	4.76	4.35	0	5.19	2.17	8.99	1.69	3.49	2.9	3.85	5.33	2.08	3.64
chr6:113859872:113859873:+	protein_coding	MARCKS	3.57	4.08	5.26	3.45	18.52	4.76	6.82	2.56	7.27	3.7	12.9	6.45	5.56	5.26	14.71	8.11	12.12	5.56	9.09	15.62	12.5	11.9	0	9.52	9.43	9.09	8.11	13.51	2.7	9.09	5.88	3.12	2.27	3.33	5.77	6.25	12.5	2.08	11.76	13.73	0	4	2.44	14.29
chr3:49358243:49358244:-	polymorphic_pseudogene	GPX1	5.56	2.5	8.33	5.88	5.56	11.43	2.63	0	7.55	3.57	2.7	0	4.76	5.56	6.9	6.38	7.69	4.92	4.76	6.38	6.67	4.88	2.04	4	7.5	0	2.7	6.98	2.04	2.44	4.35	0	7.69	2.38	1.82	2.17	4.62	3.92	1.69	4.17	0	4.35	4.65	4.62
chr21:46124690:46124691:+	protein_coding	COL6A2	3.85	4.35	3.45	1.85	2.27	0	0	2.86	3.45	0	1.56	2.44	1.59	1.52	2.08	3.45	4.23	1.67	2.99	3.92	2.04	4.88	1.75	3.7	0	0	3.85	3.12	3.77	1.96	1.47	1.59	0	5.88	7.94	2.04	2.17	4.41	4.88	6.06	1.69	5.36	8.89	6.06
chr19:581463:581464:+	protein_coding	BSG	0	0	0	0	0	2	0	0	0	0	0	0	0	1.69	0	0	1.85	1.79	1.85	0	2.08	4.35	0	1.72	2.04	3.12	0	2.08	0	4.84	7.35	3.28	1.25	1.54	9.76	7.84	3.57	15.71	2.82	8	1.41	4.55	2.04	0
chr19:44644116:44644117:+	antisense	AC243964.2	2.13	0	0	6.25	0	3.92	1.92	0	3.39	0	0	0	2.13	0	0	1.96	0	0	1.56	0	0	4.92	0	0	1.43	2.78	0	0	1.82	0	0	0	0	1.59	3.33	0	1.52	0	0	3.08	3.23	3.45	0	3.33
chr19:44644116:44644117:+	protein_coding	PVR	2.13	0	0	6.25	0	3.92	1.92	0	3.39	0	0	0	2.13	0	0	1.96	0	0	1.56	0	0	4.92	0	0	1.43	2.78	0	0	1.82	0	0	0	0	1.59	3.33	0	1.52	0	0	3.08	3.23	3.45	0	3.33
chr19:12956914:12956915:-	protein_coding	GADD45GIP1	0	5	0	2.7	0	2.63	4.44	6.82	0	0	4	0	1.92	5.26	2.38	3.57	1.47	0	0	4.26	2.22	0	3.17	0	0	4.17	2.04	1.79	1.85	0	2.94	3.17	3.51	0	1.79	2	0	0	1.49	3.03	0	1.92	2.99	4.41
chr12:6328878:6328879:-	protein_coding	TNFRSF1A	4.17	4.17	2.33	0	2.78	0	7.32	3.7	7.14	3.85	1.89	0	0	6	0	0	5	5.88	3.51	6.15	6.52	4.35	5.66	0	3.33	4.26	5.17	4.41	1.69	5.17	2.78	3.17	2.99	7.14	6.45	0	3.33	9.52	0	4	3.92	1.52	0	3.28
chr2:1643452:1643453:-	protein_coding	PXDN	0	0	0	2.78	3.7	2.5	2	1.72	2.86	0	0	3.33	1.79	0	0	0	1.85	0	0	0	2.13	0	1.89	1.92	2.13	0	6.12	0	0	7.14	4.84	5.66	5.97	2.44	4.92	4.35	6.19	4.44	4.76	1.56	3.33	1.69	7.14	7.27
chr15:68325150:68325151:-	protein_coding	ITGA11	4.35	4.35	2.44	5	2.08	3.57	0	2.13	4.11	0	1.92	0	0	2.17	0	5.26	5.66	0	0	1.56	2.04	0	2.99	1.82	1.67	0	0	1.67	0	4.76	1.67	3.28	4.62	1.85	3.17	2.5	9.38	0	0	1.47	4.69	3.64	4.17	6.12
chr15:80949494:80949495:+	protein_coding	MESD	0	0	2.63	0	0	2.44	0	2.78	0	0	0	0	0	0	0	1.96	2.33	0	2.27	0	0	0	0	0	0	0	3.64	0	0	7.69	4.76	5.88	17.31	4.65	8	2.27	12.73	2.78	13.51	6.85	6.25	1.59	0	3.08
chr15:80949494:80949495:+	protein_coding	CEMIP	0	0	2.63	0	0	2.44	0	2.78	0	0	0	0	0	0	0	1.96	2.33	0	2.27	0	0	0	0	0	0	0	3.64	0	0	7.69	4.76	5.88	17.31	4.65	8	2.27	12.73	2.78	13.51	6.85	6.25	1.59	0	3.08
chr15:48415615:48415616:-	protein_coding	FBN1	0	2.47	2	0	0	0	3.39	5.36	1.35	0	4.69	6.82	6.25	7.25	0	0	2.33	0	8.77	0	1.96	1.96	0	0	0	0	5.45	1.67	1.96	2.78	0	0	3.03	4.44	0	8.47	0	0	1.54	1.67	5	3.39	2.22	2.99
chr3:99794346:99794347:+	protein_coding	COL8A1	0	1.96	2.33	2.22	0	2.22	2.08	0	4.55	0	0	0	0	0	3.64	3.45	3.23	2.22	4.65	0	0	1.64	0	0	0	5.71	0	1.79	0	3.85	0	0	2.99	2.33	1.52	0	1.33	0	4.05	5	0	1.72	0	6.94
chr5:136047294:136047295:+	protein_coding	TGFBI	6.67	2.08	0	0	6.45	3.92	4.26	7.14	4.62	3.85	1.61	0	3.64	0	0	7.55	6.12	2.27	3.7	4.55	4.76	0	0	0	0	0	0	2.5	3.23	10.17	5.95	6.15	5.15	4	7.06	11.54	8.47	3.33	5.49	10	7.27	8.33	4.65	3.57
chr9:34318662:34318663:+	processed_pseudogene	SERPINH1P1	0	3.64	0	4.08	2.78	6.35	3.85	5.17	3.64	4.35	1.67	6.06	2	7.14	6.06	7.69	4	1.82	1.79	1.82	5	1.69	1.27	3.7	2.13	0	7.5	7.89	2.5	0	1.52	0	0	2	5.26	1.75	1.3	1.75	6.1	4.69	1.96	5.13	6.52	7.14
chr7:27458624:27458625:-	processed_pseudogene	EIF4HP1	3.12	0	2.13	0	0	7.89	3.33	5.13	2.22	4.17	2.38	3.57	7.14	9.76	7.69	10.42	4.65	4.44	7.14	0	0	0	2.86	6.52	6.98	8.33	0	9.52	2.13	5.26	2.44	4.55	4.08	0	8.33	9.09	1.92	5.45	2.17	4.84	4.44	5.77	1.92	3.45
chr21:46002014:46002015:+	protein_coding	COL6A1	3.33	0	1.64	1.72	0	1.45	1.52	1.82	1.3	0	1.89	0	0	0	2.27	1.32	0	0	0	0	2.22	0	0	4.62	3.33	2.33	0	0	0	5.88	5.68	2.56	5.43	6.15	4.94	7.14	6.25	6.67	5.49	5.97	3.28	1.52	7.32	0
chr1:8864034:8864035:-	protein_coding	ENO1	3.92	1.33	2.04	2.17	0	5.26	0	3.33	0	0	5	2.94	0	0	3.03	1.59	1.64	1.64	1.75	1.54	1.96	1.39	0	1.41	0	1.92	1.67	1.82	4.88	1.64	0	6.67	1.28	0	1.96	1.69	0	1.41	0	2.63	1.54	6.35	3.28	4.17
chr7:94426426:94426427:+	protein_coding	COL1A2	6.82	9.52	7.5	4.55	5.56	4.88	2.7	7.27	3.51	4.55	4.65	7.69	6.25	11.63	6.25	3.23	8.16	8	4.69	3.85	4.26	2.56	5.88	1.47	7.32	6.67	9.38	13.51	5.13	1.92	3.17	3.17	5.56	0	4.55	2.33	2.6	4.88	2.67	1.89	6.38	5.77	9.3	5.66
chr11:498836:498837:-	protein_coding	RNH1	0	3.45	0	3.85	0	0	5.56	0	0	0	3.03	0	2.38	0	0	2.56	2.78	4.65	3.7	0	3.7	6.25	4.55	5.26	0	0	2.7	0	0	0	4.35	0	2.86	0	5.13	5.56	4.69	0	1.59	2.38	2.63	6.98	2.56	3.39
chr17:77500067:77500068:+	protein_coding	2009-09-01	3.33	4.88	2.56	3.45	0	2.63	0	2.44	8.33	0	5.26	0	0	0	2.86	8.2	0	5.45	0	7.41	4.65	0	2.5	5.77	4.17	0	0	6.12	3.28	0	4.55	2.13	3.92	3.39	0	3.57	6.76	8.33	3.45	2.94	4.92	9.8	8.47	6.25
chr1:201488895:201488896:-	protein_coding	CSRP1	0	0	0	0	5.88	0	3.85	0	2.04	0	3.17	2.44	1.43	3.33	2.22	0	2.13	5.45	0	0	1.92	6.12	1.45	1.61	0	0	0	0	1.96	0	3.33	0	1.56	0	0	1.96	1.06	0	4.21	5.97	4.76	0	5.56	2.78
chr19:49108352:49108353:+	protein_coding	SNRNP70	0	0	3.03	0	3.85	2.08	0	3.85	7.5	0	2.94	0	2.5	2.27	2.94	3.85	6	2.17	0	4.35	2.38	0	2.04	0	4.44	5.88	4.65	4.88	6	0	0	3.77	1.47	6.98	4.76	8.33	4.41	0	1.75	5.08	2.33	5.97	2.13	1.35
chr8:47737338:47737339:-	protein_coding	CEBPD	3.33	10.34	0	0	7.14	4.17	3.85	8.7	22.22	0	2.63	0	2.63	5.56	0	10	8.82	11.9	7.69	2.94	14.29	12	7.41	12	9.3	5	2.94	6.82	6.06	2.56	4.44	5.71	10.53	0	18.42	5.56	9.3	5	9.76	8.11	8.11	11.63	16.22	14.29
chr16:30893970:30893971:-	sense_overlapping	AC135048.2	4.55	9.68	9.52	11.76	5.26	13.89	0	4.26	5	6.67	0	4.17	3.12	6.45	6.9	6.67	14.63	10.71	9.68	6.06	4	8.57	9.38	14.63	7.14	13.79	8.33	2.7	0	10.17	6.45	10.2	0	2.56	19.51	4.88	8.16	4.76	12.28	9.23	16.28	2.63	2.86	8.33
chr16:30893970:30893971:-	miRNA	MIR762	4.55	9.68	9.52	11.76	5.26	13.89	0	4.26	5	6.67	0	4.17	3.12	6.45	6.9	6.67	14.63	10.71	9.68	6.06	4	8.57	9.38	14.63	7.14	13.79	8.33	2.7	0	10.17	6.45	10.2	0	2.56	19.51	4.88	8.16	4.76	12.28	9.23	16.28	2.63	2.86	8.33
chr16:30893970:30893971:-	antisense	MIR762HG	4.55	9.68	9.52	11.76	5.26	13.89	0	4.26	5	6.67	0	4.17	3.12	6.45	6.9	6.67	14.63	10.71	9.68	6.06	4	8.57	9.38	14.63	7.14	13.79	8.33	2.7	0	10.17	6.45	10.2	0	2.56	19.51	4.88	8.16	4.76	12.28	9.23	16.28	2.63	2.86	8.33
chr16:30893970:30893971:-	protein_coding	BCL7C	4.55	9.68	9.52	11.76	5.26	13.89	0	4.26	5	6.67	0	4.17	3.12	6.45	6.9	6.67	14.63	10.71	9.68	6.06	4	8.57	9.38	14.63	7.14	13.79	8.33	2.7	0	10.17	6.45	10.2	0	2.56	19.51	4.88	8.16	4.76	12.28	9.23	16.28	2.63	2.86	8.33
chr11:65537079:65537080:+	protein_coding	SCYL1	6.52	0	0	0	0	1.72	0	1.82	3.92	0	9.09	3.03	3.39	1.61	0	7.02	3.57	3.39	8	2.38	8	0	1.75	1.61	4.26	0	0	3.17	0	7.14	2	1.72	3.51	2	3.57	4.88	2.53	2.08	6.67	2.94	1.69	3.39	3.92	6.56
chr21:31659804:31659805:+	protein_coding	SOD1	1.92	4	0	4.17	0	1.75	2.04	3.64	3.33	0	2	4.17	6.25	1.75	0	2.82	0	7.25	5.66	4	6.12	0	3.33	2.33	4.92	2.27	1.79	3.23	0	1.75	7.02	1.67	4.69	5.66	2.7	1.47	1.32	1.54	3.61	4.17	3.57	1.75	1.89	5.08
chr21:46118644:46118645:+	protein_coding	COL6A2	9.38	11.9	9.52	4.88	3.12	12.5	11.63	4.44	18.64	17.86	7.89	8.33	3.23	2.63	3.12	13.04	11.7	8.93	10.81	10.64	10.81	4.35	9.09	9.09	8.16	12	7.89	12	0	8.33	6.06	17.65	8.2	12.96	14.67	2.56	7.27	5.41	13.11	5.97	6.82	12	5.88	8.33
chrM:12898:12899:-	protein_coding	MT-ND5	0	2.56	0	0	0	0	0	0	0	0	0	3.85	4.26	2.08	2.27	2.86	7.14	4.55	0	0	3.85	5.56	0	0	4.35	6.9	0	2.44	7.69	0	0	0	0	0	0	0	0	0	7.41	3.08	3.7	10.14	2.08	2.22
chr1:203683215:203683216:+	protein_coding	ATP2B4	0	8.77	8.57	0	0	8.33	2.38	0	6.78	0	4.08	6.9	4	7.81	0	4.41	0	2.7	2.13	2.86	0	0	7.14	4.88	2.44	0	1.92	2	2.22	2.56	5.17	0	0	5.56	8.77	4.17	3.57	2.22	2.33	3.33	0	5.36	4.44	4.41
chr17:42402615:42402616:-	protein_coding	CAVIN1	5.88	0	0	0	5.71	2.22	3.12	6.67	6	0	6	0	0	0	2.94	0	2.63	3.92	6.52	0	5.71	2.17	2.86	2.22	5.13	0	0	5	8.93	2.86	4.44	5.41	0	5.71	2.04	4.88	1.79	0	1.69	5.63	0	4	2.44	4.55
chr17:7592778:7592779:-	protein_coding	FXR2	2.7	6	0	5	5	5.88	2.86	0	2.5	6.25	2.7	0	0	5.56	0	7.55	6.67	6.25	5.26	2.7	5	4.65	8.57	0	4.17	3.12	2.56	8.7	0	0	0	7.32	2.38	5	6.9	2.33	8.93	2.33	0	8.47	2.33	0	0	7.32
chr17:7592778:7592779:-	protein_coding	MPDU1	2.7	6	0	5	5	5.88	2.86	0	2.5	6.25	2.7	0	0	5.56	0	7.55	6.67	6.25	5.26	2.7	5	4.65	8.57	0	4.17	3.12	2.56	8.7	0	0	0	7.32	2.38	5	6.9	2.33	8.93	2.33	0	8.47	2.33	0	0	7.32
chr2:189006967:189006968:+	protein_coding	COL3A1	1.64	5.8	0	1.59	0	1.41	0	0	0	0	2.9	0	2.9	1.22	3.85	1.3	0	1.47	3.33	3.23	0	0	3.03	0	1.64	0	0	3.33	0	1.89	5.33	3.33	0	0	2.86	0	1.25	0	3.8	5.36	8.47	0	0	0
chr19:47130998:47130999:+	protein_coding	SAE1	0	0	2.94	0	0	2.7	2.7	0	6.12	0	0	0	2.38	0	0	1.82	0	0	4.65	2.13	2.56	0	4.55	3.92	2.27	2.94	0	0	7.14	0	2.44	4.26	1.92	0	0	2.94	0	4.76	0	2.82	3.51	1.96	5.88	0
chr1:148362440:148362441:-	processed_transcript	LINC01138	25	25.49	26.47	45	50	15.79	16.22	11.54	19.44	50	28	41.18	29.41	29.73	25	18.18	16.13	36.11	23.68	20.51	26.67	27.03	27.12	26	21.62	23.81	19.35	36.84	28	16.67	20.69	17.39	2.17	18.18	15.79	2.94	25	19.51	40.74	11.36	15.62	20.51	25.64	20.83
chr1:148362440:148362441:-	snRNA	RNVU1-1	25	25.49	26.47	45	50	15.79	16.22	11.54	19.44	50	28	41.18	29.41	29.73	25	18.18	16.13	36.11	23.68	20.51	26.67	27.03	27.12	26	21.62	23.81	19.35	36.84	28	16.67	20.69	17.39	2.17	18.18	15.79	2.94	25	19.51	40.74	11.36	15.62	20.51	25.64	20.83
chr17:81846452:81846453:-	protein_coding	P4HB	2.56	0	0	1.92	2.94	2.17	0	2.17	3.64	0	0	0	0	1.96	4.65	3.23	9.8	6.9	6.25	3.92	0	2.44	0	2.22	5.77	0	1.92	0	2.44	3.85	3.85	5.08	3.85	0	1.69	4.55	1.43	1.85	1.56	5.63	1.89	5.77	0	4.26
chr19:3979842:3979843:-	protein_coding	EEF2	2.63	0	2.78	4.65	0	6.12	7.89	6.12	2.78	4	6.38	3.57	2.04	2.63	0	0	7.81	4.92	7.27	2.63	4.76	2.94	6.12	6.67	2.38	2.33	6.52	1.92	0	2	9.68	5.66	3.23	9.26	6.35	8	5.48	0	5.26	6.45	3.7	6.9	2.44	6.25
chr11:62629888:62629889:-	protein_coding	GANAB	0	0	0	0	0	0	5.13	0	2.44	0	1.85	3.12	2.04	0	2.44	0	0	0	2.08	4	1.75	0	0	0	2.86	0	0	2.08	2.56	0	3.57	0	0	0	0	0	4.17	0	1.39	2.9	3.51	5.45	3.85	1.56
chr9:35689168:35689169:-	protein_coding	TPM2	0	6.12	2.27	9.09	0	1.64	5.26	2.08	5.45	0	3.28	3.45	2.63	1.89	7.69	1.72	5.17	8.06	4.35	6.38	2.08	4.17	3.23	5.33	2.04	7.32	4.26	2.13	0	2.13	1.72	3.51	5.77	2.04	4.84	4.17	3.96	1.79	6.82	5	0	5	8.11	0
chr9:128577178:128577179:+	protein_coding	SPTAN1	3.33	0	0	3.03	0	2.56	2.7	0	2.22	0	0	0	3.57	4	0	5.17	0	4.88	0	0	0	0	0	0	0	0	0	0	0	6.06	0	2.13	0	0	0	2.7	0	0	0	1.23	2.17	1.79	9.09	1.75
chrX:119423803:119423804:+	snRNA	RNU1-67P	2.27	2	0	0	0	0	0	0	0	0	0	4.76	6.67	3.77	1.72	2.04	5.77	2.86	0	2.44	0	4.35	0	1.79	2	0	0	2.27	0	0	2.38	1.67	0	2.27	6.06	0	0	2.08	0	4.17	6.38	1.92	0	4.84
chrX:119423803:119423804:+	protein_coding	SLC25A43	2.27	2	0	0	0	0	0	0	0	0	0	4.76	6.67	3.77	1.72	2.04	5.77	2.86	0	2.44	0	4.35	0	1.79	2	0	0	2.27	0	0	2.38	1.67	0	2.27	6.06	0	0	2.08	0	4.17	6.38	1.92	0	4.84
chr19:35654610:35654611:+	protein_coding	COX6B1	2.44	1.92	0	5.56	0	0	2.27	2.27	0	0	4.35	3.85	2.08	0	0	0	2.27	1.79	1.96	2.08	1.79	1.85	3.92	1.82	4.26	0	1.85	2.22	7.41	0	2.17	2.22	0	0	1.92	4.35	3.28	5.88	7.69	6.06	1.96	5.66	2.38	0
chr7:106660392:106660393:-	protein_coding	CCDC71L	93.33	75	84.38	82.14	100	78.95	96.15	81.48	85.71	80	69.7	93.33	75.86	90.91	83.33	93.33	91.67	90.24	72.73	80	92.86	91.3	82.76	80	85.19	79.17	94.87	87.5	84.62	87.18	76.32	76.67	81.08	91.89	75.68	79.31	84.62	80	78.79	88.46	92.31	77.14	85.71	77.36
chr7:106660392:106660393:-	sense_overlapping	AC004917.1	93.33	75	84.38	82.14	100	78.95	96.15	81.48	85.71	80	69.7	93.33	75.86	90.91	83.33	93.33	91.67	90.24	72.73	80	92.86	91.3	82.76	80	85.19	79.17	94.87	87.5	84.62	87.18	76.32	76.67	81.08	91.89	75.68	79.31	84.62	80	78.79	88.46	92.31	77.14	85.71	77.36
chr5:136054837:136054838:+	protein_coding	TGFBI	2.78	8.06	2.22	7.69	3.45	3.49	5.66	8.33	7.94	0	5.63	0	7.81	6	2.04	0	9.3	8.89	2.13	2.38	2.63	7.5	5.41	2.33	6.38	0	4.65	7.25	6.38	4.44	1.64	7.69	3.39	0	6.49	2.7	4.65	3.64	5.88	5	4.76	5.56	0	1.92
chr20:58891721:58891722:+	protein_coding	GNAS	9.09	9.76	4.65	3.85	3.85	4.55	9.76	6	2.78	0	5.26	14.81	10.26	4.44	6.67	12.5	0	11.54	9.09	10.71	10.26	7.89	5.26	21.43	19.35	3.12	15.15	4.35	11.43	12.5	11.32	3.51	7.69	12.28	8.16	2.08	12.5	12.24	7.35	4.76	17.78	13.33	4.55	4
chr2:230865015:230865016:+	protein_coding	ITM2C	8.33	3.12	0	3.33	0	6.25	7.69	4.55	3.45	0	3.03	4.17	0	11.11	0	16.28	7.69	5	12.5	4.44	2.27	5	5	0	5.26	3.23	0	2.63	3.92	0	0	4.35	1.82	10	6.12	2	11.76	4.76	5.66	9.09	4.69	2.08	2.38	3.51
chr7:94395089:94395090:+	protein_coding	COL1A2	9.38	2.22	0	5.88	11.11	12.07	9.09	7.55	4.88	0	4.23	8.7	8.51	2.38	3.12	4.76	1.92	4.08	5.77	4.76	0	4.76	9.26	8.33	0	8.7	0	0	0	10.87	10.2	2.04	3.57	11.43	8.33	0	2.94	7.69	6.25	1.75	5.41	11.63	6.25	6.25
chr7:94395089:94395090:+	antisense	AC002074.1	9.38	2.22	0	5.88	11.11	12.07	9.09	7.55	4.88	0	4.23	8.7	8.51	2.38	3.12	4.76	1.92	4.08	5.77	4.76	0	4.76	9.26	8.33	0	8.7	0	0	0	10.87	10.2	2.04	3.57	11.43	8.33	0	2.94	7.69	6.25	1.75	5.41	11.63	6.25	6.25
chr20:58910027:58910028:+	protein_coding	GNAS	0	1.45	1.69	1.56	0	0	4.84	5.36	0	0	2.35	2.44	2.99	3.45	2.27	2.04	1.75	5.45	3.51	3.64	0	1.69	1.54	0	0	0	0	5.88	0	1.61	2.63	0	1.45	1.67	0	0	2.33	0	2.17	4.29	1.85	3.08	2.56	2.78
chr17:50187515:50187516:-	protein_coding	COL1A1	0	3.77	2.08	0	0	0	0	0	4.17	0	2.27	4.88	2.7	2.7	3.33	2.22	0	3.7	3.7	3.39	9.26	0	3.33	2.13	0	3.03	0	0	0	2.08	0	3.85	4.35	2.78	4.76	0	0	0	6.06	4.08	2.38	5.13	0	6.25
chr7:45921247:45921248:-	protein_coding	IGFBP3	0	2.17	0	4	0	0	0	0	0	0	0	0	0	2.08	1.92	1.75	7.5	4.17	0	2.63	0	4.76	1.75	2	3.85	2.5	4.55	0	0	1.85	0	2.13	0	2.5	2.44	0	1.92	2.13	0	1.89	2.22	3.57	9.3	1.85
chr1:203683209:203683210:+	protein_coding	ATP2B4	0	4.17	3.12	0	5.26	3.12	0	3.12	3.77	0	2.33	0	4.26	1.72	0	8.47	0	0	4.65	0	0	4.35	0	0	2.7	4.17	0	2.13	2.56	0	3.77	0	0	0	0	0	0	2.38	0	7.14	0	3.7	2.63	3.17
chr22:28800454:28800455:-	protein_coding	XBP1	7.89	7.27	5.56	8.82	9.38	14.58	18.64	10.53	10	15.62	13.89	19.05	3.45	7.69	10	13.33	10	20	8.47	9.8	7.55	16.13	10	7.69	23.08	6.45	9.09	12.24	18.18	3.51	10.53	8.47	8.2	5.8	10.96	8.82	10.84	7.35	8.6	7.41	5.36	19.44	10.53	14.29
chr22:28800453:28800454:-	protein_coding	XBP1	10.81	7.41	7.41	8.82	9.38	12.77	10.17	13.79	6.67	6.25	14.71	0	3.33	3.7	24.14	6.9	20	14.06	13.56	13.46	13.46	14.75	6.78	12.66	11.32	6.45	9.68	16.33	15.91	10.71	14.55	10.34	6.78	4.29	16.9	13.43	7.06	5.97	12.9	9.43	7.27	10.81	5.26	8.16
chr7:128838652:128838653:+	protein_coding	FLNC	2.56	2.94	2.38	0	3.12	2.13	0	6.52	3.92	0	0	3.33	5.26	2.22	0	4.08	6.9	3.77	6.78	0	0	4.17	0	1.85	0	2.63	0	1.67	3.77	4.17	6.15	6.56	1.39	0	5.56	3.92	5.95	1.75	1.92	3.45	2.13	10.29	0	4
chr22:36309339:36309340:-	protein_coding	MYH9	0	0	2.5	4.76	0	5.71	0	0	3.23	0	6.98	10	4.35	0	0	5.56	0	0	0	6.25	0	10.71	6.82	2.5	5.41	3.57	0	6.25	0	0	2.38	5	1.79	3.23	3.7	0	3.17	4.26	3.45	3.45	4.35	5.77	5.71	3.45
chr11:18403743:18403744:+	protein_coding	LDHA	2.13	3.17	0	5	0	4.41	0	1.61	2	0	4.71	0	2.6	7.35	1.61	1.79	0	1.82	1.69	4.26	0	1.59	2.27	4.62	2.44	0	0	0	1.89	0	0	1.56	3.64	0	2.82	1.79	2.35	0	4.44	5.88	1.75	3.64	1.89	1.32
chr3:27633260:27633261:+	transcribed_processed_pseudogene	AC098614.1	5.13	10.42	5.77	4.88	0	3.17	2.08	10.2	7.69	4.55	6.45	3.12	5.88	3.92	4.35	6.45	7.41	10.45	6.12	7.14	4.26	5	0	4.17	3.57	9.09	4.35	7.02	4.44	8.93	6.38	6.25	12	2.5	8.47	3.7	3.33	7.02	6.25	6.25	12.28	5.77	1.92	5.17
chr15:80937878:80937879:+	antisense	AC027808.1	4	0	0	0	0	0	0	3.03	3.23	0	0	6.67	2.13	0	0	6.82	4	0	2.78	0	0	0	4.35	0	2.13	2.22	0	0	4.44	0	0	2.5	1.89	0	5.26	2.7	3.23	0	4.84	5.45	2.04	5	0	3.33
chr15:80937878:80937879:+	protein_coding	CEMIP	4	0	0	0	0	0	0	3.03	3.23	0	0	6.67	2.13	0	0	6.82	4	0	2.78	0	0	0	4.35	0	2.13	2.22	0	0	4.44	0	0	2.5	1.89	0	5.26	2.7	3.23	0	4.84	5.45	2.04	5	0	3.33
chr19:18541788:18541789:-	protein_coding	FKBP8	0	0	2.94	0	0	0	0	0	3.45	0	0	4.55	9.38	3.7	0	3.85	2.08	1.89	0	3.7	2.7	2.63	3.57	2.56	2.78	0	0	0	0	2.17	3.12	5.13	5.13	0	0	2.86	3.23	2.44	3.03	3.57	3.77	2.33	8.11	5.17
chr15:80950625:80950626:+	protein_coding	CEMIP	0	0	3.03	0	4.17	0	6.67	0	5.26	0	2.04	2.56	3.64	0	2.13	3.92	0	0	7.5	4.76	5.13	0	2.63	0	2.04	4.35	1.85	2.08	5.56	0	3.85	0	0	0	5.36	0	4.29	4.55	7.81	1.64	0	7.14	6.67	7.14
chr15:80950625:80950626:+	protein_coding	MESD	0	0	3.03	0	4.17	0	6.67	0	5.26	0	2.04	2.56	3.64	0	2.13	3.92	0	0	7.5	4.76	5.13	0	2.63	0	2.04	4.35	1.85	2.08	5.56	0	3.85	0	0	0	5.36	0	4.29	4.55	7.81	1.64	0	7.14	6.67	7.14
chrX:119423854:119423855:+	snRNA	RNU1-67P	0	2	0	2.78	5.88	2.86	1.96	0	2	4.76	0	6.67	0	0	1.72	4.65	4.11	4.26	1.96	0	0	2.63	2	3.23	2.13	5.41	0	2.44	0	1.82	5.88	9.3	8.97	2.22	0	2.86	0	4.76	0	2.5	6.45	6.67	2.38	0
chrX:119423854:119423855:+	protein_coding	SLC25A43	0	2	0	2.78	5.88	2.86	1.96	0	2	4.76	0	6.67	0	0	1.72	4.65	4.11	4.26	1.96	0	0	2.63	2	3.23	2.13	5.41	0	2.44	0	1.82	5.88	9.3	8.97	2.22	0	2.86	0	4.76	0	2.5	6.45	6.67	2.38	0
chr12:106239703:106239704:-	protein_coding	CKAP4	0	5.13	6.67	2.7	5.88	0	2.22	0	2.56	0	2.38	0	2.33	2.56	0	0	2.04	7.27	0	2.7	0	0	0	2.04	3.03	0	0	0	0	0	0	0	0	0	1.67	2.13	3.23	0	1.52	5.26	0	3.77	2.33	3.08
chr17:50187521:50187522:-	protein_coding	COL1A1	2.44	3.77	6.25	9.76	5.13	7.84	5.56	7.5	6.38	0	0	7.5	2.7	10.81	3.33	0	2.22	5.88	3.7	1.75	1.85	0	6.9	2.13	2	6.25	2.63	2.7	2.63	4.17	2.35	9.62	6.67	2.78	6.45	4.65	6.25	4.65	3.03	6.25	4.76	5.56	0	6.25
chr19:47725985:47725986:+	lincRNA	AC010519.1	0	0	2.94	0	0	3.03	0	0	2.38	0	0	0	0	0	3.12	0	0	2.7	2.33	4.26	0	0	0	0	0	3.12	2.78	4.88	2.08	0	0	4.65	1.52	0	1.64	0	3.08	2.17	2.04	3.17	1.69	2.94	2.5	4.35
chr19:47725985:47725986:+	protein_coding	EHD2	0	0	2.94	0	0	3.03	0	0	2.38	0	0	0	0	0	3.12	0	0	2.7	2.33	4.26	0	0	0	0	0	3.12	2.78	4.88	2.08	0	0	4.65	1.52	0	1.64	0	3.08	2.17	2.04	3.17	1.69	2.94	2.5	4.35
chr17:42423130:42423131:-	protein_coding	CAVIN1	0	7.5	0	0	0	2	0	0	0	0	2.17	0	2.27	2.17	0	0	0	0	2.08	0	2.94	0	0	0	0	0	0	0	0	0	0	0	0	0	2.27	0	1.96	0	0	3.39	4.17	0	2.86	4.08
chr13:110198566:110198567:-	protein_coding	COL4A1	4.44	0	0	0	0	0	0	2.04	1.92	3.85	1.92	0	3.03	5.88	3.12	7.02	3.45	1.92	0	0	3.85	4.08	6.76	2.9	1.85	4.76	0	5.36	5.26	4.08	1.61	0	2.33	2.63	3.57	2.04	5.56	0	1.67	3.33	1.75	1.61	4.17	1.54
chr11:64165918:64165919:-	protein_coding	MACROD1	9.09	6.45	14.29	17.24	11.11	16.67	4	12.9	25.71	0	8.7	15.38	16.67	6.25	4.35	7.69	14.29	14.81	0	6.67	12.5	9.52	12.5	10.34	10.53	5.71	21.21	9.38	6.67	21.21	15.38	24	15.38	5	8	9.52	14.29	8	5.41	24.49	22.22	3.23	20	9.52
chr12:6766691:6766692:+	protein_coding	PTMS	13.64	2.78	3.7	8.7	0	8.33	8	15.15	10.71	10.53	14.29	9.09	7.14	15.91	13.33	20.59	4.17	20	3.23	10.34	6.9	4.17	18.18	7.55	15.38	5.26	3.57	8	19.05	8.11	14.81	5.71	10	6.82	8.11	0	12.5	8.33	13.21	12.12	9.68	8.11	10.81	8.11
chr12:6766691:6766692:+	protein_coding	MLF2	13.64	2.78	3.7	8.7	0	8.33	8	15.15	10.71	10.53	14.29	9.09	7.14	15.91	13.33	20.59	4.17	20	3.23	10.34	6.9	4.17	18.18	7.55	15.38	5.26	3.57	8	19.05	8.11	14.81	5.71	10	6.82	8.11	0	12.5	8.33	13.21	12.12	9.68	8.11	10.81	8.11
chr19:48965330:48965331:+	protein_coding	FTL	6.67	2.44	6.45	0	9.68	0	7.69	0	9.62	4.17	10.42	5.26	5.26	0	3.85	7.89	13.04	8.33	5.71	2.63	3.12	5.41	6.67	4.08	2.22	8.82	3.03	5.56	10.26	8.57	2	7.32	13.89	3.12	6.12	6.9	10	0	6.25	5.36	6.06	6.82	11.43	6.38
chr11:62529196:62529197:-	protein_coding	AHNAK	0	1.89	0	0	0	2.78	0	0	2.13	0	2.13	2.56	1.96	4	2.5	2.38	0	4	0	0	2.94	0	0	0	0	0	0	2.27	2.22	0	0	0	6.67	3.57	4.88	5.71	2.04	0	0	1.56	3.64	3.17	0	4.44
chr6:113859729:113859730:+	protein_coding	MARCKS	4.35	0	2.13	0	4.35	2.33	2.13	2.38	0	0	0	0	0	2.44	0	12.24	0	0	0	0	4.55	4.65	0	0	3.92	3.12	4.76	2.63	0	0	2.27	0	2.7	2.94	1.79	0	0	0	0	4.44	3.64	0	2.7	3.39
chr15:74175560:74175561:+	protein_coding	ISLR	0	2.7	6.06	0	0	2.33	0	0	0	0	0	0	5	0	0	0	4.35	3.85	0	3.03	0	0	4.26	0	2.38	0	0	1.96	1.96	2.13	4.41	0	0	5.56	2.04	0	0	0	1.61	0	2.27	5.56	0	4.92
chr15:74175560:74175561:+	antisense	AC010931.3	0	2.7	6.06	0	0	2.33	0	0	0	0	0	0	5	0	0	0	4.35	3.85	0	3.03	0	0	4.26	0	2.38	0	0	1.96	1.96	2.13	4.41	0	0	5.56	2.04	0	0	0	1.61	0	2.27	5.56	0	4.92
chr2:215431938:215431939:-	protein_coding	FN1	2.86	2.17	0	0	0	0	2.38	4.17	0	0	5.26	3.85	5.26	2.13	2.86	7.41	0	0	0	0	0	0	0	0	0	0	3.57	0	0	3.33	0	0	3.57	0	5.08	0	1.75	0	0	1.92	2.04	7.69	0	3.77
chr3:184155621:184155622:+	protein_coding	DVL3	13.04	19.23	9.09	10	8.33	23.53	0	5	9.52	8.33	9.68	0	11.43	26.92	12.5	30	18.52	21.88	15.38	39.29	15	24	9.52	31.03	12	14.29	11.11	17.07	18.18	10.34	29.63	4.76	25	15.38	33.33	5	3.12	17.39	11.54	18.6	9.09	7.89	36.36	28.57
chr8:22593795:22593796:+	protein_coding	PDLIM2	3.03	2.7	3.45	2.63	0	2.38	0	0	0	0	0	0	2.08	2.22	0	2.04	0	8.47	6.52	4	0	2.56	0	2.33	0	6.67	0	2.5	0	2.04	0	0	0	0	0	6.12	2	0	0	1.89	0	6.9	7.69	6.35
chr8:22593795:22593796:+	protein_coding	AC037459.1	3.03	2.7	3.45	2.63	0	2.38	0	0	0	0	0	0	2.08	2.22	0	2.04	0	8.47	6.52	4	0	2.56	0	2.33	0	6.67	0	2.5	0	2.04	0	0	0	0	0	6.12	2	0	0	1.89	0	6.9	7.69	6.35
chr2:189002969:189002970:+	protein_coding	COL3A1	4.44	7.02	9.76	13.33	8.57	2.08	4	5.88	10.91	0	3.45	9.38	0	2.33	4.44	3.45	5.26	9.09	4.76	6	9.43	5.36	7.84	6.9	4.17	5	6.98	2.56	0	2.78	8.11	0	9.09	4.65	5.56	5.13	3.39	0	3.92	0	6.98	9.76	5.26	6.98
chr22:19178158:19178159:-	protein_coding	SLC25A1	3.85	0	0	0	0	2.63	0	2.38	4.65	0	0	0	0	0	0	0	0	2.22	0	0	0	0	3.33	2.13	2.17	0	2.5	0	2.44	0	1.96	1.92	3.77	0	1.43	0	1.64	0	1.39	1.79	2	1.61	2.7	4.55
chr15:39581875:39581876:+	protein_coding	THBS1	0	1.69	2.78	2.27	3.57	3.77	2.56	2.44	2.22	0	1.69	3.45	1.64	2.08	2.5	0	3.45	0	0	0	0	0	5.88	6.38	7.69	6.45	2.56	2.33	4.26	2.7	7.5	7.5	3.57	0	1.96	3.33	2.7	0	4.29	0	2.17	3.57	7.69	8
chr6:52500616:52500617:-	protein_coding	EFHC1	3.03	3.51	0	0	3.7	0	0	2.78	0	0	4.35	3.45	6.52	0	0	4.35	5.88	0	3.23	5.71	0	0	5.41	5.13	2.86	5	0	1.85	5.41	0	1.69	2.13	3.92	2.86	2.33	0	3.28	2.94	2.08	3.28	4.88	2.04	0	4.08
chr6:52500616:52500617:-	protein_coding	TRAM2	3.03	3.51	0	0	3.7	0	0	2.78	0	0	4.35	3.45	6.52	0	0	4.35	5.88	0	3.23	5.71	0	0	5.41	5.13	2.86	5	0	1.85	5.41	0	1.69	2.13	3.92	2.86	2.33	0	3.28	2.94	2.08	3.28	4.88	2.04	0	4.08
chr19:48615920:48615921:-	protein_coding	RPL18	0	10.34	5.71	0	6.25	1.96	0	0	5.13	9.09	0	0	4.08	0	3.23	0	2.27	0	3.03	0	2.94	0	0	0	3.45	0	0	2.56	3.33	4.65	2.7	4.26	6.67	8.33	4.76	3.57	3.39	2.27	3.17	5.26	0	8.89	7.5	10.91
chr20:17962789:17962790:-	protein_coding	OVOL2	2.33	0	0	5.56	0	0	4.88	6.98	0	0	2	0	6.52	2.27	3.03	0	9.09	6.52	4.17	5	0	0	0	4.35	0	0	0	2.7	2.33	6.12	3.77	10.71	2.27	0	3.85	0	2.9	1.96	3.85	4.35	3.57	0	4.76	6.25
chr20:17962789:17962790:-	protein_coding	SNX5	2.33	0	0	5.56	0	0	4.88	6.98	0	0	2	0	6.52	2.27	3.03	0	9.09	6.52	4.17	5	0	0	0	4.35	0	0	0	2.7	2.33	6.12	3.77	10.71	2.27	0	3.85	0	2.9	1.96	3.85	4.35	3.57	0	4.76	6.25
chr20:17962789:17962790:-	snoRNA	SNORD17	2.33	0	0	5.56	0	0	4.88	6.98	0	0	2	0	6.52	2.27	3.03	0	9.09	6.52	4.17	5	0	0	0	4.35	0	0	0	2.7	2.33	6.12	3.77	10.71	2.27	0	3.85	0	2.9	1.96	3.85	4.35	3.57	0	4.76	6.25
chr19:48615902:48615903:-	protein_coding	RPL18	0	0	0	3.33	0	9.62	0	2.7	0	0	2.33	0	4.08	0	3.23	0	0	2.22	9.09	0	0	0	2.17	0	6.9	0	0	10.26	3.33	7.14	2.7	0	4.35	0	0	3.57	3.33	4.44	6.35	3.51	8.33	0	0	3.64
chr12:6766696:6766697:+	protein_coding	PTMS	9.52	0	3.45	4.17	0	6.06	7.41	12.12	3.57	11.11	16.22	8.33	8.33	25	10	14.29	0	28.57	3.23	0	6.9	8	6.06	7.27	8.33	4.35	0	0	20	13.89	10.71	5.88	10.53	6.52	13.16	10.53	9.09	3.03	15.52	10	12.12	11.11	8.57	5.41
chr12:6766696:6766697:+	protein_coding	MLF2	9.52	0	3.45	4.17	0	6.06	7.41	12.12	3.57	11.11	16.22	8.33	8.33	25	10	14.29	0	28.57	3.23	0	6.9	8	6.06	7.27	8.33	4.35	0	0	20	13.89	10.71	5.88	10.53	6.52	13.16	10.53	9.09	3.03	15.52	10	12.12	11.11	8.57	5.41
chr17:81855228:81855229:-	protein_coding	P4HB	0	0	0	0	0	0	0	0	0	0	0	0	0	2	2.7	5.26	0	2.13	0	0	2.94	2.5	0	3.39	0	0	0	0	0	2.08	7.41	6.98	5.77	2.22	7.84	0	1.59	2.56	3.03	5.36	9.52	4.17	4.35	7.14
chr6:28607203:28607204:+	tRNA	chr6.trna65-AlaAGC	42.86	44.44	25	60		16.67	0	0	0		0		50	0	0	0	33.33	0	0	0	0	33.33	16.67	18.75	0	20	38.46	0	18.18	6.52	1.92	6.38	6.06	2.86	4.55	5.41	10	3.33	0	8.93	4.26	2.5	0	6.25
chr6:28607203:28607204:+	protein_coding	ZBED9	42.86	44.44	25	60		16.67	0	0	0		0		50	0	0	0	33.33	0	0	0	0	33.33	16.67	18.75	0	20	38.46	0	18.18	6.52	1.92	6.38	6.06	2.86	4.55	5.41	10	3.33	0	8.93	4.26	2.5	0	6.25
chr2:215399281:215399282:-	protein_coding	FN1	3.03	3.64	5.26	5.13	0	0	0	7.14	5.66	0	3.23	9.68	8.77	5.17	0	7.69	0	0	2.44	2.5	7.14	0	2.13	3.12	0	4.17	0	0	4.88	0	2.94	3.39	1.75	2.7	3.08	2.63	2.56	0	2.9	8.2	2.22	3.7	5.56	3.7
chr3:49360302:49360303:-	protein_coding	RHOA	0	4.26	0	3.12	5	0	0	2.94	5.26	0	0	3.85	4.55	2.38	5.71	0	10	2.5	2.33	6.98	2.63	0	3.51	0	0	0	0	2.5	0	11.63	4.08	2.22	3.7	0	0	2.78	0	6.67	1.89	4.41	0	2.22	1.96	5.77
chr3:184299308:184299309:+	protein_coding	PSMD2	0	0	11.11	0	0	0	0	0	3.45	0	4.55	0	0	0	0	0	0	0	0	0	0	2.94	0	2.38	3.33	3.57	9.68	2.38	0	7.14	0	0	0	0	4.35	0	2.63	0	0	2.04	0	0	11.43	4.17
chr19:48615903:48615904:-	protein_coding	RPL18	0	3.33	0	0	0	3.92	0	2.78	2.56	0	2.33	10	6.12	5.13	0	0	0	4.55	0	4.55	8.82	7.69	2.17	2.7	3.45	0	0	2.63	0	2.44	2.7	8.51	0	2.78	2.33	0	3.45	6.67	6.45	3.51	0	0	7.5	3.7
chr16:30893997:30893998:-	protein_coding	BCL7C	6.67	0	6.25	0	5.88	0	0	10	0	11.11	0	10.53	0	0	5	4.76	6.25	10.26	5.56	10.71	5.56	4.55	23.81	17.24	5.26	13.04	0	5.41	9.52	8.57	4.17	2.94	8.33	3.33	23.68	5.26	10.34	0	4.44	2.7	13.04	0	6.9	8.16
chr16:30893997:30893998:-	antisense	MIR762HG	6.67	0	6.25	0	5.88	0	0	10	0	11.11	0	10.53	0	0	5	4.76	6.25	10.26	5.56	10.71	5.56	4.55	23.81	17.24	5.26	13.04	0	5.41	9.52	8.57	4.17	2.94	8.33	3.33	23.68	5.26	10.34	0	4.44	2.7	13.04	0	6.9	8.16
chr16:30893997:30893998:-	sense_overlapping	AC135048.2	6.67	0	6.25	0	5.88	0	0	10	0	11.11	0	10.53	0	0	5	4.76	6.25	10.26	5.56	10.71	5.56	4.55	23.81	17.24	5.26	13.04	0	5.41	9.52	8.57	4.17	2.94	8.33	3.33	23.68	5.26	10.34	0	4.44	2.7	13.04	0	6.9	8.16
chr16:2777076:2777077:-	protein_coding	ELOB	0	2.86	2.5	2.78	0	0	0	4.76	2.22	0	0	10.53	0	2.56	0	0	0	4.44	2.5	2.78	0	0	2.38	7.89	0	3.12	5.41	4.26	0	2.56	2.22	0	2.56	2.27	1.89	0	1.69	0	2.78	0	7.27	2.22	0	6
chr3:124773792:124773793:-	protein_coding	ITGB5	0	0	5.26	0	4.17	0	3.7	0	0	0	0	0	0	5.88	3.23	2.33	0	5.13	3.45	0	3.03	0	3.45	0	5.13	0	0	3.33	0	2.56	0	2.7	0	6.06	2.44	0	0	0	2.94	4	3.92	0	8.51	2.08
chr3:120403321:120403322:-	transcribed_unitary_pseudogene	AC063952.1	4.17	1.3	1.79	1.56	0	0	0	2.86	1.67	0	1.18	0	1.33	0	1.69	1.96	0	0	5.88	0	0	2.13	0	0	2.04	0	0	5.36	3.7	2.33	0	0	2.17	0	0	0	0	0	1.43	6	0	0	3.03	5.48
chr3:120403321:120403322:-	protein_coding	FSTL1	4.17	1.3	1.79	1.56	0	0	0	2.86	1.67	0	1.18	0	1.33	0	1.69	1.96	0	0	5.88	0	0	2.13	0	0	2.04	0	0	5.36	3.7	2.33	0	0	2.17	0	0	0	0	0	1.43	6	0	0	3.03	5.48
chr9:36191094:36191095:+	protein_coding	CLTA	0	4.76	11.54	4	9.09	0	0	5.41	23.33	0	6.25	8.33	9.09	14.29	8.33	23.68	11.54	27.27	10	11.54	6.06	12	13.51	19.15	3.12	8.33	8.33	0	6.67	8.51	2.94	11.11	5.26	16.67	12	4.88	9.52	0	19.3	18.42	12.2	8.11	4.55	13.33
chr14:90401341:90401342:+	protein_coding	CALM1	0	2.38	0	0	0	2.63	2	0	6.25	0	2.33	3.12	0	1.75	2.56	2.38	7.5	2.5	0	5.13	0	8.16	3.77	5.08	0	0	0	0	0	4.76	3.08	4.26	3.64	6.98	9.38	2.17	11.29	8.33	8.62	6.9	8.33	3.7	4.65	8.33
chr16:715659:715660:+	protein_coding	METRN	0	0	0	0	5.88	0	3.33	3.85	0	0	0	0	4	0	0	9.09	7.41	8.51	7.41	8.82	7.14	7.14	0	5.88	3.03	3.23	2.7	7.69	2.56	2.7	7.14	5.26	5.13	0	3.03	0	7.69	2.94	8.47	9.43	9.52	3.85	0	0
chr3:157437765:157437766:+	protein_coding	VEPH1	2.56	1.96	2.5	0	0	3.51	0	3.28	0	0	6.35	0	0	0	5.56	7.69	1.61	1.89	7.89	0	2.22	0	3.85	2.9	5.71	3.12	0	3.77	4.88	3.45	1.85	2.17	1.85	0	3.51	0	4.23	5.41	2.33	1.96	2.27	5.66	6.9	6
chr3:157437765:157437766:+	protein_coding	PTX3	2.56	1.96	2.5	0	0	3.51	0	3.28	0	0	6.35	0	0	0	5.56	7.69	1.61	1.89	7.89	0	2.22	0	3.85	2.9	5.71	3.12	0	3.77	4.88	3.45	1.85	2.17	1.85	0	3.51	0	4.23	5.41	2.33	1.96	2.27	5.66	6.9	6
chr19:13081794:13081795:+	protein_coding	NFIX	3.45	0	4.55	6.67	0	0	0	0	6.25	0	0	0	3.85	0	4.76	2.38	0	5.26	0	3.03	3.23	0	0	0	0	0	0	0	0	0	0	0	2.56	0	0	0	3.51	6.06	0	0	4.26	4.48	5.88	2
chr10:67764570:67764571:+	tRNA	chr10.trna2-SerTGA	3.85	9.52	4.55	18.52	9.52	11.11	18.18	0	3.85	0	0	3.45	5.56	8.11	2.78	9.38	0	3.45	0	0	4.76	3.7	3.7	3.85	12.5	13.04	5.41	7.89	0	3.33	10	6.45	3.45	6.67	9.52	4.35	11.11	7.41	6.9	13.85	8.16	4.17	14.81	5.26
chr3:27633223:27633224:+	transcribed_processed_pseudogene	AC098614.1	2.94	0	1.89	0	0	1.89	2.08	2.08	0	0	6.45	2.86	0	3.51	2.7	0	2.17	1.96	2.44	0	0	0	0	1.72	1.89	0	0	3.85	0	0	0	2.38	0	0	3.33	2.27	2.17	0	5.48	0	7.84	2.04	7.69	10.71
chr5:151669700:151669701:-	protein_coding	SPARC	6.67	0	2.33	2.5	6.25	2.63	0	0	6.12	6.67	3.03	0	1.59	9.09	5	8.33	5.88	0	8.33	8	8.82	3.23	3.7	7.14	0	0	0	0	6.25	7.89	1.92	4.65	2.94	3.12	0	3.12	4.69	0	3.51	9.26	0	6.25	0	7.84
chr1:63648561:63648562:+	protein_coding	PGM1	0	0	0	0	0	0	0	0	0	0	0	0	0	0	0	0	2.08	1.89	0	0	0	2.04	1.92	1.79	1.89	4.55	0	4.35	1.69	0	1.96	0	0	0	0	2.08	3.39	0	1.82	2	1.89	8.16	0	3.23
chr2:189009189:189009190:+	protein_coding	COL3A1	0	4.76	1.92	2.38	2.78	4.76	3.51	2.78	3.28	0	2.7	2.7	0	1.72	8.06	3.39	1.85	1.79	1.82	8.16	4.17	3.57	0	1.82	0	8.33	3.77	1.72	0	2.17	2.86	3.92	3.7	2.13	1.59	4.76	4.26	0	1.32	1.72	2.04	3.45	0	6.78
chr5:181222051:181222052:-	tRNA	chr5.trna14-LysCTT	72.34	70	88.57	72.73	70.37	84.78	55.1	76.92	80	75	65.79	57.89	63.89	68.97	59.62	67.31	74.42	64.86	63.41	79.55	61.7	78.72	76.67	66.67	64.41	63.79	52.83	56.9	61.7	65.71	75.76	71.79	54.84	74.19	80	75	78.95	79.41	62.5	54.55	62.16	73.53	57.14	68
chr1:26281390:26281391:+	protein_coding	SH3BGRL3	7.14	5.41	7.14	0	6.67	2.63	3.7	3.33	3.45	0	6.98	0	7.5	7.69	3.85	11.54	6.45	11.43	9.38	2.86	11.76	7.14	11.11	6.98	8.11	0	7.14	0	5.41	5.71	7.55	11.63	8.47	4.17	5.36	0	4.82	6.38	8.96	9.43	4.35	6.25	6.9	13.73
chr1:26281390:26281391:+	protein_coding	UBXN11	7.14	5.41	7.14	0	6.67	2.63	3.7	3.33	3.45	0	6.98	0	7.5	7.69	3.85	11.54	6.45	11.43	9.38	2.86	11.76	7.14	11.11	6.98	8.11	0	7.14	0	5.41	5.71	7.55	11.63	8.47	4.17	5.36	0	4.82	6.38	8.96	9.43	4.35	6.25	6.9	13.73
chr11:10306772:10306773:+	protein_coding	ADM	31.58	9.52	10	19.23	13.33	26.92	25.81	24.24	25	6.25	20.93	19.35	16.67	20	20	25	8.33	15.38	13.64	29.41	25.93	31.71	17.31	20.59	25.81	11.76	21.21	14.71	25.71	27.59	25	20	13.79	23.33	26.53	18.18	18.75	20.69	13.79	23.08	17.65	22.22	16.67	22.45
chr11:64165916:64165917:-	protein_coding	MACROD1	4.55	7.14	22.73	17.86	17.86	10	7.69	9.68	11.76	6.67	0	9.09	12.9	13.79	8.7	7.69	15.15	11.54	0	7.41	12	5	8.33	13.33	10.53	2.94	9.09	9.09	4.65	9.68	8.33	12.5	17.95	9.52	16.67	5	18.75	11.54	5.56	14.63	22.22	6.25	8.7	7.89
chr7:5605415:5605416:+	protein_coding	FSCN1	0	0	0	0	0	0	0	0	0	0	0	4.55	0	2.13	0	0	2.7	2.17	0	0	0	0	0	0	0	5.26	0	2.94	0	4.26	11.36	8	9.09	4.88	4.88	4.76	10.91	8.51	3.51	5.56	6.38	2.33	2.7	4
chr5:179806640:179806641:-	protein_coding	MGAT4B	12.5	15.62	15.15	10.53	17.65	23.81	12.12	9.52	0	9.09	23.08	25	9.52	20	7.69	8.33	27.78	15.15	15	10.71	4.55	0	12.5	5.26	26.92	25	23.33	13.79	7.89	10.71	14.29	8.33	14.29	11.76	17.65	16	15.38	6.67	15.62	21.43	8	20	18.18	7.14
chr5:179806640:179806641:-	protein_coding	SQSTM1	12.5	15.62	15.15	10.53	17.65	23.81	12.12	9.52	0	9.09	23.08	25	9.52	20	7.69	8.33	27.78	15.15	15	10.71	4.55	0	12.5	5.26	26.92	25	23.33	13.79	7.89	10.71	14.29	8.33	14.29	11.76	17.65	16	15.38	6.67	15.62	21.43	8	20	18.18	7.14
chr3:134371033:134371034:-	protein_coding	AMOTL2	9.52	2.7	0	0	5.88	5.88	0	3.57	2.94	0	3.7	0	3.85	5.56	8.33	5.71	10.71	8.33	3.57	3.45	0	4.35	8.82	8.57	3.45	0	0	9.52	6.67	2.86	0	3.33	9.3	7.89	2.13	8.11	1.85	4.88	6.12	11.76	3.12	6.98	3.03	2.44
chr3:134371024:134371025:-	protein_coding	AMOTL2	8	2.56	4.76	0	0	3.03	0	0	8.82	0	8.33	10	0	5	0	2.78	7.69	8.51	8.33	0	7.69	3.57	0	0	5.88	6.67	0	2.56	6.45	0	3.45	6.25	4.65	0	1.92	2.63	1.89	2.5	6.52	8.7	6.25	2.5	2.94	2.27
chr15:72217475:72217476:-	protein_coding	PKM	4.76	0	2.13	0	0	0	4.76	0	2.56	0	2.22	0	5.56	1.92	0	2.5	2.27	8.7	5.56	0	2.27	6.52	4.44	6.52	2.22	0	4.35	0	0	2.63	2.04	4.55	0	4.35	4.08	0	3.92	0	7.02	5.36	2.22	0	7.69	5.17
chr6:31835036:31835037:+	protein_coding	C6orf48	2.38	2.63	0	7.69	0	0	0	6.67	1.67	0	6.67	3.85	5.36	2.04	2.56	1.96	0	1.82	2.78	3.45	0	0	0	4.35	1.72	0	2.22	3.51	2.33	11.43	0	4.35	0	4.55	1.85	0	0	0	4	2.44	1.85	6.67	0	3.64
chr12:54404724:54404725:-	antisense	AC079313.1	9.09	0	4.08	0	0	5.26	0	2.56	7.14	3.45	2	0	2.33	6.12	2.94	5.26	10.87	6.9	8.89	3.7	6.38	4.44	1.89	4.44	6.98	0	2.5	0	4.26	2.17	6.38	6.12	5.56	4	2.9	2.63	3.03	2.08	12.2	0	4.17	4.08	2.44	4
chr12:54404724:54404725:-	protein_coding	ITGA5	9.09	0	4.08	0	0	5.26	0	2.56	7.14	3.45	2	0	2.33	6.12	2.94	5.26	10.87	6.9	8.89	3.7	6.38	4.44	1.89	4.44	6.98	0	2.5	0	4.26	2.17	6.38	6.12	5.56	4	2.9	2.63	3.03	2.08	12.2	0	4.17	4.08	2.44	4
chr12:54404724:54404725:-	antisense	AC079313.2	9.09	0	4.08	0	0	5.26	0	2.56	7.14	3.45	2	0	2.33	6.12	2.94	5.26	10.87	6.9	8.89	3.7	6.38	4.44	1.89	4.44	6.98	0	2.5	0	4.26	2.17	6.38	6.12	5.56	4	2.9	2.63	3.03	2.08	12.2	0	4.17	4.08	2.44	4
chr13:110457395:110457396:+	protein_coding	COL4A2	10.34	14.89	13.79	3.23	0	13.89	7.41	10.81	14.55	11.54	10.53	11.76	19.05	22.86	10	20.69	23.68	12.73	16.67	10.53	7.14	21.43	19.23	17.5	19.23	19.23	17.07	14.63	9.3	13.33	3.85	4.65	17.78	12.12	19.3	6.25	10.96	13.95	25	7.89	6.52	20	12.12	20.45
chr13:110457395:110457396:+	antisense	COL4A2-AS2	10.34	14.89	13.79	3.23	0	13.89	7.41	10.81	14.55	11.54	10.53	11.76	19.05	22.86	10	20.69	23.68	12.73	16.67	10.53	7.14	21.43	19.23	17.5	19.23	19.23	17.07	14.63	9.3	13.33	3.85	4.65	17.78	12.12	19.3	6.25	10.96	13.95	25	7.89	6.52	20	12.12	20.45
chr15:73926969:73926970:+	protein_coding	LOXL1	0	0	0	0	9.52	4.55	2.56	0	6.25	0	5	5.26	5.13	2.44	0	0	2.94	2.04	0	0	3.12	0	2.7	4.88	5.13	6.9	3.03	0	2	5.41	0	2.5	2.27	0	2.78	0	3.85	3.12	0	8.16	5	6.12	2.86	0
chr15:73926969:73926970:+	antisense	LOXL1-AS1	0	0	0	0	9.52	4.55	2.56	0	6.25	0	5	5.26	5.13	2.44	0	0	2.94	2.04	0	0	3.12	0	2.7	4.88	5.13	6.9	3.03	0	2	5.41	0	2.5	2.27	0	2.78	0	3.85	3.12	0	8.16	5	6.12	2.86	0
chr11:64165912:64165913:-	protein_coding	MACROD1	0	0	0	0	0	0	0	0	0	0	0	0	3.33	0	0	4.35	0	0	0	0	0	0	0	3.45	0	0	3.23	3.33	2.78	3.57	4	0	2.63	15	4.35	10	3.12	0	9.38	5.13	0	9.68	0	5.13
chr10:3119983:3119984:+	protein_coding	PFKP	5.41	2.33	2.27	2.44	0	0	5	6	1.79	5.56	3.45	4	0	0	2.17	3.92	2.38	4.26	6.98	0	0	0	3.92	0	6	0	0	2	0	7.41	7.55	6.25	0	0	3.64	2.17	2.08	0	1.96	4.41	2.08	6.12	2.5	1.89
chr2:74378213:74378214:-	protein_coding	DCTN1	5.26	0	4.35	7.41	0	6.06	5.26	0	2.78	0	0	3.33	0	0	0	2.33	0	0	2.5	0	5.41	4.65	0	5.13	4.88	3.12	0	2.63	0	2.44	0	2.22	0	0	2.33	2.5	1.92	2.86	1.75	2.13	0	1.72	5.26	7.58
chr6:153282740:153282741:-	lincRNA	AL590867.1	0	0	5	0	0	2.56	2.5	0	9.3	0	5.13	3.7	2.56	0	0	4.35	2.78	2.13	0	5.56	0	2.63	0	2.17	5.13	0	0	2.86	2.94	0	2.08	6.67	6.52	2.56	4.35	2.63	1.64	0	3.7	0	2.17	7.32	7.89	5.56
chr2:20202679:20202680:-	protein_coding	SDC1	20	27.27	0	7.14	30.77	18.18	33.33	39.13	33.33	14.29	18.18	66.67	33.33	26.32	36.36	48.28	40	18.75	18.75	6.67	21.43	40	21.05	33.33	47.06	60	27.78	13.64	20	25	23.53	33.33	14.81	11.76	26.32	11.11	26.47	25	33.33	30.56	33.33	25.71	23.53	34.62
chr17:81511491:81511492:-	protein_coding	ACTG1	0	0	1.92	0	0	2.13	0	0	0		1.52	0	4.44	0	4	4.17	0	0	0	0	3.7	0	1.67	3.03	0	0	0	3.7	0	22.22	25	35.71	15.38	23.08	35	35.29	22.41	25	32.06	15.15	25	18.92	15	20.59
chr12:54419144:54419145:-	antisense	AC079313.2	0	5.56	0	0	3.7	3.12	5.56	0	2.04	0	6	3.85	0	0	3.85	4.65	4.76	4.17	4.26	9.38	4.88	0	6.82	4.17	2.86	3.23	2.38	2.08	7.69	3.33	7.89	2.33	7.32	5.41	6.67	0	0	0	2.17	7.69	8.82	6.25	13.64	6.38
chr12:54419144:54419145:-	antisense	AC079313.1	0	5.56	0	0	3.7	3.12	5.56	0	2.04	0	6	3.85	0	0	3.85	4.65	4.76	4.17	4.26	9.38	4.88	0	6.82	4.17	2.86	3.23	2.38	2.08	7.69	3.33	7.89	2.33	7.32	5.41	6.67	0	0	0	2.17	7.69	8.82	6.25	13.64	6.38
chr12:54419144:54419145:-	protein_coding	ITGA5	0	5.56	0	0	3.7	3.12	5.56	0	2.04	0	6	3.85	0	0	3.85	4.65	4.76	4.17	4.26	9.38	4.88	0	6.82	4.17	2.86	3.23	2.38	2.08	7.69	3.33	7.89	2.33	7.32	5.41	6.67	0	0	0	2.17	7.69	8.82	6.25	13.64	6.38
chr11:117203427:117203428:+	protein_coding	TAGLN	0	2.44	2	1.89	0	4.48	0	1.92	0	0	4.76	0	1.45	3.51	4.65	0	8.89	0	4.88	5	0	0	3.03	3.23	4.44	0	2.56	0	0	2.17	2.33	4.26	0	2.63	3.92	7.14	5.26	2.04	3.75	5.17	5.26	2.27	3.03	2.99
chr15:73926870:73926871:+	antisense	LOXL1-AS1	5	9.68	5	0	0	0	5.71	0	3.23	0	3.12	0	3.12	3.03	4	6.67	0	4.17	9.09	0	4.35	0	2.5	0	3.03	0	3.03	5.56	6.9	0	0	0	5	3.23	11.11	5.41	1.96	0	2.22	4.35	3.12	4.88	0	4.88
chr15:73926870:73926871:+	protein_coding	LOXL1	5	9.68	5	0	0	0	5.71	0	3.23	0	3.12	0	3.12	3.03	4	6.67	0	4.17	9.09	0	4.35	0	2.5	0	3.03	0	3.03	5.56	6.9	0	0	0	5	3.23	11.11	5.41	1.96	0	2.22	4.35	3.12	4.88	0	4.88
chr3:195921033:195921034:-	transcribed_unprocessed_pseudogene	AC124944.3	25	19.23	25	51.02	29.41	34.15	37.93	47.06	28.57	33.33	54.39	40	51.22	27.78	36.36	10.53	33.33	39.39	36.11	34.78	24.14	31.03	48.89	43.33	34.78	40	30	35.14	38.46	44.83	27.27	20.69	25	20.69	25	19.05	54.55	20.69	50.56	41.67	39.39	32.43	37.5	33.33
chr1:63648590:63648591:+	protein_coding	PGM1	0	0	0	5.56	3.85	2.27	0	0	2.04	0	0	3.85	1.92	2.22	0	1.59	0	3.92	1.92	2	4	0	7.27	1.67	4.44	0	2.17	2.13	0	3.33	3.85	5.66	7.14	0	0	0	1.75	2.04	1.72	7.41	1.92	1.92	4.44	1.75
chr1:151400513:151400514:+	protein_coding	PSMB4	0	0	0	2.22	0	1.64	0	4	0	0	1.85	5.88	6.25	1.96	0	3.17	2.38	0	0	0	2.13	0	0	0	0	0	0	2.44	0	2.33	1.89	4.17	3.64	0	0	0	2.9	0	3.51	5	2.22	0	0	5.56
chr17:62689714:62689715:+	protein_coding	MRC2	0	0	0	0	0	0	0	0	0	0	0	0	0	0	0	0	0	0	0	0	0	0	0	3.12	3.23	0	0	0	0	2.63	8.33	27.27	14.81	22	15.38	18.37	15.62	15.91	8.7	5.26	14.71	16.67	9.09	6.98
chr1:23692659:23692660:+	protein_coding	RPL11	2.7	0	0	0	0	3.51	0	4.76	0	0	4.17	7.14	1.41	1.64	2	0	0	1.96	2.04	0	0	4.08	5.56	5.17	0	7.14	2.04	2.13	0	2.44	5.26	2	2.7	4.76	6.78	2.63	0	2.63	2.82	2.33	8.82	0	3.57	4.84
chr1:21878614:21878615:-	protein_coding	HSPG2	2.13	1.67	1.69	5.45	2.56	2.78	0	2.04	0	0	0	0	4.44	6.12	0	1.43	0	1.85	2.13	4.44	4.88	0	4.92	7.84	0	0	6.25	0	0	0	3.12	5.45	2.99	2.33	3.39	0	1.09	4.76	7.58	5.45	0	6.12	7.69	2.17
chr1:234609401:234609402:-	protein_coding	IRF2BP2	3.03	0	0	3.33	0	2.78	2.63	3.85	3.33	0	0	0	0	2.44	3.23	0	0	2.22	2.86	0	0	0	2.7	0	2.33	3.33	0	2.33	0	0	0	0	3.7	2.44	0	0	2.63	0	2.33	8.93	4.65	0	2.5	2.04
chr1:234609401:234609402:-	antisense	AL160408.2	3.03	0	0	3.33	0	2.78	2.63	3.85	3.33	0	0	0	0	2.44	3.23	0	0	2.22	2.86	0	0	0	2.7	0	2.33	3.33	0	2.33	0	0	0	0	3.7	2.44	0	0	2.63	0	2.33	8.93	4.65	0	2.5	2.04
chr10:17234789:17234790:+	antisense	AL133415.1	0	0	0	6.38	0	0	2.44	0	3.12	0	0	0	2.04	0	2.78	6.25	0	2.5	3.45	0	0	0	2.38	0	2.22	3.85	0	0	5.56	2.13	0	0	2.22	0	4.17	0	0	0	1.28	2.27	2.33	4	3.7	4.17
chr10:17234789:17234790:+	protein_coding	VIM	0	0	0	6.38	0	0	2.44	0	3.12	0	0	0	2.04	0	2.78	6.25	0	2.5	3.45	0	0	0	2.38	0	2.22	3.85	0	0	5.56	2.13	0	0	2.22	0	4.17	0	0	0	1.28	2.27	2.33	4	3.7	4.17
chr3:9791368:9791369:-	protein_coding	TADA3	0	0	0	0	0	4.55	0	0	0	0	3.7	0	0	0	0	0	0	0	0	0	0	0	2.78	0	0	0	0	2.86	0	2.7	2.63	0	0	0	2.44	11.43	0	5	0	5.36	2.56	4.17	2.78	2.5
chr22:19963588:19963589:+	protein_coding	COMT	0	0	0	0	0	0	3.23	0	2.5	0	0	0	0	2.22	0	2.33	0	0	0	0	5.26	0	0	0	0	0	0	2.38	0	5	9.09	2.33	5.45	4.65	0	1.96	7.14	5	4.26	8.51	6.12	0	5.41	8.16
chr2:189006948:189006949:+	protein_coding	COL3A1	2.44	2.27	0	11.36	0	0	2.56	2.7	3.33	0	1.96	0	0	0	8.57	3.77	2.63	2.13	0	0	0	2.86	4.88	1.89	2.7	0	0	0	7.89	5.88	6	0	0	5.71	8.33	0	6.38	8.82	0	2.63	2.44	4.65	2.7	11.36
chr2:10446767:10446768:-	protein_coding	ODC1	0	0	0	2.63	0	1.92	0	0	0	0	2.27	0	0	2.56	0	0	0	2.33	0	2.27	5.26	0	3.51	5.56	0	0	2.33	5.71	0	0	5	1.89	0	0	0	3.03	1.61	0	1.72	4	5.88	5.13	0	1.96
chr2:10446767:10446768:-	snoRNA	SNORA80B	0	0	0	2.63	0	1.92	0	0	0	0	2.27	0	0	2.56	0	0	0	2.33	0	2.27	5.26	0	3.51	5.56	0	0	2.33	5.71	0	0	5	1.89	0	0	0	3.03	1.61	0	1.72	4	5.88	5.13	0	1.96
chr12:57180100:57180101:+	protein_coding	LRP1	0	0	0	0	0	2.86	0	0	4.76	0	0	0	0	0	0	2.22	0	4	5.13	0	0	4.55	0	5	0	0	0	2.33	0	0	2.22	0	2.17	0	0	0	1.64	0	0	5.97	0	4	0	2.38
chr14:49853880:49853881:-	misc_RNA	RN7SL3	0	11.43	2.94	9.38	0	2.7	7.89	3.03	0	0	4.88	0	9.76	8.11	3.45	0	3.23	2.33	12.2	0	5.56	4.65	2.13	3.7	0	7.14	0	0	2.78	2.63	7.41	13.16	0	0	0	3.85	5.88	3.12	3.03	4.76	0	5.26	0	5.45
chr9:133350008:133350009:+	protein_coding	RPL7A	5	4.55	0	7.69	0	6.25	15.79	0	15.38	0	0	0	7.69	7.69	9.09	0	6.06	11.43	11.76	0	6.45	0	2.5	5.88	4.17	5.26	0	10.71	8.7	0	7.69	8.11	10.71	0	3.7	4.17	6.06	4.17	0	11.32	10	8.82	5.88	2.63
chr6:27583467:27583468:-	tRNA	chr6.trna149-AspGTC	0		0	0		0	0	0	0		0	0	0	0	0	0	0	5.56	0	0	0	0	6.67	0	14.29	0	0	0	0	6.67	4.76	3.45	0	4.17	3.33	3.45	0	7.14	5	5.13	5.71	12	6.25	5.88
chr11:62532840:62532841:-	protein_coding	AHNAK	3.85	0	3.33	8.33	0	0	6.9	2.94	0	0	0	0	1.85	2.27	2.22	6.98	4	3.7	3.45	5	5.56	3.23	0	0	2.94	0	0	0	2.38	4.17	2.22	4	0	0	0	3.7	0	0	2.04	5	0	4.55	4.44	7.14
chr22:50201142:50201143:+	protein_coding	SELENOO	5.26	3.57	4.55	0	0	0	0	9.52	3.03	0	5	6.67	0	8	0	8.82	10.71	17.65	3.33	5.41	4.17	0	2.86	13.79	3.45	0	9.38	2.7	4.88	2.94	6.06	5.56	5.26	2.78	5.13	0	7.89	0	3.23	2.5	4.76	2.94	5.13	7.14
chr3:58121443:58121444:+	protein_coding	FLNB	4.17	3.33	0	7.14	0	0	0	8.33	0	0	3.12	5.56	6.25	0	0	2.86	0	2.94	3.57	0	0	0	0	4	0	0	3.7	3.03	0	0	0	3.12	0	0	3.12	4.17	0	0	0	4.26	2.78	2.33	0	5.88
chr1:228147422:228147423:+	protein_coding	GUK1	0	2.94	0	9.68	0	6.45	0	0	6.67	3.85	2.94	0	2.56	7.89	2.86	2.78	7.5	0	5.56	0	2.78	0	2.78	10.2	4.88	0	2.86	0	6.9	0	2.38	2.44	2.22	6.67	6.52	2.56	5.36	8.11	4.35	3.92	0	3.92	2.33	5.13
chr2:219542089:219542090:-	protein_coding	CHPF	4.35	0	0	4.35	5.26	2.94	3.12	3.33	11.43	0	0	11.11	2.94	0	0	5.41	6.06	6.06	2.5	2.94	2.94	2.44	0	2.44	2.78	2.86	0	2.5	2.44	6.06	6.67	0	2.33	0	5.56	0	8.16	3.03	4.08	6.67	2.94	5	0	4.76
chr9:128421047:128421048:+	protein_coding	CERCAM	0	0	3.33	0	0	3.23	0	0	3.7	0	2.56	0	5.88	4.76	0	0	2.7	2.44	2.38	0	0	4.17	0	3.12	2.94	11.54	0	0	0	2.56	0	3.57	2.38	0	2.17	0	0	0	3.64	8.57	5.88	4.55	0	4.88
chrX:154364083:154364084:-	protein_coding	FLNA	0	0	3.12	0	0	0	0	0	0	0	0	3.23	0	0	0	0	0	0	2.5	3.23	0	0	0	0	0	0	4	2.5	5.56	0	0	6.82	2.78	0	0	4	0	0	0	1.75	3.33	0	3.33	7.69
chr3:99794552:99794553:+	protein_coding	COL8A1	0	5.13	0	4.35	3.45	7.5	0	2.5	10.64	0	2.94	0	2.27	0	2.86	3.57	0	0	0	6.25	0	4.26	0	2.13	2.13	0	0	0	2.7	0	6.52	4.76	1.89	2.86	3.64	4.88	3.57	4.76	4.84	6.52	0	0	0	6.45
chr12:53101076:53101077:+	protein_coding	IGFBP6	0	0	0	0	0	2.08	0	0	2.38	0	0	0	2.63	2	0	5.13	1.69	0	0	0	0	0	0	0	2.13	0	0	0	5.66	4	4.35	0	0	0	5.26	0	2.94	2.44	0	4.35	0	5.66	2.86	2.04
chr12:6766698:6766699:+	protein_coding	MLF2	0	3.45	3.7	4.76	0	0	8	10	4.35	7.14	11.76	0	5	17.5	7.69	16.67	19.05	21.88	0	4.55	3.7	4.76	7.14	7.41	9.09	5	9.09	0	25	13.33	9.09	3.23	12.12	12.2	10.81	2.94	7.69	6.25	19.61	17.86	10	6.67	10.71	30
chr12:6766698:6766699:+	protein_coding	PTMS	0	3.45	3.7	4.76	0	0	8	10	4.35	7.14	11.76	0	5	17.5	7.69	16.67	19.05	21.88	0	4.55	3.7	4.76	7.14	7.41	9.09	5	9.09	0	25	13.33	9.09	3.23	12.12	12.2	10.81	2.94	7.69	6.25	19.61	17.86	10	6.67	10.71	30
chrX:12977008:12977009:+	protein_coding	TMSB4X	0	4.08	0	5.56	0	0	2.7	0	4.44	0	0	4	6.98	0	0	0	2.86	2.27	5.71	0	2.13	0	2.08	2.08	4.44	5.26	0	0	0	3.12	4.44	2.5	2.27	2.27	2.17	0	3.77	0	3.39	3.85	4.65	2.56	3.03	11.76
chr2:85327348:85327349:-	protein_coding	TGOLN2	0	0	0	0	0	0	0	0	2.38	0	0	0	0	2.08	0	0	2.7	2.44	0	0	0	0	0	0	0	0	0	0	0	0	4.08	2.78	0	0	5	2.5	4.55	0	0	6.52	0	4.44	2.5	5.88
chr8:103371725:103371726:+	protein_coding	CTHRC1	2.33	0	5	3.57	0	0	2	1.64	1.75	0	1.37	0	4.76	3.03	0	1.96	0	0	2.17	0	6.98	4	1.69	1.69	0	2.38	0	0	0	2.38	1.89	0	0	0	1.61	0	0	1.82	1.2	7.27	3.77	1.96	3.33	0
chr9:128633846:128633847:-	protein_coding	WDR34	0	2.94	4	3.03	0	2.86	5.71	0	7.14	0	0	0	0	3.03	0	2.5	0	0	0	0	0	0	0	0	6.06	2.56	0	0	0	2.7	0	0	4.26	0	0	0	2.22	2.78	0	5.66	0	4.88	0	3.77
chr9:111375165:111375166:-	protein_coding	ECPAS	0	0	0	0	4	0	4.76	2.44	4.26	3.33	0	0	0	6.67	2.5	5.77	5.88	2.63	0	0	0	2.13	5.13	5.88	2.38	4.17	0	5.26	2.44	0	0	0	4.35	3.03	0	0	2.78	2.33	2.33	3.45	4.17	2.04	2.86	2.38
chr5:136055681:136055682:+	protein_coding	TGFBI	2.38	4.84	4.35	3.7	2.86	4.62	2.22	6.82	2.94	0	5.88	0	9.62	6.38	2.63	3.51	3.03	1.89	6.45	2.38	4.88	5.71	1.69	4.88	2.5	3.03	3.23	3.85	2.5	6.25	8.82	5.88	5.88	2.78	5.06	3.33	5.13	2.78	1.52	11.11	0	2.13	0	2.27
chr19:41219369:41219370:+	protein_coding	AXL	0	8.11	0	5	0	0	0	0	0	8.33	0	0	0	4.55	0	0	0	0	0	0	3.33	0	3.33	3.03	0	0	2.94	0	0	0	0	0	4.44	0	2.94	0	0	0	6.67	0	5	5.13	3.33	3.23
chr17:28716921:28716922:-	protein_coding	RAB34	3.85	0	6.9	0	0	0	3.23	3.45	0	0	2.94	5.56	4.55	0	0	5.71	3.23	4.44	2.7	0	0	4	2.7	0	0	0	2.56	0	0	4.65	2.7	3.12	0	2.78	5.56	12	2.44	0	0	0	2.5	0	3.33	8
chr14:100968149:100968150:+	lincRNA	MEG8	9.52	9.68	11.54	6.06	8.7	3.57	4.35	11.54	12	21.43	13.95	8.33	15.15	6.67	11.54	10.71	16.13	11.43	14.29	30.43	16	7.14	25	16.67	4.76	11.11	5	13.16	13.21	9.38	8.33	6.9	16	15.38	10	11.54	9.09	14.81	8.11	8.7	7.14	10	5.88	9.52
chr14:100968149:100968150:+	snoRNA	SNORD114-11	9.52	9.68	11.54	6.06	8.7	3.57	4.35	11.54	12	21.43	13.95	8.33	15.15	6.67	11.54	10.71	16.13	11.43	14.29	30.43	16	7.14	25	16.67	4.76	11.11	5	13.16	13.21	9.38	8.33	6.9	16	15.38	10	11.54	9.09	14.81	8.11	8.7	7.14	10	5.88	9.52
chr2:215428327:215428328:-	protein_coding	FN1	0	2.63	0	3.57	0	0	0	3.23	3.77	0	9.52	0	7.5	5.88	6.25	6.52	6.45	2.63	2.7	6.45	3.33	3.23	4.65	2.13	2.78	4.17	0	2.94	0	0	2.17	5.13	5.77	6.9	2.08	0	2.13	0	2.44	0	5.56	2.63	5.71	6.38
chr7:5606381:5606382:+	protein_coding	FSCN1	0	2.86	0	0	0	2.94	0	5.71	8.33	0	0	4.17	4	0	7.5	2.44	2.94	4.44	2.7	0	5.71	0	2.63	0	0	2.94	3.23	8.89	2.63	2.27	1.85	0	0	2.63	2.17	4.88	1.82	6.06	5.88	4	2.63	2.27	2.63	13.33
chr3:184180950:184180951:+	protein_coding	AP2M1	0	0	0	3.7	0	0	0	6.67	0	0	0	0	0	2.94	2.86	4.26	2.63	4.55	0	2.94	2.86	0	0	0	3.03	0	0	7.14	2.5	0	4.44	0	1.96	0	2.22	0	3.77	0	0	2.22	0	5.13	0	8.7
chr15:80895043:80895044:+	protein_coding	CEMIP	4.76	0	0	0	0	5.88	0	6.25	4.76	0	0	0	0	2.86	0	0	0	0	0	3.85	3.33	0	0	3.85	3.12	0	0	0	0	0	0	2.63	5.56	0	3.33	0	0	0	2.27	5.66	4.76	0	2.63	2
chr17:81845969:81845970:-	protein_coding	P4HB	0	5	2.94	3.03	11.76	4.88	6.45	2.7	4.08	6.67	5.41	7.41	2.56	2.56	0	7.5	2.5	2.38	8.11	5.13	3.33	2.56	0	0	10.71	0	6.45	0	2.94	3.51	0	0	5.88	0	3.7	0	10.2	0	6.9	2.22	2.7	5.66	5	2.44
chr17:81511291:81511292:-	protein_coding	ACTG1	3.7	6.06	8.82	5.41	0	3.12	3.45	2.56	13.04	0	2.27	0	6.9	6.45	0	3.23	8	6.06	5.41	9.38	0	6.67	2.33	2.56	10.71	0	2.7	2.44	9.68	0	6.67	13.51	5.56	7.41	0	0	5.88	4.55	6	4.35	6.45	0	4.55	5.26
chrM:2969:2970:+	Mt_rRNA	MT-RNR2	0	0	0	6.45	11.11	4.55	6.45	0	4.76	5.56	9.3	7.14	0	2.86	3.7	5.13	7.41	2.5	0	0	5	2.7	0	5.56	6.98	7.41	3.12	10.81	5.13	0	7.27	4.08	7.02	3.45	5.88	3.45	8.24	0	4	2.38	6.25	8.51	10	3.12
chr4:10099029:10099030:-	protein_coding	WDR1	0	0	0	3.33	4.35	5.41	0	3.33	0	0	2.63	0	10.53	0	3.03	13.16	0	9.3	2.63	0	0	0	2.63	2.63	0	5.13	0	2.7	0	4.65	2.38	4.88	3.92	3.77	5.26	4	2.04	5.13	5.08	2.27	2.17	1.82	4.26	4.26
chr10:32920313:32920314:-	protein_coding	ITGB1	5	0	0	2.33	0	5.13	0	2	0	0	6.15	0	3.08	4.17	0	4.55	3.57	2.27	2.17	0	2.17	0	0	0	0	0	4.17	0	2.86	0	4.26	0	2.56	3.7	5.45	9.38	6	7.89	10.17	5	6.12	4.65	0	3.39
chr8:100717833:100717834:-	protein_coding	PABPC1	0	1.85	2.04	2.33	4	0	4.08	0	4	5.88	1.79	0	0	6.82	0	0	0	4.55	0	0	0	0	0	0	7.5	3.57	0	5.41	2.78	0	0	4.55	3.33	3.33	4.23	4.44	2.7	4.55	2.74	1.72	0	3.77	5	2.08
chr6:31540496:31540497:-	protein_coding	ATP6V1G2-DDX39B	2.94	2.7	7.69	0	3.03	2.94	2.86	0	2.44	7.14	0	4.35	2.63	3.03	0	0	2.08	3.03	2.78	0	2.44	0	4.44	8.16	0	6.9	2.63	0	0	0	0	0	3.39	0	3.57	0	5.66	4.44	4.69	3.28	2.27	2.22	3.12	9.62
chr6:31540496:31540497:-	protein_coding	DDX39B	2.94	2.7	7.69	0	3.03	2.94	2.86	0	2.44	7.14	0	4.35	2.63	3.03	0	0	2.08	3.03	2.78	0	2.44	0	4.44	8.16	0	6.9	2.63	0	0	0	0	0	3.39	0	3.57	0	5.66	4.44	4.69	3.28	2.27	2.22	3.12	9.62
chr17:42403147:42403148:-	protein_coding	CAVIN1	0	0	2.78	3.12	0	2.7	2.94	0	0		11.32	0	4.44	5.88	3.03	3.45	4.17	0	0	0	0	3.23	2.33	4.08	3.12	0	2.94	6.38	0	0	0	2.27	4.17	0	0	3.23	0	2.63	7.02	1.89	0	5.13	0	6.9
chr14:100334628:100334629:-	protein_coding	WARS	5.56	0	3.23	2.08	0	2.33	0	2.38	2.27	4.17	0	0	0	0	0	0	2.17	0	0	7.41	0	2.7	0	5	2.44	0	4.65	0	2.44	0	0	2.7	4.26	0	0	0	0	0	0	6.78	0	0	5.56	2.08
chr14:100334628:100334629:-	antisense	AL157871.4	5.56	0	3.23	2.08	0	2.33	0	2.38	2.27	4.17	0	0	0	0	0	0	2.17	0	0	7.41	0	2.7	0	5	2.44	0	4.65	0	2.44	0	0	2.7	4.26	0	0	0	0	0	0	6.78	0	0	5.56	2.08
chr9:128633839:128633840:-	protein_coding	WDR34	3.03	0	0	0	6.25	2.94	0	0	0	0	0	11.76	0	2.5	0	0	0	0	2.86	5	2.86	5.56	0	2.38	0	0	4.44	7.32	2.27	5.26	0	2.44	2.22	5.88	2.33	0	0	0	2.33	5.36	0	5	0	3.7
chr21:44873659:44873660:-	protein_coding	PTTG1IP	3.57	0	0	0	0	0	0	0	2.7	0	0	0	3.33	2.38	0	0	0	2.38	3.33	0	5.41	0	2.94	0	0	0	0	6.06	5.26	6.06	2.86	5.41	2.56	0	0	6.67	0	2.38	4.76	6.98	2.5	8.82	0	4.55
chr13:110466050:110466051:+	protein_coding	COL4A2	2.86	1.92	3.03	0	0	2.63	7.41	0	2	0	5.41	3.45	0	10	7.14	0	0	2.38	0	1.85	0	0	6	0	2.38	0	0	3.92	5.41	3.23	5.88	0	4.76	0	4.35	0	1.45	6.52	2.38	6.82	4.55	2.44	2.94	4.65
chr2:105893647:105893648:+	protein_coding	NCK2	5	3.7	0	11.11	0	0	4.76	6.06	10.71	0	5.88	0	4.55	5	0	12.5	4	5	6.45	5.71	2.5	4.35	8.82	2.86	13.46	5.88	2.78	4.65	0	0	6.82	0	6	0	14.29	6.67	2.5	5.26	6.98	2.08	11.36	4.17	3.45	2.44
chr2:189008037:189008038:+	protein_coding	COL3A1	5.56	2.63	12.2	0	0	6.45	3.03	6.25	2.22	9.09	5	5.56	9.76	1.89	5.13	5	5.56	5.26	0	3.45	0	5.41	3.7	0	0	6.9	10.53	3.45	12.5	2.63	0	2.78	7.14	0	4.35	0	4.65	6.06	2.7	9.09	4.88	4.88	0	8.51
chr3:157437025:157437026:+	protein_coding	PTX3	2.78	6.98	0	6.38	0	0	3.77	0	2.22	0	0	0	1.96	3.77	2.38	4.69	0	3.39	0	2.22	8.33	3.51	1.72	3.85	3.12	2.38	2.44	0	4	7.32	4.69	8.16	1.69	7.5	10	6.25	2.94	2.13	0	8.16	2.22	4.76	2.22	4.26
chr3:157437025:157437026:+	protein_coding	VEPH1	2.78	6.98	0	6.38	0	0	3.77	0	2.22	0	0	0	1.96	3.77	2.38	4.69	0	3.39	0	2.22	8.33	3.51	1.72	3.85	3.12	2.38	2.44	0	4	7.32	4.69	8.16	1.69	7.5	10	6.25	2.94	2.13	0	8.16	2.22	4.76	2.22	4.26
chr8:47737472:47737473:-	protein_coding	CEBPD	0	0	3.33	4	0	10	0	0	3.85	0	0	0	5.88	0	3.03	0	7.14	3.03	0	3.12	3.7	0	0	6.67	0	0	2.56	2.94	0	0	2.22	0	2.63	0	2.94	0	3.33	6.45	2.22	5.13	5.88	4.44	0	4.76
chr3:129277368:129277369:+	protein_coding	COPG1	0	5.26	0	0	0	0	0	0	0	0	0	0	0	0	4	6.67	2.63	8.57	0	3.85	3.33	0	2	0	0	3.33	3.57	0	0	0	8.33	0	0	0	0	3.7	0	0	2.17	5.26	0	5.56	0	1.72
chr7:128844907:128844908:+	protein_coding	FLNC	4.55	0	0	3.85	5.26	0	0	0	2.56	0	0	0	0	0	0	2.13	0	0	0	0	0	0	0	0	0	5	0	3.12	0	0	2.33	5.71	2	5	0	0	2.33	4.76	2.63	0	0	2.7	14.29	2.94
chr17:16441410:16441411:+	processed_transcript	LRRC75A-AS1	2.38	0	4.26	2.86	0	2.86	2.86	0	6.98	6.67	1.79	3.23	1.92	4.88	2.38	6.9	0	5.13	10.53	3.23	2.44	0	0	0	2.56	4.35	6.12	2.5	0	0	0	4.26	3.64	0	3.33	2.44	2.7	4.35	3.28	6	0	4.35	7.32	4.17
chr1:42766878:42766879:-	protein_coding	P3H1	0	2.7	6.25	0	4.76	4.55	2.94	2.33	0	5.88	3.12	9.09	0	0	0	5.56	7.32	1.75	2.44	2.17	3.33	7.89	11.11	8.33	2.5	0	0	5.45	4.44	2.08	5	2.44	0	0	4	2.44	6.38	0	9.76	4	2.04	3.7	2.86	2.04
chr4:57040843:57040844:-	protein_coding	IGFBP7	0	0	2.38	0	3.12	1.92	0	2.27	4.08	0	0	0	2.04	1.75	4.55	2.27	2.04	0	4.88	2.56	0	2.22	0	0	0	2.78	0	1.92	4.08	2.33	0	0	0	0	1.85	5.41	1.69	0	0	0	0	7.14	2.94	3.64
chr5:6600057:6600058:-	protein_coding	NSUN2																0	0	0	12.5	0	0	0	0	0	0	4.76	0	0	0	0	0	0	2.44	0	3.57	0	0	0	0	2.08	5.71	3.57	10	3.45
chr11:114298060:114298061:+	protein_coding	NNMT	2.17	2	0	2.94	0	0	6.67	2.13	2.63	0	0	0	5.88	0	2.44	3.12	2.5	0	2.5	4.44	3.92	5.56	0	4.17	2.5	0	0	0	1.82	0	0	0	1.96	2.38	0	0	3.45	0	3.12	1.92	2.04	2.08	0	5.36
chr11:114298060:114298061:+	antisense	AP002518.2	2.17	2	0	2.94	0	0	6.67	2.13	2.63	0	0	0	5.88	0	2.44	3.12	2.5	0	2.5	4.44	3.92	5.56	0	4.17	2.5	0	0	0	1.82	0	0	0	1.96	2.38	0	0	3.45	0	3.12	1.92	2.04	2.08	0	5.36
chr3:53235053:53235054:-	protein_coding	TKT	0	0	0	0	0	0	3.57	0	0	0	4.76	0	0	0	0	0	0	2.7	0	3.7	4.17	0	0	4.76	3.85	0	0	0	0	16.67	10	2.13	13.21	0	6.82	3.12	3.23	0	3.23	6	0	2.7	4.35	5.88
chr17:7902626:7902627:+	protein_coding	CHD3	0	2.86	3.57	0	0	0	3.23	0	2.56	0	3.57	0	2.7	3.03	0	2.22	3.57	0	0	0	3.33	3.23	3.12	0	0	0	0	0	2.63	4	0	0	2.22	3.7	0	0	0	0	0	10.64	0	4.88	0	0
chr22:36301576:36301577:-	protein_coding	MYH9	0	0	0	5.26	0	0	0	0	4.55	0	0	0	8.33	3.23	6.67	6.45	0	3.12	4.76	7.14	0	0	7.69	2.17	3.85	0	4.35	4.88	0	0	2.78	7.14	0	3.03	0	4	0	0	6.12	4.17	6.25	2.22	3.33	2.33
chr20:58891464:58891465:+	protein_coding	GNAS	0	3.7	0	3.57	0	7.69	4.17	5.88	0	0	3.33	0	0	7.41	0	3.45	0	7.89	6.82	12.9	0	4	5.88	8.82	0	0	0	12	0	0	7.14	0	2.86	3.45	10.53	0	2.33	0	2.33	5.88	3.12	7.14	0	3.03
chr13:110478121:110478122:+	protein_coding	COL4A2	0	3.03	3.03	0	5.56	0	3.33	0	7.69	0	0	0	0	3.57	0	0	0	0	4	3.57	0	3.23	0	2.7	3.12	0	0	0	0	4	0	0	0	3.45	3.33	0	0	0	0	4.55	3.45	3.03	10	0
chr3:9791386:9791387:-	protein_coding	TADA3	0	0	0	0	0	0	4.35	0	0	0	0	0	0	0	0	3.12	4.55	0	0	2.7	0	0	0	0	0	0	0	0	0	2.7	7.89	0	5.26	2.7	12.5	6.67	6.98	3.23	2.63	7.32	0	4	2.56	5.56
chr19:41256538:41256539:+	protein_coding	AXL	0	0	0	0	0	0	3.45	0	0	0	0	0	2.7	0	3.57	2.78	0	9.3	2.94	0	0	0	2.56	2.7	5.88	0	2.78	0	0	0	5.13	2.27	2.56	2.38	0	0	0	0	1.92	0	2.33	2.33	6.67	4.35
chr10:72274374:72274375:+	protein_coding	DDIT4	0	0	3.12	0	0	0	5.56	0	7.32	0	0	0	4.65	0	0	0	2.44	0	0	0	5	0	0	4.44	2.56	0	11.11	5.56	5.26	2.7	4.26	2.44	0	3.12	2.17	3.03	0	8.57	0	6.38	0	4.65	0	5.56
chr17:81845948:81845949:-	protein_coding	P4HB	3.23	0	0	4	0	0	0	0	2.78	0	2.86	0	0	0	0	3.23	2.44	0	2.78	3.23	3.45	12.9	4.55	0	0	0	0	0	0	2.08	7.89	0	2.5	3.57	2.04	0	2.22	0	1.85	6.52	0	0	3.7	5.26
chr11:75566941:75566942:+	protein_coding	SERPINH1	0	2.5	0	3.03	0	2.08	3.23	7.14	2.22	0	2.5	0	2.44	3.23	0	2.63	0	0	0	0	3.33	2.78	0	2.56	2.27	6.9	0	2.78	6.9	0	2.7	2.38	5.26	0	2.17	3.85	2	0	0	6.25	2.5	0	7.69	0
chr21:8400411:8400412:+	lincRNA	FP236383.1	4.55	3.12	4	16.67	1.54	3.7	10	9.09	9.62	1.47	0	1.15	8.33	0	0	14.71	13.33	6.25	0	8.33	4.76	23.08	3.57	9.68	11.11	4.55	6.25	10.53	0	0	3.85	0	7.69	0	7.89	4.55	10.64	0	3.33	9.38	0	7.69	15	9.52
chrX:54815332:54815333:+	protein_coding	MAGED2	4.35	0	0	3.33	0	3.45	0	0	0	0	3.23	0	2.86	0	0	5	0	0	4.35	4.55	0	0	7.89	2.7	3.57	0	0	3.45	0	0	0	2.86	0	3.33	1.96	0	3.39	0	8.77	5.88	0	0	4.17	5.13
chr1:1218487:1218488:-	protein_coding	SDF4	0	3.57	0	0	0	0	0	0	5.71	0	0	11.11	0	3.12	4.76	2.63	2.38	0	0	3.23	5	0	2.17	2.27	5.41	0	0	2.78	0	0	2.78	0	2.7	0	0	0	2.63	5	9.52	5.45	5.26	0	3.03	2.56
chr8:143915551:143915552:-	protein_coding	PLEC	0	2.94	0	0	0	0	0	0	4.17	0	4.26	0	0	2.78	2.86	0	3.7	3.33	3.33	3.23	0	6.67	0	0	4.55	5.56	0	0	2.27	0	4	0	2.7	0	0	4	4.26	0	2.7	10.53	3.23	5.26	3.7	0
chr15:48490007:48490008:-	protein_coding	FBN1	2.78	1.92	0	0	3.85	0	0	2.56	2.22	0	0	3.57	4.88	0	0	2.13	0	0	0	0	0	0	2.27	0	0	0	2.78	0	2.78	2.63	4	5.56	0	0	2.04	2.38	2.08	0	2.94	4.44	2	5.26	0	2.33
chr3:52525021:52525022:-	protein_coding	NT5DC2	0	0	0	3.33	0	0	4	0	3.03	0	0	5.26	0	0	0	0	0	5	0	0	0	4.35	6.67	8.82	0	0	0	0	6.06	0	11.11	2.86	0	0	7.89	3.45	2.08	0	2.22	2.38	5.71	4.44	3.45	2.33
chr14:49621248:49621249:+	antisense	AL139099.1	6.67	14.81	4.76	18.18	0	23.81	20	34.62	17.24	11.11	17.14	0	13.64	14.29	16	16	8.33	45.45	4	13.64	16.67	26.67	10.26	34.78	10	18.75	19.23	19.23	5	25	17.86	33.33	19.35	25	21.74	25	15.38	12	18.18	17.39	14.81	13.64	35.29	21.43
[truncated: 5,729 more rows]
