# Supplementary material for: Cytosine-5 RNA methylation links protein synthesis to cell metabolism
Source: PLoS Biol. 2019 Jun 14;17(6):e3000297. doi: 10.1371/journal.pbio.3000297 (PMC6594628; doi:10.1371/journal.pbio.3000297)
Supplement: S13 Data — S13A: RNA-seq data from human dermal fibroblasts untreated (‘ctr’) or treated with sodium arsenite for 2 or 4 hours. Shown are transcriptional differences between NSUN2−/− and NSUN2 +/+ cells in the control. S13B: RNA-seq data from human dermal fibroblasts untreated (‘ctr’) or treated with sodium arsenite for 2 or 4 hours. Shown are transcriptional differences between NSUN2−/− and NSUN2 +/+ cells after 2 hours of stress. S13C: RNA-seq data from human dermal fibroblasts untreated (‘ctr’) or treated with sodium arsenite for 2 or 4 hours. Shown are transcriptional differences between NSUN2−/− and NSUN2 +/+ cells after 4 hours of stress. RNA-seq, RNA sequencing. (XLSX) [file pbio.3000297.s020.xlsx]

## Sheet: TabS13A p<0.01 ++ versus -- ctr
ENSEMBL_ID	gene	biotype	tlength	NSUN2-/-_2hr_1	NSUN2-/-_2hr_2	NSUN2-/-_2hr_3	NSUN2-/-_2hr_4	NSUN2-/-_4hr_1	NSUN2-/-_4hr_2	NSUN2-/-_4hr_3	NSUN2-/-_4hr_4	NSUN2-/-_ctrl_1	NSUN2-/-_ctrl_2	NSUN2-/-_ctrl_3	NSUN2-/-_ctrl_4	NSUN2+/+_2hr_1	NSUN2+/+_2hr_2	NSUN2+/+_2hr_3	NSUN2+/+_2hr_4	NSUN2+/+_4hr_1	NSUN2+/+_4hr_2	NSUN2+/+_4hr_3	NSUN2+/+_4hr_4	NSUN2+/+_ctrl_1	NSUN2+/+_ctrl_2	NSUN2+/+_ctrl_3	NSUN2+/+_ctrl_4	NSUN2-/-_2hrvsCtrl$log2FoldChange	NSUN2-/-_2hrvsCtrl$padj	NSUN2-/-_4hrvsCtrl$log2FoldChange	NSUN2-/-_4hrvsCtrl$padj	NSUN2-/-_4hrvs2hrs$log2FoldChange	NSUN2-/-_4hrvs2hrs$padj	NSUN2+/+_2hrvsCtrl$log2FoldChange	NSUN2+/+_2hrvsCtrl$padj	NSUN2+/+_4hrvsCtrl$log2FoldChange	NSUN2+/+_4hrvsCtrl$padj	NSUN2+/+_4hrvs2hrs$log2FoldChange	NSUN2+/+_4hrvs2hrs$padj	NSUN2-/-vsNSUN2+/+_ctr$log2FoldChange	NSUN2-/-vsNSUN2+/+_ctr$padj	NSUN2-/-vsNSUN2+/+_2hrs$log2FoldChange	NSUN2-/-vsNSUN2+/+_2hrs$padj	NSUN2-/-vsNSUN2+/+_4hrs$log2FoldChange	NSUN2-/-vsNSUN2+/+_4hrs$padj
ENSG00000164530	PI16	protein_coding	2332	12.7434	12.8572	12.7774	13.0832	12.7181	12.5041	12.5432	12.653	12.5658	12.6556	12.8602	12.8056	5.17812	5.49034	4.74367	4.7172	4.65134	5.64319	5.14233	5.04777	4.49848	4.08303	4.93253	5.03316	0.14489	0.33318	-0.119502	0.43291	-0.264393	0.0568675	0.410473	0.258422	0.502185	0.0877721	0.0917115	0.896239	8.11139	0	7.8458	0	7.4897	0
ENSG00000120885	CLU	protein_coding	6616	12.7812	12.6452	12.7991	12.9647	13.0197	12.7738	12.8591	12.9247	12.5591	12.4506	12.6585	12.6343	9.35714	9.2989	9.48954	9.44346	10.4012	10.2508	10.1549	10.134	7.46472	7.23035	7.71988	7.82197	0.224229	0.0577678	0.319327	0.00296901	0.0950975	0.498734	1.83107	2.14627e-62	2.67156	5.32047e-137	0.840494	1.0959e-14	5.01161	0	3.40477	3.07687e-280	2.65937	3.1611e-177
ENSG00000187688	TRPV2	protein_coding	3410	5.04105	5.80563	5.39372	5.24198	5.06373	5.42014	4.65805	5.27135	5.0648	4.93373	4.47018	4.969	11.6338	11.948	11.5452	11.4716	11.626	11.5207	11.4964	11.6147	11.4614	11.2315	11.3467	11.6735	0.544763	0.0384054	0.281798	0.349129	-0.262965	0.35773	0.224035	0.240431	0.128099	0.468071	-0.0959359	0.780624	-6.62149	0	-6.30076	0	-6.46779	0
ENSG00000144063	MALL	protein_coding	3167	11.5851	11.5241	11.7945	11.6092	11.6524	11.632	11.7255	11.5699	11.6291	11.5275	11.6946	11.9213	6.47594	6.39913	6.40634	5.78718	6.34755	6.52289	6.17544	6.44893	6.25064	6.13792	5.93297	6.47677	-0.0686252	0.670318	-0.0548414	0.732187	0.0137838	0.943122	0.0850584	0.814408	0.168813	0.467731	0.0837548	0.869393	5.50754	0	5.35385	0	5.28388	0
ENSG00000127863	TNFRSF19	protein_coding	5113	6.1957	6.55622	6.19734	6.35301	6.64385	6.46262	6.35992	6.62261	6.18306	6.36673	6.3474	6.56313	10.8482	10.8935	10.8876	10.9822	10.8645	10.9253	11.0122	10.8546	10.8573	10.9072	10.9712	10.8536	-0.051358	0.819177	0.156252	0.373656	0.20761	0.222007	0.00551741	0.973461	0.0173344	0.895591	0.011817	0.967685	-4.53522	0	-4.5921	0	-4.3963	0
ENSG00000159251	ACTC1	protein_coding	4639	13.3909	13.5727	13.7198	13.7727	13.6623	13.523	13.5739	13.4763	13.4427	13.5872	13.7037	13.7627	10.1148	10.1178	9.94449	9.71982	10.2282	10.0077	10.0865	10.4269	9.93209	9.93444	9.75611	9.90916	-0.00766673	0.969877	-0.0687683	0.677075	-0.0611016	0.727559	0.0985008	0.655174	0.312245	0.0177838	0.213744	0.349409	3.7457	2.09675e-281	3.63953	1.78952e-264	3.36469	4.85523e-226
ENSG00000168077	SCARA3	protein_coding	4031	12.2209	12.2731	12.1629	12.0534	12.1991	12.1111	12.1176	12.0481	12.1263	12.174	12.2365	12.2908	9.26384	9.30405	9.38675	9.04976	9.00308	8.75954	8.6801	9.0573	9.2204	9.25227	8.97483	9.21655	-0.0287466	0.844113	-0.0885386	0.463486	-0.059792	0.652518	0.0868526	0.636244	-0.286224	0.0118451	-0.373077	0.00655897	3.03984	2.05171e-276	2.92424	7.7214e-253	3.23753	1.30537e-290
ENSG00000086289	EPDR1	protein_coding	2864	5.04105	5.3257	5.67229	4.90711	5.41266	5.32727	5.22383	5.29714	5.80383	5.45947	5.46518	5.084	9.77936	9.76099	9.99398	9.84984	9.90815	9.95787	9.84704	9.83989	10.0784	9.86793	9.99228	10.044	-0.185197	0.482578	-0.14326	0.590332	0.0419367	0.895939	-0.148465	0.317324	-0.109119	0.400003	0.0393461	0.891369	-4.57176	4.1379e-247	-4.6085	2.28451e-243	-4.6059	1.06629e-248
ENSG00000182871	COL18A1	protein_coding	8525	9.90212	10.1497	9.76045	9.68118	9.65667	9.66928	9.38528	9.50988	8.9109	8.91044	9.2439	9.04119	13.0849	13.3822	13.416	13.3132	13.106	12.918	13.0084	13.1938	12.5322	12.6229	12.4375	12.6128	0.849817	1.62376e-13	0.526118	1.41357e-05	-0.323699	0.0208398	0.751538	7.01746e-12	0.507126	9.53105e-06	-0.244412	0.213886	-3.52105	4.23391e-243	-3.42277	3.01916e-240	-3.50206	2.35873e-248
ENSG00000113739	STC2	protein_coding	6128	11.8402	11.8351	11.8801	11.9412	11.8973	11.8591	11.807	11.7207	11.8994	11.8575	12.1601	11.9763	14.2275	14.4307	14.4449	14.457	14.3933	14.4699	14.5062	14.4121	14.5137	14.254	14.5261	14.4857	-0.103497	0.355399	-0.156064	0.122028	-0.052567	0.681258	-0.0559591	0.738124	-0.00297	0.984224	0.0529891	0.810531	-2.47095	1.7209e-232	-2.51848	2.06311e-241	-2.62404	1.02796e-261
ENSG00000165092	ALDH1A1	protein_coding	2849	10.2875	10.025	10.3453	10.1824	10.3613	10.3194	10.3526	10.4469	10.6668	10.5183	10.0875	10.4441	5.17812	4.16229	4.855	4.1594	5.10911	4.78594	5.34333	5.15157	4.30639	5.19567	4.78043	5.03316	-0.228206	0.165618	-0.0724261	0.711845	0.15578	0.385605	-0.212983	0.667982	0.258187	0.445397	0.471169	0.365949	5.62808	3.35819e-214	5.61285	2.20957e-177	5.29746	6.06998e-177
ENSG00000164761	TNFRSF11B	protein_coding	2827	10.2049	9.87004	10.2146	10.2065	10.1631	10.07	10.1532	10.243	10.0623	10.0424	10.3392	10.1184	13.3467	13.0852	13.1526	13.4114	13.1316	13.2646	13.441	13.1019	13.2242	13.3228	13.5443	13.1946	-0.0143635	0.947655	0.0129328	0.950435	0.0272962	0.890079	-0.0730046	0.751154	-0.0870492	0.583886	-0.0140447	0.973582	-3.18318	5.57055e-205	-3.12454	7.74469e-198	-3.0832	1.00638e-192
ENSG00000163083	INHBB	protein_coding	3204	3.91495	4.22422	4.45243	4.56884	3.92056	4.36277	3.49293	4.74298	4.47726	4.75382	4.47018	4.55601	9.12519	9.3841	9.25085	9.40808	9.22291	9.06487	9.30361	9.55289	9.9932	9.96049	10.0489	9.9153	-0.255195	0.477924	-0.348415	0.300273	-0.0932202	0.832932	-0.68481	2.81981e-08	-0.682777	2.43646e-08	0.002033	0.99606	-5.46932	2.2746e-200	-5.03971	1.27052e-158	-5.13496	8.64057e-159
ENSG00000111057	KRT18	protein_coding	3218	9.94673	9.89988	10.0302	10.2208	10.0051	9.89905	9.93695	9.97889	10.0728	10.0251	9.70689	10.0422	5.08143	5.29711	5.00737	5.9079	5.69881	5.60222	4.97077	5.50509	5.04158	4.71858	4.93253	5.16253	0.0621711	0.733345	-0.0125513	0.952261	-0.0747224	0.671396	0.401782	0.21884	0.511909	0.0528692	0.110127	0.864588	5.04351	3.99601e-200	4.7039	1.17913e-187	4.51905	2.71157e-166
ENSG00000240583	AQP1	protein_coding	3274	6.7554	6.99577	6.78064	6.8413	6.4652	6.20865	6.34344	6.62261	6.44649	6.48688	6.47645	6.64032	10.0651	10.2099	10.3362	10.2701	10.1622	10.3124	10.1432	10.1839	10.194	9.72011	10.1939	10.1056	0.331149	0.0633631	-0.0918695	0.687421	-0.423019	0.0180967	0.158373	0.366536	0.136169	0.350434	-0.0222043	0.955	-3.5634	8.53079e-183	-3.39062	6.24504e-183	-3.79144	2.00048e-208
ENSG00000108679	LGALS3BP	protein_coding	3584	8.4792	8.50825	8.39889	8.51379	8.34998	7.95622	8.14757	8.16314	8.12823	8.09928	8.42214	8.32098	11.1458	11.3036	11.3314	11.2425	11.1556	10.9962	11.2347	11.3717	11.1057	10.898	11.1977	11.1757	0.224133	0.109653	-0.0900489	0.582592	-0.314182	0.0228584	0.15902	0.30024	0.0976202	0.478623	-0.0613999	0.822349	-2.85113	6.44217e-180	-2.78602	6.65206e-178	-3.0388	1.76127e-204
ENSG00000037474	NSUN2	protein_coding	5506	7.98626	7.96344	8.08281	8.09698	7.86486	7.80371	7.85972	7.77064	7.56303	7.48604	7.84283	7.61406	9.94309	9.85	9.9492	10.0841	10.0913	10.0692	9.95841	9.98395	10.102	9.97401	10.0052	10.0057	0.401407	0.000168279	0.188251	0.123335	-0.213156	0.0754234	-0.0642077	0.671544	0.00371544	0.97911	0.0679231	0.740065	-2.39211	2.83875e-176	-1.9265	7.8037e-126	-2.20757	7.24563e-158
ENSG00000107731	UNC5B	protein_coding	6841	8.04385	7.88606	8.27578	8.38101	8.27447	7.94063	8.21704	8.05391	8.05723	8.2038	8.79639	8.55164	11.9612	12.1976	11.9876	12.1423	11.7558	11.6126	11.9707	12.1147	12.1433	12.1614	12.2559	12.1827	-0.273918	0.147017	-0.309311	0.0854286	-0.0353934	0.892374	-0.110822	0.68382	-0.309984	0.0586829	-0.199161	0.513093	-3.75492	2.37302e-173	-3.91801	7.40487e-187	-3.75424	5.6477e-171
ENSG00000184254	ALDH1A3	protein_coding	5772	12.8997	12.6359	12.9411	12.944	12.9628	13.0208	12.9362	13.0152	13.2322	13.3044	13.5646	13.4059	10.7621	10.9181	10.7065	10.9483	10.8666	10.9128	10.9871	10.843	10.8819	10.9212	11.1357	11.0377	-0.52161	1.81342e-08	-0.398194	2.39008e-05	0.123416	0.312098	-0.16035	0.252165	-0.0940787	0.464179	0.0662717	0.795662	2.38558	7.61573e-173	2.02432	6.38321e-123	2.08147	1.63342e-129
ENSG00000178726	THBD	protein_coding	4109	10.8085	10.8857	10.8323	10.7627	10.892	10.9374	10.8294	10.7804	11.2852	11.1492	11.2961	11.1778	8.2468	8.22715	8.37496	7.88977	8.27924	8.14805	7.63654	7.89408	8.25865	8.46267	8.03204	8.43072	-0.405691	0.000465349	-0.367682	0.00134951	0.0380092	0.832234	-0.109453	0.634243	-0.299366	0.0406264	-0.189913	0.492218	2.92581	3.59779e-170	2.62957	7.31059e-132	2.85749	1.94691e-147
ENSG00000107562	CXCL12	protein_coding	6077	14.4275	14.4889	14.4346	14.4156	14.4273	14.3513	14.3544	14.3323	14.4828	14.5658	14.6956	14.6583	12.4338	12.5209	12.3499	12.2501	12.3476	12.2652	12.2049	12.545	12.5273	12.6876	12.4793	12.5809	-0.16114	0.103134	-0.236278	0.00797575	-0.0751381	0.514253	-0.178708	0.106213	-0.22426	0.0148033	-0.0455523	0.841932	2.03232	1.5965e-163	2.04989	1.78273e-165	2.02031	3.714e-160
ENSG00000080823	MOK	protein_coding	11009	9.73892	9.6553	9.70477	9.67842	9.62054	9.55788	9.6392	9.58378	9.66866	9.62944	9.53316	9.50052	6.97029	7.34128	7.11427	7.14952	7.17433	7.35159	7.39772	7.21964	6.99778	6.75415	6.80764	7.25316	0.111585	0.311819	0.0172992	0.900877	-0.0942858	0.409368	0.187953	0.329621	0.325737	0.0224181	0.137784	0.639872	2.62867	5.85121e-160	2.5523	1.0903e-150	2.32023	1.72391e-121
ENSG00000138829	FBN2	protein_coding	13196	12.6542	12.4727	12.9546	12.9839	12.9978	13.0748	13.0135	13.0052	13.2144	13.5031	14.2343	13.6738	8.9952	8.87945	9.00146	9.12952	8.68374	8.75954	9.18102	9.20635	9.11192	9.59269	9.35291	9.23873	-0.924328	2.51037e-07	-0.683085	0.000195335	0.241243	0.299128	-0.331819	0.204132	-0.357897	0.0992322	-0.026078	0.969586	4.37311	1.07581e-158	3.7806	7.27046e-117	4.04793	5.33638e-133
ENSG00000180914	OXTR	protein_coding	4514	11.5109	11.2984	11.9311	11.8765	11.8379	11.9746	11.9189	11.8472	11.6018	11.7861	12.2421	11.9579	8.04365	7.65539	8.06342	7.94018	7.70589	7.28842	7.46393	7.71929	7.66495	8.14655	7.43575	7.71353	-0.238979	0.254437	-0.0210116	0.940577	0.217968	0.312866	0.170266	0.601362	-0.209258	0.386623	-0.379523	0.254665	4.1579	2.50207e-156	3.74865	1.57718e-126	4.34614	6.36339e-162
ENSG00000159674	SPON2	protein_coding	6013	6.43367	6.96384	6.51238	6.45966	6.77018	6.35696	6.12951	6.09972	6.68495	6.62423	6.73907	6.28722	10.3791	10.5496	10.6066	10.2546	10.4197	10.3282	10.1945	10.3863	10.2507	10.0816	10.0081	10.2178	0.0131768	0.968243	-0.231277	0.274465	-0.244454	0.252039	0.311778	0.0527174	0.191914	0.223552	-0.119864	0.695845	-3.56503	3.90558e-156	-3.86363	1.21038e-188	-3.98822	2.30791e-191
ENSG00000107796	ACTA2	protein_coding	3027	10.4618	10.7589	10.7333	10.9022	10.734	10.3775	10.4249	10.4462	10.5819	10.656	10.6256	10.8	13.3933	13.6482	13.4314	13.6357	13.729	13.4463	13.7264	13.7829	13.449	13.2462	13.5682	13.5122	0.0545854	0.765835	-0.165897	0.25864	-0.220482	0.129139	0.0828681	0.710285	0.228162	0.0872101	0.145294	0.557481	-2.78112	4.09312e-156	-2.80941	1.11507e-159	-3.17518	3.53464e-203
ENSG00000162591	MEGF6	protein_coding	7039	9.26018	9.20319	9.18189	9.28043	9.17582	9.04364	8.95207	8.89949	8.75885	8.85848	9.35625	8.9831	11.7246	12.032	11.9629	11.9316	11.6358	11.6725	11.7041	11.8513	11.6278	11.6294	11.6985	11.7862	0.221492	0.111291	0.0103104	0.958735	-0.211181	0.139425	0.230515	0.106113	0.0315997	0.859255	-0.198916	0.327714	-2.6784	6.97113e-155	-2.68742	4.33428e-159	-2.69969	3.92579e-158
ENSG00000106003	LFNG	protein_coding	3418	6.47994	6.54188	6.57017	6.3109	6.27682	6.27645	6.37621	6.25255	6.76138	6.03347	5.4088	5.81869	9.12215	9.41301	9.2355	9.1233	8.61634	8.70253	8.76134	8.6729	10.0958	9.79667	10.1402	10.0717	0.420343	0.0502207	0.234243	0.327524	-0.186101	0.445533	-0.804229	1.60366e-08	-1.34493	5.32975e-23	-0.540704	0.00517029	-3.98875	2.02056e-152	-2.76418	1.04314e-79	-2.40957	3.54875e-57
ENSG00000126803	HSPA2	protein_coding	5777	9.22665	9.35244	9.29074	9.37544	9.56774	9.55788	9.42692	9.47782	9.14575	9.30715	9.29923	9.32068	11.2524	11.4192	11.2064	11.1009	11.4581	11.3557	11.3266	11.5377	11.3464	11.2241	11.2243	11.3851	0.0411415	0.768559	0.237365	0.0146953	0.196223	0.0670347	-0.0472864	0.778692	0.125532	0.21002	0.172818	0.234431	-2.02673	4.55413e-151	-1.93831	3.25002e-139	-1.9149	4.60444e-138
ENSG00000006016	CRLF1	protein_coding	3018	7.37723	7.59096	7.41267	7.30893	7.228	7.2419	7.10946	6.97395	7.64602	7.22605	6.88054	7.34098	10.6517	10.9822	10.8334	10.5657	10.687	10.6341	10.6517	10.8565	10.6351	10.4644	10.4632	10.8286	0.135262	0.524623	-0.151452	0.464723	-0.286713	0.128653	0.16198	0.44135	0.104667	0.560414	-0.0573132	0.879764	-3.32375	1.4613e-147	-3.35047	9.71377e-155	-3.57987	3.2906e-170
ENSG00000138944	KIAA1644	protein_coding	6751	7.90381	7.77393	7.85068	7.89324	7.73567	7.97674	7.99244	7.69989	8.4935	8.56626	8.65811	8.75913	10.0808	10.2926	10.1792	10.1666	10.0017	9.7718	10.0618	10.1654	10.9575	10.8823	10.8491	10.8631	-0.771013	1.06504e-13	-0.775223	3.64087e-14	-0.00421046	0.986926	-0.707266	1.80009e-15	-0.881049	1.16518e-23	-0.173782	0.338242	-2.2664	8.62677e-146	-2.33015	2.29823e-137	-2.16058	2.2778e-116
ENSG00000123243	ITIH5	protein_coding	14628	3.61673	2.49961	1.31753	2.69763	3.56256	3.02111	1.92514	3.11499	2.45382	1.88268	3.58563	2.82047	10.3234	10.6542	10.5352	10.9483	10.7137	10.3776	10.913	10.8822	10.6629	10.5598	11.0116	10.7536	-0.171506	0.823929	0.220861	0.741216	0.392367	0.536875	-0.123853	0.710283	-0.0198797	0.945842	0.103974	0.819383	-8.12488	2.98288e-142	-8.17253	1.38405e-140	-7.88414	3.18183e-162
ENSG00000133818	RRAS2	protein_coding	3453	10.3344	10.1521	10.2792	10.1959	10.2405	10.3659	10.421	10.4433	10.0005	9.96303	9.98153	9.99399	11.8385	11.6955	11.7929	11.8263	11.7653	11.9964	11.8113	11.7391	11.662	11.6765	11.7893	11.6508	0.257693	0.00211816	0.385683	4.66604e-07	0.12799	0.183274	0.0937017	0.424665	0.135671	0.117278	0.0419692	0.831499	-1.71197	2.30839e-138	-1.54798	1.25148e-115	-1.46196	1.56012e-103
ENSG00000050165	DKK3	protein_coding	5059	11.7499	11.8828	11.7284	11.8071	11.598	11.7331	11.7561	11.6698	11.551	11.6326	11.8871	11.642	13.5834	13.7749	13.4667	13.4464	13.6682	13.5672	13.6297	13.6283	13.6134	13.5258	13.6134	13.6376	0.108947	0.332612	0.00612859	0.967416	-0.102819	0.369975	-0.0242661	0.900982	0.0256685	0.853668	0.0499345	0.824889	-1.91418	3.27792e-136	-1.78097	3.37124e-118	-1.93372	4.94475e-139
ENSG00000173638	SLC19A1	protein_coding	9998	9.07667	9.2168	8.84755	8.79157	8.74912	8.83462	8.67103	8.62183	8.51132	8.46748	8.45732	8.66065	11.4414	11.6935	11.7144	11.5914	11.4395	11.2527	11.3552	11.4964	10.9845	11.0177	10.7839	11.0854	0.464934	9.07486e-05	0.194177	0.158986	-0.270757	0.0451442	0.642331	2.52441e-10	0.417042	9.98277e-05	-0.225289	0.210867	-2.44861	3.92626e-134	-2.62601	1.07449e-162	-2.67148	2.87007e-164
ENSG00000184588	PDE4B	protein_coding	8644	10.1392	10.1824	10.2424	10.0584	10.2998	10.1748	10.1449	10.3244	9.98147	10.0811	10.0031	9.9352	7.71344	7.97911	7.61107	8.00928	8.16259	8.37175	8.14702	8.03647	7.56115	7.54493	7.00359	7.46029	0.156113	0.22277	0.237679	0.0377087	0.0815659	0.571458	0.426404	0.00322187	0.773938	3.2743e-10	0.347534	0.0646817	2.59617	5.01264e-134	2.32588	1.5754e-112	2.05992	1.13631e-90
ENSG00000142910	TINAGL1	protein_coding	5281	9.2994	9.30438	9.40154	9.64773	9.38774	9.16041	9.14977	9.33727	9.3277	9.27413	9.47942	9.50569	6.15806	6.34015	6.52892	5.81832	6.00014	6.03055	6.14885	6.07942	5.91109	5.66448	5.45217	6.22358	0.020679	0.92792	-0.137421	0.405434	-0.1581	0.338727	0.406906	0.100957	0.23006	0.36296	-0.176846	0.70093	3.58389	4.01857e-133	3.19767	3.82074e-112	3.21641	9.81892e-101
ENSG00000067141	NEO1	protein_coding	8117	9.62173	9.90268	10.0209	10.0328	10.0144	10.0065	9.95468	9.8714	10.0146	10.0679	10.6038	10.2718	6.97029	6.72534	6.85778	6.60578	6.68485	6.78331	6.77128	6.98689	7.01884	6.86279	6.95704	7.16326	-0.355481	0.0172046	-0.297374	0.0471326	0.0581067	0.783214	-0.208212	0.445373	-0.192351	0.387327	0.0158616	0.976951	3.26621	5.23271e-132	3.11894	4.23677e-111	3.16118	8.57231e-110
ENSG00000197614	MFAP5	protein_coding	3876	11.6756	11.3758	11.7186	11.8607	11.8483	11.6938	11.7515	11.8702	11.7099	11.834	11.931	11.824	9.53882	9.42961	9.5173	9.60621	9.4445	9.42054	9.63589	9.57639	9.49472	9.61703	9.74073	9.60023	-0.158537	0.190682	-0.0341888	0.82124	0.124348	0.332082	-0.0915368	0.630791	-0.0929258	0.51637	-0.00138893	0.996272	2.21307	3.11238e-131	2.14607	6.2957e-121	2.27181	1.10295e-133
ENSG00000170421	KRT8	protein_coding	5011	8.97536	8.90559	8.97923	9.26397	8.99475	8.9086	8.95749	8.88681	8.92758	8.91044	8.83167	9.06938	4.92303	4.86666	4.95835	5.21522	4.93037	5.32846	3.68699	5.38244	4.77083	4.66624	4.72595	4.93998	0.101776	0.539816	-0.000218259	0.999143	-0.101994	0.537816	0.224582	0.611583	0.200554	0.568114	-0.0240284	0.976439	4.21077	6.06724e-130	4.08796	5.21336e-123	4.00999	4.03612e-106
ENSG00000125266	EFNB2	protein_coding	4461	6.69131	6.52739	6.60377	6.48513	6.96529	6.73983	6.95537	7.3393	6.87584	6.73757	6.93146	6.95433	9.72838	9.72494	9.97254	10.1344	9.8838	9.65145	9.89982	9.73519	9.77237	10.0059	9.98214	9.78405	-0.302981	0.108369	0.148073	0.466552	0.451054	0.0123362	0.0101724	0.971435	-0.0939647	0.5846	-0.104137	0.736126	-3.02314	4.47566e-128	-3.3363	5.58441e-150	-2.78111	2.57903e-112
ENSG00000049540	ELN	protein_coding	6542	13.31	13.4864	13.3316	13.4991	13.2503	13.133	13.0789	13.1145	13.1398	13.1752	13.5069	13.2572	15.177	15.5019	15.3304	15.2892	15.3368	15.4458	15.4306	15.4919	15.3556	15.1442	15.3283	15.3857	0.132113	0.27739	-0.131642	0.270845	-0.263755	0.0191527	0.0229589	0.919578	0.120903	0.311922	0.0979437	0.653694	-2.02931	1.6718e-124	-1.92016	1.42128e-111	-2.28186	2.58262e-157
ENSG00000213626	LBH	protein_coding	4535	10.8792	10.8548	11.2877	11.3882	11.1451	11.1336	11.0711	11.0281	11.387	11.4589	11.2411	11.3514	13.3475	13.5739	13.5109	13.4591	13.5468	13.6196	13.566	13.6301	13.8074	13.5206	13.8544	13.8658	-0.238673	0.0775225	-0.266549	0.0381418	-0.027876	0.8844	-0.293457	0.0345191	-0.177632	0.194145	0.115825	0.657464	-2.4075	1.49265e-122	-2.35272	1.13563e-116	-2.49642	2.67512e-131
ENSG00000133107	TRPC4	protein_coding	4205	9.53675	9.32965	9.76664	9.67012	9.73482	9.77708	9.76205	9.86495	9.21262	9.51927	9.80709	9.56134	6.56803	6.25755	6.57843	6.7256	6.29925	6.66892	6.58548	6.56627	5.81808	6.30128	6.17589	6.22358	0.0438545	0.838415	0.243817	0.119562	0.199963	0.236025	0.405877	0.0889987	0.401282	0.0596932	-0.00459528	0.994823	3.42121	6.37485e-122	3.05919	3.96007e-102	3.26375	6.38655e-111
ENSG00000182022	CHST15	protein_coding	6554	2.24967	3.0787	3.60798	2.29852	3.08532	3.17115	3.71409	3.51734	3.60841	3.31594	3.24273	3.80675	8.72208	8.66389	9.0075	8.8152	8.79242	8.33471	8.81306	8.82586	9.10455	9.17711	9.2014	8.99415	-0.625705	0.204968	-0.122995	0.827336	0.50271	0.3322	-0.313581	0.0798472	-0.415728	0.00597751	-0.102147	0.781057	-5.74582	9.04136e-119	-6.05795	6.49851e-100	-5.45309	2.11073e-107
ENSG00000117525	F3	protein_coding	2875	11.2977	11.1497	11.6057	11.4971	11.5375	11.6219	11.439	11.5834	11.2767	11.3146	11.4779	11.3704	13.3044	13.2839	13.5319	13.502	13.3495	13.3736	13.3139	13.3557	13.346	13.3237	13.4731	13.2869	0.0367266	0.8137	0.18498	0.101413	0.148253	0.226211	0.0508099	0.796482	-0.0107908	0.94675	-0.0616007	0.804846	-1.99728	1.1842e-118	-2.01136	1.66763e-120	-1.80151	7.43687e-97
ENSG00000136960	ENPP2	protein_coding	6729	11.6242	11.3574	11.6882	11.6987	11.7646	11.677	11.6683	11.7166	11.775	11.8407	12.0834	11.8975	13.7175	13.6626	13.7577	13.7395	13.7328	13.5984	13.5372	13.448	13.7228	13.6607	13.7945	13.7475	-0.305283	0.00129422	-0.197049	0.0492175	0.108234	0.356711	-0.0124251	0.957276	-0.14936	0.151867	-0.136935	0.435757	-1.82824	2.56115e-118	-2.1211	1.56201e-158	-1.87593	4.50831e-124
ENSG00000178031	ADAMTSL1	protein_coding	13172	13.3128	13.4512	13.3229	13.3295	13.1402	13.1375	13.0711	13.0581	13.0686	13.182	13.6089	13.2769	11.0668	11.1752	11.2674	10.9341	10.9685	10.6506	10.6902	11.0154	10.8143	11.0072	10.8355	10.9546	0.0564005	0.748748	-0.196596	0.149219	-0.252996	0.0670223	0.211417	0.195587	-0.06456	0.710706	-0.275977	0.160312	2.39424	4.23599e-118	2.23923	2.46338e-103	2.26221	2.47633e-104
ENSG00000146122	DAAM2	protein_coding	12955	7.17649	7.09735	7.41267	7.68369	7.23599	7.1545	7.3008	7.28233	7.5968	7.75493	8.16988	7.77677	10.275	10.4612	10.2484	10.3227	10.2679	10.1099	10.2812	10.469	10.5526	10.448	10.5224	10.4157	-0.480676	0.00119374	-0.603842	1.69786e-05	-0.123166	0.537111	-0.156734	0.405628	-0.197743	0.168823	-0.0410093	0.908163	-2.64546	2.13942e-117	-2.9694	2.50984e-140	-3.05156	3.17712e-145
ENSG00000157766	ACAN	protein_coding	10908	12.5758	12.7956	12.8766	13.0569	12.7688	12.6779	12.6159	12.6697	12.2112	12.6348	13.5349	12.9135	8.9203	9.11173	8.88167	8.80358	8.6114	8.74079	8.81729	9.04387	8.5645	9.04499	8.62636	8.89523	-0.0689622	0.828374	-0.221327	0.384974	-0.152365	0.585615	0.138055	0.730167	0.0163816	0.962498	-0.121674	0.821338	4.11231	5.46902e-117	3.90529	2.99843e-105	3.8746	1.37651e-102
ENSG00000166033	HTRA1	protein_coding	2120	11.9624	12.0224	11.8065	11.9623	11.8786	11.7656	11.8156	11.8393	11.9513	11.9417	12.1052	12.0221	13.7635	14.1421	13.7929	13.971	14.0039	13.9637	14.0925	14.0662	13.9267	13.81	14.1502	14.1686	-0.0663371	0.648086	-0.181364	0.116943	-0.115026	0.380313	-0.0961682	0.571693	0.0108154	0.947362	0.106984	0.627154	-2.01522	1.21609e-116	-1.98539	4.05073e-113	-2.2074	1.38546e-139
ENSG00000162849	KIF26B	protein_coding	14403	6.76788	6.20209	6.51238	6.23785	6.84517	6.60128	6.52971	6.53861	6.37043	6.99227	7.37576	6.94421	9.82113	9.90531	9.90137	9.9812	9.71457	9.50632	9.78795	9.87443	10.1397	10.6785	10.3211	10.2928	-0.532698	0.00860867	-0.342802	0.106764	0.189897	0.453886	-0.469187	0.00852895	-0.645111	4.33136e-05	-0.175924	0.611762	-3.40843	1.75535e-114	-3.47194	2.76992e-111	-3.10612	4.26815e-91
ENSG00000143355	LHX9	protein_coding	10442	8.67418	8.35259	8.53862	8.75014	8.57752	8.57334	8.51428	8.43408	8.78472	9.02899	9.18427	8.95316	5.92715	5.37754	5.80234	5.39122	5.62235	5.64319	5.63915	5.8518	5.97712	5.99669	5.8074	5.64824	-0.410513	0.00220642	-0.473041	0.000215374	-0.0625285	0.749543	-0.22466	0.495692	-0.175802	0.522358	0.0488573	0.944148	3.15153	1.2499e-107	2.96568	2.15997e-81	2.85429	4.87602e-71
ENSG00000196730	DAPK1	protein_coding	8907	2.92077	2.49961	3.41961	3.75942	3.22022	4.16229	3.08077	3.51734	3.14366	2.67246	3.36631	3.61607	9.33634	9.32955	9.13981	9.56089	9.36167	8.93065	9.55972	9.64247	9.20211	9.21632	9.47149	9.17115	0.0129407	0.985754	0.33974	0.515279	0.3268	0.53363	0.0787685	0.819912	0.129554	0.569444	0.0507858	0.9199	-6.17949	1.51838e-107	-6.24532	8.45406e-118	-5.9693	6.69196e-127
ENSG00000028137	TNFRSF1B	protein_coding	3766	6.79253	6.87508	6.9205	6.68521	6.72551	6.84407	6.60074	6.46087	7.17309	7.30173	7.08328	6.882	9.09764	9.38653	9.11486	8.9929	9.00308	8.9014	8.70313	8.93171	9.57864	9.53731	9.49816	9.61537	-0.296681	0.0701682	-0.459698	0.002021	-0.163017	0.397397	-0.402581	0.000937974	-0.670108	1.07392e-09	-0.267527	0.169105	-2.45107	6.82331e-107	-2.34517	7.20407e-92	-2.24066	5.11585e-79
ENSG00000073756	PTGS2	protein_coding	5269	9.53126	9.6267	9.72272	9.56056	9.96959	9.96347	9.83605	9.93542	8.79203	8.66508	8.46771	8.68818	6.82853	7.23736	7.62684	7.6338	7.43122	7.20878	7.65556	7.47107	4.61366	4.00088	4.27306	4.49211	0.95817	9.22189e-15	1.27323	1.34766e-26	0.315063	0.0364092	3.07008	3.14771e-49	3.15315	1.27317e-51	0.0830719	0.845535	4.36214	2.02148e-106	2.25023	5.3835e-70	2.48223	5.55172e-84
ENSG00000185652	NTF3	protein_coding	2919	4.5567	4.98756	5.23127	4.74787	5.23285	4.79141	5.22383	5.13498	4.54802	4.7051	4.35554	4.84403	8.669	8.82313	8.55887	8.67338	8.92167	8.87153	8.86299	8.75347	8.29362	8.34273	8.28853	8.22393	0.299717	0.315287	0.499209	0.0492523	0.199492	0.49019	0.396702	0.00126799	0.56629	3.18852e-07	0.169588	0.449148	-3.7167	1.50893e-104	-3.81369	1.63602e-135	-3.78378	1.04955e-146
ENSG00000165949	IFI27	protein_coding	4147	3.72313	3.0787	3.31533	3.00991	3.66072	3.75021	2.24194	3.60256	2.7221	2.67246	2.79204	3.80675	9.10688	9.34713	9.07804	9.03658	9.2358	9.48112	9.28541	9.25085	9.25408	8.7629	8.89065	9.02567	0.22135	0.716038	0.385319	0.45938	0.163969	0.777168	0.152744	0.512901	0.321733	0.0398273	0.168989	0.58065	-6.06918	5.29989e-103	-6.00058	4.9016e-122	-6.0056	6.32706e-135
ENSG00000116132	PRRX1	protein_coding	8246	11.8502	11.8114	11.9528	11.9515	11.8738	11.9742	11.9175	12.0242	12.0284	12.0911	12.2747	12.1403	9.94309	9.5667	10.0781	9.95866	9.77763	9.9271	9.73307	9.4924	10.0708	10.2185	10.1179	9.98692	-0.243815	0.041694	-0.188091	0.125635	0.0557246	0.727417	-0.202392	0.182065	-0.361818	0.00192895	-0.159426	0.493074	2.0365	3.89672e-101	1.99508	3.00049e-95	2.21023	1.2006e-114
ENSG00000176678	FOXL1	protein_coding	3742	8.97266	8.68183	8.95123	8.74751	8.88733	8.86246	8.95749	8.82388	9.45284	9.16354	8.98657	9.05301	6.2499	5.78387	6.2109	5.99225	6.27448	6.20488	6.00801	6.25282	6.48047	6.21281	6.38375	6.46009	-0.328796	0.0157798	-0.28986	0.0320673	0.0389361	0.845912	-0.319642	0.20119	-0.200601	0.390356	0.11904	0.810857	2.79989	1.55651e-100	2.79074	4.15502e-85	2.71063	3.20045e-78
ENSG00000177283	FZD8	protein_coding	4030	9.6303	9.72838	9.69181	9.71521	9.53576	9.47734	9.48064	9.36497	9.17957	9.18812	9.31849	9.29902	7.39926	7.62277	7.14746	7.20948	7.04849	6.68863	6.80573	7.38849	6.94377	6.98535	6.75419	6.98814	0.444037	2.4223e-05	0.216962	0.0644352	-0.227075	0.0633453	0.437826	0.00502789	0.0940263	0.650185	-0.3438	0.143053	2.33629	6.45905e-99	2.34251	5.74639e-107	2.45923	1.34813e-101
ENSG00000065911	MTHFD2	protein_coding	4870	10.6337	10.3869	10.299	10.4221	10.5437	10.5154	10.5709	10.6011	10.1215	10.0787	10.2204	10.1854	12.1831	12.0846	12.0215	12.193	12.2405	12.5688	12.4365	12.1699	11.8994	11.893	12.0286	11.8762	0.287348	0.00629715	0.405733	2.56526e-05	0.118385	0.343903	0.196683	0.108472	0.436933	2.47953e-06	0.24025	0.0992844	-1.77358	3.43562e-96	-1.68292	6.13427e-88	-1.80478	1.3817e-101
ENSG00000114270	COL7A1	protein_coding	11071	7.97014	8.32353	7.46235	7.54524	7.6957	7.65879	7.71355	7.92336	6.92983	6.78522	7.64347	7.01356	10.4643	10.693	10.6468	10.6019	10.2522	10.3376	10.6035	10.522	10.3433	10.4441	10.4454	10.4594	0.729394	0.000124246	0.619488	0.00115182	-0.109907	0.678093	0.180425	0.516348	0.0120355	0.965635	-0.16839	0.659701	-3.2956	2.85528e-95	-2.74663	1.09802e-70	-2.68815	4.72151e-67
ENSG00000095383	TBC1D2	protein_coding	3681	10.1559	10.3159	10.2164	10.2545	10.1217	9.94145	9.94652	9.98783	10.3869	10.3483	10.0886	10.4059	8.42485	8.60664	8.3889	8.08806	8.12151	8.08996	8.30589	8.44673	8.18606	8.29182	8.2261	8.33332	-0.0755617	0.614058	-0.311162	0.00480021	-0.2356	0.0590648	0.130441	0.511828	-0.00954789	0.963215	-0.139989	0.601952	2.05574	2.06905e-94	1.84974	9.22513e-76	1.75413	1.34902e-64
ENSG00000165323	FAT3	protein_coding	19280	8.60976	8.30241	8.81206	8.79157	8.7519	9.00669	8.99489	8.82388	8.88037	9.09665	9.57058	9.28506	4.46748	4.41183	4.26817	3.70591	4.48858	3.43234	4.07374	4.19159	4.08473	4.43552	2.60709	5.2032	-0.588995	0.00700486	-0.334472	0.158918	0.254524	0.328651	-0.105421	0.887869	-0.259726	0.598137	-0.154305	0.883861	4.95572	2.78141e-94	4.47215	2.42272e-68	4.88098	4.93726e-71
ENSG00000182985	CADM1	protein_coding	11017	2.50961	3.99069	3.60798	3.48424	3.34358	3.02111	3.60774	3.75922	3.85159	3.55463	4.09466	2.98736	8.3175	8.20529	8.18027	8.50177	8.26673	8.16925	8.40472	8.26773	8.32354	8.39995	8.76792	8.39606	-0.189791	0.723105	-0.215356	0.670121	-0.0255646	0.972056	-0.176682	0.458125	-0.202642	0.27105	-0.02596	0.96277	-4.92397	6.0463e-94	-4.93708	6.76457e-91	-4.93669	2.66131e-90
ENSG00000169851	PCDH7	protein_coding	12249	8.36469	8.18732	8.94469	8.87583	9.06142	9.01167	8.82136	8.90998	8.9797	9.03639	9.71127	9.25674	4.54204	4.25035	5.14518	4.90297	4.48858	4.63162	5.19527	5.1006	4.23622	4.61192	4.66932	4.78785	-0.647283	0.00250821	-0.323684	0.175498	0.323599	0.196056	0.172926	0.783063	0.315386	0.437553	0.142461	0.872836	4.74947	1.09563e-93	3.92926	7.28637e-63	4.1104	1.03465e-67
ENSG00000145423	SFRP2	protein_coding	2032	1.93236	1.51709	3.08099	2.69763	3.56256	3.17115	1.51862	3.60256	2.45382	2.86216	3.48013	2.98736	8.60086	8.79046	8.45224	8.97918	8.86057	8.72656	8.93867	9.1448	8.84646	8.71217	9.14541	8.98543	-0.626957	0.30956	0.209605	0.734716	0.836562	0.140282	-0.212758	0.4018	-0.00413703	0.989414	0.208621	0.549254	-6.09679	3.96936e-93	-6.51099	2.97246e-80	-5.88305	2.62429e-104
ENSG00000145681	HAPLN1	protein_coding	6956	9.68069	9.44977	10.0105	10.1538	9.97914	9.91775	9.81678	10.1336	9.8942	10.0751	10.3316	10.0911	7.09936	6.67849	7.30281	7.17381	6.82791	6.74618	6.87226	6.70921	7.03958	7.06837	7.29313	6.92875	-0.256487	0.166283	-0.140304	0.49122	0.116183	0.591308	-0.00625185	0.987861	-0.300751	0.177184	-0.294499	0.434224	3.02826	5.16372e-93	2.77803	7.08739e-76	3.18871	2.45076e-92
ENSG00000142149	HUNK	protein_coding	8294	4.08422	4.90029	5.11182	4.90711	5.64627	5.26187	5.22383	4.62573	4.67991	4.60243	4.81202	5.28969	8.19575	8.53831	8.51716	8.75209	8.55081	8.38389	8.51814	8.77395	8.67472	8.63597	8.75438	8.74838	-0.0668211	0.872294	0.350678	0.242053	0.417499	0.161731	-0.190455	0.465604	-0.139632	0.519891	0.0508223	0.917496	-3.86976	1.35659e-91	-3.74612	1.24657e-86	-3.37945	9.60998e-80
ENSG00000152977	ZIC1	protein_coding	6806	8.28875	8.29388	8.55302	8.64389	8.37551	8.39035	8.27899	8.22827	8.78838	8.95279	9.08431	9.03644	1.12002	3.15202	1.655	2.81244	2.94538	0	2.31027	3.73741	3.24086	2.91968	2.01993	2.83673	-0.51669	0.00018161	-0.654072	5.44017e-07	-0.137382	0.451778	-0.511332	0.598368	-0.0422695	0.961649	0.469063	0.74726	6.35745	2.00772e-91	6.35209	8.03482e-58	5.74565	9.85216e-56
ENSG00000197852	FAM212B	protein_coding	10740	5.84137	5.54295	5.92352	5.99351	5.9085	5.98372	6.03007	5.91216	5.77462	5.72683	6.20567	6.02468	8.52016	8.88977	8.69975	8.50177	8.77486	8.87584	8.56917	8.70311	8.73321	8.59456	8.84983	8.90142	-0.113682	0.67391	0.00253702	0.993089	0.116219	0.657874	-0.111409	0.627612	-0.0394377	0.849934	0.0719716	0.835693	-2.83948	4.05045e-91	-2.84175	3.13898e-90	-2.7975	4.06768e-90
ENSG00000101194	SLC17A9	protein_coding	5521	7.69742	7.76778	7.52214	7.47069	7.51722	7.19886	7.42343	7.09653	7.50196	7.39683	7.6126	7.5082	9.73832	9.94873	9.83163	9.61066	9.46927	9.30401	9.44419	9.72681	9.78318	9.72011	9.68826	9.72592	0.108673	0.55592	-0.193872	0.239936	-0.302545	0.055428	0.0583533	0.801662	-0.234641	0.0709695	-0.292995	0.101782	-2.22852	6.98893e-91	-2.1782	2.50221e-89	-2.18775	1.51712e-84
ENSG00000205221	VIT	protein_coding	3710	3.82223	2.91025	2.6377	3.58192	3.92056	3.43124	3.71409	3.68302	3.95936	3.02979	3.86248	3.27244	8.16068	8.46659	8.43443	8.45795	8.2156	8.35335	8.18023	8.19671	8.19071	8.13215	8.35286	8.38726	-0.292129	0.570135	0.147481	0.772489	0.43961	0.335317	0.117467	0.615812	-0.031318	0.891442	-0.148785	0.618774	-4.82683	2.56733e-90	-5.23642	6.76136e-97	-4.64803	4.43155e-97
ENSG00000115318	LOXL3	protein_coding	4363	9.56921	9.73628	9.32471	9.49781	9.41963	9.23046	9.1016	9.19189	9.54869	9.38267	9.20924	9.38378	11.4353	11.7217	11.5431	11.5485	11.4657	11.6775	11.6255	11.6322	11.4662	11.1915	11.4715	11.5734	0.153914	0.299085	-0.143699	0.333043	-0.297613	0.0302585	0.133677	0.45416	0.170194	0.203038	0.0365171	0.910369	-2.04951	3.05402e-90	-2.02928	1.76491e-89	-2.36341	1.65131e-119
ENSG00000087266	SH3BP2	protein_coding	13968	8.14302	8.19192	8.13735	8.03365	7.80171	7.82651	7.75773	7.83808	8.53328	8.51771	8.48144	8.55164	9.62497	9.84824	9.72208	9.73214	9.3047	9.2944	9.36554	9.56938	10.0544	10.1968	10.0265	10.2054	-0.395919	7.73572e-05	-0.715934	1.71829e-14	-0.320015	0.0054659	-0.38917	7.2355e-06	-0.734495	1.21593e-19	-0.345326	0.00174341	-1.60479	7.88978e-90	-1.61154	9.26317e-84	-1.58623	1.18684e-73
ENSG00000186469	GNG2	protein_coding	6379	8.19941	8.06224	8.25478	7.94922	7.80708	8.21569	8.05954	8.15963	8.02659	7.79039	7.96028	8.13788	10.0347	9.85879	10.1108	9.87227	10.0334	10.1882	9.90579	9.9174	9.96229	10.121	10.018	10.1466	0.138206	0.392669	0.0857727	0.618248	-0.0524335	0.783434	-0.0904616	0.648904	-0.0487584	0.769319	0.0417031	0.894048	-2.08443	7.90173e-89	-1.85577	7.00053e-72	-1.9499	1.56522e-78
ENSG00000104435	STMN2	protein_coding	2362	10.115	10.0186	10.0496	10.0392	9.99334	9.95315	10.158	10.2171	9.91944	9.94216	10.0728	10.1318	7.79193	7.6473	7.54619	7.89708	7.72429	7.86598	8.18678	7.66771	7.93236	7.60873	8.04878	7.64875	0.036024	0.843737	0.0651258	0.690111	0.0291018	0.87655	-0.096953	0.709159	0.05376	0.798023	0.150713	0.628554	2.20378	8.47667e-89	2.33676	1.30317e-95	2.21515	2.73955e-85
ENSG00000175274	TP53I11	protein_coding	7345	7.92626	8.12132	8.14117	8.2608	8.20703	7.98183	8.03922	7.8512	8.40573	8.50354	8.55147	8.55164	10.5091	10.5754	10.3144	10.3213	10.2394	9.85699	10.1616	10.5388	10.7939	10.7526	10.745	10.7407	-0.387656	0.00749728	-0.48325	0.000390745	-0.0955944	0.621249	-0.323848	0.0268154	-0.538041	1.15359e-05	-0.214193	0.357375	-2.25576	8.47667e-89	-2.31956	6.17995e-91	-2.20097	1.66962e-80
ENSG00000154856	APCDD1	protein_coding	5943	3.24037	2.91025	3.08099	3.14389	2.93648	3.17115	2.91228	2.71669	2.94822	3.44022	3.77597	2.63172	8.19575	7.97265	8.30806	7.97515	8.07206	7.83979	7.89837	8.10918	8.46447	8.42379	8.31184	8.27251	-0.206387	0.734421	-0.398636	0.463605	-0.192248	0.76694	-0.25054	0.183469	-0.386755	0.00994987	-0.136215	0.682324	-5.2398	1.53813e-88	-5.19564	1.1789e-82	-5.25168	3.68858e-76
ENSG00000143473	KCNH1	protein_coding	8106	4.81911	4.36123	5.04817	4.61572	4.55226	5.04573	4.54732	4.14738	4.85756	4.65468	5.49257	4.969	8.45893	8.84804	8.51292	8.81134	8.45486	8.27079	8.70769	8.88729	8.60683	8.77222	8.77129	8.75524	-0.305914	0.356737	-0.462522	0.129255	-0.156608	0.691743	-0.0601186	0.866329	-0.127227	0.578314	-0.067108	0.888282	-3.73094	1.69591e-86	-3.97673	2.43228e-92	-4.06623	1.00847e-91
ENSG00000130707	ASS1	protein_coding	3050	9.76873	9.94962	9.95304	10.2591	9.88199	9.78874	9.82125	9.87782	9.88398	10.0189	9.95839	10.0505	11.9416	12.1689	11.8819	12.0234	12.1979	12.0121	12.2757	12.4393	12.0318	11.779	12.1007	12.0538	0.0146593	0.945054	-0.136742	0.359435	-0.151401	0.314666	0.011476	0.966173	0.24317	0.0559343	0.231694	0.242051	-2.01772	2.66121e-86	-2.01453	3.1198e-86	-2.39763	1.49033e-121
ENSG00000091409	ITGA6	protein_coding	6533	11.0019	10.8686	11.1381	10.8056	11.0172	11.1088	11.0898	11.0558	11.1707	11.0917	11.1392	11.13	9.5066	9.34713	9.45682	9.52123	9.21967	9.23198	9.16784	8.98185	9.61711	9.76124	9.61894	9.61914	-0.173467	0.0644306	-0.0648809	0.555015	0.108586	0.295468	-0.196927	0.0842474	-0.504215	1.30926e-08	-0.307288	0.0140562	1.47837	3.55442e-86	1.50183	1.78465e-85	1.91771	2.7243e-131
ENSG00000135362	PRR5L	protein_coding	6616	6.52476	6.84034	6.24069	6.58275	6.3813	6.2598	6.424	6.342	6.53624	6.20094	6.27039	5.81869	8.97852	8.98269	8.84842	8.8229	8.8269	9.13836	8.89934	9.10009	8.93495	8.8476	8.67391	8.78903	0.342861	0.0724444	0.137707	0.542038	-0.205154	0.319573	0.0950869	0.682493	0.182443	0.228942	0.0873565	0.788339	-2.61488	7.92547e-86	-2.36711	3.71379e-78	-2.65962	4.61491e-94
ENSG00000162817	C1orf115	protein_coding	3413	2.72979	3.71192	2.94781	3.48424	2.11361	2.1887	2.24194	3.33015	2.12399	2.45399	3.24273	2.63172	8.50159	8.46198	8.47856	8.7112	8.62616	8.62795	8.7258	8.72851	8.72683	8.55912	8.80782	8.52598	0.644879	0.233222	-0.0970905	0.900061	-0.741969	0.161684	-0.118806	0.581393	0.0189411	0.928034	0.137747	0.624999	-6.19213	1.41061e-85	-5.42845	5.91384e-104	-6.30816	1.64381e-91
ENSG00000170558	CDH2	protein_coding	4950	11.7269	11.6664	11.9927	12.032	12.0866	12.2011	12.187	12.0758	11.873	12.0094	12.5033	12.1378	10.0761	9.77219	9.82651	9.93222	9.84226	9.79244	9.95266	9.93023	9.8271	10.0475	9.91371	9.96787	-0.287351	0.0433447	-0.0122319	0.954686	0.275119	0.0652785	-0.0351464	0.904847	-0.0602251	0.75611	-0.0250787	0.955	2.21079	2.10949e-85	1.95859	1.83524e-66	2.25879	1.06688e-87
ENSG00000110076	NRXN2	protein_coding	10580	5.69216	5.57147	5.51639	5.9207	5.82627	5.50738	5.51614	5.67702	5.40693	5.33692	5.6222	5.00836	8.2853	8.58563	8.42092	8.38702	8.10053	8.06756	8.06407	8.28495	8.30223	8.18426	8.1863	8.32413	0.333229	0.151782	0.289747	0.217535	-0.0434821	0.885261	0.174362	0.34012	-0.117328	0.478009	-0.29169	0.163044	-2.92211	3.58045e-85	-2.76324	2.19486e-89	-2.51503	6.59496e-71
ENSG00000104332	SFRP1	protein_coding	4761	10.8836	11.1783	11.1174	10.9675	10.9599	11.0741	10.8852	10.9642	10.9312	11.0319	11.441	11.2103	8.86691	8.9923	9.1343	8.89405	9.16681	9.09102	9.0362	9.12262	9.17657	9.17243	9.04883	9.32188	-0.126129	0.383047	-0.195231	0.131396	-0.069102	0.670494	-0.206821	0.217893	-0.0782249	0.644543	0.128596	0.638797	1.98634	7.81924e-85	2.06703	4.24899e-89	1.86933	1.98096e-72
ENSG00000126218	F10	protein_coding	2356	5.49601	5.22155	5.39372	5.27156	5.13377	4.64518	5.32799	5.01577	5.28793	4.7051	4.414	5.19051	8.84499	8.9436	8.85178	8.48731	8.66956	9.01502	8.49721	8.48201	8.73639	8.3175	8.56561	8.64884	0.435639	0.132032	0.127057	0.725007	-0.308582	0.303518	0.218081	0.382502	0.106259	0.645981	-0.111823	0.792612	-3.69374	1.10703e-83	-3.47618	4.1512e-87	-3.67294	4.13963e-89
ENSG00000171992	SYNPO	protein_coding	10258	7.26722	7.78615	7.48656	7.65031	8.12772	7.91957	7.55087	7.92336	7.93715	8.12266	8.48826	8.32877	10.2093	10.3055	10.1832	9.9639	10.1537	9.98203	10.0257	10.4321	10.7544	10.7136	10.5964	10.8375	-0.680083	1.79897e-05	-0.342121	0.0463783	0.337963	0.07272	-0.557503	0.00022655	-0.568555	8.75177e-05	-0.0110518	0.978848	-2.49429	2.83824e-80	-2.61687	1.41423e-83	-2.26786	2.01803e-64
ENSG00000164484	TMEM200A	protein_coding	6137	10.2634	10.1824	10.6838	10.672	10.7091	10.8188	10.6995	10.7861	10.5596	10.5896	10.8768	10.6004	8.45411	8.10255	8.25322	8.02271	8.3282	7.95817	8.00599	8.32436	8.08488	8.45498	8.29322	8.10555	-0.193465	0.26134	0.0915425	0.634061	0.285007	0.0840714	-0.0252449	0.947474	-0.0774882	0.732686	-0.0522433	0.906979	2.42369	7.13599e-80	2.25547	8.35743e-68	2.59272	1.07803e-87
ENSG00000117152	RGS4	protein_coding	4836	8.76728	8.46709	9.08411	8.86859	9.11867	9.01664	9.20781	9.18845	8.92758	8.74256	8.61204	8.67601	6.51348	6.51033	6.2109	6.24234	6.3236	6.56614	6.32545	6.3212	5.69269	6.11857	6.07051	5.9644	0.074181	0.714158	0.393594	0.00520889	0.319413	0.0422279	0.411854	0.0886516	0.422206	0.0490796	0.0103518	0.985922	2.79252	1.12741e-79	2.45485	3.65934e-65	2.76391	3.81909e-79
ENSG00000169908	TM4SF1	protein_coding	3668	9.25575	9.18484	9.05607	8.84173	8.80921	9.1378	9.20096	9.03787	9.03618	8.75757	8.24023	8.74463	4.74508	5.33789	5.23024	4.78182	4.93037	5.27732	4.8439	5.1006	5.19743	5.08039	4.83293	5.42573	0.373523	0.0513614	0.334812	0.0793191	-0.038711	0.888031	-0.0985394	0.860906	-0.106304	0.797771	-0.00776441	0.99468	3.60776	2.13332e-79	4.07982	1.21785e-92	4.04887	8.6986e-85
ENSG00000129824	RPS4Y1	protein_coding	2275	11.3752	11.3636	11.0377	11.1497	11.0583	11.017	11.2275	11.2391	11.0937	10.9867	10.7739	10.8456	0	3.15202	2.07856	2.54096	2.66953	2.72189	3.35607	1.15946	0.955525	2.50857	0	1.60786	0.308575	0.0207897	0.209343	0.136532	-0.0992315	0.549261	1.0321	0.355322	1.43442	0.0811238	0.402318	0.799567	9.96127	2.33865e-79	9.23774	8.04147e-116	8.73619	2.45573e-117
ENSG00000101160	CTSZ	protein_coding	2038	10.8509	10.7873	10.7148	10.7555	10.7967	10.8145	10.7782	10.7268	10.8086	10.7751	11.0137	10.793	12.026	12.209	12.0896	12.0183	12.0925	12.0368	12.0178	11.971	12.01	11.9597	12.0145	12.0208	-0.0741789	0.42052	-0.072497	0.425278	0.00168181	0.992106	0.0865422	0.411177	0.0286627	0.780669	-0.0578794	0.723594	-1.1503	2.5625e-79	-1.31102	7.78343e-103	-1.25146	4.00339e-93
ENSG00000143196	DPT	protein_coding	1786	8.19941	7.93079	7.6827	8.10521	7.92041	7.88198	7.77011	7.70472	7.98256	8.1683	7.94549	7.88647	10.4229	10.8909	10.712	11.0411	10.883	11.2927	11.4406	11.1094	11.1057	10.5688	11.5883	11.1928	-0.0082413	0.981268	-0.17898	0.490467	-0.170739	0.523647	-0.37371	0.123024	0.0381013	0.903822	0.411811	0.181354	-3.16363	8.31694e-79	-2.79816	8.68877e-62	-3.38071	1.33247e-89
ENSG00000198794	SCAMP5	protein_coding	4873	8.34816	8.50086	7.96711	8.1616	7.94497	7.88198	7.78239	8.07643	8.33245	8.41164	8.31884	8.37091	4.30568	4.97402	4.09755	3.83333	4.93037	4.36393	3.15697	4.19159	5.16002	4.61192	4.41758	4.84036	-0.104147	0.644418	-0.433096	0.00941888	-0.328948	0.079332	-0.434638	0.310167	-0.525164	0.142389	-0.0905263	0.929304	3.61982	1.3276e-78	3.95031	1.02461e-71	3.71189	6.15902e-55
ENSG00000064205	WISP2	protein_coding	4981	8.54595	8.41688	8.2299	8.45378	8.07528	7.97164	7.91093	8.01558	8.56775	8.35356	8.03669	8.12451	10.4364	10.7479	10.4569	10.6362	10.701	10.7024	10.8901	10.7684	10.5012	10.17	10.5887	10.704	0.134132	0.469451	-0.286517	0.0706943	-0.420649	0.0078632	0.0713131	0.782521	0.263933	0.0674609	0.19262	0.451499	-2.22656	1.97933e-78	-2.16374	2.77347e-75	-2.77701	4.40736e-120
ENSG00000064300	NGFR	protein_coding	4150	3.24037	2.91025	3.08099	2.51183	2.36727	2.85363	2.72148	2.99404	1.08383	2.45399	2.38761	2.41451	9.5274	9.69386	9.69988	9.06283	9.31991	9.27498	8.67545	9.28264	9.62227	9.35505	8.99513	9.65988	0.876656	0.182199	0.655868	0.348488	-0.220787	0.759946	0.0868716	0.832968	-0.270863	0.266374	-0.357734	0.332623	-7.55377	1.89407e-77	-6.76398	4.38063e-105	-6.62704	2.57084e-91
ENSG00000107821	KAZALD1	protein_coding	3613	9.71333	9.73154	9.56538	9.74715	9.67294	9.51817	9.44826	9.51539	10.0409	9.78842	9.67587	9.90554	6.97029	7.63917	7.43412	7.44718	7.14729	7.45876	7.17863	7.34536	7.60357	7.02745	7.46099	7.74141	-0.167432	0.325649	-0.31719	0.0298777	-0.149758	0.396251	-0.0868242	0.784064	-0.193778	0.335501	-0.106954	0.800016	2.38436	2.1299e-77	2.30376	3.32297e-69	2.26095	3.26524e-63
ENSG00000265972	TXNIP	protein_coding	3625	9.51098	9.7628	9.13479	9.14316	8.98531	8.92718	9.17093	9.01279	9.11695	9.26995	9.54302	9.39496	11.6983	11.8563	11.4206	11.7787	11.7731	11.802	11.9042	11.9418	11.6187	11.5147	11.8423	11.6745	0.0693569	0.749819	-0.315201	0.0491492	-0.384558	0.0215938	0.0300866	0.928453	0.189691	0.261512	0.159604	0.595767	-2.32795	2.53856e-77	-2.28868	4.30473e-75	-2.83284	2.02482e-113
ENSG00000164920	OSR2	protein_coding	2930	6.8047	6.82857	6.88451	6.86089	7.29067	6.84407	6.94449	6.80446	6.87584	6.51542	6.80609	6.77195	9.01169	9.0425	9.12322	9.09815	9.14648	8.76883	9.10005	9.40321	9.22267	9.02953	9.28386	9.4688	0.101175	0.679289	0.238953	0.230858	0.137778	0.535943	-0.189741	0.363451	-0.135694	0.450406	0.0540476	0.891305	-2.52437	5.48482e-77	-2.23346	1.1751e-61	-2.14973	4.37277e-58
ENSG00000162631	NTNG1	protein_coding	9138	9.45804	9.50442	9.45773	9.48997	9.50965	9.46467	9.36705	9.39962	9.41784	9.47818	9.43776	9.4656	7.57824	7.71851	7.80378	7.33322	7.5495	7.43562	7.79069	7.36709	7.67162	7.91942	7.54994	7.50976	0.0272519	0.86145	-0.0140854	0.929925	-0.0413373	0.784334	-0.0518925	0.840103	-0.130894	0.420063	-0.0790018	0.811967	1.781	1.4229e-75	1.86014	1.81047e-78	1.89781	2.68221e-76
ENSG00000162746	FCRLB	protein_coding	2592	8.51666	8.54827	8.54439	8.46662	8.47331	8.28729	8.17576	8.34415	8.47546	8.33367	8.32647	8.52134	5.61805	5.69251	6.16842	5.62052	6.27448	5.83222	5.67686	5.65391	5.8419	6.09896	5.58055	6.01096	0.10362	0.530731	-0.0906355	0.583745	-0.194255	0.191084	-0.0992311	0.799893	-0.0202559	0.950264	0.0789752	0.889551	2.53754	3.66717e-75	2.74039	3.24096e-79	2.46716	7.94057e-61
ENSG00000221926	TRIM16	protein_coding	5640	9.31224	9.45552	9.19296	9.41574	9.0524	8.95331	9.12829	9.27698	8.83157	9.05352	8.93759	8.79896	10.5356	10.7183	10.4234	10.5461	10.6573	10.668	10.7266	10.7302	10.5068	10.3653	10.5073	10.541	0.437653	1.29389e-05	0.200127	0.0786279	-0.237526	0.0398749	0.0781984	0.638534	0.214737	0.0372336	0.136539	0.471713	-1.57358	4.63826e-74	-1.21412	4.52583e-46	-1.58819	3.99318e-77
ENSG00000115457	IGFBP2	protein_coding	4767	4.37278	3.90362	4.29682	4.36441	4.14066	3.75021	4.07501	3.75922	3.73512	3.31594	4.29461	4.12592	8.1488	8.54268	8.30806	7.94725	8.11455	8.13375	8.22546	8.37349	8.09978	7.74114	8.22118	8.14262	0.343434	0.401446	0.00643959	0.989929	-0.336995	0.403425	0.193628	0.462261	0.155517	0.472404	-0.0381117	0.942745	-4.22472	6.17003e-74	-4.07492	9.83983e-84	-4.3738	3.31974e-84
ENSG00000079931	MOXD1	protein_coding	5293	10.0766	9.78277	9.93885	9.9182	9.98032	9.88961	9.77286	10.0432	10.1459	10.0461	10.0102	10.054	11.3432	11.2539	11.4536	11.3221	11.2915	11.3206	11.2236	11.1655	11.3829	11.321	11.378	11.3242	-0.131305	0.188303	-0.137269	0.154786	-0.00596416	0.971015	-0.0066538	0.970406	-0.100598	0.29968	-0.0939441	0.58065	-1.28868	1.07447e-73	-1.41333	6.30067e-88	-1.32535	1.2227e-76
ENSG00000075340	ADD2	protein_coding	12673	7.59605	7.61171	7.5739	7.44496	7.72436	7.63316	7.68114	7.51443	7.73968	7.77277	7.97977	7.99333	4.54204	3.96818	3.4157	3.04083	3.84856	4.26239	4.07374	3.44227	3.91545	4.08303	4.34713	3.93885	-0.3235	0.039519	-0.241466	0.133866	0.0820344	0.691145	-0.24338	0.703327	-0.162244	0.750739	0.0811365	0.945512	3.88165	1.25192e-73	3.80153	4.02885e-55	3.80243	1.26026e-51
ENSG00000234745	HLA-B	protein_coding	3012	10.1259	10.1223	9.95846	10.1785	10.0634	9.76975	9.86519	9.84978	9.97827	9.97207	10.0173	10.0865	11.4535	11.7546	11.5673	11.5766	11.757	11.5547	11.7413	11.735	11.579	11.342	11.5926	11.568	0.0835857	0.52119	-0.123466	0.299868	-0.207052	0.0680532	0.0683158	0.691766	0.175635	0.0952935	0.107319	0.59197	-1.51012	1.50533e-73	-1.49485	1.57738e-72	-1.80922	5.38676e-105
ENSG00000166123	GPT2	protein_coding	6354	9.0282	8.99781	8.87532	8.9115	8.68349	8.89518	8.76989	8.71567	8.78106	8.73044	8.85296	8.89921	10.347	10.6379	10.5227	10.5048	10.5033	10.4673	10.56	10.6527	10.4796	10.1653	10.3405	10.4446	0.135063	0.280648	-0.0512196	0.72478	-0.186283	0.121877	0.144698	0.272671	0.185709	0.0748234	0.0410109	0.87514	-1.54624	4.31669e-73	-1.55587	1.17136e-75	-1.78317	4.67319e-97
ENSG00000178882	FAM101A	protein_coding	3199	6.06016	6.04821	6.19734	6.20757	5.78334	6.08173	6.39231	6.1712	6.16065	6.11031	6.49011	6.54985	8.53393	8.45736	8.56297	8.66484	8.53003	8.39593	8.38776	8.50669	8.63437	8.64614	8.44429	8.84792	-0.216779	0.304586	-0.231307	0.256898	-0.014528	0.96354	-0.0940656	0.68382	-0.193666	0.196884	-0.0996003	0.753905	-2.31586	5.43514e-72	-2.43858	1.51258e-76	-2.3535	6.45419e-70
ENSG00000183696	UPP1	protein_coding	4577	7.78601	7.89737	7.84132	7.86441	7.91545	7.99698	7.7515	7.62039	6.96904	6.96149	6.75046	7.03278	9.22192	9.44835	9.33007	9.34265	9.53852	9.59253	9.43045	9.49979	8.76782	8.73141	8.70593	8.87963	0.923552	2.40617e-16	0.899833	8.44846e-16	-0.0237191	0.894371	0.566889	2.12626e-09	0.745051	2.48482e-16	0.178162	0.308295	-1.85088	1.23108e-71	-1.49421	4.68947e-60	-1.69609	4.25897e-77
ENSG00000067048	DDX3Y	protein_coding	5738	10.1888	9.7535	10.3909	10.4483	10.5275	10.5956	10.5638	10.6551	9.76649	9.87493	10.0671	9.83066	2.17648	0	1.655	1.14074	0	2.72189	1.86388	1.15946	2.2501	1.93143	1.01332	1.60786	0.331251	0.0513614	0.697168	1.5039e-06	0.365918	0.0356827	-0.511692	0.768068	-0.0798509	0.953119	0.431841	0.868762	8.59886	2.39102e-71	9.4418	2.61394e-53	9.37588	7.10589e-61
ENSG00000125730	C3	protein_coding	8328	9.41503	9.69312	9.62658	9.65196	9.46619	9.31148	9.38125	9.39365	9.04843	9.23391	9.75292	9.49361	6.97029	6.77072	6.71751	6.91036	6.81078	6.58729	6.99676	7.17107	6.80524	6.93093	6.89666	7.11078	0.191946	0.276235	-0.019902	0.931694	-0.211848	0.22656	-0.0957163	0.784839	-0.0273838	0.926348	0.0683325	0.892812	2.47981	2.88268e-71	2.76748	1.32991e-84	2.4873	2.40439e-66
ENSG00000185633	NDUFA4L2	protein_coding	2806	6.5394	6.63942	6.62574	6.99106	6.78113	6.44799	6.57275	6.57069	6.11477	6.25271	6.25448	5.81869	8.63958	9.09993	8.75821	8.84197	8.98028	9.17025	9.07202	9.10009	8.94873	8.40395	9.05161	8.92896	0.599338	0.00234001	0.484121	0.0159396	-0.115217	0.652518	-0.00807141	0.979843	0.229393	0.204459	0.237464	0.426154	-2.75028	1.5565e-70	-2.14287	2.68278e-48	-2.49555	1.4497e-64
ENSG00000187955	COL14A1	protein_coding	8647	7.78601	7.72398	8.03435	8.18898	8.27059	7.96652	8.14282	8.30337	8.21777	8.39254	8.88947	8.39339	4.02286	3.15202	2.67199	3.23796	2.94538	3.60819	3.95598	3.9823	3.08989	1.52417	3.19352	3.02998	-0.552177	0.00525835	-0.321302	0.132345	0.230875	0.332418	0.581066	0.436999	0.955646	0.0667918	0.374579	0.719464	5.88034	6.1022e-70	4.7471	1.099e-54	4.60339	5.08382e-56
ENSG00000180660	MAB21L1	protein_coding	3028	2.24967	2.49961	0.804216	1.7449	3.08532	0.918187	2.50154	2.71669	2.12399	1.48116	2.60395	1.84753	8.9952	8.91357	8.87178	9.04648	9.0979	8.78722	8.98074	9.02349	8.77402	8.79981	9.09525	8.75181	-0.234367	0.819177	0.561016	0.454103	0.795383	0.283356	0.0963093	0.68544	0.115975	0.490912	0.0196662	0.967568	-7.17086	9.1263e-70	-7.50154	2.67077e-71	-6.72582	5.88096e-96
ENSG00000141449	GREB1L	protein_coding	10572	6.30253	6.16513	6.51238	6.61772	6.42386	6.34121	6.73311	6.70199	6.04309	6.38231	6.91131	6.49548	9.40288	9.09993	9.25085	9.40808	9.17353	8.95526	9.42769	9.26539	8.95147	9.30671	9.26727	9.01999	-0.0877605	0.757424	0.0592462	0.833903	0.147007	0.565607	0.151326	0.562855	0.071696	0.753375	-0.0796299	0.848926	-2.65479	1.19663e-68	-2.89388	6.82229e-82	-2.66724	8.6479e-71
ENSG00000244242	IFITM10	protein_coding	4784	6.65144	6.49797	6.37646	6.5709	6.59502	6.588	6.37621	6.44941	5.77462	6.16537	6.18902	6.18787	8.15475	8.34184	8.29331	8.21634	8.46584	8.18321	8.34741	8.37349	8.54649	8.33437	8.23588	8.22886	0.428564	0.0144991	0.409141	0.0172774	-0.0194231	0.940811	-0.0897941	0.69003	0.00331635	0.988449	0.0931105	0.762473	-2.25928	2.42742e-68	-1.74092	4.42779e-46	-1.85345	1.273e-51
ENSG00000174564	IL20RB	protein_coding	2473	7.74871	7.68534	7.76419	7.83003	7.84933	7.5258	7.85392	7.88561	7.40998	7.64945	7.82679	7.48746	9.5066	10.0147	9.69053	10.0336	10.0408	10.0019	10.0725	9.99271	9.71709	9.50972	9.84986	9.72592	0.153339	0.413884	0.182038	0.305763	0.0286993	0.901093	0.122747	0.573986	0.322232	0.0192284	0.199485	0.424257	-2.10473	6.60688e-68	-2.07413	7.65425e-68	-2.24492	8.38316e-80
ENSG00000151640	DPYSL4	protein_coding	3176	4.99931	5.02929	4.98158	5.56226	5.29531	4.69559	4.94685	4.91941	5.48113	4.93373	4.16444	5.4412	8.36449	8.63555	8.28339	8.18083	8.22855	8.38389	8.34741	8.49686	8.21371	8.11272	8.26483	8.39606	0.0996298	0.789348	-0.0950044	0.796161	-0.194634	0.555227	0.127095	0.670611	0.118376	0.599248	-0.00871903	0.986321	-3.21435	1.12672e-67	-3.24181	2.58827e-73	-3.42773	2.73898e-77
ENSG00000149218	ENDOD1	protein_coding	4687	9.79184	9.75038	9.89316	9.72727	9.6537	9.90843	9.86663	9.71276	10.0146	9.99631	10.0173	10.0243	8.10643	8.06054	8.17491	7.9889	8.3282	8.23102	7.92212	7.99521	8.44516	8.64614	8.33021	8.2962	-0.22093	0.0439917	-0.225256	0.0334218	-0.00432589	0.984493	-0.353523	0.00558634	-0.311979	0.011383	0.0415443	0.901778	1.5783	1.18167e-66	1.71089	1.32158e-71	1.66502	6.89403e-66
ENSG00000105664	COMP	protein_coding	3101	8.08933	8.50456	8.27925	8.49824	8.42174	8.49723	8.28763	8.15611	7.66206	8.03668	8.69689	8.23233	11.1842	11.3049	10.9625	10.6525	10.9656	10.9521	11.1128	11.1326	10.8151	11.1617	10.8201	10.9891	0.143761	0.57542	0.136096	0.586988	-0.00766531	0.985369	0.0932	0.792286	0.0895458	0.728189	-0.00365425	0.995641	-2.74788	1.4972e-66	-2.69732	8.55349e-65	-2.70133	6.48956e-65
ENSG00000020633	RUNX3	protein_coding	4523	5.88786	6.39	5.97578	6.12895	6.29222	5.78853	5.87824	6.42623	6.33084	6.0136	6.25448	6.18787	8.71404	8.43874	8.63493	8.69031	8.57637	8.18321	8.38207	8.75759	8.85234	9.01129	8.73036	8.64516	-0.0935721	0.747568	-0.0657489	0.821108	0.0278232	0.932833	-0.194427	0.410604	-0.325493	0.0581643	-0.131067	0.726282	-2.63557	2.441e-66	-2.53471	8.44982e-61	-2.37582	4.72795e-53
ENSG00000156804	FBXO32	protein_coding	7395	7.31904	7.54135	7.49255	7.7001	8.25496	8.3278	8.05954	8.06896	7.39085	7.643	8.40062	7.88118	10.4291	10.607	10.4831	10.9054	10.5033	10.4815	10.887	10.7186	10.3526	10.6256	10.7425	10.513	-0.364747	0.0888549	0.299261	0.159763	0.664008	0.000815227	0.0527307	0.887637	0.0920961	0.711196	0.0393654	0.942631	-2.68665	5.4814e-66	-3.10413	1.77052e-86	-2.47948	2.29838e-57
ENSG00000141052	MYOCD	protein_coding	8875	7.78601	7.43669	8.37315	8.2385	8.2899	8.24983	8.19425	7.98019	8.14545	8.3496	9.11327	8.71222	3.37685	2.13126	3.4157	3.04083	3.37628	1.9255	2.6507	2.56924	2.73025	3.5007	3.83199	3.35276	-0.624249	0.0191479	-0.448492	0.104257	0.175757	0.607234	-0.363825	0.682093	-0.768086	0.233363	-0.404261	0.778362	5.36984	2.48616e-65	5.10941	3.92465e-46	5.68943	1.18185e-42
ENSG00000113389	NPR3	protein_coding	9866	9.91481	9.36267	10.1816	10.1349	10.0016	10.1331	10.1306	10.1941	10.4472	10.4662	10.6486	10.5099	7.60457	6.93918	7.84482	7.71877	7.53914	7.3882	7.21754	7.42001	7.82888	8.00093	8.0817	7.79561	-0.58711	0.000702535	-0.404043	0.0249451	0.183067	0.404313	-0.367354	0.12685	-0.538538	0.00639953	-0.171184	0.699785	2.59367	2.19944e-64	2.37392	2.53369e-51	2.72817	3.02838e-65
ENSG00000135916	ITM2C	protein_coding	2611	9.67075	9.83076	9.68921	9.96648	9.72917	9.62119	9.51782	9.57722	9.81213	9.85692	9.77817	9.8592	11.0832	11.2452	11.28	11.0461	11.1817	11.2124	11.2092	11.209	11.276	11.0026	11.2286	11.308	-0.0324093	0.829157	-0.213709	0.0397726	-0.1813	0.111187	-0.0409862	0.82599	-0.00529006	0.971838	0.0356961	0.888977	-1.38234	2.20196e-64	-1.37377	1.73023e-63	-1.59076	7.36527e-84
ENSG00000185215	TNFAIP2	protein_coding	5029	8.9149	8.91397	8.9962	9.03737	8.86948	8.87619	8.71652	8.7252	8.92093	8.80169	8.89974	8.91742	10.1071	10.3867	10.3705	10.3063	10.2537	9.97402	10.1348	10.2555	10.2215	10.1945	10.3529	10.3807	0.0826602	0.53696	-0.0872048	0.505115	-0.169865	0.151713	0.00802524	0.969848	-0.129575	0.240801	-0.1376	0.451499	-1.40578	2.62719e-63	-1.33114	2.04692e-57	-1.36341	2.65435e-58
ENSG00000144476	ACKR3	protein_coding	2258	5.63878	5.35881	5.75435	5.99351	5.69342	5.47888	5.90093	5.80837	5.91509	5.9523	6.28612	6.0995	8.08788	8.66789	8.02227	8.40252	8.46036	8.67316	8.91914	8.66415	8.94873	8.64952	9.08986	8.70302	-0.369898	0.145609	-0.351895	0.158641	0.0180036	0.965545	-0.541914	0.00383552	-0.170696	0.430633	0.371217	0.196615	-2.80136	5.77033e-63	-2.62935	1.39671e-51	-2.98256	2.92325e-67
ENSG00000168209	DDIT4	protein_coding	2058	11.4174	11.5277	10.7534	11.1876	11.729	11.7744	11.4885	11.703	9.31254	9.81018	10.4464	9.93265	13.4854	13.8117	13.6918	13.7282	13.845	14.0183	14.0219	13.8351	12.9351	12.4082	12.9097	12.8724	1.31829	4.63834e-13	1.74601	3.27418e-23	0.427718	0.060481	0.887599	4.08673e-06	1.13631	4.11276e-10	0.24871	0.533275	-2.86508	6.48075e-63	-2.43439	4.4227e-46	-2.25538	1.0573e-39
ENSG00000091622	PITPNM3	protein_coding	10609	5.26893	5.35881	4.9471	4.90711	4.87212	4.88126	4.80966	5.46583	5.71437	5.01592	5.31986	5.25738	8.06909	7.84411	8.19621	7.6512	7.83007	7.74886	7.79926	7.81725	8.26747	8.07307	8.0817	8.45197	-0.218433	0.483045	-0.289695	0.321096	-0.0712624	0.851992	-0.270956	0.232353	-0.428845	0.01537	-0.157889	0.684629	-2.9234	1.93767e-62	-2.87088	2.11939e-57	-2.78426	4.0156e-52
ENSG00000198113	TOR4A	protein_coding	4148	10.05	10.3379	9.88976	9.82527	9.79009	9.70816	9.63244	9.59292	10.1373	9.98615	9.58019	9.87525	7.25155	7.68729	7.63466	7.59835	7.36237	7.26236	7.12507	7.34536	7.45703	7.53036	7.63371	7.94097	0.131328	0.499384	-0.225146	0.191826	-0.356473	0.0349899	-0.0979301	0.765175	-0.37596	0.0451365	-0.27803	0.401379	2.26229	4.79334e-62	2.49155	6.35331e-73	2.4131	1.10823e-63
ENSG00000204381	LAYN	protein_coding	3144	10.0268	10.1089	9.74045	9.76805	9.64922	9.78146	9.79574	9.84978	9.7702	9.66171	9.47599	9.6834	11.431	11.6298	11.2162	11.2961	11.4422	11.5289	11.4911	11.5443	11.2601	11.1264	11.2921	11.3242	0.268099	0.0305009	0.120751	0.396276	-0.147349	0.29153	0.149411	0.351369	0.249779	0.0335261	0.100367	0.687217	-1.60317	1.64514e-61	-1.48448	1.41354e-53	-1.73219	2.35629e-72
ENSG00000162878	PKDCC	protein_coding	3925	9.55847	9.85562	9.26297	9.35313	8.85918	8.63275	8.53619	8.68913	9.60992	9.8073	9.93112	9.87658	7.43883	7.58939	7.50411	7.64252	7.06302	7.20878	7.35183	7.50085	7.87001	7.68962	7.78128	7.82197	-0.288579	0.0548152	-1.12932	3.38778e-20	-0.840744	1.48692e-10	-0.24789	0.250223	-0.502069	0.00216767	-0.254179	0.415158	2.02515	1.16051e-59	1.98446	6.99524e-54	1.3979	1.62239e-24
ENSG00000134508	CABLES1	protein_coding	6654	8.94819	9.29158	9.36935	9.36862	9.23677	9.32556	9.17093	9.17981	9.14004	9.31732	9.58656	9.56959	7.2845	7.44756	7.19055	7.00813	7.14729	7.22236	6.99676	7.40958	7.32803	7.4475	7.11379	7.4349	-0.161558	0.34094	-0.188018	0.245069	-0.0264596	0.903822	-0.0959863	0.760888	-0.135379	0.5288	-0.0393926	0.940637	2.08613	1.31784e-59	2.02056	2.85062e-53	2.03349	1.16777e-51
ENSG00000172403	SYNPO2	protein_coding	14034	8.4485	8.30241	9.09005	9.04809	9.02271	9.05334	8.86241	9.07002	9.1486	9.39424	10.0819	9.59405	11.9608	11.8785	12.4647	12.6355	12.1353	11.895	12.3296	12.1609	12.4167	12.5812	12.7912	12.4929	-0.832926	0.000133049	-0.594046	0.00814196	0.238879	0.395778	-0.306661	0.316314	-0.439008	0.0595917	-0.132347	0.804846	-2.9812	1.45268e-57	-3.50746	1.42428e-78	-3.13624	3.69251e-63
ENSG00000103175	WFDC1	protein_coding	8785	2.92077	3.90362	3.31533	4.66113	4.14066	3.30705	2.72148	4.08951	3.14366	3.85179	4.09466	4.38711	7.88797	8.06662	7.73267	7.79902	8.10756	7.91699	8.04256	8.25613	7.64478	8.02191	7.57327	7.80885	-0.104004	0.846838	-0.273784	0.555505	-0.16978	0.74622	0.104254	0.783028	0.315056	0.152193	0.210802	0.609513	-3.89518	1.45268e-57	-4.10343	2.72529e-64	-4.48402	2.35629e-72
ENSG00000008517	IL32	protein_coding	3209	4.49796	5.18509	5.28747	5.4886	5.23285	5.00634	5.11157	5.91216	2.45382	2.19643	3.10756	2.98736	7.8951	7.85819	7.8107	7.91159	7.91265	7.78592	7.80779	7.97413	7.85253	7.4475	7.79458	7.78225	2.61078	7.06301e-13	2.82796	1.26395e-15	0.217179	0.485334	0.142622	0.638534	0.1465	0.52081	0.00387794	0.99495	-5.19795	6.02189e-57	-2.72979	2.68305e-50	-2.51649	6.29698e-45
ENSG00000197646	PDCD1LG2	protein_coding	2365	8.12858	8.06224	8.38286	8.02064	8.03923	8.1035	8.33423	8.22827	7.86276	7.89183	7.65564	7.85982	9.42521	9.21383	9.50669	9.42588	9.50164	9.42936	9.39695	9.29686	9.39358	9.53731	9.55396	9.30563	0.340404	0.00913786	0.362883	0.00380977	0.0224782	0.90814	-0.054485	0.806562	-0.0439383	0.791714	0.0105467	0.976007	-1.63681	7.12011e-57	-1.24192	1.97954e-34	-1.22999	1.65906e-33
ENSG00000149968	MMP3	protein_coding	2048	11.9853	12.0423	11.9671	11.8065	11.7332	11.8697	11.807	11.7659	11.9868	11.7336	11.5448	11.7681	13.6357	13.8743	13.9252	13.6006	13.7753	13.8721	13.4052	13.5225	13.7967	13.442	13.5313	14.0052	0.186301	0.282166	0.0282463	0.897413	-0.158054	0.383232	0.0549495	0.849583	-0.0552005	0.791788	-0.11015	0.743886	-1.9448	9.2071e-57	-1.81345	1.66406e-49	-1.86136	4.74342e-52
ENSG00000061337	LZTS1	protein_coding	5706	7.71041	8.12132	8.24417	8.18898	8.16583	8.12204	8.14757	8.04252	8.43869	8.44911	8.3751	8.52474	6.47594	6.14718	6.12465	5.72281	6.24928	5.47182	5.63915	5.8823	5.81808	6.31834	5.88405	6.0998	-0.365397	0.0245943	-0.329504	0.0400493	0.0358929	0.881608	0.0999314	0.804359	-0.204735	0.449165	-0.304667	0.47763	2.42114	9.72837e-57	1.95581	1.02754e-35	2.29637	1.35671e-42
ENSG00000003436	TFPI	protein_coding	11714	5.91056	6.06836	6.43983	6.01115	6.50539	6.30919	6.35992	6.64287	6.44649	6.0724	6.17218	6.30314	8.48279	8.1662	8.7109	8.7112	8.58142	8.5493	8.6377	8.05666	8.73956	8.78148	8.82087	8.55769	-0.123046	0.666579	0.218102	0.367225	0.341148	0.140653	-0.194676	0.435086	-0.256725	0.171757	-0.0620494	0.891369	-2.49419	1.20335e-56	-2.42256	1.15686e-52	-2.01936	1.89052e-38
ENSG00000103257	SLC7A5	protein_coding	4745	11.3333	11.4482	11.4377	11.5726	11.6538	11.5171	11.464	11.3958	11.0804	11.2132	11.5603	11.3854	12.9802	13.2018	12.9166	12.9559	12.7486	12.527	12.8298	12.9346	12.9429	12.9611	12.8221	12.9666	0.128837	0.386447	0.188979	0.160113	0.0601422	0.727105	0.0936146	0.644177	-0.156637	0.255581	-0.250252	0.186834	-1.60295	1.39692e-56	-1.56773	2.75406e-54	-1.25734	4.88174e-35
ENSG00000071282	LMCD1	protein_coding	9130	9.57099	9.57304	9.99056	10.2775	10.0074	9.79742	9.66097	9.95276	9.94261	9.88453	9.90716	9.86591	11.7762	12.0939	11.827	11.9676	12.1088	12.2053	12.2533	12.1868	11.883	11.6459	11.9326	11.8351	-0.0140305	0.956976	-0.0385505	0.857185	-0.02452	0.916162	0.0934666	0.718648	0.361429	0.0127307	0.267962	0.26008	-1.92909	1.64134e-56	-2.03659	4.66393e-63	-2.32907	2.02135e-82
ENSG00000135269	TES	protein_coding	4280	9.01517	8.88585	9.10967	9.10875	9.64323	9.73402	9.67585	9.73534	8.63023	8.79879	8.76866	8.68211	10.5401	10.3473	10.4121	10.6384	10.7229	10.7962	10.6611	10.6779	9.8581	10.0125	10.0293	10.0029	0.312182	0.00117757	0.976286	1.04275e-33	0.664104	1.4094e-15	0.511679	1.82211e-10	0.738753	5.21283e-22	0.227074	0.0632077	-1.25563	2.62199e-56	-1.45513	1.02887e-80	-1.0181	4.24599e-42
ENSG00000103241	FOXF1	protein_coding	3516	7.11918	6.9852	7.39998	7.45144	7.35073	7.3793	7.3837	7.37001	7.52845	7.59032	7.43343	7.57527	4.68052	4.75066	4.855	4.50392	3.84856	3.60819	4.62986	4.09074	3.91545	4.55549	4.19498	4.55631	-0.276929	0.124207	-0.16305	0.400689	0.113879	0.594969	0.39682	0.357149	-0.239011	0.593221	-0.635831	0.259765	3.27096	4.06572e-56	2.59721	4.8802e-38	3.34692	1.28711e-42
ENSG00000077943	ITGA8	protein_coding	7528	3.72313	4.0728	4.24098	4.30843	4.50017	4.08876	3.49293	3.90053	4.05964	3.93864	5.57174	4.70719	7.63044	7.34128	7.76154	7.73518	7.58014	7.71082	7.9911	7.72772	7.99213	8.49304	8.2261	8.4048	-0.664874	0.0656408	-0.739666	0.0326049	-0.0747927	0.891528	-0.667715	0.00503112	-0.532942	0.0211316	0.134773	0.810378	-3.59257	4.86554e-56	-3.58973	6.1703e-47	-3.79929	1.52073e-51
ENSG00000184185	KCNJ12	protein_coding	5617	5.79333	5.82944	5.58528	5.80409	5.41266	5.53533	5.3611	5.21834	5.51685	5.75103	6.06681	5.90465	7.67254	7.98554	7.90427	7.71877	7.41997	7.49278	7.23028	7.52037	8.14835	7.8912	8.09788	8.14262	-0.0861212	0.761839	-0.466035	0.0274004	-0.379913	0.102915	-0.246614	0.183856	-0.65573	2.84087e-06	-0.409117	0.0536387	-2.25684	2.14893e-55	-2.09635	9.1268e-47	-2.06715	1.52009e-38
ENSG00000060656	PTPRU	protein_coding	6682	6.71729	7.63217	7.30786	7.26549	6.98438	6.96201	6.97689	7.03654	7.23874	7.19992	7.47521	7.31767	9.5205	9.54945	9.44129	9.30742	9.19349	8.95932	9.12414	9.41889	9.37125	9.30671	9.2744	9.59068	-0.046573	0.854252	-0.324927	0.0747175	-0.278354	0.155481	0.0670243	0.817538	-0.206676	0.225447	-0.2737	0.280023	-2.08402	5.65754e-55	-2.19762	2.11707e-61	-2.20227	1.29183e-58
ENSG00000169026	MFSD7	protein_coding	2644	6.66485	6.69233	6.46442	6.26752	6.0601	6.27645	5.96695	6.12874	6.57064	6.38231	6.23839	6.15316	8.44442	8.84804	8.6153	8.40764	8.27924	8.43145	8.31787	8.52129	8.45678	8.26567	8.49812	8.51794	0.191532	0.375424	-0.225538	0.291346	-0.417069	0.03428	0.153727	0.470371	-0.0462416	0.827347	-0.199969	0.459674	-2.11514	1.54547e-54	-2.07733	3.59487e-56	-2.29443	4.31392e-61
ENSG00000152952	PLOD2	protein_coding	7646	10.6337	10.565	11.0525	11.007	10.9713	11.1059	11.1336	11.1534	10.814	10.961	11.2522	10.9642	12.7106	12.4345	12.8133	12.8357	12.4671	12.6984	12.6516	12.4798	12.6677	12.8595	12.898	12.7433	-0.175754	0.282724	0.0855513	0.638438	0.261305	0.0950938	-0.0879786	0.722594	-0.217257	0.149795	-0.129278	0.658194	-1.78822	2.78657e-54	-1.87599	1.36703e-59	-1.48541	1.31871e-37
ENSG00000180155	LYNX1	protein_coding	6039	6.50997	6.88648	6.16769	6.53476	6.3813	6.65321	6.43958	6.22594	6.98188	6.55719	6.66879	7.07046	8.34899	8.68379	8.46546	8.42798	8.27924	8.30948	8.28772	8.46196	9.22267	8.75039	9.02928	9.17115	-0.295107	0.165608	-0.408006	0.0370796	-0.112899	0.66701	-0.568335	0.000390061	-0.718988	1.69953e-06	-0.150653	0.675107	-2.23249	4.1211e-54	-1.95926	2.01739e-39	-1.9215	1.27619e-36
ENSG00000168528	SERINC2	protein_coding	3549	10.1876	10.3879	10.281	10.2847	10.3365	10.1089	9.98553	10.0288	10.305	10.1589	10.022	10.3264	8.51554	8.7228	8.73293	8.58107	8.78367	8.38992	8.28162	8.65535	8.6614	8.61196	8.49405	8.5616	0.07946	0.621842	-0.0862325	0.572535	-0.165693	0.238326	0.0579433	0.820699	-0.0416937	0.834328	-0.099637	0.751022	1.62608	4.68268e-54	1.64759	6.06705e-55	1.58154	6.8371e-49
ENSG00000101017	CD40	protein_coding	2527	3.08941	3.71192	3.69367	3.58192	3.45722	3.17115	3.81313	3.33015	3.31575	2.86216	3.86248	3.3963	7.47734	7.65539	7.47826	7.59835	7.43122	7.64174	7.47468	7.59592	7.45703	7.17523	7.17608	7.24344	0.14992	0.791301	0.0418514	0.947372	-0.108068	0.850603	0.287249	0.161455	0.271438	0.129564	-0.0158112	0.97532	-3.98755	6.90005e-54	-4.12488	7.24717e-67	-4.21714	2.70458e-66
ENSG00000104419	NDRG1	protein_coding	9823	11.118	11.2463	11.3546	11.5437	11.4079	11.3467	11.2196	11.2211	11.1201	11.1935	11.3462	11.2344	12.3821	12.7407	12.4699	12.5586	12.7792	12.6803	12.7516	12.8349	12.7122	12.4784	12.7373	12.731	0.0984614	0.488009	0.07488	0.606085	-0.0235814	0.891836	-0.124596	0.453586	0.0940609	0.49149	0.218657	0.220934	-1.44274	6.93513e-54	-1.21968	1.10237e-38	-1.46192	2.16635e-55
ENSG00000054356	PTPRN	protein_coding	8261	9.58693	10.0056	9.73414	9.7179	9.85633	9.57481	9.61881	9.55601	9.42255	9.46544	9.46221	9.49013	7.80713	8.19423	8.04005	7.85265	7.78693	7.76751	7.78206	7.76092	7.60357	7.62253	7.7611	7.99408	0.308746	0.0144384	0.196139	0.14619	-0.112606	0.463714	0.232473	0.210421	0.0224998	0.92219	-0.209974	0.438544	1.71335	2.48159e-53	1.78962	4.23402e-59	1.88699	2.18443e-61
ENSG00000082497	SERTAD4	protein_coding	5467	4.00207	3.60559	4.24098	3.99043	3.66072	3.75021	4.36347	3.90053	4.15339	4.37218	4.09466	4.19578	6.98373	6.88518	7.32232	7.3224	6.89445	7.01947	7.21754	7.17107	7.67162	7.81512	7.9333	7.21389	-0.232842	0.610656	-0.289777	0.498962	-0.0569347	0.917783	-0.544862	0.0143326	-0.604977	0.0030165	-0.0601154	0.920254	-3.54811	2.58553e-53	-3.23609	1.99681e-41	-3.23291	3.21887e-40
ENSG00000112246	SIM1	protein_coding	9274	7.93736	7.66563	8.06683	7.79482	7.92535	7.9869	7.98715	7.81148	8.29694	8.4528	9.01282	8.34039	4.97779	5.25516	5.80234	5.58474	5.10911	4.54779	5.08738	5.82065	4.49848	5.58212	5.58055	5.07759	-0.685097	0.00204589	-0.631035	0.00402303	0.0540623	0.876346	0.199435	0.703805	-0.022826	0.962422	-0.222261	0.757392	3.34499	2.58553e-53	2.46046	1.38619e-28	2.73678	5.3376e-32
ENSG00000148180	GSN	protein_coding	11151	12.2014	12.2608	12.1081	12.2954	12.0864	12.0627	11.9788	12.0186	12.2706	12.3158	12.2576	12.2626	13.2271	13.34	13.2812	13.1739	13.3304	13.2914	13.2295	13.3827	13.2316	13.0595	13.2451	13.3112	-0.0587953	0.53533	-0.239652	0.000677612	-0.180857	0.0249397	0.0422732	0.754479	0.094964	0.254384	0.0526908	0.757957	-0.937998	5.04509e-53	-1.03907	6.24754e-65	-1.27261	8.98073e-97
ENSG00000090530	P3H2	protein_coding	5605	8.06929	8.15469	8.20822	8.07198	8.28221	8.2666	8.13805	8.15258	8.08724	8.41543	8.17412	8.37468	6.6377	6.59686	6.54562	6.55122	6.77591	6.83727	6.43954	6.80783	6.17763	6.38463	6.46916	6.54164	-0.144716	0.325896	-0.0614713	0.709151	0.0832448	0.608627	0.188519	0.460606	0.330325	0.0679544	0.141805	0.71036	1.88814	1.12564e-52	1.55491	1.72742e-35	1.49635	1.63334e-32
ENSG00000155511	GRIA1	protein_coding	7636	2.24967	1.92342	2.94781	2.29852	3.99772	3.02111	2.72148	1.92098	3.31575	2.67246	2.38761	3.3963	7.47734	7.78636	7.89127	8.31789	7.78693	7.3761	8.33567	7.78533	7.98144	8.1796	8.40582	7.7483	-0.657619	0.331654	0.114819	0.877259	0.772437	0.229868	-0.200284	0.667141	-0.237378	0.477778	-0.0370946	0.96824	-5.30074	1.51964e-52	-5.75808	6.24463e-49	-4.94855	1.96353e-50
ENSG00000163710	PCOLCE2	protein_coding	3480	9.57986	9.61476	9.25595	9.15908	9.27602	9.26217	9.31097	9.32322	9.43194	9.25522	8.83969	9.12863	6.6546	7.15989	6.78935	7.17381	6.84483	7.4002	6.68137	6.7757	6.94377	6.65018	6.89666	6.8541	0.237123	0.22229	0.115683	0.593319	-0.12144	0.582113	0.122239	0.739159	0.111498	0.682728	-0.0107412	0.985288	2.34815	2.21466e-52	2.46304	3.02653e-57	2.35234	1.92537e-50
ENSG00000151320	AKAP6	protein_coding	19748	6.50997	5.65382	6.9205	6.9367	7.0218	6.99257	6.64174	6.83119	6.74642	6.84266	7.54881	7.0232	9.8834	9.52979	10.211	10.3469	9.81246	9.70564	9.9372	9.66457	9.95001	10.3684	10.2565	9.95602	-0.486843	0.0781054	-0.201066	0.524802	0.285777	0.357566	-0.118463	0.787452	-0.361065	0.159446	-0.242602	0.612793	-3.07445	2.70863e-52	-3.44283	1.17311e-63	-2.91445	1.62097e-46
ENSG00000148082	SHC3	protein_coding	9929	7.30197	7.19226	7.49255	7.47069	7.08505	7.38699	7.28363	6.98193	7.71683	7.92943	8.397	8.07901	2.77979	1.08882	1.655	2.20628	1.22685	2.99941	2.92593	3.26846	0.955525	2.91968	2.01993	2.61353	-0.686754	0.000418027	-0.869696	2.35133e-06	-0.182942	0.481107	-0.315172	0.819427	0.601588	0.431723	0.91676	0.496357	6.08143	4.20347e-52	5.70985	2.76252e-33	4.61014	6.17504e-33
ENSG00000006747	SCIN	protein_coding	11623	8.05408	7.69833	7.85068	7.69465	8.01624	7.90358	8.16174	8.15611	8.27625	8.29715	8.04596	8.2652	5.51074	5.92436	5.93496	5.47177	5.62235	6.38476	5.24633	5.33913	5.79386	5.88662	5.41821	5.7615	-0.39427	0.0236048	-0.160323	0.426356	0.233947	0.231791	0.00406531	0.992471	-0.0169888	0.963933	-0.0210541	0.976439	2.5181	6.07564e-52	2.11977	1.78627e-34	2.37477	8.42598e-41
ENSG00000135069	PSAT1	protein_coding	2188	10.9583	10.6627	10.8132	10.9262	11.07	10.8834	11.058	11.0885	10.9911	10.9848	10.8151	10.9119	12.1172	12.2953	11.9899	12.226	12.3664	12.5063	12.5856	12.2973	12.2874	12.1026	12.3566	12.2857	-0.0823693	0.551109	0.100423	0.438695	0.182793	0.130082	-0.0994487	0.549151	0.182261	0.105405	0.281709	0.0448259	-1.33435	7.07256e-52	-1.31727	1.91767e-50	-1.41618	1.49651e-58
ENSG00000139269	INHBE	protein_coding	3015	4.49796	3.99069	3.85115	4.56884	5.35518	5.26187	4.85686	4.88581	2.45382	1.88268	2.60395	3.51037	7.53325	7.87906	7.62684	8.21048	8.29779	8.06756	8.49193	8.29065	7.41794	7.41615	7.82081	7.73449	1.65709	8.78647e-05	2.53954	7.21386e-12	0.882457	0.00511856	0.229164	0.451273	0.690543	0.000350728	0.461379	0.126745	-5.0782	1.42296e-51	-3.65027	1.51294e-58	-3.2292	4.87543e-60
ENSG00000188677	PARVB	protein_coding	7403	9.99664	10.0707	9.94869	9.88749	9.81961	9.72494	9.59466	9.51264	10.0818	10.0399	9.73296	10.0279	11.3581	11.4722	11.4291	11.2259	11.484	11.3748	11.3325	11.4927	11.393	11.1682	11.3343	11.4931	0.00084794	0.99648	-0.309215	0.00475115	-0.310063	0.00903571	0.0227372	0.924716	0.0710371	0.610214	0.0483	0.864035	-1.37662	1.47754e-51	-1.39851	2.80409e-53	-1.75687	1.30656e-82
ENSG00000100889	PCK2	protein_coding	4189	10.1476	10.318	10.1862	10.3658	10.0374	10.035	10.1113	10.0574	10.0224	10.087	10.4091	10.2003	11.7718	11.9381	11.5374	11.5829	11.7299	11.8009	11.8255	11.8018	11.6456	11.4543	11.5303	11.7071	0.0688293	0.655767	-0.128213	0.338266	-0.197042	0.125143	0.128898	0.426339	0.202433	0.0848678	0.0735347	0.780036	-1.39981	6.79597e-51	-1.45988	1.3478e-55	-1.73045	2.15731e-77
ENSG00000110492	MDK	protein_coding	2196	9.85901	9.93186	9.90444	9.99114	9.9491	9.57818	9.53061	9.59812	9.91944	9.92232	9.68034	10.005	8.29072	8.29602	8.09778	8.04263	8.31611	8.14092	8.25069	8.37349	8.47594	8.19815	8.33477	8.14784	0.0362866	0.838951	-0.212337	0.102234	-0.248624	0.0639268	-0.109549	0.62849	-0.0215113	0.920701	0.0880375	0.793303	1.59397	7.25768e-51	1.73981	1.52959e-58	1.40314	2.05438e-37
ENSG00000127329	PTPRB	protein_coding	14542	7.651	7.34878	8.03435	8.1734	8.21108	8.12204	8.32167	8.03487	7.82764	8.27229	8.96718	8.32098	4.02286	3.32423	4.74367	4.25354	4.30508	4.45878	4.55082	4.53651	3.37752	4.71858	3.72493	4.78785	-0.570412	0.050376	-0.232886	0.490504	0.337527	0.301275	-0.103158	0.904074	0.201553	0.712293	0.304711	0.75093	4.20482	1.00169e-50	3.73756	1.40199e-36	3.77038	1.95336e-38
ENSG00000162522	KIAA1522	protein_coding	5965	6.69131	7.027	6.59265	6.61772	6.98438	6.86624	6.84266	6.65289	7.05658	7.26859	7.1791	7.22881	8.99851	9.0425	8.94596	8.90497	8.5662	7.77674	8.50247	8.65976	9.30209	9.60143	9.16602	9.33337	-0.452531	0.0207788	-0.351508	0.0762714	0.101023	0.704004	-0.386592	0.0392779	-0.944531	3.28879e-10	-0.557939	0.00659845	-2.18006	1.02744e-50	-2.246	9.84667e-51	-1.58704	4.5148e-25
ENSG00000169583	CLIC3	protein_coding	1177	6.81677	7.13607	7.36775	7.61035	7.43637	7.05182	6.95537	6.94161	7.21719	7.02241	6.85966	7.34098	9.22192	9.3546	9.20955	9.01658	9.55661	9.30401	9.37418	9.49733	9.49472	9.14639	9.17113	9.29155	0.149799	0.521091	-0.00913504	0.974897	-0.158934	0.490217	-0.0769975	0.805706	0.154114	0.43405	0.231112	0.448812	-2.17138	1.49129e-50	-1.94458	1.67404e-41	-2.33463	7.89029e-59
ENSG00000180537	RNF182	protein_coding	4090	4.81911	4.85459	4.50078	5.01597	5.29531	5.38984	4.65805	5.0465	4.9649	4.17164	4.47018	4.38711	7.48681	7.22654	7.3793	7.20948	7.27765	7.32665	7.32832	7.3009	7.25894	7.47057	7.4858	7.26281	0.311631	0.341782	0.64329	0.0150782	0.331659	0.252874	-0.0434639	0.901028	-0.0656101	0.785322	-0.0221462	0.96931	-2.92412	1.66202e-50	-2.56903	1.96982e-45	-2.21522	2.78593e-37
ENSG00000105989	WNT2	protein_coding	3005	5.79333	5.59945	5.08035	5.80409	5.62211	5.29494	5.57377	5.57528	5.68327	5.72683	5.99202	5.86231	8.08165	7.81553	7.76154	8.17483	8.00589	7.95817	7.90633	7.87904	8.11452	7.94161	8.00941	7.98245	-0.2446	0.318981	-0.308545	0.180957	-0.0639454	0.838358	-0.0471805	0.875266	-0.0762894	0.711379	-0.0291089	0.952265	-2.20612	2.29022e-50	-2.40354	1.04991e-56	-2.43838	1.38469e-56
ENSG00000105928	DFNA5	protein_coding	8897	8.81618	8.75827	9.00879	8.94171	9.10348	9.19586	8.97364	9.02635	9.21534	9.21229	9.31082	9.27703	7.65584	7.87214	7.3793	7.79902	7.89651	7.78592	7.91424	7.81725	7.82291	7.79087	7.85295	7.90444	-0.368798	0.000285429	-0.178498	0.112918	0.1903	0.110132	-0.157401	0.3888	0.0119027	0.952073	0.169304	0.506514	1.4164	2.72887e-50	1.205	1.928e-33	1.226	9.03922e-35
ENSG00000148344	PTGES	protein_coding	1896	9.29725	9.56774	9.38714	9.33223	9.18822	9.30744	9.06941	9.01668	9.62228	9.54545	9.20304	9.55138	7.45822	7.36119	7.63466	7.37571	7.70589	7.50394	7.06945	7.54917	7.81691	7.34301	7.30247	7.6561	-0.0888367	0.656886	-0.339636	0.0228496	-0.250799	0.133177	-0.0839392	0.794497	-0.0712271	0.766944	0.0127121	0.978587	1.94772	3.36498e-50	1.94282	4.1362e-48	1.67931	7.36949e-35
ENSG00000272398	CD24	protein_coding	3097	2.24967	2.24009	1.69537	0.835041	2.93648	1.87547	3.23162	2.55506	1.08383	1.48116	2.60395	2.98736	7.97129	7.71851	7.8107	7.62502	7.80434	8.06756	7.58788	7.84847	7.61052	8.07808	7.45263	7.86696	-0.624479	0.468818	0.520475	0.461654	1.14495	0.112736	0.0146809	0.971571	0.0639818	0.826859	0.0493009	0.933761	-5.80276	4.71482e-50	-6.44192	7.1104e-46	-5.34626	2.29184e-61
ENSG00000163235	TGFA	protein_coding	4963	4.91202	4.22422	4.35058	3.58192	4.60253	4.69559	5.2594	4.70494	4.40285	3.55463	3.86248	4.26242	8.21297	7.87214	7.8107	7.41698	7.70589	7.66181	7.37496	7.76092	7.51003	7.91942	7.46099	7.95889	0.29973	0.500734	0.826595	0.0141476	0.526866	0.146115	0.126164	0.763737	-0.0970582	0.758963	-0.223222	0.639782	-3.77031	8.7955e-50	-3.59674	8.49339e-52	-2.84666	6.40055e-37
ENSG00000011198	ABHD5	protein_coding	3172	8.66085	8.28098	8.44904	8.42445	8.5296	8.48653	8.70689	8.70367	8.33745	8.22555	8.18255	8.09738	9.61852	9.64799	9.51307	9.49978	9.7306	9.90621	9.78364	9.55289	9.52814	9.58742	9.65766	9.63409	0.249967	0.0441801	0.401798	0.000244382	0.15183	0.256528	-0.0311131	0.887637	0.145591	0.230196	0.176704	0.350629	-1.39504	1.6321e-49	-1.11396	1.02553e-32	-1.13883	1.1274e-34
ENSG00000170017	ALCAM	protein_coding	7179	12.4678	12.195	12.7535	12.6075	12.698	12.7687	12.7739	12.8156	12.625	12.7276	12.8242	12.7151	11.0356	10.7394	11.1234	11.1128	10.852	10.9713	10.8117	10.7806	11.0156	11.321	11.2709	11.1859	-0.20421	0.135103	0.0398714	0.819358	0.244081	0.0742906	-0.1921	0.245358	-0.347503	0.00498697	-0.155403	0.527249	1.52236	1.77507e-49	1.51025	2.47012e-48	1.90973	1.48819e-76
ENSG00000165752	STK32C	protein_coding	3543	6.99725	7.3894	6.79039	6.99992	7.03101	6.99257	6.88881	7.04418	7.13912	6.83135	6.65673	6.89256	8.74594	9.1437	8.83491	8.79577	8.95712	8.70737	8.95795	8.9426	8.97859	8.6696	8.76117	9.05929	0.173667	0.412391	0.110064	0.62557	-0.0636033	0.79863	0.0137043	0.966426	0.0202485	0.931152	0.00654427	0.988846	-2.00158	2.3985e-49	-1.84161	2.52054e-43	-1.91176	6.8095e-46
ENSG00000160539	PPAPDC3	protein_coding	2430	4.5567	4.70812	4.9471	4.70515	4.83054	4.79141	4.80966	4.49811	4.9649	4.54822	3.77597	5.00836	7.81467	8.03597	7.51263	7.66839	7.99076	7.59028	7.52724	7.97413	7.81089	7.37597	7.89059	7.91059	0.112438	0.796316	0.0996438	0.814336	-0.012794	0.983464	0.00920608	0.982338	0.0260712	0.93495	0.0168651	0.976951	-3.17898	7.81119e-49	-3.07575	1.12735e-48	-3.1054	2.74146e-49
ENSG00000089225	TBX5	protein_coding	4363	2.72979	1.92342	1.31753	2.51183	2.58293	2.1887	2.24194	2.71669	2.94822	1.48116	1.82365	1.45025	8.29611	8.06662	8.02227	7.96126	8.18934	7.95817	7.8579	8.38418	8.12912	8.30472	7.66301	7.80885	0.254161	0.796133	0.596526	0.448772	0.342364	0.677177	0.0922482	0.810622	0.113475	0.671911	0.0212266	0.975066	-6.40785	1.54003e-48	-6.24594	1.15176e-57	-5.9248	1.3494e-63
ENSG00000121898	CPXM2	protein_coding	4859	9.09413	9.16392	9.12711	9.11896	8.96864	8.96363	8.90513	8.92866	8.94079	9.08242	9.34314	9.02928	10.3378	10.4096	10.6066	10.4573	10.3473	10.1081	10.2735	10.5778	10.4566	10.4412	10.619	10.513	0.0170963	0.930441	-0.167691	0.207761	-0.184787	0.171423	-0.0524414	0.807256	-0.171496	0.1664	-0.119054	0.605211	-1.40141	1.56759e-48	-1.33187	6.30232e-44	-1.39761	2.99156e-47
ENSG00000196182	STK40	protein_coding	5590	8.93164	8.90839	8.93373	8.90679	8.84358	8.75069	8.71331	8.76502	8.84568	8.7665	8.71444	8.77348	10.0363	10.1539	10.0181	10.1204	10.0499	9.84606	9.93136	10.1991	10.013	9.85044	9.84027	10.0172	0.146399	0.192316	-0.00469393	0.975775	-0.151093	0.179808	0.150564	0.201026	0.0813793	0.46916	-0.069185	0.744157	-1.16037	5.86467e-48	-1.16454	1.23508e-49	-1.24645	5.9771e-55
ENSG00000139629	GALNT6	protein_coding	7347	9.42295	9.56774	9.44389	9.34272	9.43359	9.39965	9.38729	9.22082	9.40836	9.39232	9.5381	9.51255	8.02427	8.18866	8.28835	8.06876	7.88837	7.68162	7.69285	7.98821	8.04439	8.15607	7.99796	8.28677	-0.0193541	0.904671	-0.103955	0.400973	-0.0846005	0.519532	0.0229319	0.933443	-0.305297	0.0163521	-0.328229	0.0614122	1.34307	1.22763e-47	1.30079	1.51369e-43	1.54441	6.38323e-55
ENSG00000165029	ABCA1	protein_coding	11350	8.40521	8.04708	8.55302	8.758	8.61779	8.51488	8.31324	8.47702	8.28663	8.62309	9.38027	8.77062	11.1548	11.0171	11.3932	11.6215	11.0188	10.8853	11.3295	11.1939	11.0995	11.4092	11.5447	11.5306	-0.359759	0.138453	-0.339622	0.156106	0.0201373	0.956707	-0.0914365	0.822658	-0.28987	0.223088	-0.198434	0.658194	-2.58533	1.57243e-47	-2.85365	2.21772e-57	-2.63508	6.2101e-49
ENSG00000132205	EMILIN2	protein_coding	6435	10.4179	10.2721	10.4945	10.4999	10.4694	10.7104	10.6601	10.4754	10.418	10.5557	10.9899	10.8105	9.04733	9.10289	9.07804	8.80358	8.92565	8.95526	8.98074	9.11621	8.9678	9.16065	8.97483	9.23873	-0.287381	0.0384327	-0.129264	0.413923	0.158116	0.315196	-0.0768663	0.768425	-0.0933963	0.606587	-0.01653	0.972665	1.62324	2.76552e-47	1.41273	3.15284e-35	1.58738	8.63499e-44
ENSG00000186340	THBS2	protein_coding	6397	11.7694	11.8515	11.8841	12.0347	11.7635	11.7795	11.697	11.7953	11.6508	12.0091	12.6133	12.095	13.8605	13.9764	13.9025	14.0995	13.7771	13.7624	14.0641	14.0374	13.9116	14.0719	14.1951	13.9855	-0.246157	0.170692	-0.375089	0.0197705	-0.128932	0.528786	-0.0823097	0.782836	-0.127753	0.516007	-0.0454438	0.917883	-1.91077	3.51414e-47	-2.07462	1.75922e-55	-2.15811	5.82614e-60
ENSG00000172432	GTPBP2	protein_coding	4624	10.2084	10.2851	10.1335	10.2349	9.76686	9.67557	9.65264	9.71515	9.91777	9.94216	10.0314	9.95297	10.8628	11.086	11.1393	11.0962	11.0437	11.0769	11.1601	11.1717	11.1499	10.8765	11.2661	11.0929	0.254055	0.0093634	-0.258913	0.00717252	-0.512969	1.19344e-08	-0.0527491	0.762909	0.0114476	0.937203	0.0641967	0.772957	-1.14145	7.23735e-47	-0.834646	1.35154e-25	-1.41181	3.6691e-70
ENSG00000090861	AARS	protein_coding	4498	11.616	11.5974	11.5625	11.6485	11.5934	11.4781	11.4753	11.4682	11.7559	11.8194	11.9671	11.9067	12.5245	12.6133	12.6138	12.5157	12.4882	12.4934	12.5326	12.5936	12.7228	12.5789	12.7073	12.7708	-0.25883	0.000121421	-0.36061	9.59063e-09	-0.10178	0.214429	-0.128921	0.132081	-0.168958	0.0157418	-0.0400368	0.811572	-0.83161	1.32608e-46	-0.961519	1.60595e-61	-1.02326	4.3092e-69
ENSG00000048740	CELF2	protein_coding	10427	8.59232	8.35669	8.80967	8.83679	8.9758	8.98405	8.82729	8.93072	8.87694	9.12702	9.45526	9.16827	6.73627	6.31994	6.4245	6.95308	6.58766	6.78331	6.20155	6.54737	7.15818	7.24827	7.10314	6.9528	-0.510951	0.00119558	-0.24295	0.16977	0.268001	0.143996	-0.498775	0.0189773	-0.583071	0.00274831	-0.0842956	0.878515	2.06063	1.34208e-46	2.04846	1.11363e-40	2.40076	5.75774e-53
ENSG00000221878	PSG7	protein_coding	5961	6.61043	6.18373	6.07492	6.33911	6.45155	6.27645	6.30992	6.48351	6.33084	5.9523	6.28612	6.52292	8.22999	8.39594	8.44781	8.06876	8.32217	8.21752	8.09225	8.26194	8.33617	8.22554	8.23588	8.08937	0.0231298	0.938633	0.101497	0.667824	0.0783677	0.756663	0.0700532	0.795507	0.000974788	0.996903	-0.0690784	0.851734	-1.95167	1.62984e-46	-1.99859	5.744e-50	-1.85115	7.07033e-43
ENSG00000196154	S100A4	protein_coding	1025	11.3828	11.6347	11.1472	11.2981	11.0447	11.1163	11.0421	11.0463	11.4109	11.1695	10.7119	10.9465	12.839	12.8774	12.8897	12.7237	13.0754	13.2983	12.7825	12.9048	13.1794	12.8004	12.8451	12.9339	0.294266	0.0849544	-0.0195733	0.935836	-0.313839	0.0726893	-0.1134	0.672149	0.080982	0.702139	0.194382	0.523734	-1.86559	2.8097e-46	-1.45793	1.4827e-28	-1.96615	2.29219e-51
ENSG00000041982	TNC	protein_coding	9636	14.0262	14.2518	14.1869	14.3203	14.1816	14.1685	14.0683	14.1179	13.8929	14.1221	14.8698	14.2601	16.1975	16.4793	16.4166	16.4173	16.231	16.2635	16.5173	16.5949	16.2167	16.2631	16.3923	16.4589	-0.133622	0.536402	-0.199216	0.310842	-0.0655945	0.790295	0.0455239	0.896278	0.0742238	0.750323	0.0286999	0.957864	-2.00211	3.60583e-46	-2.18126	1.03596e-54	-2.27555	1.63441e-59
ENSG00000105825	TFPI2	protein_coding	2663	11.4675	12.1461	11.0994	10.9458	11.1578	11.168	11.1372	11.1299	11.2617	11.0521	10.3974	10.8161	7.60457	6.82908	7.30281	6.77406	7.29006	7.8041	7.25542	6.92963	7.40201	7.00655	7.24551	7.06738	0.577233	0.0823216	0.232337	0.546807	-0.344897	0.352768	-0.0196922	0.975615	0.165194	0.708088	0.184886	0.813791	3.73631	3.65043e-46	4.33323	2.02205e-61	3.80345	2.3875e-47
ENSG00000138650	PCDH10	protein_coding	10161	7.5169	7.34051	7.75923	7.85955	7.94497	7.91426	7.83637	7.7614	7.90381	7.95569	8.44335	8.12451	3.20391	1.08882	2.07856	2.20628	3.37628	2.99941	4.18261	2.84171	2.51006	1.52417	2.34318	0	-0.490789	0.0115436	-0.260853	0.22272	0.229935	0.315292	0.574136	0.638534	1.88176	0.00294813	1.30762	0.15357	6.69308	3.89812e-46	5.62815	2.34859e-40	4.55046	3.16954e-49
ENSG00000161544	CYGB	protein_coding	2949	5.58336	5.75678	5.60753	5.4886	5.80496	5.44981	5.32799	5.67702	6.09127	6.0136	5.85102	5.81869	8.37472	8.69168	8.46546	7.96126	8.43823	8.19013	8.10614	8.11561	8.40175	8.01146	8.2113	8.52598	-0.339529	0.187231	-0.365801	0.139893	-0.0262714	0.945448	0.0982265	0.764219	-0.0818176	0.739202	-0.180044	0.627391	-2.37624	4.9986e-46	-2.814	3.26261e-61	-2.66023	1.15518e-53
ENSG00000110619	CARS	protein_coding	10037	10.5674	10.4726	10.378	10.6665	10.7674	10.6405	10.6692	10.6526	10.3416	10.4853	10.3746	10.4566	11.5855	11.8524	11.5876	11.692	12.0067	11.8876	11.9366	11.858	11.554	11.3744	11.5417	11.6369	0.10885	0.338023	0.267288	0.00382172	0.158438	0.139713	0.153876	0.196668	0.393707	3.92586e-06	0.239831	0.0585345	-1.11408	6.3705e-46	-1.15911	4.78916e-50	-1.2405	1.16992e-57
ENSG00000159217	IGF2BP1	protein_coding	9109	8.99142	9.12595	9.0999	9.04381	8.92979	9.06776	9.13309	9.00107	9.17399	9.35924	9.77956	9.43161	7.22915	7.17121	6.88427	6.65836	6.54687	6.50077	6.88842	6.85472	7.4337	7.82708	7.23579	7.26281	-0.389155	0.0180712	-0.421092	0.0075543	-0.0319367	0.896056	-0.461167	0.0253392	-0.756843	2.79974e-05	-0.295676	0.415982	1.9987	1.11411e-45	2.07071	1.40989e-44	2.33445	9.8779e-52
ENSG00000101096	NFATC2	protein_coding	8286	3.24037	2.71949	2.80107	2.8622	4.14066	4.36277	4.36347	4.02923	2.45382	1.88268	2.79204	1.45025	7.26261	7.14847	7.09172	7.17381	7.06302	6.78331	7.08356	7.19556	7.4493	7.87399	7.24551	7.40905	0.825029	0.203677	2.25975	1.03325e-06	1.43472	0.000467239	-0.347843	0.152943	-0.477275	0.0169834	-0.129433	0.792534	-5.6266	1.29791e-45	-4.45373	3.11452e-48	-2.88957	4.84444e-38
ENSG00000137124	ALDH1B1	protein_coding	3066	9.63201	9.77971	9.75048	9.75764	9.79009	9.86642	9.84923	9.73298	9.8959	9.76633	9.71709	9.80294	10.7562	10.9997	10.7494	10.8263	11.095	10.9429	10.91	11.0536	10.8448	10.7168	10.7963	10.8197	-0.064039	0.573054	0.0140489	0.915549	0.0780879	0.475063	0.0413863	0.792425	0.207551	0.0128177	0.166165	0.210867	-1.00039	3.07121e-45	-1.10581	5.20849e-55	-1.19389	2.09166e-64
ENSG00000099875	MKNK2	protein_coding	5221	10.4493	10.4659	10.4613	10.5804	10.4343	10.096	10.3077	10.2463	10.1699	10.2927	10.3911	10.4315	11.6601	12.1017	11.8678	12.007	11.7874	11.6388	11.952	12.0258	11.7999	11.5992	11.9015	11.9422	0.164988	0.269776	-0.0492938	0.782671	-0.214282	0.1411	0.10206	0.625287	0.0423778	0.817288	-0.059682	0.852093	-1.49177	5.56104e-45	-1.42884	1.59864e-41	-1.58344	1.52559e-50
ENSG00000134463	ECHDC3	protein_coding	2185	3.61673	3.49079	3.69367	2.29852	2.36727	2.85363	2.24194	2.99404	3.46949	3.17995	2.38761	2.63172	7.11165	7.43821	6.96094	7.20948	7.10577	7.47019	6.80573	7.00085	7.31107	6.99599	7.36621	7.19385	0.467846	0.4076	-0.321131	0.630564	-0.788978	0.145187	-0.0332044	0.947408	-0.109809	0.710706	-0.0766045	0.894209	-4.46877	2.16473e-44	-3.96772	4.37685e-46	-4.68009	4.90839e-44
ENSG00000103522	IL21R	protein_coding	5467	4.5567	4.54508	5.23127	4.98059	5.16756	4.88126	5.18738	5.19108	4.67991	5.57243	5.4088	5.00836	7.52408	7.83702	7.36056	7.59835	7.26514	7.28842	7.51688	7.65893	7.9268	7.62253	7.69172	7.71353	-0.357465	0.233694	-0.111587	0.747385	0.245878	0.448289	-0.15458	0.604597	-0.301272	0.134095	-0.146692	0.73105	-2.55189	3.1747e-44	-2.75478	3.80296e-47	-2.36221	1.2978e-36
ENSG00000141526	SLC16A3	protein_coding	8995	12.2852	12.3541	12.0661	12.2003	12.0616	11.9133	11.8058	11.8083	12.2784	12.1984	12.2174	12.285	13.4604	13.7628	13.547	13.4335	13.4709	13.5126	13.4085	13.4646	13.6426	13.2811	13.4802	13.7046	-0.0150886	0.935529	-0.34428	0.001312	-0.329191	0.00502683	0.0206647	0.93523	-0.0716214	0.618403	-0.0922862	0.705041	-1.29117	3.9455e-44	-1.32692	1.36605e-46	-1.56383	2.63159e-64
ENSG00000133056	PIK3C2B	protein_coding	9414	6.79253	6.71808	6.88451	6.8413	6.71412	6.76366	6.85434	6.63278	6.86202	7.31802	7.92051	7.51505	3.53126	2.95643	1.655	2.81244	3.70764	3.90626	3.68699	4.19159	2.92125	4.08303	2.34318	3.20038	-0.651944	0.00758833	-0.722313	0.00201247	-0.0703693	0.850158	-0.479217	0.570799	0.657497	0.196521	1.13671	0.147124	4.31619	1.22166e-43	4.14346	7.87778e-29	2.93638	3.53762e-22
ENSG00000169432	SCN9A	protein_coding	10364	8.56754	8.44414	9.01088	8.98476	8.75746	9.08441	9.04923	9.0978	8.90754	8.92114	9.39123	9.03167	6.37756	5.37754	6.27236	6.80548	5.90652	6.09103	6.2524	6.34329	6.19623	6.7031	6.2741	6.60372	-0.303242	0.211111	-0.0738817	0.804515	0.22936	0.374874	-0.172335	0.694132	-0.304165	0.302634	-0.13183	0.838208	2.63114	2.15767e-43	2.50023	3.57529e-37	2.86142	3.58007e-46
ENSG00000128272	ATF4	protein_coding	2514	12.7086	12.5894	12.3695	12.5097	12.452	12.2894	12.1696	12.3197	11.5139	11.658	11.6557	11.7355	13.0743	13.2984	13.1677	13.3084	13.4072	13.3351	13.3497	13.4184	12.7894	12.6326	12.8855	12.7987	0.906124	5.8923e-27	0.668119	7.02761e-15	-0.238005	0.0266756	0.436149	2.18525e-06	0.598808	4.25505e-12	0.16266	0.338563	-1.13621	3.67982e-43	-0.666232	1.91273e-15	-1.0669	1.4616e-38
ENSG00000116991	SIPA1L2	protein_coding	7641	3.37703	3.60559	4.29682	4.05989	4.20715	4.42385	3.60774	4.95225	3.95936	4.4919	5.15825	4.65854	8.18416	7.85819	8.41639	8.66484	8.24139	7.96626	8.55405	8.4158	7.83483	8.1796	8.65581	7.85425	-0.78841	0.0491372	-0.259663	0.56442	0.528747	0.233666	0.140465	0.777949	0.141053	0.694419	0.000587729	0.998916	-3.57602	6.86842e-43	-4.50489	1.42267e-57	-3.97673	1.95164e-51
ENSG00000112655	PTK7	protein_coding	9024	12.0358	12.2421	12.0572	12.1921	11.8907	11.8847	11.7027	11.7586	11.9896	12.0315	12.2202	12.0586	13.1231	13.3265	13.1899	13.2519	13.0313	12.9609	13.1406	13.2543	13.1922	13.0394	13.2393	13.3042	0.0565371	0.67459	-0.266534	0.00577772	-0.323072	0.0013293	0.0278801	0.888594	-0.0957765	0.413155	-0.123657	0.513337	-1.11924	7.53931e-43	-1.09058	9.46502e-41	-1.29	1.67435e-56
ENSG00000120738	EGR1	protein_coding	3138	13.301	13.5915	13.6901	13.7846	13.799	13.8473	13.8318	13.7051	9.13142	9.54199	9.73153	9.82928	13.969	13.7912	13.4267	13.5241	13.569	13.2765	13.4554	13.834	7.25894	7.74745	7.10314	7.19385	4.02097	5.2376e-156	4.21492	1.07901e-171	0.193953	0.382048	6.35219	0	6.20649	0	-0.145691	0.717101	2.24032	7.53931e-43	-0.0908993	0.665452	0.248745	0.167557
ENSG00000116584	ARHGEF2	protein_coding	9135	11.3909	11.4834	11.2413	11.3704	11.2265	11.1758	11.1276	11.1303	10.9011	11.1435	11.341	11.1761	12.5346	12.6994	12.4503	12.471	12.5779	12.4216	12.6581	12.8138	12.3915	12.3357	12.3934	12.4526	0.224117	0.054391	0.0158466	0.924766	-0.208271	0.0880013	0.148409	0.317376	0.231152	0.0378635	0.0827431	0.737504	-1.24446	7.74926e-43	-1.16875	4.75465e-38	-1.45976	7.45268e-59
ENSG00000132688	NES	protein_coding	5558	7.15764	7.58398	7.08018	7.06048	7.29067	7.34813	7.09968	7.13993	7.60512	7.46425	7.16215	7.35632	9.13124	9.33962	9.60552	8.9929	9.01434	9.10575	8.74811	8.86456	9.3692	9.28084	9.148	9.32418	-0.169844	0.431776	-0.179966	0.39018	-0.0101222	0.976655	0.0041904	0.989522	-0.344664	0.0348758	-0.348855	0.153255	-1.88783	1.64912e-42	-2.06187	4.78916e-50	-1.72314	2.44315e-34
ENSG00000184232	OAF	protein_coding	3176	9.76094	9.77818	9.72908	9.82776	9.7235	9.4316	9.51598	9.35886	9.8942	9.77668	9.68925	9.92624	8.36961	8.83742	8.58332	8.40252	8.54564	8.19013	8.43804	8.56894	8.36111	8.31325	8.33021	8.49765	-0.0497417	0.774855	-0.310998	0.010024	-0.261257	0.0512817	0.185266	0.310944	0.0681534	0.712432	-0.117113	0.693094	1.44992	1.98922e-42	1.21492	6.22805e-30	1.07077	2.00387e-22
ENSG00000124212	PTGIS	protein_coding	5579	8.55679	8.52294	9.04185	9.19425	8.90746	8.64242	8.62065	8.63453	8.95062	9.25733	9.77817	9.45317	11.0477	11.1815	11.1365	10.9753	10.853	10.7288	10.9567	11.1771	11.4204	11.3881	11.3647	11.4372	-0.53265	0.0028369	-0.687969	3.8143e-05	-0.155319	0.500914	-0.315497	0.148511	-0.464434	0.00754851	-0.148938	0.69738	-2.01143	2.10102e-42	-2.22859	3.54529e-51	-2.23497	4.45732e-51
ENSG00000072657	TRHDE	protein_coding	11950	2.72979	0.949398	3.69367	3.14389	3.92056	3.9294	3.60774	2.99404	3.60841	3.55463	1.4293	3.13693	7.22915	6.77072	7.61107	7.45711	6.94241	7.15313	7.02628	6.63951	7.3448	7.45523	7.58862	7.1425	-0.15693	0.831276	0.584092	0.258999	0.741023	0.152162	-0.0920296	0.853271	-0.444617	0.109295	-0.352588	0.475225	-4.44787	2.10991e-42	-4.51277	7.69296e-43	-3.41916	2.45483e-32
ENSG00000176046	NUPR1	protein_coding	5674	10.7994	10.7036	10.5071	10.8406	10.6543	10.4591	10.5242	10.5349	10.4804	10.5059	10.2991	10.3581	11.7055	12.0128	11.7607	11.9005	12.0245	12.133	12.1632	11.9567	11.7045	11.4677	11.6166	11.6411	0.305292	0.00389641	0.132241	0.280545	-0.173051	0.149904	0.239942	0.0426103	0.461705	1.20287e-06	0.221763	0.168039	-1.19779	2.56008e-42	-1.13244	2.28466e-38	-1.52725	3.59975e-69
ENSG00000051108	HERPUD1	protein_coding	5155	10.8017	10.7604	10.5458	10.6518	10.9472	10.9557	10.855	10.9129	9.32014	9.53329	9.86587	9.51768	11.9355	11.9717	11.8415	11.8254	12.1625	12.0354	12.1594	12.277	10.77	10.7643	10.8095	10.8188	1.11801	3.27173e-35	1.34381	1.56083e-51	0.225798	0.0487636	1.10451	1.32347e-36	1.37099	9.71924e-57	0.266479	0.0574452	-1.21623	2.79999e-42	-1.20273	3.23651e-44	-1.24341	1.50086e-47
ENSG00000107317	PTGDS	protein_coding	2378	0.955263	1.51709	1.9945	0.835041	0.873363	1.47481	0.950529	0	2.12399	0	2.13301	1.45025	7.70535	7.92662	7.62684	7.7105	7.88837	7.9982	8.19979	8.25613	7.94341	7.79087	8.14016	7.89205	-0.301618	0.815105	-1.32296	0.285533	-1.02134	0.45587	-0.200834	0.403096	0.148594	0.457602	0.349428	0.181354	-6.88943	6.7904e-42	-6.99021	1.65e-38	-8.36098	1.29778e-28
ENSG00000103485	QPRT	protein_coding	3642	5.76869	5.3257	5.34157	5.05051	5.46794	5.12143	5.11157	5.0465	5.58574	5.45947	5.22508	5.67931	8.13682	8.11434	8.14784	7.88977	7.83007	7.95002	7.67432	7.90897	8.04952	7.48576	7.61884	7.96482	-0.110708	0.738786	-0.305843	0.265211	-0.195136	0.523573	0.279361	0.208936	0.0462221	0.861318	-0.233139	0.485108	-2.33122	7.84707e-42	-2.72129	2.599e-57	-2.68329	8.85114e-52
ENSG00000184058	TBX1	protein_coding	3496	3.08941	1.51709	1.9945	2.69763	3.92056	2.1887	3.23162	2.99404	3.46949	2.67246	3.48013	2.41451	7.44856	7.09	7.08031	6.89584	6.46167	6.70807	6.88842	7.08191	7.03958	7.35132	7.04868	7.10005	-0.739251	0.228727	0.165048	0.799853	0.904299	0.121109	0.00159635	0.996519	-0.338511	0.184201	-0.340108	0.42434	-4.24712	1.04952e-41	-4.98797	4.90944e-42	-3.74356	1.89226e-36
ENSG00000168646	AXIN2	protein_coding	5226	4.08422	5.25711	5.08035	5.30054	5.41266	5.74132	5.62919	5.19108	5.3287	5.62575	5.93327	5.77371	7.91628	8.09067	7.60312	7.81454	8.02829	8.1193	7.79926	8.12838	7.82888	7.925	7.99796	7.96482	-0.693635	0.00391281	-0.201373	0.47236	0.492262	0.0670725	-0.0641154	0.850011	0.0951205	0.681529	0.159236	0.672275	-2.25797	1.75161e-41	-2.88749	4.8744e-57	-2.55447	2.58829e-51
ENSG00000144355	DLX1	protein_coding	3656	7.58903	7.93079	7.97996	7.82006	8.02548	7.82084	7.78239	7.67551	8.01414	7.92943	7.95537	7.85443	5.354	5.49034	5.34911	4.95993	5.05196	5.05245	5.60043	5.33913	6.12035	6.09896	5.8074	5.6774	-0.098883	0.619833	-0.108134	0.565827	-0.0092514	0.97431	-0.651225	0.00694834	-0.673747	0.00379288	-0.0225218	0.976439	2.01289	1.77844e-41	2.56524	1.2855e-50	2.57851	8.85448e-47
ENSG00000113369	ARRDC3	protein_coding	4934	9.43082	9.09681	9.16698	9.27497	8.763	8.8597	8.83615	8.9266	9.40121	9.34937	9.48454	9.38378	10.1628	10.0068	10.1289	10.3615	9.92814	10.1118	10.3294	9.98043	10.7378	10.7023	11.114	10.774	-0.158491	0.303388	-0.558634	3.33898e-06	-0.400143	0.00360798	-0.671697	4.57794e-09	-0.746343	3.09175e-11	-0.0746459	0.810335	-1.43715	1.93202e-41	-0.923948	4.16697e-17	-1.24945	6.68467e-30
ENSG00000205213	LGR4	protein_coding	6340	10.0436	9.63686	10.1103	10.0606	10.0167	10.1251	10.1173	10.1301	10.0788	10.3719	10.6712	10.2225	8.25791	8.02353	8.28835	8.40252	8.12151	8.08254	8.38776	7.91636	8.31505	8.8358	8.3072	8.30557	-0.378972	0.027215	-0.256068	0.155356	0.122904	0.56458	-0.212457	0.404231	-0.325381	0.0849997	-0.112924	0.794187	1.89602	2.93045e-41	1.7295	2.0233e-33	1.96533	4.77222e-42
ENSG00000118503	TNFAIP3	protein_coding	5051	7.69742	7.74917	8.07484	8.00752	8.17	8.20268	8.09441	8.11319	7.89026	8.09456	8.46079	8.46233	6.7203	6.52805	6.54562	6.35281	6.62733	6.23199	6.77128	6.98689	5.8884	6.3352	5.85895	6.0781	-0.35832	0.0520819	-0.106057	0.635976	0.252263	0.208422	0.494819	0.0434843	0.638289	0.00245514	0.14347	0.773443	2.21388	3.03098e-41	1.36074	1.28394e-16	1.46954	2.53531e-19
ENSG00000262406	MMP12	protein_coding	1874	4.08422	3.81095	3.99313	4.12615	3.92056	3.17115	3.08077	3.60256	3.85159	3.55463	4.52426	4.12592	7.24039	6.97839	7.65018	7.00813	6.95805	7.15313	6.75374	6.80783	7.31107	7.27473	7.03754	7.60389	-0.0643842	0.90931	-0.617682	0.138603	-0.553298	0.208436	-0.0735519	0.867044	-0.39862	0.0985661	-0.325068	0.439257	-3.32797	3.26188e-41	-3.3188	1.99681e-41	-3.54703	7.90384e-38
ENSG00000205336	ADGRG1	protein_coding	8659	5.37066	5.54295	4.98158	5.14942	6.16418	5.96329	5.70852	5.69653	4.61547	4.60243	5.15825	5.25738	7.94405	8.02976	7.91716	7.67691	7.66835	7.24915	7.28013	7.63226	7.66495	7.7348	7.19626	7.51784	0.320732	0.299561	0.963344	2.93001e-05	0.642612	0.0108816	0.355747	0.118687	-0.0728567	0.789861	-0.428604	0.136214	-2.63004	4.20175e-41	-2.66505	4.36886e-48	-1.59383	2.59394e-19
ENSG00000170571	EMB	protein_coding	5257	0.955263	0.949398	1.9945	2.69763	1.80562	2.85363	0	1.62766	2.12399	2.86216	1.4293	2.15869	7.20641	6.67849	7.21162	7.11232	6.82791	6.78331	6.54527	6.70921	7.27652	7.33465	7.12436	7.22381	-0.434394	0.636982	-0.453162	0.604944	-0.0187678	0.989807	-0.176009	0.5893	-0.527083	0.0113617	-0.351074	0.339469	-5.35185	5.93607e-41	-5.61024	2.52775e-37	-5.27793	8.09791e-33
ENSG00000162433	AK4	protein_coding	7578	9.67075	9.50996	9.81644	9.90882	9.82359	9.78146	9.8078	9.71036	9.84235	10.0461	10.3402	9.99399	11.2517	11.0573	11.235	11.3537	11.1109	11.2302	11.193	11.2158	11.2639	11.4801	11.3841	11.3442	-0.333326	0.00499725	-0.287943	0.0152036	0.0453833	0.793815	-0.142076	0.389461	-0.182059	0.148779	-0.0399823	0.894844	-1.30228	5.98609e-41	-1.49353	5.43966e-53	-1.40817	4.87304e-47
ENSG00000197892	KIF13B	protein_coding	11112	4.86631	4.15049	4.9471	4.94432	4.44614	4.74429	4.71038	5.0465	5.11228	4.7051	4.89645	5.00836	7.12384	7.12537	7.61898	7.52475	7.23977	6.98801	6.92021	7.44065	7.62433	7.50078	7.63371	7.39156	-0.162913	0.66808	-0.175057	0.62787	-0.0121435	0.983559	-0.175541	0.570237	-0.378875	0.0678532	-0.203333	0.624999	-2.64963	6.18172e-41	-2.63701	2.99319e-39	-2.44582	6.04633e-33
ENSG00000156299	TIAM1	protein_coding	8751	6.70435	6.73078	7.23112	7.19777	7.16249	7.1545	7.26626	7.08916	7.54584	7.63652	7.86396	7.64561	4.30568	5.02485	4.42073	5.39122	4.93037	4.03499	4.62986	4.81467	3.24086	5.15826	4.72595	4.28036	-0.691394	0.00255862	-0.513683	0.0283337	0.177711	0.556197	0.353188	0.48722	0.143971	0.769744	-0.209217	0.801788	3.22814	7.47382e-41	2.18356	2.61943e-19	2.57049	1.05447e-23
ENSG00000110031	LPXN	protein_coding	2467	10.6217	10.7842	10.5779	10.5738	10.615	10.5049	10.578	10.5185	10.5892	10.513	10.1914	10.426	9.31524	9.25433	9.38675	9.23714	9.44727	9.15616	9.0578	9.18816	9.25185	9.2026	9.148	9.30095	0.205387	0.0673852	0.118514	0.335131	-0.0868735	0.513657	0.07316	0.716113	-0.0074069	0.966532	-0.0805669	0.763143	1.21067	9.62406e-41	1.3429	7.07326e-50	1.33659	4.58661e-48
ENSG00000144749	LRIG1	protein_coding	7032	7.84611	8.02662	8.01367	7.91683	8.19069	8.20703	8.12365	8.15611	8.17369	8.18171	8.47115	8.21561	9.03447	9.13505	9.30087	9.04319	9.18021	8.98744	9.30361	9.10009	9.40362	9.47591	9.50221	9.55184	-0.316297	0.00714754	-0.0992332	0.484213	0.217064	0.0963847	-0.3509	0.00101685	-0.336692	0.00113436	0.0142089	0.96931	-1.21802	1.49357e-40	-1.18342	8.13989e-36	-0.980565	3.94701e-25
ENSG00000017483	SLC38A5	protein_coding	4014	1.525	2.24009	1.31753	1.36054	2.36727	3.02111	2.50154	2.16463	0	1.48116	1.4293	0.900163	9.33109	9.58376	9.47871	9.21683	9.39365	9.44971	9.43045	9.54814	9.18824	8.89954	9.07632	9.33794	0.871962	0.476302	2.05064	0.0215378	1.17868	0.127215	0.276609	0.0987251	0.323599	0.0225501	0.0469894	0.89754	-8.92958	1.51242e-40	-8.33423	1.74018e-68	-7.20254	1.44457e-109
ENSG00000143344	RGL1	protein_coding	5305	8.46393	8.51194	8.39889	8.3844	8.74632	8.7596	8.63426	8.79022	8.32743	8.49997	8.64902	8.45523	9.67138	9.65607	9.62136	9.78433	9.71917	9.53654	9.75307	9.87633	9.52262	9.68601	9.66854	9.61349	-0.0523221	0.726781	0.244542	0.0208961	0.296865	0.00719934	0.0602209	0.73367	0.103866	0.370694	0.0436454	0.864894	-1.13482	1.70255e-40	-1.24737	9.01327e-49	-0.994147	6.22536e-32
ENSG00000134531	EMP1	protein_coding	7838	12.1228	12.0597	12.3812	12.3814	12.3906	12.4979	12.4599	12.4343	12.3467	12.3815	12.4585	12.3915	13.3352	13.2647	13.1662	13.1435	13.2027	13.2576	13.2066	13.1359	13.3193	13.372	13.3047	13.3066	-0.15099	0.101918	0.0509236	0.644077	0.201914	0.0279204	-0.09644	0.433711	-0.124643	0.176589	-0.0282026	0.89754	-0.930805	2.18038e-40	-0.985355	4.62664e-45	-0.755239	9.89835e-27
ENSG00000165152	TMEM246	protein_coding	5568	8.32722	8.47466	8.38608	8.5107	8.16164	8.3238	8.03922	8.15258	8.49798	8.53872	8.49166	8.55164	6.81356	6.88518	7.11427	6.88117	6.75815	6.80152	6.58548	6.85472	6.87617	7.13728	7.03754	7.29138	-0.0938405	0.518776	-0.34869	0.00179672	-0.25485	0.0454021	-0.162058	0.46955	-0.340219	0.0344467	-0.178161	0.586213	1.43568	3.41697e-40	1.5039	4.50548e-40	1.42721	9.1277e-32
ENSG00000131459	GFPT2	protein_coding	4780	9.64052	9.61476	9.7592	9.76286	10.0612	10.089	10.0428	10.0269	9.6627	9.75591	9.57058	9.71348	8.40999	8.7228	8.42092	8.49214	9.02552	8.73132	8.77878	8.91705	8.5209	8.3175	8.37958	8.68518	0.0196919	0.901585	0.378116	5.58605e-05	0.358424	0.000403708	0.0354285	0.879286	0.387598	0.000370597	0.352169	0.0146514	1.19762	4.69211e-40	1.18189	2.47124e-38	1.18814	3.96186e-40
ENSG00000136869	TLR4	protein_coding	5256	0.955263	1.51709	1.69537	0	1.41352	0.918187	0.950529	1.92098	1.69569	0.922853	1.82365	0.900163	7.94405	7.67938	8.10343	8.43301	7.85534	7.89171	8.07117	7.9599	8.31079	8.23904	8.43583	8.27251	-0.353052	0.810026	0.035777	0.979633	0.388829	0.782812	-0.252273	0.301917	-0.370342	0.049366	-0.118069	0.790584	-7.62322	4.92085e-40	-7.724	1.61341e-35	-7.2171	2.13171e-40
ENSG00000198959	TGM2	protein_coding	8036	9.65907	10.2235	10.0189	10.0795	10.0294	9.88826	9.95874	9.88528	9.83883	10.0412	10.1862	10.1105	12.1522	12.3282	11.9868	11.5959	11.8442	12.0696	11.6642	12.1006	11.9472	11.893	11.6403	12.0963	-0.0406938	0.873342	-0.109063	0.618633	-0.0683694	0.780573	0.137029	0.617391	0.0270489	0.918455	-0.10998	0.781013	-1.85386	5.33409e-40	-2.03159	5.49468e-48	-1.98998	6.14734e-46
ENSG00000221968	FADS3	protein_coding	6283	10.1571	10.2502	10.2879	10.4196	9.97676	9.85122	9.83605	9.82117	10.0623	10.1188	10.2437	10.2308	11.2503	11.4561	11.3811	11.2808	11.0942	10.9673	11.1154	11.2838	11.2152	11.1179	11.3337	11.3768	0.115801	0.33506	-0.294556	0.00276816	-0.410356	3.32654e-05	0.0803845	0.619158	-0.144224	0.186059	-0.224609	0.126955	-1.09805	6.20206e-40	-1.06263	1.10582e-37	-1.24838	2.24705e-50
ENSG00000206262	FOXL2NB	protein_coding	4567	1.93236	2.24009	2.80107	3.14389	2.93648	3.02111	0.950529	1.62766	1.08383	1.88268	2.95841	2.41451	6.75206	6.31994	6.54562	6.53256	6.19752	6.03055	6.54527	6.6921	7.3696	7.15638	7.43575	7.04518	0.426149	0.583278	0.0900597	0.924302	-0.336089	0.663104	-0.721537	0.0026426	-0.873576	0.000105789	-0.152039	0.799455	-5.28893	6.6959e-40	-4.14124	3.56367e-32	-4.32529	1.44431e-29
ENSG00000104368	PLAT	protein_coding	6618	9.36661	9.73312	9.07416	9.12707	9.25849	9.21543	9.19179	9.13403	9.16839	8.94231	8.67016	8.88342	10.8408	11.1632	10.9811	10.8519	11.0355	11.3214	11.0504	11.0257	10.7839	10.3765	10.7747	10.893	0.423576	0.0115709	0.276012	0.122374	-0.147564	0.474717	0.245842	0.243759	0.394104	0.013967	0.148261	0.660821	-1.79681	7.47924e-40	-1.61908	4.70778e-33	-1.9149	7.81482e-46
ENSG00000158747	NBL1	protein_coding	3465	11.7265	11.9553	11.56	11.5632	11.6	11.4513	11.4725	11.4362	11.8604	11.7294	11.2547	11.7702	13.3033	13.5695	13.4276	13.176	13.2035	13.3329	13.223	13.3288	13.4312	13.0222	13.2416	13.5557	0.038823	0.863864	-0.180059	0.305284	-0.218882	0.211121	0.0499663	0.867837	-0.0532601	0.805124	-0.103226	0.770418	-1.65539	1.11636e-39	-1.66653	3.21331e-40	-1.78219	7.67459e-46
ENSG00000174963	ZIC4	protein_coding	8568	6.1771	6.37389	6.82878	6.88022	6.64385	6.77542	6.77056	6.46087	7.11601	7.42718	8.33783	7.49441	1.74287	0	1.655	0	2.32817	2.37796	3.15697	2.23304	3.61723	1.93143	2.01993	2.83673	-1.08158	0.000228639	-1.01384	0.000430325	0.0677347	0.886947	-2.35893	0.0361858	-0.241768	0.793807	2.11716	0.193712	5.11562	1.34141e-39	6.39298	9.87587e-16	4.34355	4.19513e-21
ENSG00000164694	FNDC1	protein_coding	6854	8.54232	8.63192	8.75838	8.98922	9.11867	8.91925	8.96827	8.8611	8.20687	8.96835	10.0232	9.32068	5.354	5.37754	5.14518	5.21522	4.99245	5.05245	5.19527	5.68884	5.08215	5.86356	5.0257	5.42573	-0.535549	0.148202	-0.305893	0.449377	0.229656	0.599659	-0.118035	0.880286	-0.130392	0.819056	-0.0123569	0.993291	3.91686	1.43182e-39	3.49934	2.01102e-30	3.74135	8.91323e-34
ENSG00000204580	DDR1	protein_coding	9122	9.65907	9.89141	9.78384	9.72326	9.65667	9.64864	9.70677	9.5236	9.6527	9.73179	9.82066	9.90032	8.35418	8.6191	8.56706	8.34487	8.53525	8.2967	8.16704	8.53095	8.57164	8.35518	8.41446	8.65252	-0.0136897	0.941022	-0.146151	0.247159	-0.132461	0.317144	-0.0249733	0.928751	-0.111039	0.468849	-0.0860653	0.775037	1.27999	1.53282e-39	1.29128	2.9384e-39	1.24488	5.64304e-35
ENSG00000084710	EFR3B	protein_coding	10591	7.14812	7.61171	7.36122	7.33718	7.16249	7.38699	7.3675	7.24306	8.17928	7.74291	7.6677	7.9485	5.39481	5.49034	5.59345	4.64955	5.93841	5.4256	5.51971	5.50509	5.66625	5.8163	4.88359	5.4597	-0.523896	0.00611266	-0.606492	0.000843819	-0.082596	0.767089	-0.174395	0.708877	0.110619	0.760003	0.285014	0.604488	2.41791	7.93263e-39	2.06841	2.45097e-25	1.7008	1.15066e-17
ENSG00000167693	NXN	protein_coding	5880	10.27	10.4078	10.2406	10.2956	10.2455	10.2174	10.0479	10.1301	10.486	10.5103	10.2893	10.3476	11.3281	11.5647	11.4536	11.3988	11.4921	11.3206	11.3508	11.5142	11.5922	11.3023	11.4199	11.5641	-0.106154	0.376797	-0.24836	0.0120764	-0.142207	0.218013	-0.0352192	0.853271	-0.0521359	0.690049	-0.0169168	0.955925	-1.06424	7.93263e-39	-1.13518	6.78302e-44	-1.26047	1.82547e-53
ENSG00000109861	CTSC	protein_coding	11421	8.37288	8.25483	7.82242	7.835	7.96912	7.86004	7.78239	7.96015	8.09317	7.92943	7.49566	7.82166	9.692	9.77033	9.49814	9.48044	9.62923	9.58991	9.51096	9.45485	9.60498	9.43348	9.552	9.35834	0.242152	0.168144	0.0506093	0.820806	-0.191542	0.298006	0.125172	0.597492	0.056997	0.782571	-0.0681753	0.854448	-1.64881	9.18106e-39	-1.53183	1.76591e-34	-1.6552	3.15844e-39
ENSG00000087495	PHACTR3	protein_coding	6095	4.16195	3.71192	3.60798	3.91746	3.66072	3.84258	3.71409	2.37301	4.15339	3.66063	4.16444	3.13693	6.90115	6.66253	6.96094	7.07413	7.07741	6.95585	6.99676	6.58493	6.92159	6.86279	7.09241	7.02264	0.0365514	0.954364	-0.393959	0.393064	-0.430511	0.344671	-0.070549	0.862708	-0.0638129	0.836023	0.00673612	0.992866	-3.24814	1.08706e-38	-3.14104	3.85738e-38	-3.57829	3.56996e-41
ENSG00000123989	CHPF	protein_coding	3354	12.6402	12.7548	12.594	12.7263	12.6985	12.4216	12.4192	12.3949	12.4357	12.5065	12.5661	12.638	11.5242	11.5594	11.5504	11.4192	11.4014	11.0294	11.14	11.5866	11.265	11.2616	11.1344	11.3414	0.141614	0.309032	-0.0495176	0.759854	-0.191132	0.153124	0.262034	0.0579878	0.0539696	0.744176	-0.208064	0.303269	1.28647	1.1086e-38	1.16605	6.07389e-32	1.18298	1.3443e-32
ENSG00000135454	B4GALNT1	protein_coding	8003	8.01796	8.18732	8.0095	8.12155	8.12342	8.08943	8.08454	7.77523	7.83473	7.86436	7.84283	8.09281	6.39778	6.54556	6.4245	6.04585	6.3236	6.12035	6.0373	6.1563	6.23273	6.09896	5.90871	6.22358	0.171744	0.288902	0.107502	0.535015	-0.0642418	0.739467	0.248574	0.346288	0.040788	0.897202	-0.207786	0.605763	1.80627	1.33179e-38	1.72944	2.08956e-36	1.87299	1.74683e-37
ENSG00000150551	LYPD1	protein_coding	2412	7.27598	7.63217	7.12714	7.25812	7.01254	6.93079	7.08984	6.96593	7.32186	7.2174	6.66879	7.06113	3.37685	4.55704	4.26817	3.70591	4.0948	3.60819	3.15697	3.07081	3.91545	3.08829	4.11243	2.83673	0.251956	0.320363	-0.0833799	0.780709	-0.335336	0.167992	0.510444	0.373045	-0.0570793	0.935019	-0.567523	0.499309	3.61219	1.33208e-38	3.3537	5.40373e-38	3.58589	1.59381e-30
ENSG00000105855	ITGB8	protein_coding	15156	5.95491	5.51384	5.92352	6.35301	6.09563	5.98372	5.83175	5.73478	6.09127	6.61107	7.33095	6.74889	9.1729	8.69952	9.37979	9.85736	8.88941	8.87153	9.34519	9.0805	9.4294	9.81782	9.8798	9.37401	-0.809239	0.00435527	-0.86452	0.00160158	-0.0552817	0.901708	-0.306702	0.410001	-0.583909	0.0259466	-0.277207	0.595973	-2.884	1.99121e-38	-3.38653	1.05996e-49	-3.16461	5.20515e-43
ENSG00000101384	JAG1	protein_coding	8534	7.94837	7.59096	7.89658	8.18898	8.24708	7.97164	8.19425	8.12764	7.66206	8.15928	8.53839	8.15552	5.98175	6.23614	6.07951	6.33139	6.11621	5.75955	6.43954	6.27598	5.61187	5.40179	6.09221	5.7615	-0.243182	0.300718	-0.0267552	0.929925	0.216427	0.371143	0.434546	0.166023	0.444494	0.0991716	0.00994784	0.989826	2.45272	2.7563e-38	1.775	4.9366e-21	1.98148	2.34574e-25
ENSG00000185163	DDX51	protein_coding	6365	8.87218	8.96593	8.8615	8.77875	8.83046	8.52885	8.86818	8.68425	9.19894	9.05595	8.70862	9.09703	7.3378	7.40022	7.3793	7.24429	7.22691	7.24915	7.37496	7.33438	7.4337	7.64298	7.51822	7.6634	-0.153965	0.297214	-0.2911	0.0220822	-0.137135	0.371266	-0.225871	0.258422	-0.270309	0.0995568	-0.044438	0.919985	1.46166	3.27198e-38	1.53357	7.73579e-39	1.44087	1.81466e-32
ENSG00000070669	ASNS	protein_coding	4455	10.2129	10.0881	9.82715	10.1489	10.0657	9.99903	10.0656	10.2179	9.91275	10.0202	10.0407	9.89245	11.6417	11.6673	11.0323	11.3228	11.6497	11.7248	11.7262	11.5721	11.4273	11.3596	11.3557	11.4356	0.107673	0.527979	0.121689	0.457068	0.0140165	0.949233	0.0435362	0.867881	0.274531	0.04194	0.230995	0.292891	-1.42769	3.39974e-38	-1.36355	4.99896e-35	-1.58053	6.19733e-47
ENSG00000101255	TRIB3	protein_coding	3434	10.3583	10.2634	10.1936	10.5648	11.2365	10.9939	10.7942	10.9692	8.89741	9.39424	9.65178	9.57779	12.0763	12.4043	12.2822	12.5398	12.6659	12.4994	12.8415	12.9342	11.2863	10.982	11.4512	11.3835	0.942386	2.48469e-09	1.59804	4.41602e-27	0.655658	0.00014017	1.04942	6.24299e-12	1.45882	2.95999e-23	0.409393	0.0985929	-1.87735	8.15496e-38	-1.98439	3.7441e-43	-1.73813	1.79205e-33
ENSG00000135111	TBX3	protein_coding	5950	10.2612	10.0199	10.3941	10.3276	10.6453	10.7711	10.6041	10.5723	10.3101	10.2209	10.4323	10.2819	10.8862	11.0428	11.047	11.0689	11.0085	10.9264	11.0011	11.1429	11.3783	11.4171	11.3484	11.2516	-0.0549364	0.684869	0.33656	0.000236994	0.391497	4.05329e-05	-0.33733	0.000389377	-0.32822	0.000345051	0.00911029	0.975395	-1.0373	9.56963e-38	-0.754908	4.86358e-20	-0.372522	1.4184e-05
ENSG00000069188	SDK2	protein_coding	11607	0.955263	0.949398	1.9945	1.7449	2.77051	2.44591	2.24194	0.762734	2.45382	2.19643	0.884857	0.900163	8.05005	7.83702	7.57899	7.85265	7.38568	7.10994	7.66497	7.60509	7.63118	8.19354	7.1862	7.61147	-0.293198	0.814331	0.61458	0.504466	0.907778	0.322233	0.137087	0.763861	-0.244626	0.412086	-0.381713	0.391144	-6.48631	1.57473e-37	-6.91659	1.0872e-38	-5.6271	5.83776e-43
ENSG00000116106	EPHA4	protein_coding	7554	8.82815	8.6454	9.20396	9.19811	9.03649	9.0485	9.09915	9.07188	9.03618	9.07285	9.53481	9.25674	7.66421	7.9531	7.96137	7.92596	8.02829	7.48153	7.79069	7.85618	7.48755	7.23934	7.37508	7.61147	-0.249919	0.166634	-0.176628	0.350961	0.0732907	0.749689	0.449948	0.0213264	0.371403	0.0463901	-0.0785452	0.865415	1.81237	3.35443e-37	1.11251	1.12664e-14	1.26434	2.58089e-18
ENSG00000204176	SYT15	protein_coding	7158	7.06962	7.18304	7.62388	7.66152	7.25968	7.2919	7.1384	7.08176	7.47498	7.7247	8.02267	7.93834	3.7979	3.32423	3.79654	4.25354	3.70764	3.7649	4.70479	4.87657	5.16002	5.49477	5.34779	4.89103	-0.398168	0.0742308	-0.617611	0.00212268	-0.219443	0.395544	-1.48653	8.51646e-06	-0.901636	0.00563647	0.584892	0.414136	2.59775	3.67815e-37	3.6861	1.99681e-41	2.88177	1.30375e-29
ENSG00000176697	BDNF	protein_coding	7740	10.4743	10.3043	10.58	10.5453	10.5169	10.5629	10.4881	10.6095	10.3114	10.2381	10.3983	10.2819	9.46648	9.28593	9.46122	9.65877	9.63411	9.5608	9.47929	9.51933	9.24294	9.26332	9.34163	9.34705	0.172151	0.0814233	0.236932	0.00850869	0.0647814	0.584352	0.17454	0.16066	0.250623	0.0116897	0.0760832	0.737765	1.01091	5.50259e-37	1.00852	4.37443e-37	0.997215	6.74839e-36
ENSG00000100292	HMOX1	protein_coding	2405	13.7889	13.7004	13.938	14.1864	14.677	14.572	14.4738	14.679	11.0441	10.9102	10.5198	10.7831	14.6995	15.072	15.0649	15.0526	15.6162	15.4922	15.6464	15.4375	12.7312	12.0927	12.4969	12.5447	3.08974	3.71015e-127	3.77729	1.28331e-190	0.687549	4.09062e-06	2.49622	6.90251e-84	3.0664	6.79961e-127	0.570172	0.00119853	-1.65861	6.76513e-37	-1.06509	7.24874e-16	-0.947716	9.08483e-13
ENSG00000108854	SMURF2	protein_coding	6961	10.6217	10.5703	10.7867	10.6039	10.7033	10.7324	10.7393	10.7648	10.2922	10.3333	10.4971	10.3409	11.5987	11.275	11.6283	11.6093	11.3512	11.3355	11.2652	11.2859	11.3676	11.6362	11.4813	11.2963	0.280134	0.00709107	0.366842	0.00014365	0.0867077	0.506346	0.0836865	0.616031	-0.141516	0.213591	-0.225202	0.146553	-1.0832	1.1395e-36	-0.886749	4.96257e-25	-0.574839	6.80454e-11
ENSG00000179104	TMTC2	protein_coding	8323	8.10908	7.71761	8.44596	8.49824	8.46654	8.64563	8.42706	8.63958	8.28663	8.48562	9.11106	8.75913	5.58316	6.27865	5.96008	6.30963	5.62235	5.75955	6.12176	6.34329	6.2858	6.30128	6.15542	5.64824	-0.470233	0.0505718	-0.148172	0.609307	0.322061	0.221079	-0.0631606	0.913113	-0.130376	0.728808	-0.0672154	0.934569	2.59047	1.17016e-36	2.1834	4.96257e-25	2.57268	2.84996e-33
ENSG00000149090	PAMR1	protein_coding	3863	10.5557	10.6095	10.3177	10.4937	10.1303	10.1089	10.0929	10.078	10.5304	10.4189	10.2029	10.3976	11.4846	11.8113	11.7571	11.6275	11.6527	11.691	11.6279	11.7182	11.6367	11.3231	11.6789	11.8225	0.106377	0.46992	-0.288977	0.0147892	-0.395354	0.0010474	0.0494638	0.825001	0.0466147	0.775641	-0.00284912	0.994694	-1.23558	1.1888e-36	-1.17867	1.58453e-33	-1.57117	1.97171e-58
ENSG00000180011	ZADH2	protein_coding	8157	8.35231	8.3109	8.46741	8.23099	8.35732	8.2666	8.37937	8.28737	8.38171	8.37318	8.63679	8.38219	9.12519	9.04865	9.14803	9.10448	8.9454	8.94301	9.19408	9.113	9.46818	9.65781	9.6058	9.45833	-0.10651	0.429112	-0.127708	0.316554	-0.0211981	0.899413	-0.443823	4.02686e-06	-0.49711	1.25853e-07	-0.0532873	0.840662	-1.10251	1.59457e-36	-0.765193	4.61827e-17	-0.733104	2.42746e-15
ENSG00000065054	SLC9A3R2	protein_coding	3550	8.90646	9.08202	8.86613	8.76061	8.94448	8.81765	8.72608	8.76039	8.94407	8.88606	8.53181	8.93029	10.2432	10.3879	10.2623	9.94814	10.2442	10.3061	10.1649	10.3362	10.2473	10.0449	10.098	10.3651	0.0764908	0.673466	-0.016254	0.936597	-0.0927448	0.592158	0.0254184	0.929012	0.0702705	0.677448	0.0448521	0.892812	-1.36529	1.78938e-36	-1.31422	4.53035e-34	-1.45181	4.48709e-41
ENSG00000270136	MINOS1-NBL1	protein_coding	2493	11.6777	11.8595	11.5026	11.5181	11.5221	11.4066	11.4307	11.4326	11.8199	11.6628	11.1829	11.6679	13.1203	13.3916	13.2521	13.0079	13.0283	13.1753	13.075	13.1522	13.2794	12.8471	13.074	13.372	0.0447105	0.838737	-0.153229	0.388377	-0.19794	0.256168	0.0432331	0.886159	-0.0480494	0.823541	-0.0912825	0.797083	-1.55539	2.89474e-36	-1.55392	3.19266e-36	-1.66057	3.33874e-41
ENSG00000182175	RGMA	protein_coding	13141	6.49503	6.51276	6.37646	6.86089	6.98438	6.72777	6.7204	6.94161	7.06867	6.68829	7.18751	7.11622	4.74508	4.86666	4.42073	4.95993	6.08806	5.32846	4.90873	5.8518	2.51006	1.93143	2.83011	2.34937	-0.45776	0.0518632	-0.178283	0.512658	0.279476	0.286607	2.564	1.14583e-08	3.44922	1.12412e-16	0.885221	0.0223515	4.87756	3.33452e-36	1.8558	6.24562e-15	1.25005	1.10906e-08
ENSG00000115902	SLC1A4	protein_coding	6939	10.2689	10.4048	10.3609	10.3972	10.3074	10.2077	10.127	10.1532	10.0255	10.0461	10.0819	10.1195	11.2137	11.4138	11.4047	11.2724	11.3015	11.1596	11.3811	11.4121	11.226	10.8758	11.114	11.2863	0.290318	0.00452185	0.131554	0.262537	-0.158763	0.173358	0.19537	0.105995	0.18361	0.0839244	-0.0117599	0.972213	-1.06522	3.78095e-36	-0.970276	1.43685e-30	-1.11728	6.12913e-40
ENSG00000134184	GSTM1	protein_coding	2512	7.81637	8.30241	7.77406	8.03796	7.91545	7.82084	7.8006	7.65571	7.93054	8.01685	7.86396	8.20718	0	2.13126	2.07856	1.76972	1.22685	1.26264	2.31027	1.79389	0	0	1.60269	2.61353	-0.0146011	0.96246	-0.212217	0.29757	-0.197615	0.351764	0.414628	0.81779	0.430919	0.745383	0.0162906	0.995818	7.22829	3.83485e-36	6.79906	3.3625e-36	6.58515	4.64154e-30
ENSG00000198846	TOX	protein_coding	4131	6.96508	6.58449	7.15006	6.99106	7.32101	6.86624	7.35933	6.92516	6.70056	7.01244	7.01882	7.01356	2.50944	4.25035	2.67199	3.9504	3.84856	3.23205	3.82774	2.84171	2.73025	2.91968	3.02323	2.61353	-0.00565814	0.987934	0.188491	0.493752	0.194149	0.487587	0.791822	0.222811	0.744799	0.19177	-0.0470228	0.975216	4.32211	4.19564e-36	3.52463	8.9938e-32	3.7658	2.45483e-32
ENSG00000134013	LOXL2	protein_coding	5707	12.5254	12.883	12.665	12.7758	12.6307	12.7303	12.7652	12.5443	12.2732	12.6572	13.1981	12.7194	14.8853	14.8557	14.4526	14.459	14.5578	14.4309	14.7206	14.8959	14.4788	14.8163	14.4984	14.6658	-0.0316768	0.911895	-0.079897	0.743532	-0.0482201	0.858547	0.056624	0.874947	0.0405052	0.885552	-0.0161188	0.975858	-1.87155	5.54026e-36	-1.95985	2.12761e-39	-1.99195	1.0915e-40
ENSG00000143850	PLEKHA6	protein_coding	7820	6.71729	6.45268	6.61479	6.39393	6.75914	6.79867	7.14792	7.16816	6.80538	7.10922	7.3831	7.10718	4.46748	3.96818	4.26817	2.81244	4.86551	3.23205	4.8439	5.24839	4.00257	3.5007	3.83199	3.73205	-0.575063	0.0174353	-0.138478	0.647155	0.436585	0.0976281	0.248664	0.73367	1.00949	0.00716767	0.760823	0.200468	3.44041	6.29683e-36	2.61669	7.2797e-21	2.29245	7.51531e-20
ENSG00000171798	KNDC1	protein_coding	7985	4.00207	3.0787	3.31533	3.75942	2.77051	2.85363	3.81313	2.86202	3.95936	3.66063	3.10756	3.80675	6.82853	7.02906	6.85778	6.80548	6.56741	6.58729	6.64378	6.72612	6.58298	6.62298	6.95704	7.23366	-0.0765886	0.901088	-0.587138	0.220359	-0.510549	0.311005	0.0125645	0.976788	-0.239742	0.365011	-0.252306	0.580051	-3.32931	1.42499e-35	-3.41846	6.28493e-38	-3.67671	1.15761e-34
ENSG00000162437	RAVER2	protein_coding	6070	7.5169	7.65234	7.77406	7.67818	7.76355	7.86556	7.90533	7.86851	7.42885	7.97123	7.88478	8.07901	6.03436	5.25516	6.27236	6.0193	5.77142	5.51661	5.85192	5.65391	5.55536	5.97534	5.85895	5.24276	-0.206832	0.339291	-0.0142837	0.959985	0.192548	0.384017	0.259781	0.465599	0.0173123	0.964411	-0.242468	0.639668	2.19992	1.44869e-35	1.73331	2.12831e-22	2.16832	2.65233e-31
ENSG00000135919	SERPINE2	protein_coding	8891	14.3504	14.3752	14.3503	14.516	14.4888	14.4032	14.4277	14.4628	14.3236	14.523	14.7942	14.5649	13.5233	13.6033	13.2744	13.4795	13.4476	13.3736	13.6209	13.6223	13.3691	13.4507	13.5374	13.3957	-0.161595	0.185331	-0.115262	0.367157	0.0463334	0.766166	0.0353956	0.86996	0.0805706	0.553404	0.045175	0.873666	1.12163	1.63796e-35	0.924637	2.64445e-24	0.925795	2.30108e-24
ENSG00000002746	HECW1	protein_coding	13965	4.49796	5.22155	4.83841	5.05051	4.99011	5.22802	5.3611	5.39593	3.95936	5.33692	5.57174	4.75426	7.47734	7.5724	7.75438	7.65982	7.64921	7.28842	7.38638	7.62326	7.3448	7.77242	7.4014	7.51784	-0.13321	0.731271	0.203517	0.543743	0.336727	0.286593	0.10148	0.787452	-0.0232034	0.941151	-0.124684	0.799293	-2.49873	1.80179e-35	-2.73342	4.90944e-42	-2.27201	3.33029e-31
ENSG00000138193	PLCE1	protein_coding	13329	8.19941	8.12613	8.53572	8.50448	8.73791	8.8148	8.77604	8.81051	8.33245	8.71822	9.41289	8.83498	6.20471	6.25755	6.25216	6.60578	5.77142	5.86723	5.81857	5.91216	6.46522	6.77901	6.36604	5.4597	-0.527265	0.0277132	-0.0950239	0.762586	0.432241	0.0926396	-0.00893836	0.987293	-0.510444	0.0823794	-0.501505	0.2841	2.54806	1.80179e-35	2.02974	5.93625e-22	2.96348	8.58137e-42
ENSG00000183570	PCBP3	protein_coding	6828	3.61673	3.90362	4.50078	3.26648	3.66072	4.01128	4.60375	3.83161	2.7221	3.85179	3.86248	3.71456	7.14792	7.1936	6.7027	6.30963	7.07741	6.56614	7.01159	7.18337	7.06004	7.28344	6.9805	7.16326	0.294903	0.575357	0.453408	0.329538	0.158505	0.770694	-0.246204	0.53902	-0.147889	0.663862	0.0983152	0.887552	-3.60282	3.22701e-35	-3.06172	7.1662e-29	-3.00153	4.3421e-29
ENSG00000000971	CFH	protein_coding	8145	5.55482	5.51384	6.0262	5.99351	6.09563	6.1375	6.32678	6.03987	5.58574	5.93127	5.82971	5.84066	7.94405	7.45684	8.37496	8.48246	7.76042	7.82205	8.07823	7.6142	8.05462	8.20734	8.48177	8.05645	-0.00656888	0.98774	0.349201	0.210697	0.35577	0.212654	-0.0927331	0.820288	-0.383919	0.0944968	-0.291185	0.478496	-2.4244	3.55897e-35	-2.33823	4.97678e-33	-1.69128	4.60733e-18
ENSG00000119514	GALNT12	protein_coding	3137	6.8406	6.55622	6.73083	6.67418	6.55729	6.37253	6.455	6.50581	6.63706	6.58438	6.94143	6.99409	3.67073	3.96818	4.09755	3.9504	3.84856	3.7649	2.92593	3.26846	3.61723	4.08303	4.02487	3.35276	-0.101806	0.703261	-0.332632	0.113512	-0.230826	0.32267	0.140211	0.851848	-0.338983	0.525036	-0.479195	0.583083	3.0964	4.05533e-35	2.85438	7.37483e-29	3.10275	4.18889e-24
ENSG00000099860	GADD45B	protein_coding	2138	12.5658	12.5256	12.6696	12.8495	13.4437	13.3694	13.3139	13.2683	10.7666	10.7225	10.5156	10.6338	12.5823	12.7959	12.74	12.6631	13.2541	13.3081	13.1421	13.1811	11.8562	11.5472	11.7897	11.6731	1.99696	1.64916e-124	2.68896	3.55673e-227	0.692006	9.24358e-15	0.976521	4.52282e-30	1.50169	7.65728e-72	0.525167	9.29407e-08	-1.05968	4.79554e-35	-0.039245	0.740733	0.127594	0.20488
ENSG00000186281	GPAT2	protein_coding	5684	9.60965	9.91526	9.31967	9.39237	9.28182	9.30135	9.2614	9.24089	9.54221	9.29074	8.85296	9.28306	7.88797	8.06662	7.89127	7.64252	7.5495	7.83979	7.55788	7.5774	7.51003	7.28344	7.32097	7.6779	0.316582	0.0758856	0.0105837	0.967863	-0.305998	0.0983885	0.42669	0.0394298	0.180016	0.422916	-0.246674	0.485815	1.81057	5.76938e-35	1.70046	8.1162e-32	1.64113	3.35454e-28
ENSG00000174804	FZD4	protein_coding	7383	8.82517	8.73324	9.21849	9.30746	8.84358	8.95331	8.87392	9.04359	9.45973	9.81593	10.4568	9.81548	7.46781	7.42881	7.53787	7.94725	7.62001	7.22236	7.52724	7.62326	7.74293	7.75999	7.92122	7.89205	-0.892726	1.30118e-06	-1.00528	1.69428e-08	-0.112555	0.68388	-0.221924	0.495561	-0.323864	0.174001	-0.10194	0.855051	2.10909	6.23392e-35	1.43828	6.1678e-16	1.42767	2.35541e-15
ENSG00000196781	TLE1	protein_coding	4906	8.88369	9.07456	8.97068	9.1067	9.17374	9.09619	9.09424	9.00694	9.15711	9.18146	9.39486	9.301	7.96453	8.22715	7.90427	8.00928	8.10053	7.77674	8.16039	8.17839	7.93236	8.18891	8.04878	7.85425	-0.251698	0.0368053	-0.170249	0.178736	0.0814487	0.587576	0.018942	0.951275	0.052869	0.776901	0.033927	0.930956	1.25399	6.23742e-35	0.983346	6.15644e-21	1.03087	1.75792e-22
ENSG00000106823	ECM2	protein_coding	4916	4.37278	4.0728	4.45243	4.1895	4.07096	4.48244	4.54732	5.44291	4.85756	4.09807	4.97622	4.0525	7.56041	7.3006	7.64244	8.00928	7.48619	7.57977	8.00599	7.51065	7.27652	7.61564	8.05984	7.69939	-0.27976	0.543872	0.209475	0.640543	0.489235	0.228096	-0.0389498	0.949606	-0.0271649	0.946852	0.0117849	0.988369	-3.19516	8.63565e-35	-3.43597	1.83815e-38	-2.95852	8.72207e-32
ENSG00000205426	KRT81	protein_coding	1929	4.7198	4.94458	4.83841	4.05989	4.39	4.74429	4.22644	4.35809	4.85756	4.54822	4.47018	4.65854	7.1949	7.7566	7.1799	7.04809	7.5495	7.23582	7.40897	7.461	7.28524	6.98535	7.21616	7.3194	0.0411422	0.932904	-0.199345	0.608618	-0.240488	0.527018	0.117462	0.751928	0.213896	0.371291	0.0964339	0.851734	-2.62507	1.09633e-34	-2.70139	1.96605e-38	-3.03831	4.97685e-45
ENSG00000182667	NTM	protein_coding	6956	8.32722	8.52658	8.26182	8.08453	8.36826	8.23286	8.16174	8.19435	8.48901	8.46382	8.27219	8.20294	9.34418	9.28333	9.44574	9.2964	9.4638	9.30721	9.49257	9.48248	9.47581	9.64096	9.65402	9.42434	-0.0539159	0.753602	-0.117894	0.421829	-0.063978	0.703314	-0.208394	0.135163	-0.11351	0.401419	0.0948842	0.708294	-1.19571	1.13251e-34	-1.04124	5.50852e-26	-1.2001	6.78224e-34
ENSG00000153879	CEBPG	protein_coding	4411	9.12357	8.792	9.06615	9.04595	9.27602	9.2326	9.08683	9.25412	8.40573	8.43424	8.62756	8.57148	10.1993	9.88825	10.1191	10.2631	10.1211	10.2036	10.2424	10.0272	9.57331	9.87226	9.91827	9.69773	0.499547	2.08121e-05	0.701832	1.22502e-10	0.202285	0.140878	0.352453	0.00401047	0.379238	0.0008663	0.0267855	0.939609	-1.25934	1.4873e-34	-1.11225	1.56546e-28	-0.936746	1.50083e-20
ENSG00000081189	MEF2C	protein_coding	10736	7.5169	7.23747	8.11423	7.94464	8.04833	8.09882	8.08454	8.10591	7.74722	7.92943	8.42925	8.07439	6.05996	6.05237	6.2109	6.09754	5.73557	5.79635	5.81857	5.65391	5.55536	5.86356	5.48535	6.05606	-0.322694	0.151665	0.0143726	0.963581	0.337066	0.139425	0.355405	0.294474	-0.00663625	0.988564	-0.362042	0.453809	2.33401	1.65095e-34	1.65592	5.79379e-18	2.35502	3.50243e-32
ENSG00000101265	RASSF2	protein_coding	5759	6.03972	6.23812	6.10651	6.42058	6.19727	6.35696	6.29286	6.40266	6.62074	7.00239	6.76176	6.70164	8.10027	8.20529	8.44781	8.59463	8.24777	7.98232	8.45984	8.52613	8.40575	8.54469	8.86881	8.50173	-0.577317	0.00308423	-0.470573	0.0158696	0.106744	0.702201	-0.241127	0.282982	-0.270143	0.139042	-0.0290163	0.957803	-1.81825	2.14872e-34	-2.15444	9.81481e-44	-2.01868	9.03439e-39
ENSG00000101000	PROCR	protein_coding	1348	9.1548	9.30862	8.71805	8.95999	8.81988	8.72057	8.84496	8.82831	8.99245	8.9238	8.87133	8.75335	7.40926	7.34128	7.47826	7.00813	7.44238	7.44723	7.4422	6.98689	7.31958	7.04805	7.42724	7.29138	0.163171	0.353919	-0.0825584	0.672001	-0.245729	0.139511	0.0456835	0.897924	0.0631053	0.798723	0.0174218	0.975216	1.61621	4.52395e-34	1.7337	1.50222e-38	1.47055	7.00159e-27
ENSG00000154175	ABI3BP	protein_coding	10978	9.31224	9.33798	9.61975	9.66037	9.65816	9.84704	9.74804	9.51539	9.22617	9.56093	10.3883	9.84023	7.73744	7.15989	7.48693	7.77541	7.31457	7.20878	7.08356	7.47107	7.25894	7.91382	7.29313	7.35593	-0.328066	0.195386	-0.122724	0.677708	0.205342	0.463526	0.0767122	0.872494	-0.206488	0.487028	-0.283201	0.555865	2.34328	5.28705e-34	1.9385	3.31403e-23	2.42704	6.78218e-35
ENSG00000189056	RELN	protein_coding	12642	6.93218	6.59842	7.61841	7.48969	7.45016	7.67772	7.73896	7.23641	7.40998	7.77867	8.76305	7.99823	1.12002	0	0	0	1.22685	1.26264	2.6507	0	1.93276	0.95465	1.60269	1.60786	-0.862516	0.00812419	-0.543378	0.116816	0.319138	0.426385	-2.49589	0.168942	0.0193151	0.991333	2.51521	0.318633	7.10489	8.25757e-34	8.73826	2.08469e-15	6.5422	7.23312e-23
ENSG00000188042	ARL4C	protein_coding	4013	6.70435	6.87508	6.81928	6.88979	6.90648	6.99257	7.00858	7.07432	6.53624	7.35006	7.16215	7.01356	8.35418	8.55137	8.48723	8.85329	8.50895	8.22429	8.58908	8.49686	8.82571	8.70246	8.89065	8.5139	-0.231346	0.266973	-0.0571226	0.820101	0.174224	0.430524	-0.168176	0.479047	-0.279121	0.101127	-0.110945	0.76912	-1.69345	8.53425e-34	-1.75662	3.88791e-35	-1.47145	5.53008e-25
ENSG00000001561	ENPP4	protein_coding	4651	2.24967	3.0787	2.45343	2.69763	3.08532	2.85363	3.23162	2.71669	1.08383	1.88268	2.79204	2.15869	6.7203	6.75575	6.89734	7.23278	6.48344	7.00383	6.75374	6.10551	7.00835	7.00655	7.26475	6.63378	0.614465	0.417968	0.993923	0.121829	0.379458	0.573604	-0.0811392	0.869787	-0.378962	0.174875	-0.297823	0.555865	-5.20279	9.05866e-34	-4.50719	5.78141e-37	-3.82991	1.50632e-31
ENSG00000116729	WLS	protein_coding	4469	7.36084	7.94175	7.61292	7.59873	7.49743	7.74508	7.94954	7.41781	7.56303	7.6103	7.26101	7.50132	5.8704	5.95088	5.49375	5.34919	5.05196	5.51661	5.34333	5.38244	5.23389	5.11985	5.31125	5.2032	0.155468	0.504502	0.176531	0.429549	0.0210629	0.944119	0.481659	0.125152	0.117999	0.754274	-0.36366	0.467839	2.3019	1.40565e-33	1.97571	4.89322e-27	2.36043	1.31504e-32
ENSG00000180053	NKX2-6	protein_coding	906	3.82223	4.0728	4.29682	3.48424	4.20715	4.48244	3.36818	3.68302	3.85159	4.24163	3.10756	3.80675	6.68783	6.96543	6.93583	7.04809	6.74018	6.88929	6.58548	6.98689	7.25006	6.52351	6.80764	6.99973	0.166114	0.755172	0.209566	0.67026	0.0434521	0.940732	-0.00423046	0.992214	-0.111435	0.728945	-0.107204	0.860459	-3.21652	1.49375e-33	-3.04618	3.91198e-33	-2.89552	4.53717e-30
ENSG00000128965	CHAC1	protein_coding	2058	9.8879	9.82484	9.21124	9.61349	10.7069	10.4682	10.2292	10.4404	6.98188	7.16432	8.19093	7.61406	12.0341	12.3142	12.1836	12.363	12.6107	12.3064	12.5001	12.7617	9.89699	9.58566	9.84507	9.73288	2.09052	1.56543e-29	2.9059	6.43451e-58	0.81538	8.79403e-05	2.46065	1.94079e-44	2.78566	3.87291e-57	0.325006	0.376908	-2.204	1.68022e-33	-2.57413	2.62736e-49	-2.08375	8.99175e-33
ENSG00000119938	PPP1R3C	protein_coding	2524	10.0449	10.0918	9.57246	9.54247	9.63721	9.59653	9.76669	9.72943	10.0131	10.1071	10.2407	10.0303	11.4261	11.409	11.1793	11.2281	11.1641	11.739	11.3603	11.1871	11.7242	11.5665	11.6958	11.5504	-0.26725	0.115254	-0.417287	0.0058149	-0.150037	0.434349	-0.321754	0.0698361	-0.254932	0.118205	0.0668222	0.865415	-1.53617	1.89613e-33	-1.48167	6.30187e-31	-1.69853	2.69542e-40
ENSG00000113407	TARS	protein_coding	5718	11.1319	10.904	11.186	11.1367	11.4621	11.3985	11.481	11.5232	11.0863	11.0454	11.1316	11.0996	12.1835	12.1234	12.0663	12.2714	12.2397	12.4091	12.348	12.0317	12.0087	12.0092	12.1077	12.0007	0.00307328	0.984253	0.376086	1.26514e-05	0.373013	4.95312e-05	0.130836	0.300291	0.231703	0.0126079	0.100867	0.591696	-0.94139	2.07823e-33	-1.06915	5.12155e-43	-0.797008	2.43672e-24
ENSG00000176171	BNIP3	protein_coding	5325	11.5669	11.4768	11.2903	11.5235	11.4312	11.3789	11.4438	11.4021	11.3725	11.3689	11.3681	11.3013	12.5228	12.5605	12.2722	12.3557	12.541	12.8906	12.6083	12.5548	12.3536	12.298	12.3496	12.3371	0.11494	0.324062	0.0613075	0.630564	-0.0536329	0.691054	0.0978472	0.511322	0.321042	0.000525267	0.223195	0.120081	-0.982126	2.10812e-33	-0.965033	2.25858e-32	-1.24186	3.06128e-53
ENSG00000259207	ITGB3	protein_coding	4394	7.18582	7.19226	7.28043	7.10224	6.8659	7.4397	6.97689	7.08916	7.41944	7.53564	7.84815	7.52187	8.92379	8.76078	8.88823	8.56739	8.66956	8.46039	8.64248	8.96414	9.11925	9.30457	8.97775	9.28683	-0.404401	0.0196273	-0.488605	0.00277576	-0.084204	0.726802	-0.386913	0.0204075	-0.482054	0.00116923	-0.0951403	0.799567	-1.58939	2.20789e-33	-1.60688	3.21395e-32	-1.59594	5.06814e-31
ENSG00000178752	FAM132B	protein_coding	3572	5.69216	6.10785	6.00959	6.06282	6.13031	6.2598	5.94528	5.75353	5.71437	5.86629	6.13791	5.92536	7.83706	7.80102	7.73267	7.79119	7.44238	7.51502	7.65556	7.60509	7.74925	7.53036	7.5021	7.85425	0.0538041	0.851069	0.101041	0.692609	0.0472367	0.868693	0.124969	0.612022	-0.109097	0.578205	-0.234066	0.401914	-1.75527	2.39187e-33	-1.82643	1.73417e-37	-1.54513	3.66855e-26
ENSG00000100302	RASD2	protein_coding	3412	8.7102	9.35654	8.8799	8.77617	9.04787	9.01911	9.19868	8.85243	9.07862	9.03639	9.42538	9.33236	7.3378	6.93918	6.77527	6.14744	6.39429	6.36039	6.37217	6.95854	6.92159	7.19384	6.2741	6.96468	-0.275151	0.29727	-0.194393	0.481095	0.0807581	0.805578	-0.0167088	0.973421	-0.332787	0.251413	-0.316078	0.530314	2.36004	4.75115e-33	2.1016	9.79062e-26	2.49844	3.65569e-34
ENSG00000132185	FCRLA	protein_coding	3275	7.46418	7.11684	7.51038	7.47069	7.49077	7.48339	7.25749	7.26283	7.62162	7.47155	6.93146	7.35632	4.92303	4.80982	5.49375	4.95993	5.31746	5.27732	4.77603	5.04777	4.23622	5.30241	4.48475	5.07759	0.0383638	0.905064	0.0150015	0.963105	-0.0233623	0.944542	0.246404	0.615381	0.287231	0.431566	0.040827	0.968112	2.56572	5.47903e-33	2.35768	2.44032e-28	2.29349	1.49145e-25
ENSG00000170549	IRX1	protein_coding	1858	9.39706	9.48393	9.35955	9.19811	9.35878	9.14235	9.10405	9.08305	9.63655	9.40762	9.09328	9.38378	8.27441	8.31146	8.34667	8.19869	8.55596	8.4197	8.60873	8.43649	8.07988	8.01146	8.11918	8.19901	-0.0279063	0.880357	-0.214401	0.102778	-0.186494	0.185242	0.181929	0.334857	0.405447	0.00217556	0.223518	0.346575	1.29012	8.54038e-33	1.08028	3.69757e-23	0.670267	2.31286e-09
ENSG00000157514	TSC22D3	protein_coding	4766	8.84298	8.61831	8.56728	8.75277	8.66882	8.82616	8.76371	8.63706	8.00159	7.99168	8.20755	8.15552	9.78704	9.92384	9.91589	9.91071	9.97309	10.2591	10.083	10.0135	9.21356	9.08541	9.27677	9.17882	0.604855	1.52169e-09	0.630949	1.14552e-10	0.0260933	0.872148	0.696667	5.00939e-15	0.896983	4.3652e-25	0.200316	0.20648	-1.0977	9.55585e-33	-1.18951	2.02775e-43	-1.36374	3.45527e-57
ENSG00000124225	PMEPA1	protein_coding	5619	8.2268	8.23714	8.24062	8.42774	8.82518	8.88978	8.58955	8.60902	6.95609	7.24322	7.76074	7.16928	9.02476	9.29113	9.07804	9.12952	8.91367	8.9471	8.97319	9.33594	8.85234	9.26992	8.86881	9.05652	0.969802	3.97848e-10	1.41877	2.6482e-22	0.44897	0.0103734	0.112367	0.692373	0.0318375	0.902804	-0.0805292	0.844493	-1.70772	9.78732e-33	-0.850282	2.56809e-09	-0.320783	0.0390687
ENSG00000185070	FLRT2	protein_coding	34899	11.5183	11.3384	11.8375	11.6987	11.7704	11.8796	11.8462	11.8294	11.6539	11.8237	12.3823	11.9834	10.0729	9.81072	10.3253	10.2687	9.9865	9.70564	9.94881	10.0442	10.0248	10.5723	10.1609	10.1622	-0.376588	0.0397927	-0.155179	0.465665	0.221409	0.280832	-0.112371	0.723406	-0.318474	0.0916913	-0.206103	0.556494	1.74252	1.05359e-32	1.4783	1.49731e-23	1.90582	1.77631e-38
ENSG00000247473	CARS-AS1	antisense	2683	8.84886	8.69161	8.58421	9.03952	8.99945	9.02158	9.06188	8.88893	8.74386	8.77833	8.75459	8.86209	10.0603	10.214	9.83163	10.05	10.2789	10.2738	10.2155	10.2231	9.84784	9.82679	9.93188	9.93354	0.0152631	0.935778	0.207264	0.0827056	0.192001	0.129804	0.159598	0.263346	0.362769	0.000359366	0.20317	0.24149	-1.10115	1.10189e-32	-1.24549	4.59466e-42	-1.25666	1.51637e-43
ENSG00000060718	COL11A1	protein_coding	8265	7.16709	6.73078	7.48656	7.37855	7.32101	7.40225	7.51454	7.51443	7.52845	7.89726	8.52519	7.87054	4.12342	3.74383	4.95835	5.06753	4.86551	3.7649	4.97077	4.53651	5.30417	5.2677	5.19571	4.55631	-0.787429	0.00226383	-0.566935	0.032678	0.220494	0.511027	-0.557456	0.221879	-0.523686	0.184913	0.0337696	0.976088	2.92713	1.33781e-32	2.69716	4.46711e-23	2.88388	2.75413e-25
ENSG00000125675	GRIA3	protein_coding	6484	7.88101	7.50483	8.00532	7.91214	8.04833	8.07997	7.75773	8.08755	7.64602	7.96607	8.54495	8.16861	9.66722	9.42014	9.83502	9.92687	9.51756	9.6935	9.78795	9.55289	9.72192	10.0346	10.018	9.81226	-0.284176	0.173213	-0.122586	0.604256	0.16159	0.490105	-0.178253	0.506225	-0.26117	0.176869	-0.0829167	0.8534	-1.78336	1.46689e-32	-1.88929	7.29074e-36	-1.64478	1.99241e-27
ENSG00000128655	PDE11A	protein_coding	12498	6.44926	5.73172	6.51238	6.51016	6.6318	6.29292	6.795	6.67273	6.63706	7.11855	7.27685	6.91344	3.20391	3.32423	2.07856	3.70591	3.84856	3.60819	3.95598	3.73741	3.61723	3.5007	4.27306	3.20038	-0.677049	0.00722348	-0.403712	0.13259	0.273337	0.3741	-0.580376	0.393391	0.101902	0.882023	0.682278	0.455089	3.41445	1.71115e-32	3.31778	1.0392e-21	2.90884	8.73068e-21
ENSG00000013293	SLC7A14	protein_coding	10459	4.99931	4.6015	5.01526	5.24198	5.29531	5.74132	5.54524	5.19108	5.3287	5.27151	6.1028	5.25738	7.59585	7.23736	7.70322	7.90435	7.58014	7.20878	7.37496	7.48106	7.638	7.9361	8.04878	7.6851	-0.571126	0.0451597	-0.0977251	0.785185	0.473401	0.118121	-0.208759	0.513318	-0.420485	0.0561388	-0.211726	0.635179	-2.31553	1.74505e-32	-2.6779	1.75888e-38	-1.99277	2.3529e-23
ENSG00000164136	IL15	protein_coding	7860	4.77031	4.29435	4.18289	3.99043	4.14066	5.00634	4.60375	4.49811	4.3244	4.43328	5.01451	4.19578	7.2845	6.92587	7.03374	7.3224	7.22691	7.62138	7.47468	7.48106	7.01884	7.00655	6.85918	7.05632	-0.227593	0.563832	0.0491015	0.91181	0.276695	0.456304	0.162991	0.608	0.473165	0.0139585	0.310173	0.356039	-2.49981	1.86061e-32	-2.89039	1.47292e-41	-2.92387	1.85658e-47
ENSG00000080573	COL5A3	protein_coding	6750	8.47539	8.79503	8.58421	8.83926	8.49009	8.48653	8.39944	8.44853	7.77699	8.27229	8.96718	8.28136	10.4217	10.5839	10.4668	10.4437	10.1452	10.2607	10.4211	10.4576	10.0983	10.1747	10.0872	10.2473	0.289071	0.151833	0.0637546	0.802599	-0.225316	0.290167	0.327398	0.123603	0.17365	0.403391	-0.153748	0.683549	-1.76318	2.38936e-32	-1.80151	2.25426e-34	-1.87308	1.2701e-36
ENSG00000115648	MLPH	protein_coding	7514	6.96508	7.35699	6.93817	6.91812	6.99382	7.16348	7.19459	6.74947	7.35183	6.9194	6.56941	7.10718	9.14327	9.21383	9.13154	8.87936	9.28313	9.1842	8.97319	9.31374	8.84646	8.94143	8.46939	9.12162	0.0466706	0.875323	0.0241732	0.936529	-0.0224974	0.944267	0.234402	0.341434	0.331585	0.0768351	0.0971836	0.821108	-1.86492	2.50008e-32	-2.05265	8.88884e-40	-2.17233	2.46947e-44
ENSG00000128805	ARHGAP22	protein_coding	6783	9.4923	9.49701	9.28385	9.08604	9.10348	9.12636	9.01843	9.06627	9.33772	8.94494	8.87394	9.01002	10.239	10.4784	10.4212	10.3063	10.2757	10.35	10.0312	10.1915	10.2417	10.2242	10.298	10.355	0.298834	0.0223891	0.0299202	0.871498	-0.268914	0.0520819	0.0841341	0.693103	-0.063904	0.699745	-0.148038	0.536451	-1.23262	2.9527e-32	-1.01792	1.35588e-22	-1.1388	1.7999e-27
ENSG00000149596	JPH2	protein_coding	5943	7.2584	7.45976	7.048	7.51465	6.99382	6.88808	6.75818	6.56007	7.28089	7.29352	7.12763	7.37149	8.27441	8.51628	8.35142	8.49214	8.34018	7.9982	8.31189	8.53095	8.79858	8.66627	8.66308	8.80893	0.0596745	0.793247	-0.469324	0.00288835	-0.528998	0.00128324	-0.324901	0.0448334	-0.426982	0.00237051	-0.102081	0.768251	-1.47139	4.76581e-32	-1.08681	1.41198e-17	-1.51373	2.22314e-30
ENSG00000146197	SCUBE3	protein_coding	7356	11.0216	11.2829	11.198	11.1685	11.2528	11.3163	11.2591	11.1749	11.01	11.1706	11.7169	11.4017	9.5251	9.61519	9.61939	9.27971	9.33197	9.18072	9.18102	9.68201	9.38347	9.96861	9.26009	9.68343	-0.179403	0.403387	-0.0986093	0.671775	0.0807938	0.747405	-0.0842544	0.807766	-0.241273	0.239086	-0.157019	0.692898	1.75069	6.46689e-32	1.65554	2.15575e-28	1.89335	1.41901e-36
ENSG00000070404	FSTL3	protein_coding	3067	11.2389	11.5817	11.3176	11.438	11.3097	11.2991	11.1413	11.1267	11.4984	11.4947	11.2577	11.5111	10.3816	10.4954	10.3505	10.2687	10.2185	10.0117	10.1765	10.3334	10.3895	9.99272	10.2335	10.4092	-0.0442184	0.797497	-0.22248	0.0750384	-0.178261	0.19132	0.111207	0.568165	-0.0752822	0.637584	-0.186489	0.397279	1.17931	7.41351e-32	1.02388	4.21163e-24	1.03211	4.13912e-24
ENSG00000168961	LGALS9	protein_coding	5714	2.50961	1.51709	0.804216	2.04811	2.93648	1.87547	1.51862	1.62766	1.08383	1.88268	2.79204	0	7.08696	7.06593	6.93583	7.02158	7.13359	6.70807	6.73598	7.1208	6.94377	6.60918	7.05974	7.19385	0.00155793	0.999034	0.390658	0.682275	0.389101	0.687071	0.0633483	0.887043	-0.0249816	0.941853	-0.0883299	0.881853	-5.61673	7.57054e-32	-5.67852	4.29629e-35	-5.20109	3.37641e-37
ENSG00000259159	MFRP	protein_coding	3925	9.62688	9.41674	9.42208	9.49154	9.40377	9.38244	9.20096	9.32948	9.52258	9.39232	9.30889	9.56134	8.08788	8.67188	8.45666	8.34487	8.44379	8.22429	8.37061	8.40008	8.32354	8.04772	8.26483	8.23867	0.0423297	0.807799	-0.117524	0.411735	-0.159854	0.248645	0.185563	0.300881	0.141294	0.370562	-0.0442687	0.89888	1.22987	9.96605e-32	1.08663	5.57304e-25	0.971048	2.2115e-19
ENSG00000176692	FOXC2	protein_coding	2478	6.47994	6.49797	6.75096	6.72851	7.08505	7.10873	6.85434	6.58122	6.24826	6.70077	7.05601	6.96437	3.00738	3.96818	3.09125	3.04083	3.84856	3.23205	3.53099	4.28586	3.50235	3.5007	3.02323	3.20038	-0.160867	0.61021	0.138689	0.652112	0.299556	0.279716	0.0158918	0.987558	0.506925	0.340917	0.491033	0.609097	3.5931	1.05767e-31	3.41634	3.505e-26	3.22487	1.00586e-26
ENSG00000162520	SYNC	protein_coding	3487	9.85609	9.64023	10.0084	9.97099	9.98388	9.99903	9.97888	10.0124	10.0317	10.0412	10.3202	10.1506	11.0949	11.0649	11.1979	11.3642	11.1933	11.1944	11.2512	11.203	11.0306	11.1758	11.242	11.1401	-0.264571	0.0132905	-0.14815	0.205296	0.116421	0.35899	0.0361187	0.85809	0.0616965	0.643224	0.0255778	0.931896	-1.00794	1.15727e-31	-1.30863	1.82071e-52	-1.21778	1.46755e-45
ENSG00000075643	MOCOS	protein_coding	6281	8.70697	8.73008	8.82873	8.94171	8.65697	8.76256	8.72925	8.66704	8.58046	8.87233	8.92005	8.85131	9.48077	9.58376	9.46999	9.6151	9.56939	9.52836	9.86348	9.76003	9.8	9.85337	10.0516	9.87496	-0.0088001	0.966135	-0.111897	0.415942	-0.103097	0.470866	-0.359689	0.00103854	-0.210317	0.0659053	0.149372	0.477758	-1.08398	1.35449e-31	-0.733091	1.7115e-14	-0.98556	2.09232e-25
ENSG00000079482	OPHN1	protein_coding	8224	8.05917	8.13093	8.33031	8.24224	8.24313	8.45762	8.56489	8.48265	8.44334	8.42298	9.01754	8.56819	6.22748	6.25755	6.54562	6.70908	6.14382	6.60814	6.06601	6.1563	6.62477	7.16584	6.41852	6.57301	-0.441333	0.0199072	-0.194725	0.368253	0.246608	0.251778	-0.282022	0.355576	-0.476088	0.0399817	-0.194066	0.701531	1.91831	2.40557e-31	1.759	2.66209e-24	2.19967	3.0809e-35
ENSG00000113504	SLC12A7	protein_coding	6009	7.50204	7.68534	7.77897	7.75872	7.67236	7.63316	7.34284	7.42368	7.35183	7.41208	8.11807	7.55548	4.80687	5.72361	4.855	5.21522	4.93037	5.4256	4.28384	5.38244	5.23389	5.3363	4.54894	5.2032	0.0402584	0.909447	-0.122567	0.679997	-0.162826	0.575487	0.0857542	0.889161	-0.0429744	0.929579	-0.128729	0.878257	2.56614	2.73599e-31	2.52064	1.99189e-29	2.48654	3.62433e-26
ENSG00000173406	DAB1	protein_coding	7548	7.86947	7.76778	8.35682	8.46342	8.44947	8.29548	8.23947	8.40472	7.91054	8.17726	8.86348	8.4694	5.81133	6.14718	5.96008	6.58782	6.22363	6.28473	6.00801	6.42841	5.93344	5.8163	6.29296	6.0998	-0.254608	0.340454	-0.0517934	0.873296	0.202814	0.470757	0.111529	0.827412	0.203339	0.541951	0.0918094	0.895937	2.37501	2.83149e-31	2.00888	4.01837e-22	2.11988	2.64963e-24
ENSG00000164236	ANKRD33B	protein_coding	9783	8.54595	8.3971	8.76087	8.55647	8.2628	8.50432	8.35903	8.24824	9.22886	9.61961	10.2029	9.68795	7.20641	6.59686	7.32232	7.64252	6.52604	6.3104	6.56552	7.1208	7.37777	7.80305	7.46931	7.39156	-1.15867	8.27592e-09	-1.3843	1.10493e-12	-0.22563	0.417289	-0.28555	0.410318	-0.860562	0.000250097	-0.575012	0.123411	2.21271	4.487e-31	1.33959	2.88794e-11	1.68897	3.14985e-16
ENSG00000162804	SNED1	protein_coding	13592	10.408	10.4659	10.4202	10.5046	10.4	10.2389	10.1461	10.2171	10.0271	10.2572	10.9911	10.4369	8.61389	8.9203	8.88496	8.63891	8.5662	8.17624	8.35905	8.72851	8.7172	8.8967	8.68109	8.68159	-0.0247128	0.932315	-0.221478	0.271112	-0.196765	0.353594	0.0246033	0.955849	-0.274106	0.17988	-0.298709	0.357824	1.73002	7.21211e-31	1.6807	5.70342e-29	1.78265	1.23963e-31
ENSG00000132854	KANK4	protein_coding	5980	3.37703	2.71949	3.41961	3.37947	3.75263	3.30705	3.23162	3.51734	3.14366	4.02056	3.86248	2.15869	6.45679	6.66253	6.56212	6.07193	6.27448	6.45548	6.88842	6.62155	6.67868	6.58119	6.58083	6.76182	-0.232541	0.697115	0.00174763	0.997895	0.234289	0.687317	-0.197005	0.611693	-0.0739192	0.832808	0.123086	0.836227	-3.30057	8.82765e-31	-3.33611	1.72033e-29	-3.2249	1.85609e-30
ENSG00000156486	KCNS2	protein_coding	5348	3.72313	3.90362	3.77456	3.75942	3.66072	3.75021	2.72148	4.14738	4.47726	4.54822	4.6753	5.25738	6.33625	6.49238	6.74668	6.53256	6.62733	6.54468	6.2272	6.34329	6.91036	7.23035	7.20625	7.21389	-1.05102	0.00106492	-1.15846	0.000214836	-0.107439	0.846	-0.614468	0.00530702	-0.709322	0.000602202	-0.0948537	0.87294	-2.40228	9.237e-31	-2.83883	2.01926e-29	-2.85142	4.76742e-28
ENSG00000113396	SLC27A6	protein_coding	3493	5.95491	5.73172	6.5588	6.51016	6.36683	6.2259	5.80793	5.71578	6.87584	6.93004	7.05601	7.16928	1.12002	2.73009	2.67199	3.70591	1.22685	1.26264	3.15697	1.79389	3.50235	1.52417	2.83011	3.73205	-0.783233	0.0083663	-0.971261	0.000529141	-0.188028	0.640984	-0.338388	0.745564	-1.20354	0.107397	-0.865154	0.546052	4.07645	1.00714e-30	3.63161	3.64409e-19	4.30873	7.91831e-16
ENSG00000166483	WEE1	protein_coding	9239	10.1356	10.0682	10.1093	9.93448	9.75301	9.9004	9.89799	9.84432	9.47797	9.38267	9.53316	9.35162	10.7145	10.5934	10.6812	10.7924	10.5874	10.5491	10.4513	10.5754	10.1742	10.4363	10.5204	10.308	0.626437	1.40844e-13	0.412446	3.02331e-06	-0.213992	0.0395128	0.331735	0.000328859	0.176624	0.0761721	-0.155111	0.342519	-0.928515	1.06645e-30	-0.633812	2.15611e-15	-0.692693	8.23017e-18
ENSG00000160255	ITGB2	protein_coding	6797	7.03905	6.84034	6.99835	7.19777	7.12858	7.3638	7.19459	6.88321	7.20629	6.98209	7.44749	7.32548	5.39481	4.97402	4.95835	4.90297	4.86551	4.63162	5.4776	5.24839	5.16002	4.66624	4.93253	5.28125	-0.227318	0.310524	-0.104114	0.676239	0.123204	0.624115	0.045392	0.943791	0.0757396	0.860456	0.0303476	0.975066	2.26154	1.17977e-30	1.98883	1.95384e-22	2.08169	2.40366e-23
ENSG00000163815	CLEC3B	protein_coding	1105	8.04385	8.02146	7.87381	8.1851	7.58129	7.57376	7.80663	7.64571	8.02659	7.83069	7.6312	7.79377	9.68173	9.99248	9.90461	9.47556	9.72375	10.0097	9.53683	9.55762	9.65961	9.09287	9.40802	9.75357	0.211449	0.318981	-0.171047	0.435434	-0.382496	0.0523949	0.278048	0.198206	0.219184	0.251878	-0.0588639	0.894048	-1.68017	1.38538e-30	-1.74677	8.45592e-34	-2.0704	7.47333e-46
ENSG00000140416	TPM1	protein_coding	12492	13.9178	13.8598	13.8586	13.9578	13.8751	13.9375	13.9598	13.9705	13.9271	13.8964	13.8956	13.896	14.8646	15.0663	14.7961	14.7783	14.9283	15.1342	15.0474	14.8184	14.6917	14.6949	14.7026	14.8698	-0.00472492	0.972671	0.0323464	0.789994	0.0370713	0.767937	0.139256	0.217954	0.245237	0.00403645	0.105981	0.531657	-0.837936	1.38846e-30	-0.981917	8.5931e-42	-1.05083	8.5356e-48
ENSG00000163659	TIPARP	protein_coding	5048	10.9637	10.8671	11.1772	11.0631	11.383	11.3658	11.4175	11.4195	10.5882	10.4735	10.5338	10.4865	11.6533	11.5289	11.7517	11.9001	11.693	11.7901	11.7985	11.7224	11.3965	11.4581	11.4575	11.3196	0.50276	1.52169e-09	0.876365	2.26515e-29	0.373605	2.773e-05	0.305763	0.000828823	0.342635	6.25053e-05	0.036872	0.878515	-0.888801	1.57202e-30	-0.691804	3.73725e-19	-0.355071	1.02831e-05
ENSG00000160013	PTGIR	protein_coding	3546	7.46418	7.66563	7.30786	7.52082	7.33595	6.97227	7.25749	7.43534	7.4567	7.41208	7.85871	7.70671	8.86328	9.13216	8.92059	8.83056	8.71629	8.85855	8.99947	8.90967	9.14341	8.80587	9.04049	9.08128	-0.132455	0.492285	-0.361857	0.0209539	-0.229402	0.20045	-0.0811971	0.752277	-0.148394	0.372412	-0.0671965	0.852023	-1.40319	1.80957e-30	-1.45444	3.56815e-32	-1.61665	5.80631e-38
ENSG00000183044	ABAT	protein_coding	9744	5.66572	5.51384	5.7139	6.12895	5.78334	6.2259	6.22253	5.75353	6.09127	5.97302	6.66879	6.11761	7.79955	7.89281	8.21199	8.04921	7.98314	8.00607	8.17365	8.04323	7.91562	7.99033	8.11918	8.06199	-0.471292	0.0321174	-0.245023	0.304082	0.226269	0.382114	-0.0254224	0.949078	0.0305546	0.909752	0.055977	0.901708	-1.79105	1.90747e-30	-2.23692	2.54086e-43	-2.06663	1.31929e-38
ENSG00000168994	PXDC1	protein_coding	2474	11.3899	11.4668	11.473	11.5165	11.6188	11.5293	11.5526	11.5449	11.0684	11.0082	10.9784	10.9766	11.8395	12.0152	11.789	11.8158	12.0268	12.0602	12.1215	12.1936	11.7512	11.6061	11.7797	11.7159	0.454907	2.86064e-12	0.554205	1.65335e-18	0.0992978	0.242464	0.153091	0.0748231	0.387627	2.44305e-09	0.234536	0.00767441	-0.707039	2.25177e-30	-0.405223	1.25426e-10	-0.540461	1.85064e-18
ENSG00000010278	CD9	protein_coding	3299	8.4792	8.38911	7.76913	7.58701	7.99758	7.91957	8.01862	7.90251	7.98893	7.86436	7.33095	7.52865	5.312	4.97402	4.49136	4.05868	5.41134	5.7218	4.8439	5.29447	5.40356	4.86509	4.72595	4.49211	0.40645	0.145915	0.262286	0.380786	-0.144165	0.670927	-0.136972	0.837323	0.442887	0.234681	0.579859	0.320824	2.82295	2.51776e-30	3.36638	5.60442e-40	2.64235	5.65976e-27
ENSG00000154027	AK5	protein_coding	6919	9.68234	9.77665	9.60185	9.29311	9.52276	9.58321	9.69058	9.48905	9.68052	9.36905	9.24793	9.44781	10.687	10.6622	10.6727	10.5974	10.7845	10.6755	10.5713	10.534	10.6992	10.5003	10.5432	10.5811	0.155669	0.267503	0.130153	0.36173	-0.0255168	0.889613	0.0724168	0.733064	0.0614955	0.698352	-0.0109212	0.975457	-1.14145	2.56495e-30	-1.0582	2.15937e-26	-1.0728	6.23874e-27
ENSG00000105509	HAS1	protein_coding	2241	3.24037	3.90362	3.20291	3.6734	3.56256	3.54558	4.07501	3.22657	2.45382	0.922853	2.38761	2.82047	6.98373	7.24809	7.46954	6.80548	6.97352	7.09525	6.41743	7.15866	7.13908	6.60918	6.21598	7.06738	1.43014	0.0114852	1.5254	0.00465955	0.095258	0.884312	0.348676	0.368201	0.13545	0.721253	-0.213227	0.735078	-4.82383	2.6105e-30	-3.74236	3.07228e-35	-3.43388	2.11381e-30
ENSG00000119950	MXI1	protein_coding	4607	7.60998	7.51221	7.85533	8.04226	7.84411	7.72095	7.65467	7.99603	7.43819	7.76685	8.18255	8.06508	9.36999	9.34213	9.43906	9.7484	9.43615	9.36039	9.66902	9.74766	9.36304	9.58918	9.72693	9.60971	-0.123626	0.609115	-0.084413	0.73233	0.0392133	0.888031	-0.0940445	0.768263	-0.0151254	0.954172	0.0789191	0.857842	-1.68559	2.90924e-30	-1.71517	4.43121e-31	-1.75488	1.60685e-32
ENSG00000128298	BAIAP2L2	protein_coding	2146	7.86367	7.85158	7.91007	7.76393	7.67823	7.43229	7.55087	7.49227	7.62162	7.7609	7.41923	7.67036	6.27198	6.37974	6.38794	5.9079	6.43955	6.58729	5.56063	6.20537	5.95544	5.8163	5.78092	5.9644	0.226603	0.192859	-0.0819874	0.692241	-0.30859	0.0684267	0.377368	0.137146	0.367111	0.101496	-0.0102569	0.986264	1.75841	3.69359e-30	1.60764	5.49977e-27	1.30931	8.09341e-17
ENSG00000087303	NID2	protein_coding	6392	9.01255	9.46315	9.35955	9.20195	9.25849	9.24323	9.22814	9.15181	8.80653	8.96059	9.61019	9.18125	10.7084	10.7241	10.9563	10.8585	10.7557	10.5246	10.7119	10.8972	10.5115	10.716	10.6927	10.7102	0.0945225	0.659546	0.0456902	0.838883	-0.0488324	0.835476	0.155645	0.507227	0.0688284	0.745786	-0.0868163	0.814717	-1.48649	3.98084e-30	-1.54761	8.05113e-33	-1.50963	4.26828e-31
ENSG00000189223	PAX8-AS1	processed_transcript	15726	9.09661	9.04943	8.89355	9.02439	8.92979	8.72361	8.90513	8.94507	9.08459	9.02154	9.25793	8.94558	7.86637	7.97911	8.02822	8.06227	8.08637	8.07507	8.26314	8.18453	8.08488	7.8912	7.9393	8.07848	-0.0660835	0.643951	-0.203088	0.0688352	-0.137005	0.27309	-0.0147634	0.960839	0.155042	0.270543	0.169806	0.474062	1.08464	4.27859e-30	1.03332	2.07059e-26	0.726511	3.11375e-13
ENSG00000166949	SMAD3	protein_coding	9113	10.3469	10.3096	10.5708	10.5513	10.6035	10.562	10.5981	10.449	10.7338	11.0792	11.4162	11.1356	9.28027	8.9102	9.07229	8.97918	8.88941	8.49438	8.71224	9.22432	9.46435	9.74714	9.15575	9.43077	-0.66247	4.48049e-05	-0.55789	0.000585807	0.104581	0.651171	-0.398551	0.0491539	-0.609482	0.000326891	-0.210931	0.550535	1.64814	5.65436e-30	1.38422	8.06659e-21	1.69973	1.37909e-30
ENSG00000165171	WBSCR27	protein_coding	1469	5.1969	5.48414	4.80028	4.86892	5.02739	4.96584	5.03156	4.08951	5.36834	5.23765	5.37976	5.25738	7.07445	7.37105	7.43412	7.13723	7.01897	7.09525	6.96663	7.24333	7.35312	7.23035	7.23579	7.50976	-0.218797	0.481612	-0.52246	0.0494086	-0.303663	0.328225	-0.0724808	0.840091	-0.251881	0.235232	-0.1794	0.65713	-2.05348	5.91883e-30	-2.19979	1.01848e-32	-2.32406	1.80737e-32
ENSG00000091436	pk	protein_coding	13799	10.8641	10.6979	11.1609	10.947	11.1493	11.243	11.2733	11.2878	11.2538	11.3388	11.4715	11.2898	9.98212	9.54728	9.91749	9.91971	9.74644	9.74146	9.67602	9.67984	10.0196	10.3997	10.0544	9.96492	-0.413479	0.000825599	-0.101738	0.519565	0.311742	0.0237756	-0.269519	0.0821289	-0.40976	0.0013131	-0.140241	0.601952	1.22131	6.08139e-30	1.07735	5.88887e-23	1.52933	3.57915e-45
ENSG00000174348	PODN	protein_coding	4900	7.9809	8.09699	8.01783	8.24969	8.21108	8.07045	7.98184	7.9682	8.02659	8.18171	8.66113	8.41185	9.69608	9.63986	9.46562	9.38746	9.4051	9.17025	9.48728	9.74766	9.70253	9.89803	9.80456	9.73808	-0.254494	0.145936	-0.284572	0.0884053	-0.0300777	0.900895	-0.235377	0.223332	-0.319647	0.0375362	-0.0842694	0.817025	-1.44614	6.51557e-30	-1.46526	5.10156e-30	-1.41107	1.44592e-27
ENSG00000154734	ADAMTS1	protein_coding	7063	11.9189	11.9745	11.9982	11.8488	11.7321	11.8935	11.9283	11.7216	12.4987	12.555	12.8806	12.6457	11.7316	11.6648	11.5057	11.5834	11.4457	11.3914	11.5264	11.565	11.6149	11.8267	11.6677	11.6781	-0.716712	1.69579e-16	-0.831406	1.67872e-22	-0.114694	0.34329	-0.075294	0.660974	-0.215206	0.0396681	-0.139912	0.462976	0.953964	7.31394e-30	0.312546	0.000674149	0.337764	0.000195516
ENSG00000274276	CBSL	protein_coding	4004	9.83252	9.87577	9.96278	10.2883	10.0236	9.75645	9.94106	9.95984	9.92941	10.1153	10.1164	10.1195	11.0972	11.3279	11.0182	11.1214	11.2468	11.1525	11.3354	11.3405	11.259	11.0236	11.2163	11.3074	-0.0708938	0.666579	-0.149421	0.282593	-0.0785268	0.624245	-0.0596649	0.788113	0.0656467	0.676622	0.125312	0.600499	-1.13289	7.70565e-30	-1.14411	2.51167e-30	-1.34795	9.80905e-42
ENSG00000057657	PRDM1	protein_coding	6369	6.8406	6.69233	7.12714	6.90874	7.18741	7.37157	7.15737	7.17513	6.9946	7.42718	7.47521	6.92377	8.5965	8.58563	8.53816	8.71534	8.88941	8.45465	8.69396	8.82193	8.65805	8.86512	8.92128	8.52998	-0.327504	0.0782153	-0.00637797	0.980054	0.321126	0.0933032	-0.142705	0.555554	-0.0270967	0.910916	0.115608	0.744157	-1.52758	8.15772e-30	-1.71238	1.21725e-35	-1.50686	8.15581e-29
ENSG00000106511	MEOX2	protein_coding	2500	1.93236	2.49961	2.6377	2.69763	2.77051	2.1887	1.92514	3.11499	3.46949	1.88268	1.82365	2.98736	6.58577	6.67849	6.85778	6.95308	6.4171	7.18122	6.93585	6.58493	6.40252	6.41667	6.48565	6.74814	-0.205926	0.803913	-0.0508106	0.954104	0.155116	0.854325	0.259672	0.475809	0.292106	0.297951	0.0324347	0.968791	-4.09024	1.07486e-29	-4.55584	2.31091e-35	-4.43315	2.11507e-36
ENSG00000159184	HOXB13	protein_coding	3467	7.0595	7.12649	7.15762	6.69616	6.69108	6.77542	6.88881	6.68255	7.17309	6.90869	6.68074	6.64032	0	1.70221	3.26257	1.14074	1.22685	1.9255	3.15697	1.79389	2.51006	0.95465	1.60269	2.02574	0.161045	0.566761	-0.101321	0.732618	-0.262366	0.307498	0.221003	0.889421	0.433191	0.676034	0.212188	0.923604	5.42036	1.08205e-29	5.36041	4.33901e-29	4.88585	2.86216e-24
ENSG00000119139	TJP2	protein_coding	7306	9.17837	9.2258	9.6879	9.58138	10.4377	10.5527	10.3454	10.3315	9.57858	9.42465	9.50989	9.68492	8.30149	8.05444	8.2172	8.04263	8.81406	8.39593	8.44352	8.70738	8.06478	8.3757	7.9333	8.06199	-0.115552	0.535054	0.867684	5.24294e-12	0.983237	1.82749e-14	0.039047	0.906989	0.483736	0.00147376	0.444689	0.0308607	1.43638	1.22516e-29	1.28178	2.38512e-23	1.82032	1.75122e-48
ENSG00000185565	LSAMP	protein_coding	10330	7.50949	7.04746	7.73921	7.37855	7.37262	7.19886	7.43125	7.30157	7.55446	7.55639	8.09592	7.37902	4.30568	4.86666	5.42325	4.57857	4.86551	4.03499	5.34333	5.15157	5.33807	5.2677	5.07011	5.31875	-0.233442	0.392089	-0.348128	0.158477	-0.114686	0.716979	-0.400358	0.355684	-0.32736	0.378136	0.0729979	0.941163	2.4523	1.30021e-29	2.61921	7.28573e-29	2.43153	5.72849e-24
ENSG00000145358	DDIT4L	protein_coding	2994	7.89246	7.59096	7.46235	7.41214	7.03101	7.20757	7.29224	7.09653	7.60512	7.50751	7.245	7.64561	5.58316	5.29711	4.62302	4.57857	4.99245	5.4256	5.24633	5.1006	5.37119	5.71688	4.78043	5.39094	0.0921747	0.734839	-0.350921	0.0929235	-0.443095	0.0375253	-0.282167	0.504134	-0.164174	0.655231	0.117993	0.879345	2.17749	1.44665e-29	2.55183	1.92016e-35	1.99074	7.37158e-21
ENSG00000111674	ENO2	protein_coding	4281	9.09165	9.49328	9.0316	9.19232	9.12943	9.18708	9.25701	9.2656	8.9375	9.21664	9.10885	9.01486	10.5287	10.6742	10.2712	10.2827	10.4886	10.5955	10.3931	10.5316	10.317	10.1956	10.1889	10.2986	0.137794	0.366567	0.136747	0.360831	-0.00104708	0.996166	0.198264	0.207797	0.252952	0.0447757	0.0546874	0.862638	-1.17819	1.52639e-29	-1.23866	4.83825e-33	-1.29439	6.74839e-36
ENSG00000106772	PRUNE2	protein_coding	14656	7.32749	7.15504	8.06683	7.79482	8.07972	8.22	8.10911	7.93573	8.19038	8.44911	8.99378	8.5943	10.0635	9.7497	10.2749	10.3118	9.87764	9.80377	9.97554	9.94836	10.3202	10.8973	10.5897	10.3629	-0.955714	1.75301e-06	-0.501815	0.0196638	0.453898	0.0587036	-0.445009	0.0642854	-0.658845	0.000953555	-0.213836	0.616165	-1.97506	1.73513e-29	-2.48577	1.39205e-44	-1.81803	1.73449e-24
ENSG00000133639	BTG1	protein_coding	4854	10.5119	10.5526	10.4296	10.3399	10.4159	10.4222	10.422	10.4023	9.7384	9.76336	9.71999	9.86323	10.8072	11.0905	10.903	10.9796	11.0492	11.0927	11.245	11.1334	10.583	10.5697	10.9007	10.7277	0.688051	1.0462e-15	0.643458	4.96454e-14	-0.0445926	0.745829	0.247916	0.0186139	0.431166	9.81794e-07	0.18325	0.24039	-0.929217	1.75722e-29	-0.489081	5.53372e-09	-0.716924	1.79212e-18
ENSG00000187634	SAMD11	protein_coding	3214	11.7027	11.6922	11.5732	11.6524	11.4035	11.3168	11.2717	11.2515	11.3663	11.3008	11.2259	11.4159	10.3114	10.5144	10.4613	10.1391	10.1089	10.2257	10.0935	10.354	10.5253	10.1523	10.1073	10.2678	0.327085	0.00263307	-0.0168606	0.920019	-0.343945	0.00248842	0.0915859	0.626292	-0.0731932	0.6219	-0.164779	0.434941	1.05662	1.76197e-29	1.29212	7.62093e-44	1.11295	4.76164e-32
ENSG00000105971	CAV2	protein_coding	6926	10.2118	10.0594	10.0312	9.94599	10.1303	10.1042	10.1222	10.2355	10.3316	10.237	9.98876	10.1173	11.0381	10.6969	10.9485	10.9018	10.7965	10.918	10.8739	10.7977	11.0914	11.1198	11.1186	11.0545	-0.1084	0.364938	-0.0231647	0.872431	0.0852349	0.498133	-0.1949	0.0932462	-0.249194	0.0103528	-0.0542932	0.819087	-0.924195	1.89812e-29	-0.837694	4.98679e-24	-0.698166	7.83677e-17
ENSG00000126010	GRPR	protein_coding	1929	6.47994	6.27328	6.96427	6.92744	7.33595	7.0126	6.75818	7.05933	6.92983	6.99227	7.42634	7.16057	4.30568	4.33335	4.34647	4.84366	4.0948	3.7649	3.35607	4.09074	4.30639	4.16076	4.72595	4.78785	-0.449869	0.0664596	-0.0863905	0.782537	0.363478	0.162117	-0.0438024	0.958072	-0.690471	0.0973731	-0.646669	0.352299	2.68515	1.95019e-29	2.27908	2.11095e-19	3.28923	2.86895e-29
ENSG00000114923	SLC4A3	protein_coding	5091	6.96508	6.99577	6.71041	7.06893	6.61964	6.71561	6.43958	6.47224	6.80538	6.74963	6.95134	6.89256	8.44927	8.28564	8.17491	8.21048	7.9444	7.9982	8.17365	8.12201	8.36933	8.10782	8.06534	8.22393	0.0848605	0.686589	-0.292546	0.0793191	-0.377407	0.0249645	0.0866113	0.70886	-0.134095	0.403289	-0.220706	0.349616	-1.35059	2.19226e-29	-1.35234	2.45548e-30	-1.50904	1.80148e-33
ENSG00000156675	RAB11FIP1	protein_coding	9602	5.88786	5.65382	5.7937	5.88287	6.51854	6.38794	6.03007	6.12874	6.33084	6.31896	6.66879	6.49548	7.74535	7.73387	7.69576	7.96822	7.57	7.55851	7.9911	7.87904	7.83483	8.06298	8.20135	8.15822	-0.666187	0.000451132	-0.189106	0.399086	0.477081	0.0259696	-0.282473	0.155418	-0.307196	0.0688443	-0.0247228	0.965446	-1.61541	2.22577e-29	-1.99913	2.54151e-38	-1.49732	1.16024e-23
ENSG00000172164	SNTB1	protein_coding	6747	7.36084	7.41324	7.93228	7.82506	7.89037	7.84337	7.89971	8.02719	7.70139	7.89183	8.23213	7.88118	9.26384	8.98911	9.28853	9.53769	9.06578	8.9389	9.3713	9.29403	9.42152	9.61185	9.552	9.42863	-0.284481	0.138589	-0.0251794	0.923314	0.259301	0.190652	-0.223883	0.311223	-0.327767	0.0524459	-0.103885	0.792592	-1.56665	2.24018e-29	-1.62725	7.65656e-31	-1.26407	4.85613e-19
ENSG00000135931	ARMC9	protein_coding	9661	7.89246	7.69833	7.84601	7.7846	8.11045	7.77469	7.91651	7.8204	7.81335	8.23845	8.35659	7.99333	9.32319	9.56241	9.2432	9.6371	9.59212	9.32305	9.52911	9.7331	9.45665	9.44517	9.62267	9.39392	-0.313868	0.0510502	-0.209854	0.215564	0.104014	0.60309	-0.0320367	0.916358	0.0706731	0.712081	0.10271	0.754073	-1.36522	2.73171e-29	-1.64706	2.91022e-41	-1.64575	1.74887e-41
ENSG00000130741	EIF2S3	protein_coding	3472	9.66075	9.50627	9.75048	9.66455	9.65221	9.71123	9.73231	9.85087	9.90435	9.83445	9.85272	9.7818	10.5638	10.6028	10.6066	10.5356	10.816	10.6804	10.7277	10.4752	10.7402	10.6281	10.7604	10.6229	-0.194041	0.046705	-0.10388	0.334804	0.0901614	0.42919	-0.111668	0.377105	-0.00969585	0.944436	0.101972	0.566653	-0.846709	3.32954e-29	-0.929082	2.27882e-34	-0.940893	2.6313e-35
ENSG00000031698	SARS	protein_coding	3836	12.0332	12.0247	11.8594	12.0743	12.063	11.9233	11.9314	12.0128	11.9386	11.8967	11.4393	11.8343	12.8915	13.2423	12.9608	13.0807	13.2839	13.362	13.3286	13.2415	12.9783	12.6857	13.004	13.0312	0.210296	0.116924	0.194053	0.144355	-0.0162429	0.934128	0.118804	0.52749	0.373482	0.00143128	0.254678	0.174227	-1.14159	3.44712e-29	-1.0501	7.6244e-25	-1.32102	5.6166e-39
ENSG00000183878	UTY	protein_coding	9191	7.89815	7.47494	7.5338	7.58112	7.76907	7.66513	7.8884	7.97221	7.05658	7.16432	7.96028	7.29397	1.12002	1.08882	1.05285	0	0	0	0	0	2.2501	0	1.01332	1.60786	0.212821	0.460046	0.412334	0.0934423	0.199513	0.490105	-0.998214	0.626989	-2.81529	0.060784	-1.81708	0.578443	6.63512	3.45522e-29	7.84615	8.67817e-19	9.86274	4.28962e-20
ENSG00000152661	GJA1	protein_coding	3037	10.5674	10.4078	10.8198	10.8418	10.9411	10.8016	10.7597	10.8755	10.9509	10.9778	11.0974	10.91	11.8724	11.7816	11.9311	12.0633	11.9935	11.9649	12.0648	11.6774	12.2625	12.0563	12.4311	12.0275	-0.314853	0.0196067	-0.139607	0.366727	0.175246	0.252222	-0.288148	0.0525232	-0.271519	0.04178	0.0166284	0.96931	-1.21832	3.72177e-29	-1.24503	3.36878e-30	-1.08641	3.4185e-23
ENSG00000087510	TFAP2C	protein_coding	3005	6.71729	7.03726	7.11166	6.85113	7.26749	7.50476	7.18537	7.08916	6.57064	7.05193	7.10118	6.7136	8.84866	8.7228	8.48723	8.50177	8.80976	8.42559	8.80882	8.81008	8.2806	8.41984	8.55001	8.64146	0.0573436	0.830781	0.387144	0.0318966	0.3298	0.0919259	0.169917	0.477404	0.245863	0.158785	0.0759463	0.851412	-1.60356	3.83705e-29	-1.71614	4.79213e-34	-1.46228	9.70369e-26
ENSG00000169330	KIAA1024	protein_coding	6800	5.52572	5.18509	5.94115	5.21178	5.41266	5.74132	4.76087	5.1633	5.3287	5.20298	5.46518	5.15587	7.18329	7.23736	7.61107	7.47676	7.55979	7.28842	7.53753	7.53004	7.10994	7.51565	7.60381	7.52588	0.220178	0.490997	0.0199235	0.961131	-0.200255	0.533046	-0.0618257	0.879445	0.0341019	0.915762	0.0959276	0.854144	-2.18605	4.16032e-29	-1.90405	1.57467e-23	-2.20023	7.24486e-30
ENSG00000087589	CASS4	protein_coding	5069	6.43367	6.39	6.7001	6.69616	6.90648	6.50563	6.87741	6.94161	6.7762	6.44299	6.33233	6.22175	3.91476	4.0685	3.90401	3.56614	3.84856	2.99941	4.18261	3.9823	3.24086	2.72872	2.34318	3.02998	0.117316	0.697633	0.373562	0.105097	0.256246	0.311005	1.10873	0.0348878	1.05315	0.0325913	-0.055582	0.968984	3.76593	4.26324e-29	2.77452	1.92258e-24	3.08634	4.32235e-27
ENSG00000100100	PIK3IP1	protein_coding	3805	7.76748	8.09208	7.51627	7.73768	7.50405	7.46898	7.50717	7.61527	7.89705	7.8809	7.94549	7.93834	9.07898	9.50762	9.54039	9.3292	9.25808	9.51186	9.22941	9.33319	9.42743	9.01914	9.52832	9.69417	-0.126807	0.561723	-0.391694	0.0226553	-0.264887	0.173517	-0.0612681	0.842618	-0.100199	0.625383	-0.0389305	0.933761	-1.52498	4.50108e-29	-1.59052	2.78708e-31	-1.81647	1.86601e-39
ENSG00000177363	LRRN4CL	protein_coding	2585	6.46468	6.43726	6.57017	6.5945	6.69108	6.24295	6.75818	6.42623	6.37043	6.7616	6.95134	6.74889	8.27986	8.20529	8.46984	8.44803	8.43264	8.06756	8.32976	8.57828	8.39371	8.08807	8.56172	8.29149	-0.212795	0.339204	-0.192053	0.387428	0.0207415	0.946389	0.0120153	0.971571	0.0225298	0.928788	0.0105145	0.980613	-1.62087	4.54007e-29	-1.84568	1.47827e-36	-1.83546	6.1814e-36
ENSG00000147394	ZNF185	protein_coding	4812	4.81911	4.70812	4.72086	4.30843	5.09918	4.88126	4.4886	5.01577	4.85756	5.01592	5.08817	4.84403	7.03627	7.02906	7.1799	6.51366	6.82791	6.92295	6.68137	6.92963	6.92159	7.26596	6.9805	7.29138	-0.32564	0.324267	-0.0617541	0.874743	0.263886	0.441312	-0.161485	0.616291	-0.28219	0.205814	-0.120705	0.806228	-2.20152	4.65074e-29	-2.36568	1.29347e-30	-1.98109	8.01602e-23
ENSG00000125430	HS3ST3B1	protein_coding	5367	9.47907	9.39894	9.72399	9.69353	9.71781	9.84565	9.60333	9.77144	10.0653	10.1578	10.4895	10.2484	8.96503	9.00502	9.06941	9.18732	8.84383	8.88013	8.98451	8.90225	9.03909	9.30029	9.06813	8.96193	-0.668832	7.37663e-10	-0.513104	3.11687e-06	0.155728	0.279378	-0.0397616	0.877102	-0.195245	0.17025	-0.155484	0.542517	1.15302	6.72925e-29	0.523952	2.39364e-06	0.835164	1.22637e-14
ENSG00000148426	PROSER2	protein_coding	3663	5.12108	4.94458	4.91177	4.94432	5.41266	4.83703	4.71038	4.95225	4.54802	5.13104	4.09466	4.50188	7.50557	7.4934	7.51263	7.34396	7.5495	7.48153	7.68361	7.62326	6.84114	6.47869	7.0816	6.94083	0.378049	0.229605	0.408574	0.175435	0.0305258	0.941436	0.621048	0.000839095	0.742726	1.71762e-05	0.121678	0.776902	-2.28247	1.10521e-28	-2.52547	1.8325e-42	-2.61662	5.57149e-46
ENSG00000142156	COL6A1	protein_coding	5343	15.3199	15.5261	15.2615	15.3051	15.1705	15.037	14.9861	14.954	14.6963	14.8005	15.1011	14.8969	16.0053	16.2932	16.159	16.1275	15.9563	15.7645	16.0276	16.0629	15.9059	15.8116	15.9176	15.9294	0.475236	2.54675e-06	0.157713	0.193964	-0.317523	0.00550869	0.258041	0.0349773	0.0654646	0.645981	-0.192577	0.290075	-1.0103	1.66026e-28	-0.793103	8.2361e-18	-0.91805	1.1721e-23
ENSG00000198947	DMD	protein_coding	18239	6.1957	6.04821	6.28278	6.60615	6.92635	6.62748	6.80706	6.84874	6.80538	6.55719	7.36839	6.98425	4.38885	4.16229	4.55869	5.01473	5.05196	4.54779	4.90873	4.61124	3.91545	4.30467	4.02487	4.73336	-0.667528	0.00425466	-0.156781	0.590377	0.510746	0.0473518	0.299484	0.600814	0.542144	0.153439	0.24266	0.762473	2.75202	1.9756e-28	1.78501	2.86208e-12	2.05309	1.118e-16
ENSG00000135903	PAX3	protein_coding	4633	6.50997	6.27328	6.35031	6.40732	6.47872	6.65321	6.66844	6.46087	6.33084	6.48688	6.46267	6.53645	8.00463	7.94653	8.05762	8.36082	8.43264	7.99028	8.43804	8.40533	7.94891	7.99564	7.79458	8.05645	-0.0739312	0.768899	0.10516	0.643333	0.179091	0.399464	0.148487	0.50572	0.378964	0.00874072	0.230477	0.369062	-1.50284	2.00111e-28	-1.72525	1.782e-37	-1.77664	2.05135e-41
ENSG00000152465	NMT2	protein_coding	4700	9.42295	9.38494	9.68267	9.50405	9.58034	9.55276	9.70838	9.56665	9.71745	9.70261	9.96818	9.97051	8.81523	8.65585	8.67721	8.80358	8.83115	8.68792	8.92699	8.7327	8.87561	8.89386	8.84024	8.79569	-0.342335	0.000711147	-0.244497	0.0189702	0.0978378	0.452693	-0.113541	0.51601	-0.0545571	0.728618	0.0589836	0.836535	0.996334	2.02471e-28	0.76754	2.40635e-16	0.806394	8.84025e-18
ENSG00000189184	PCDH18	protein_coding	6686	12.6009	12.2457	12.9947	13.0077	12.8485	12.7531	12.8019	12.8898	12.8288	13.0592	13.4653	13.2034	11.3937	11.1582	11.3446	11.4935	11.1908	11.2593	11.2691	11.3015	11.4998	11.7451	11.7347	11.5883	-0.412264	0.0130667	-0.333597	0.0474545	0.078667	0.732036	-0.293221	0.153313	-0.389987	0.0186041	-0.0967659	0.806509	1.51249	2.11117e-28	1.39345	4.44664e-24	1.56888	2.72361e-30
ENSG00000160951	PTGER1	protein_coding	1421	7.04931	6.89779	6.54733	6.76016	6.70265	6.46262	6.30992	6.59168	6.87584	6.62423	6.15515	6.92377	3.00738	4.25035	4.18538	3.23796	4.30508	4.15316	4.07374	4.68228	3.61723	3.23924	3.48356	3.93885	0.151969	0.630337	-0.145943	0.638432	-0.297912	0.284455	0.218012	0.784858	0.794658	0.062373	0.576646	0.444258	3.19504	2.44504e-28	3.129	2.06129e-27	2.25444	1.65363e-16
ENSG00000102755	FLT1	protein_coding	12550	6.87563	7.19226	7.4315	7.53917	7.6899	7.42484	7.59329	7.74744	7.36169	7.44954	7.8796	7.49441	5.13058	5.45371	5.62521	5.62052	5.77142	5.37785	5.71362	5.65391	5.71866	5.58212	5.61093	5.39094	-0.278806	0.187121	0.0572589	0.826755	0.336064	0.107394	-0.112214	0.817833	0.057781	0.88485	0.169995	0.786433	2.00449	2.47209e-28	1.8379	9.10608e-22	2.00397	5.77394e-26
ENSG00000196639	HRH1	protein_coding	5546	9.13807	8.75517	9.08014	9.00911	9.42837	9.6048	9.281	9.38014	8.9109	8.74256	8.88947	8.85671	7.2736	7.63099	7.61898	7.91159	7.89651	7.72996	7.60754	7.62326	7.41	7.25714	7.57327	7.67067	0.152863	0.355025	0.578472	3.32271e-06	0.425609	0.00236392	0.142052	0.574969	0.235094	0.18031	0.093042	0.809503	1.37162	2.6084e-28	1.38244	8.92531e-29	1.715	6.61828e-44
ENSG00000067646	ZFY	protein_coding	5527	8.323	7.94721	8.84521	8.78901	9.01113	8.98152	8.97364	9.15534	8.28145	8.36144	8.57728	8.23648	0	0	1.655	1.14074	1.22685	0	0	0	0	1.93143	0	1.01721	0.153199	0.569045	0.663427	0.000680004	0.510228	0.0215239	-0.190578	0.953406	-1.28617	0.498125	-1.09559	0.77598	8.39899	2.92474e-28	8.74277	2.37697e-23	10.3486	3.55321e-22
ENSG00000153132	CLGN	protein_coding	3127	6.79253	6.59842	6.57017	6.90874	6.90648	6.82155	6.90012	6.8917	6.90309	6.71314	6.85966	6.67743	3.67073	3.15202	4.55869	4.34192	3.37628	3.7649	4.28384	3.9823	4.16246	4.76909	4.66932	3.35276	-0.065549	0.825887	0.0921127	0.732758	0.157662	0.535305	-0.323593	0.567636	-0.477164	0.266117	-0.153571	0.884795	2.50627	3.23e-28	2.76432	1.46266e-27	3.07555	4.66209e-29
ENSG00000124126	PREX1	protein_coding	7393	8.32722	8.60457	8.45519	8.38778	8.35366	8.49367	8.31746	8.24161	8.40573	8.38483	8.49166	8.5483	9.34157	9.45994	9.50242	9.25147	9.28313	9.0228	9.23574	9.47499	9.54819	9.50414	9.43375	9.64704	-0.0134238	0.947655	-0.107787	0.466827	-0.0943634	0.541628	-0.142431	0.378149	-0.270889	0.019826	-0.128458	0.584249	-1.0771	3.84976e-28	-0.948092	1.0429e-21	-0.913997	1.23389e-19
ENSG00000138411	HECW2	protein_coding	12692	8.04898	7.88606	8.31349	8.1497	8.45632	8.43183	8.5542	8.73231	8.13399	8.35356	8.8661	8.53825	7.07445	6.95236	7.14746	6.75809	6.86156	6.78331	6.93585	6.6921	6.8173	6.83935	7.02631	6.84127	-0.392876	0.0210201	0.0480416	0.835984	0.440918	0.0118561	0.110407	0.753088	-0.0630531	0.826567	-0.17346	0.686059	1.62751	4.68052e-28	1.12422	2.44088e-13	1.7386	1.16388e-29
ENSG00000127928	GNGT1	protein_coding	2361	7.82834	8.73639	7.61292	7.40548	7.42943	7.5258	7.55803	7.8512	7.91724	7.50039	6.51703	7.06113	4.38885	3.61706	4.49136	2.81244	3.37628	4.26239	3.95598	3.44227	2.92125	3.37589	3.60929	3.61636	0.658891	0.0753882	0.266576	0.536811	-0.392316	0.341055	0.627152	0.380714	0.434039	0.497129	-0.193112	0.884297	4.06885	5.44611e-28	4.10059	7.91867e-32	3.90139	6.24867e-26
ENSG00000160233	LRRC3	protein_coding	5869	5.37066	5.70622	5.73427	5.18094	5.62211	4.92417	5.62919	5.51061	6.04309	6.14725	5.6222	6.22175	7.32729	7.33122	7.27305	7.20948	7.06302	6.80152	7.01159	7.55864	8.01326	8.18426	7.64109	8.19901	-0.517544	0.0465823	-0.584743	0.0182098	-0.0671991	0.861136	-0.744023	0.000258338	-0.89086	4.41435e-06	-0.146836	0.774513	-2.01873	7.21746e-28	-1.79225	1.32131e-19	-1.71262	2.35386e-17
ENSG00000183087	GAS6	protein_coding	6006	13.3969	13.5707	13.24	13.3525	13.2123	13.1812	13.0681	13.0518	13.3615	13.3488	13.0731	13.3156	14.2474	14.4677	14.3674	14.243	14.2828	14.1438	14.2642	14.3008	14.2849	14.0363	14.235	14.2981	0.115591	0.344595	-0.149294	0.19044	-0.264884	0.0162969	0.117164	0.435469	0.0319692	0.832193	-0.0851946	0.703027	-0.938053	7.21746e-28	-0.939627	5.7086e-28	-1.11932	2.28909e-39
ENSG00000101463	SYNDIG1	protein_coding	2847	6.38588	6.46794	6.4886	7.06893	6.64385	6.6785	6.61454	6.70199	6.29014	6.44299	6.84911	6.79464	3.53126	2.95643	2.40558	1.14074	1.88014	2.72189	1.21408	2.23304	2.51006	1.52417	2.34318	2.02574	0.0152512	0.969603	0.042633	0.907231	0.0273819	0.945597	0.738601	0.444953	-0.0520193	0.964833	-0.790621	0.584268	4.82792	7.37218e-28	4.10456	1.06794e-26	4.92257	4.3159e-22
ENSG00000164932	CTHRC1	protein_coding	1776	10.7189	10.6207	10.281	10.4491	10.3613	10.2442	10.3962	10.5247	10.6417	10.488	10.3202	10.3799	9.13426	9.25965	9.15892	8.95487	9.06216	9.65896	9.15119	9.1448	9.16953	9.01129	9.24806	9.10024	0.0643272	0.748115	-0.0765866	0.684037	-0.140914	0.420924	-0.00321389	0.991134	0.139078	0.438214	0.142292	0.649917	1.32883	7.68776e-28	1.39637	2.02932e-30	1.11316	1.7499e-19
ENSG00000090539	CHRD	protein_coding	6620	2.72979	4.29435	3.41961	3.84061	4.07096	3.43124	4.15271	3.90053	4.05964	3.44022	3.58563	3.80675	6.37756	6.66253	6.93583	6.69237	6.91061	6.88929	6.85591	6.91496	6.32012	6.3352	6.67011	6.57301	-0.0532079	0.932516	0.202195	0.67745	0.255403	0.590909	0.204636	0.547709	0.416826	0.0651551	0.21219	0.637492	-2.85161	9.0923e-28	-3.10946	6.78351e-34	-3.06624	9.03023e-37
ENSG00000198682	PAPSS2	protein_coding	4083	10.3645	10.0819	10.305	10.3258	10.4635	10.5198	10.6298	10.6413	10.6336	10.6783	10.7393	10.6931	11.5448	11.5534	11.4723	11.3897	11.445	11.486	11.3574	11.4666	11.3773	11.4677	11.3999	11.5921	-0.413361	1.81895e-07	-0.121335	0.207878	0.292025	0.000905198	0.0300507	0.857102	-0.0220585	0.863141	-0.0521092	0.798516	-0.774921	1.5182e-27	-1.21833	4.69825e-66	-0.874198	1.89336e-34
ENSG00000182463	TSHZ2	protein_coding	12581	7.69742	7.44442	7.78874	8.05081	7.91545	7.80371	7.877	7.93162	7.87657	8.20818	8.91753	8.28937	6.03436	6.07666	5.59345	5.99225	5.87391	5.16926	6.0373	5.72294	5.86534	6.50872	6.29296	5.98787	-0.615876	0.00663327	-0.495652	0.0305639	0.120224	0.702917	-0.256163	0.540019	-0.455589	0.126592	-0.199426	0.76248	2.20603	1.54275e-27	1.84632	5.91727e-18	2.16597	6.73686e-23
ENSG00000106538	RARRES2	protein_coding	1921	4.00207	3.22953	2.94781	3.6734	3.08532	2.66413	4.15271	3.90053	2.7221	3.85179	3.68394	4.32611	6.6377	6.93918	6.40634	6.70908	6.68485	7.12448	7.43121	7.02838	6.91036	6.41667	7.38391	7.02264	-0.299353	0.602567	-0.222702	0.696591	0.0766514	0.910381	-0.289642	0.50956	0.120401	0.760331	0.410043	0.440968	-3.28785	1.61061e-27	-3.29756	8.61329e-26	-3.63095	2.28464e-32
ENSG00000125354	2006-09-01	protein_coding	6245	8.76416	8.95244	8.96853	8.90679	8.91743	8.97643	8.95207	8.95523	8.78838	8.90506	9.1695	9.07866	7.60457	7.71077	8.12025	7.89708	8.15582	7.76751	7.69285	7.85618	7.71741	7.58072	7.88438	7.73449	-0.0946612	0.580788	-0.0450695	0.806368	0.0495917	0.795034	0.116767	0.63493	0.147649	0.409798	0.0308819	0.945951	1.26719	2.18214e-27	1.05576	5.87143e-19	1.07447	3.16294e-19
ENSG00000065320	NTN1	protein_coding	6383	4.30587	4.22422	3.51687	4.30843	4.20715	4.16229	4.36347	3.90053	3.95936	4.65468	4.52426	4.75426	6.27198	6.61356	6.74668	6.70908	6.5049	5.99933	6.27716	6.22929	6.96562	6.75415	6.89666	6.69209	-0.435529	0.234653	-0.386552	0.288383	0.0489768	0.92521	-0.235862	0.448055	-0.57312	0.00859246	-0.337259	0.405114	-2.36056	2.51834e-27	-2.56022	7.24456e-28	-2.17399	1.01607e-19
ENSG00000104490	NCALD	protein_coding	8042	7.98626	7.95805	7.94544	8.00752	7.93028	7.93539	7.8006	8.01946	7.91724	8.01185	8.26823	8.15113	6.90115	6.56286	6.91028	6.37393	6.98883	6.56614	6.41743	6.46916	6.55442	6.46343	6.51808	6.91657	-0.122434	0.507604	-0.171705	0.315037	-0.0492705	0.820877	0.0864143	0.80185	0.00483491	0.988089	-0.0815794	0.868762	1.48375	2.62427e-27	1.2749	9.38671e-20	1.30721	2.05454e-19
ENSG00000163827	LRRC2	protein_coding	5622	6.7301	5.54295	6.60377	6.76016	6.59502	6.44799	6.40824	6.67273	6.46489	6.58438	6.66879	6.3651	8.30685	8.02976	8.28835	8.35552	8.3282	8.26423	8.36484	8.09623	8.17673	8.60155	8.41876	8.13738	-0.0353248	0.919566	0.0118447	0.971943	0.0471696	0.884312	-0.0965457	0.784839	-0.0802267	0.761274	0.0163191	0.976594	-1.83088	2.74766e-27	-1.76966	1.79219e-25	-1.73881	1.39393e-24
ENSG00000189060	H1F0	protein_coding	2344	8.29739	8.46709	8.66599	8.55347	8.58379	8.62952	8.49948	8.33172	8.55492	8.76056	8.87913	8.73879	9.35456	9.5667	9.45902	9.44845	9.33796	9.24867	9.52653	9.61549	9.90125	9.82828	9.85621	9.70483	-0.236162	0.0772547	-0.22778	0.0819111	0.00838215	0.971051	-0.365788	0.00249537	-0.384412	0.000750718	-0.018624	0.964049	-1.08581	3.18385e-27	-0.956189	1.82819e-20	-0.929182	3.5924e-19
ENSG00000109066	TMEM104	protein_coding	4983	10.0526	10.2302	9.97138	10.0055	9.96359	9.88283	9.91482	9.86063	10.2754	10.0264	9.95962	10.0738	9.05372	9.30148	9.13154	9.0822	8.88532	8.76419	8.73476	8.79012	9.1458	9.01391	9.08716	9.30095	-0.0194786	0.901787	-0.181356	0.0938266	-0.161878	0.160977	0.00571639	0.978536	-0.346229	0.0014729	-0.351946	0.0115927	0.947918	4.27664e-27	0.922723	2.63145e-25	1.11279	4.4183e-34
ENSG00000159248	GJD2	protein_coding	2889	6.70435	6.37389	6.87537	6.85113	6.07798	6.5474	6.03007	6.53861	6.88953	7.04216	7.2288	7.32548	2.17648	1.70221	0	0	1.22685	1.9255	0	0	0.955525	0.95465	2.01993	1.60786	-0.419756	0.0931671	-0.819193	0.000184691	-0.399437	0.135298	-0.261711	0.906482	-0.789367	0.623115	-0.527656	0.878948	6.34731	5.39217e-27	6.18927	5.65823e-19	6.31749	1.74827e-12
ENSG00000140557	ST8SIA2	protein_coding	5903	1.93236	3.22953	1.69537	2.04811	2.36727	1.47481	2.50154	2.16463	2.12399	3.02979	2.95841	3.61607	6.47594	6.37974	6.64191	5.99225	6.03005	6.43229	6.32545	6.27598	6.1397	6.47869	6.51808	6.31919	-0.869609	0.15877	-1.05946	0.0781282	-0.189854	0.838358	0.023736	0.9651	-0.0994467	0.779568	-0.123183	0.847872	-3.47938	5.42611e-27	-4.37272	2.92073e-29	-4.43939	2.57572e-27
ENSG00000120156	TEK	protein_coding	4805	7.47944	7.05757	7.34144	7.30893	7.10262	7.3243	7.1384	7.36392	7.30152	7.38141	7.68561	7.33325	5.354	5.29711	5.52776	5.58474	5.26812	5.64319	4.77603	5.58142	5.46621	5.58212	5.41821	5.94054	-0.13229	0.554649	-0.199211	0.326905	-0.0669204	0.791115	-0.172682	0.679965	-0.264635	0.374192	-0.0919533	0.893274	1.84374	5.81943e-27	1.88413	3.86786e-25	1.90916	2.20068e-23
ENSG00000123496	IL13RA2	protein_coding	1626	8.61322	8.84846	8.71293	8.32568	8.56806	8.74172	8.79131	8.94098	8.78838	8.54565	8.28399	8.52813	7.30605	6.67849	7.44306	7.27829	7.23977	6.95585	6.93585	6.72612	6.70489	6.50872	7.11379	6.78879	0.0916298	0.717081	0.222547	0.285527	0.130917	0.576424	0.41427	0.0915527	0.182371	0.47801	-0.231899	0.580599	1.76095	5.8598e-27	1.43831	1.00667e-18	1.80112	1.50835e-27
ENSG00000189221	MAOA	protein_coding	5528	3.24037	2.24009	3.08099	3.14389	2.58293	3.30705	2.24194	1.92098	2.94822	2.86216	2.60395	2.15869	5.74974	6.05237	5.65628	5.87866	6.03005	6.06111	6.14885	5.94142	6.26832	6.26654	6.50196	6.03369	0.385832	0.565966	-0.0895908	0.914747	-0.475423	0.458398	-0.442597	0.156291	-0.233968	0.434587	0.208629	0.718601	-3.85155	5.93885e-27	-3.02313	1.08931e-20	-3.70718	5.17505e-25
ENSG00000122884	P4HA1	protein_coding	3093	11.4546	11.1077	11.4809	11.5395	11.451	11.4425	11.5369	11.6389	11.4186	11.4689	11.5998	11.4364	12.3687	12.2754	12.2837	12.3787	12.2485	12.5304	12.4042	12.0986	12.5144	12.4331	12.6602	12.4657	-0.0773835	0.615478	0.0368573	0.821701	0.114241	0.424543	-0.193645	0.186472	-0.191679	0.121925	0.0019654	0.995966	-1.03835	5.95969e-27	-0.92209	2.60837e-21	-0.809815	1.29235e-16
ENSG00000143515	ATP8B2	protein_coding	7572	12.5503	12.7091	12.6605	12.701	12.5332	12.4859	12.5103	12.4677	12.8394	12.881	12.9138	12.8513	12.0313	12.1767	12.1376	12.0387	11.905	11.8748	11.9414	12.0402	12.2993	12.1492	12.2851	12.3239	-0.215063	0.000978735	-0.372359	2.77788e-10	-0.157296	0.0315106	-0.168276	0.0254566	-0.323896	1.73182e-07	-0.15562	0.129643	0.606007	6.31973e-27	0.559221	9.9928e-23	0.557545	2.60502e-22
ENSG00000105856	HBP1	protein_coding	6351	9.42492	9.30438	9.37908	9.38054	9.7928	9.83725	9.72755	9.87354	8.99878	9.17476	9.34878	9.14639	10.2571	10.2126	10.2214	10.3308	10.3752	10.541	10.5986	10.2858	10.0209	10.0046	10.2768	10.123	0.198113	0.0823993	0.635165	2.65317e-12	0.437052	1.16121e-05	0.146198	0.284787	0.345408	0.000335208	0.19921	0.217496	-0.935925	6.64777e-27	-0.884011	1.53616e-24	-0.646168	8.6985e-14
ENSG00000006468	ETV1	protein_coding	9616	7.1951	7.03726	7.49852	7.45788	7.47736	7.5258	7.49975	7.49785	7.63793	7.35796	7.26895	7.38651	5.22414	4.62451	5.49375	5.51042	5.05196	5.2243	5.03026	5.20079	5.26946	4.9551	5.75394	5.84097	-0.102012	0.68602	0.0851999	0.729572	0.187212	0.402139	-0.242844	0.552858	-0.370467	0.221828	-0.127623	0.861022	1.94882	7.71077e-27	2.08965	4.88169e-27	2.40449	3.38442e-32
ENSG00000136478	TEX2	protein_coding	9094	10.0878	10.1497	10.1525	10.0753	10.1163	10.2631	10.21	10.122	10.133	10.0894	10.3269	10.1746	9.56588	9.47601	9.4256	9.48287	9.54112	9.41168	9.48196	9.46998	9.37941	9.50786	9.49816	9.34023	-0.0679744	0.503005	-0.00643494	0.959421	0.0615395	0.550471	0.0546413	0.728691	0.0437392	0.717064	-0.0109021	0.971104	0.752148	7.77573e-27	0.629532	1.10672e-18	0.701973	1.41585e-22
ENSG00000183840	GPR39	protein_coding	3387	6.9542	7.48247	6.91159	6.99992	7.00321	6.82155	6.88881	6.84874	7.17309	7.2174	6.6926	6.91344	3.37685	4.92134	4.55869	4.25354	4.79759	4.36393	4.07374	3.73741	4.72032	4.08303	4.83293	3.61636	0.0932563	0.782454	-0.120202	0.702902	-0.213458	0.468674	-0.00694676	0.991837	-0.112719	0.838346	-0.105772	0.921747	2.67527	8.41824e-27	2.77547	4.8542e-27	2.66778	2.24844e-22
ENSG00000180818	HOXC10	protein_coding	2331	9.55667	9.79189	9.66289	9.69216	9.92707	9.6374	9.79423	9.61872	9.62022	9.6964	9.79752	9.82653	8.54756	8.63145	8.48723	8.2046	8.63105	8.5221	8.54388	8.77395	8.55011	8.79373	8.64484	8.72064	-0.0603145	0.701453	0.0107533	0.953013	0.0710678	0.638415	-0.203193	0.20838	-0.057767	0.738283	0.145426	0.56562	1.0603	9.0597e-27	1.20318	7.168e-33	1.12882	6.87193e-29
ENSG00000136040	PLXNC1	protein_coding	9887	6.36959	6.16513	7.048	6.5709	6.87615	7.04211	7.04978	6.88321	6.68495	6.83135	7.59376	6.93403	8.71404	8.57715	9.16703	9.37443	8.73457	8.92651	8.83407	8.7617	8.8494	9.25449	9.2163	9.04258	-0.481311	0.0601963	-0.0981025	0.762836	0.383209	0.16032	-0.105128	0.801662	-0.284034	0.257042	-0.178906	0.715352	-2.04643	9.62462e-27	-2.42261	6.13872e-36	-1.8605	6.06922e-22
ENSG00000102683	SGCG	protein_coding	1624	5.33754	5.92097	5.36788	5.86357	5.88838	5.47888	6.07067	5.53249	5.11228	5.99345	5.67096	5.81869	7.56041	7.79371	7.38858	7.90435	7.92066	8.09735	8.49193	8.28495	7.80485	7.50823	7.89059	7.63396	-0.0516201	0.891909	0.0618107	0.862166	0.113431	0.74344	-0.0425005	0.925702	0.500489	0.0135074	0.542989	0.0469484	-2.04099	1.06289e-26	-2.05011	6.25939e-27	-2.47967	9.00068e-41
ENSG00000115468	EFHD1	protein_coding	3052	0.955263	1.92342	2.6377	1.36054	2.36727	0.918187	1.51862	2.99404	2.7221	0.922853	3.10756	1.45025	6.5319	6.77072	6.33131	6.56963	6.54687	6.06111	6.5039	7.06872	6.17763	6.62298	6.53402	6.74814	-0.525481	0.56381	-0.0892424	0.928852	0.436238	0.639612	0.0243155	0.969438	0.0597197	0.896478	0.0354041	0.971261	-4.54911	1.1127e-26	-5.09891	3.35282e-27	-4.69807	5.15169e-29
ENSG00000091490	SEL1L3	protein_coding	7489	9.60269	9.56597	9.91897	9.96195	9.63419	9.74901	9.83752	9.68005	9.54869	9.66011	10.1415	10.0339	8.45411	8.3568	8.41639	8.54894	8.32217	7.98232	8.21268	8.17224	8.14357	8.37162	8.55783	8.63404	-0.0941681	0.655676	-0.141948	0.45505	-0.0477801	0.837441	0.00759203	0.982051	-0.260613	0.157316	-0.268205	0.367572	1.43351	1.33138e-26	1.33175	1.00948e-22	1.55218	1.57718e-29
ENSG00000179348	GATA2	protein_coding	4459	10.2243	10.2958	10.5651	10.5046	10.8755	10.828	10.6667	10.6152	10.2544	10.0631	9.875	10.1473	9.33109	9.37678	9.44574	9.42841	9.82744	9.2944	9.70824	9.92658	8.9678	8.86512	8.64484	8.65984	0.314639	0.0331397	0.660048	1.78814e-07	0.345409	0.0229624	0.605594	1.60258e-05	0.919041	9.98395e-13	0.313447	0.161944	1.30082	1.3917e-26	1.00987	1.05799e-16	1.04183	6.18976e-18
ENSG00000165633	VSTM4	protein_coding	8633	9.06913	9.25247	9.25595	9.0735	9.04333	9.2111	9.10405	8.96331	9.36492	9.62454	9.79339	9.66812	8.35934	8.66389	8.29824	8.29039	8.37555	8.19703	8.12673	8.36271	8.51721	8.5627	8.43583	8.55769	-0.457949	6.02858e-05	-0.541959	6.29219e-07	-0.0840105	0.598811	-0.108025	0.615655	-0.249977	0.075748	-0.141952	0.606415	1.10581	2.23178e-26	0.755887	4.30592e-12	0.813829	2.45692e-13
ENSG00000168003	SLC3A2	protein_coding	5178	12.6289	12.5614	12.4661	12.6817	13.066	12.9705	12.7837	12.8898	11.7142	11.626	11.5013	11.656	13.3111	13.6085	13.4579	13.4869	13.7085	13.6854	13.7622	13.7397	12.629	12.2867	12.5994	12.6327	0.960778	3.57125e-28	1.30538	1.55924e-52	0.344603	0.000913674	0.926198	1.59474e-26	1.18051	2.39517e-43	0.254309	0.0741905	-0.917964	2.23178e-26	-0.883384	7.4241e-25	-0.79309	3.13179e-20
ENSG00000162337	LRP5	protein_coding	6164	8.88942	9.05953	8.78303	8.83183	8.8746	8.7596	8.60346	8.61416	8.58046	8.68092	9.06847	8.91483	10.2193	10.4036	10.1065	10.0533	10.0371	9.79016	10.1961	10.3293	10.0871	10.1618	9.98359	10.1814	0.0672382	0.745226	-0.10973	0.552598	-0.176968	0.310114	0.0966097	0.696152	-0.00292317	0.990619	-0.0995328	0.763116	-1.28089	2.84671e-26	-1.31026	1.23242e-27	-1.38769	1.94952e-30
ENSG00000185885	IFITM1	protein_coding	1080	9.54402	9.76435	9.61701	9.76805	9.49974	9.41853	9.1016	9.41736	9.73651	9.66171	9.58497	9.67731	8.40501	8.54703	8.54648	8.5443	8.74812	8.51107	8.51814	8.87218	8.68793	8.37977	8.43158	8.70302	0.0112303	0.957402	-0.297661	0.0132516	-0.308892	0.0172177	-0.0456301	0.860961	0.114815	0.472362	0.160445	0.535365	1.1098	3.25409e-26	1.16666	2.69558e-28	0.697326	1.93065e-10
ENSG00000128567	PODXL	protein_coding	6874	13.5139	13.7365	13.6971	13.4986	13.6046	13.8118	13.8323	13.6123	13.7659	13.8024	14.0919	14.0185	12.2891	12.2513	12.0971	11.718	11.9585	11.7182	11.3281	11.9881	12.3508	12.6338	11.9847	12.4803	-0.310962	0.101746	-0.207198	0.303898	0.103764	0.658496	-0.275977	0.224185	-0.610464	0.000222946	-0.334487	0.234431	1.54482	3.61961e-26	1.50984	5.84056e-25	1.94809	4.85208e-41
ENSG00000187068	C3orf70	protein_coding	5901	2.72979	2.24009	3.08099	2.69763	1.41352	3.17115	3.08077	3.68302	3.60841	3.75937	4.02134	3.80675	6.76768	6.25755	6.49495	6.45542	5.8064	5.75955	5.67686	6.54737	6.49557	6.91979	6.90894	6.58845	-1.20873	0.0124319	-0.823025	0.0789848	0.385706	0.555989	-0.237932	0.575557	-0.750408	0.00608715	-0.512476	0.270477	-3.0175	4.11457e-26	-3.9883	3.06465e-29	-3.09012	2.91988e-20
ENSG00000075213	SEMA3A	protein_coding	9371	10.019	9.78124	10.299	9.92054	10.2246	10.262	10.2503	10.3873	10.0833	9.96303	10.183	10.1082	8.76941	8.06662	8.79008	8.74806	8.57637	8.27731	8.39909	8.34092	8.8107	8.80285	8.76117	8.59255	-0.0682777	0.743191	0.196265	0.240564	0.264542	0.111038	-0.122429	0.638534	-0.342967	0.0359971	-0.220537	0.463636	1.34381	4.20642e-26	1.39796	1.21411e-27	1.88304	2.59859e-48
ENSG00000189067	LITAF	protein_coding	5060	8.73902	8.62513	8.82161	8.86131	8.98767	8.72967	8.75751	8.87615	8.45259	8.5071	8.67016	8.7152	9.51588	9.70754	9.53413	9.64363	9.86318	9.58466	9.80082	9.94836	9.58747	9.5715	9.50019	9.67261	0.173678	0.178541	0.250189	0.0312747	0.0765109	0.605705	0.0181681	0.94222	0.222493	0.0482257	0.204325	0.252763	-0.992915	4.93083e-26	-0.837406	5.57073e-19	-0.96522	3.18236e-25
ENSG00000015475	BID	protein_coding	4446	8.15258	8.14523	7.98846	8.10521	7.9739	8.1035	7.97115	7.91089	8.11664	7.74291	7.77754	7.79939	9.10688	9.25167	8.9045	8.91221	9.10845	9.4176	9.22623	9.1759	8.94324	8.91644	8.93034	9.10293	0.237534	0.0928762	0.129605	0.408074	-0.107929	0.506597	0.0764941	0.723778	0.261577	0.0344604	0.185082	0.392568	-1.11715	5.88854e-26	-0.956106	8.12009e-20	-1.24912	5.07458e-33
ENSG00000161281	COX7A1	protein_coding	1006	6.1002	6.39	5.832	6.25276	5.94792	5.96329	5.78371	5.24509	5.99324	6.21841	5.54583	6.04375	7.56935	7.69516	7.55446	7.38614	7.97547	8.23102	7.87422	7.7023	8.02371	7.67645	7.85929	7.58093	0.188375	0.502025	-0.220285	0.426988	-0.40866	0.104621	-0.240892	0.374717	0.161586	0.485162	0.402478	0.17896	-1.8445	6.61904e-26	-1.41523	7.44284e-16	-2.22637	2.12888e-36
ENSG00000119630	PGF	protein_coding	5962	6.36959	6.75586	6.15264	6.29658	7.70724	7.4762	7.73265	7.27586	6.11477	5.67718	4.57638	5.86231	8.06909	8.3716	7.94888	8.25668	8.42703	8.65324	8.38776	8.61052	7.85253	7.3678	7.80776	7.81542	0.773672	0.00137156	1.93425	1.146e-21	1.16058	1.9955e-08	0.449002	0.0703686	0.803816	4.52747e-05	0.354814	0.322568	-2.10084	6.68748e-26	-1.77617	2.11345e-21	-0.970401	1.23465e-07
ENSG00000186918	ZNF395	protein_coding	5819	9.98064	10.034	10.1751	10.2122	9.90721	9.92833	9.7196	9.82893	10.4656	10.5846	10.8638	10.6172	11.1473	11.3946	11.3138	11.3349	11.1003	11.0657	11.0937	11.3683	11.6397	11.4909	11.6283	11.7026	-0.537004	1.77174e-07	-0.793328	3.36421e-16	-0.256324	0.0394333	-0.316855	0.0061974	-0.454739	8.5452e-06	-0.137884	0.523823	-0.976654	7.8746e-26	-1.1968	1.10631e-37	-1.31524	1.10495e-44
ENSG00000070371	CLTCL1	protein_coding	10049	8.19017	8.14997	7.81288	8.00312	7.80171	7.56022	7.79456	7.72386	7.93054	8.07552	8.1951	8.02726	9.10995	9.29113	9.05199	9.09815	9.06216	9.0228	9.16784	9.33319	9.15058	9.03728	9.12713	9.14529	-0.021584	0.914066	-0.341259	0.00600448	-0.319675	0.0187545	0.0251916	0.920249	0.0374611	0.824707	0.0122696	0.975066	-1.05508	8.32062e-26	-1.10186	4.59718e-28	-1.4338	1.25372e-44
ENSG00000158555	GDPD5	protein_coding	9867	9.28861	9.55708	9.39516	9.65336	9.39667	9.16489	9.13309	9.15534	9.19343	9.25944	9.51658	9.53125	8.16068	8.59407	8.32749	8.24527	8.35207	7.91699	8.21268	8.32436	7.94341	8.14176	7.98061	8.26772	0.0964403	0.606482	-0.168109	0.306257	-0.26455	0.0936198	0.254062	0.196161	0.124596	0.516985	-0.129466	0.703027	1.29885	9.42876e-26	1.14123	3.36571e-20	1.00614	2.82233e-15
ENSG00000127951	FGL2	protein_coding	4261	6.47994	6.20209	6.93817	6.94591	7.04016	6.78709	6.97689	7.02115	6.98188	7.40448	7.25303	7.18654	0	2.46153	0	0	0	2.37796	0	0	2.2501	1.52417	0	0	-0.539051	0.0245197	-0.258019	0.334896	0.281032	0.308587	-0.358796	0.87836	-0.563114	0.748456	-0.204319	0.965538	6.6561	9.43419e-26	6.47585	6.63971e-17	6.9612	5.06033e-15
ENSG00000117394	SLC2A1	protein_coding	4927	10.9501	11.1508	11.0994	11.2659	11.2099	11.1924	11.028	10.9861	10.9053	10.9322	11.0184	10.814	11.7839	12.0183	11.8016	11.7309	11.8984	11.9151	11.9346	12.0313	11.7754	11.6802	11.7806	11.8229	0.20205	0.0483252	0.187852	0.0625961	-0.0141985	0.926196	0.0724512	0.652378	0.180336	0.0728971	0.107885	0.570223	-0.846536	9.8596e-26	-0.716937	1.00667e-18	-0.839021	2.22571e-25
ENSG00000092621	PHGDH	protein_coding	5622	11.6707	11.6963	11.6098	11.7567	11.6735	11.6501	11.5815	11.5512	11.6342	11.7141	11.4706	11.6825	12.4843	12.635	12.3401	12.4152	12.6471	12.5994	12.6785	12.7224	12.4781	12.269	12.3563	12.4972	0.0561011	0.637388	-0.0134195	0.920774	-0.0695206	0.53951	0.0696884	0.631373	0.259596	0.00233446	0.189907	0.158634	-0.775066	1.00941e-25	-0.788653	1.21945e-26	-1.04808	1.51174e-46
ENSG00000148926	ADM	protein_coding	2718	13.2358	13.1452	12.8796	13.0558	12.9773	12.9061	12.8444	12.8648	13.4695	13.4193	13.3511	13.4029	14.1796	14.4912	14.4169	14.4457	14.4071	14.4673	14.4228	14.4732	14.3577	14.0774	14.5249	14.4336	-0.326452	0.0021281	-0.512282	1.24163e-07	-0.185831	0.127766	0.0304684	0.889483	0.0850587	0.523592	0.0545904	0.836227	-0.946586	1.12584e-25	-1.30351	4.36886e-48	-1.54393	3.28221e-67
ENSG00000082438	COBLL1	protein_coding	17178	7.43317	7.37329	7.98846	7.88848	8.09736	8.06087	8.01342	8.14194	7.75472	8.04649	8.61515	8.06041	5.74974	4.92134	6.00904	5.65543	5.77142	4.36393	5.56063	6.0258	5.19743	6.01773	5.88405	5.49288	-0.459357	0.111561	-0.0768996	0.836218	0.382457	0.207048	-0.0470284	0.949001	-0.126253	0.777855	-0.0792247	0.933761	2.49604	1.51648e-25	2.08371	3.36006e-17	2.54539	1.88169e-24
ENSG00000126778	SIX1	protein_coding	5430	6.89852	6.99577	6.86617	7.14282	7.07618	7.27542	6.92247	7.16116	7.25997	7.12782	7.06516	7.1951	4.80687	5.33789	5.59345	5.01473	5.45608	5.11204	5.4776	5.72294	5.66625	5.15826	5.23526	5.3553	-0.182387	0.378727	-0.0458333	0.850496	0.136554	0.531334	-0.144432	0.753772	0.0983153	0.779504	0.242748	0.658194	1.81771	1.75545e-25	1.77976	1.24742e-21	1.67356	1.13054e-19
ENSG00000173421	CCDC36	protein_coding	4330	4.5567	4.22422	4.80028	4.86892	3.66072	4.01128	3.90581	4.25658	4.54802	4.7051	4.6753	4.65854	6.45679	6.57996	6.61052	6.83623	6.43955	6.12035	6.2272	6.58493	6.76842	6.55264	6.93319	6.8541	-0.00393451	0.994342	-0.700771	0.0279516	-0.696837	0.0404861	-0.157207	0.64074	-0.428765	0.0500857	-0.271558	0.51705	-2.1756	1.88276e-25	-2.02233	3.47262e-22	-2.44761	1.78067e-24
ENSG00000124615	MOCS1	protein_coding	5174	7.74871	7.9086	7.78874	7.80497	7.49743	7.21623	7.44675	7.5034	8.01414	7.842	7.71497	7.91264	8.85233	9.3143	8.97089	8.93724	9.00308	9.01111	8.83407	9.13216	9.07972	8.88816	8.97775	9.11097	-0.0584733	0.764264	-0.45101	0.000681402	-0.392537	0.00775296	0.0138579	0.962876	-0.0170887	0.931152	-0.0309467	0.93424	-1.14826	1.91085e-25	-1.22059	1.57825e-28	-1.58218	1.51448e-44
ENSG00000169429	CXCL8	protein_coding	2274	5.66572	5.94297	5.36788	5.27156	5.23285	5.61606	5.85518	5.53249	4.05964	4.17164	3.24273	3.3963	7.1949	6.8002	7.39781	6.80548	7.20086	7.50394	7.0552	6.38648	6.82927	6.58119	6.62616	6.54164	1.90373	1.7219e-09	1.89754	1.06861e-09	-0.00619654	0.992191	0.428309	0.193821	0.441285	0.112297	0.012976	0.986089	-2.99123	2.58396e-25	-1.5158	6.57662e-11	-1.53497	4.17402e-11
ENSG00000155254	MARVELD1	protein_coding	3379	10.6897	10.8016	10.8138	10.84	10.7879	10.7309	10.6366	10.6223	11.1784	11.288	11.274	11.3292	10.0555	10.0837	10.0896	9.94638	9.87764	9.54197	9.59953	10.0083	10.3661	10.4422	10.298	10.4854	-0.481314	9.18511e-08	-0.573195	3.90847e-11	-0.091881	0.460293	-0.354734	0.000486913	-0.629025	6.05942e-12	-0.274292	0.056196	0.869598	2.99703e-25	0.743018	5.86686e-18	0.925428	1.26569e-26
ENSG00000136848	DAB2IP	protein_coding	8408	10.0359	10.2535	10.0877	9.95627	9.86021	10.0028	9.79574	9.73887	10.2845	10.3373	10.3345	10.3629	8.88493	9.12635	8.90773	8.90497	8.61634	8.62284	8.60384	8.82978	9.46243	9.39981	9.34163	9.5772	-0.243782	0.0163036	-0.478853	7.75222e-08	-0.235071	0.0306105	-0.48882	9.61769e-07	-0.776542	4.79347e-16	-0.287722	0.0666583	0.883607	2.99703e-25	1.12865	4.73462e-38	1.1813	9.98878e-39
ENSG00000130513	GDF15	protein_coding	2087	8.29308	8.33189	8.20822	8.69663	8.58691	8.36721	8.13327	8.45141	7.00721	7.08086	7.33852	7.43064	9.70016	10.2848	10.0181	10.4248	10.4407	10.2574	10.6611	10.5232	8.90982	8.57695	9.07086	8.95896	1.17234	5.20181e-12	1.17182	2.75362e-12	-0.000516117	0.998125	1.24446	2.22705e-15	1.59022	2.33888e-25	0.345764	0.223984	-1.66788	3.00446e-25	-1.74	1.89898e-30	-2.08628	1.13343e-43
ENSG00000198848	CES1	protein_coding	2937	1.93236	0.949398	0.804216	2.04811	0.873363	0.918187	2.24194	0.762734	1.08383	0	1.4293	1.84753	6.70415	7.00395	7.09172	6.64104	6.74018	7.09525	7.20469	7.3233	6.97642	7.00655	7.16588	6.89191	0.456345	0.733336	0.0725911	0.963452	-0.383754	0.770694	-0.139089	0.716249	0.0956734	0.746469	0.234762	0.595012	-6.53748	3.05299e-25	-5.94204	5.34098e-30	-6.56056	3.46288e-29
ENSG00000187840	EIF4EBP1	protein_coding	1073	10.4376	10.6419	10.5321	10.6899	10.4369	10.3785	10.2766	10.2372	10.4215	10.3621	10.164	10.4133	11.3792	11.4351	11.2573	11.3356	11.5686	11.2983	11.4529	11.7054	11.3068	11.1427	11.2833	11.3471	0.235792	0.0363461	-0.00905572	0.957758	-0.244848	0.0366274	0.0813523	0.64504	0.24263	0.0234532	0.161277	0.393481	-0.92915	3.05299e-25	-0.774711	7.21815e-18	-1.18084	2.05069e-40
ENSG00000124588	NQO2	protein_coding	11558	9.50727	9.42848	9.28385	9.37544	9.28567	9.20676	9.21235	9.21406	9.33021	9.22746	9.12644	9.16392	8.33333	8.51628	8.29824	8.35552	8.43823	8.45465	8.62811	8.53095	8.39371	8.15132	8.44429	8.21898	0.187813	0.0714074	0.0182603	0.899673	-0.169553	0.118321	0.0718317	0.716794	0.209544	0.0747512	0.137713	0.530337	0.907373	3.15121e-25	1.02336	8.03418e-32	0.716089	1.32655e-15
ENSG00000123240	OPTN	protein_coding	5138	10.3747	10.3107	10.516	10.4491	10.534	10.4043	10.4578	10.4612	10.2986	10.4754	10.6302	10.4752	11.2272	11.171	11.2806	11.3153	11.204	11.2797	11.2528	11.0206	11.2248	11.2511	11.2898	11.2091	-0.0605989	0.609021	-0.0109655	0.936258	0.0496334	0.684632	0.00549168	0.97509	-0.0517456	0.653758	-0.0572373	0.785777	-0.768284	3.1802e-25	-0.834375	1.63662e-29	-0.727504	1.80367e-22
ENSG00000100219	XBP1	protein_coding	3028	11.8126	11.8229	11.6435	11.8519	11.961	11.8396	11.8805	11.8815	10.9998	10.9519	10.8273	11.0182	12.482	12.7414	12.4453	12.5377	12.7905	12.7973	12.824	12.8095	11.7789	11.5767	11.6941	11.7643	0.834269	5.65269e-30	0.940897	1.6343e-38	0.106628	0.292239	0.850826	5.82125e-32	1.10003	8.95757e-54	0.249199	0.0209323	-0.755081	4.0145e-25	-0.771638	4.11438e-27	-0.914209	6.40144e-38
ENSG00000146072	TNFRSF21	protein_coding	3595	7.80431	7.84576	8.09072	8.00752	8.21916	8.25404	8.17576	8.0387	7.98256	8.14109	8.34911	8.20718	6.6377	6.64639	6.81711	6.64104	6.84483	6.81951	6.73598	6.80783	7.00835	6.81551	7.02631	6.31919	-0.235245	0.13948	-0.00667243	0.975775	0.228572	0.159047	-0.133107	0.653312	-0.0187625	0.945891	0.114344	0.794646	1.36608	4.11957e-25	1.26394	6.55329e-20	1.37817	1.90545e-23
ENSG00000166986	MARS	protein_coding	7028	11.9739	12.0917	11.8646	12.0006	11.9216	11.9806	11.9983	11.9733	11.6648	11.7252	11.7071	11.7866	12.7844	13.0547	12.7375	12.7998	12.8814	12.8815	13.0153	12.952	12.5424	12.3286	12.5065	12.5797	0.263009	0.0028369	0.247003	0.00446063	-0.0160062	0.907597	0.357257	2.23375e-05	0.441404	2.71118e-08	0.0841476	0.649187	-0.770767	5.37628e-25	-0.865015	1.49332e-31	-0.965168	4.31789e-39
ENSG00000137936	BCAR3	protein_coding	5042	10.7925	10.9705	10.7842	10.7653	10.9647	10.9647	10.9875	10.9192	10.2832	10.2625	10.2627	10.2698	11.4156	11.5311	11.3863	11.4007	11.3768	11.4351	11.4691	11.622	10.8827	10.9226	10.9296	10.9985	0.560868	2.7151e-17	0.689959	1.1163e-26	0.129091	0.126799	0.50104	1.87853e-14	0.545564	3.66757e-17	0.0445239	0.804014	-0.664811	5.40832e-25	-0.604983	7.67382e-22	-0.520416	2.31623e-16
ENSG00000172379	ARNT2	protein_coding	7741	9.15955	9.08943	9.45467	9.40577	9.47971	9.44639	9.32362	9.40704	9.81392	9.89407	9.97669	9.93903	10.3599	10.4807	10.482	10.5703	10.4628	10.2173	10.386	10.4126	10.8595	10.6644	10.8298	10.7355	-0.620203	1.13739e-11	-0.493097	8.60534e-08	0.127105	0.304777	-0.29944	0.00362158	-0.401686	1.50101e-05	-0.102246	0.624999	-0.866874	6.19887e-25	-1.18764	4.43066e-44	-0.958285	8.69366e-29
ENSG00000170624	SGCD	protein_coding	10584	9.99929	9.89847	10.1478	10.234	10.2998	10.361	10.3162	10.406	10.0209	10.3719	10.8001	10.3789	11.8025	11.4108	11.6081	11.9159	11.4106	11.3877	11.699	11.5395	11.6583	12.2142	11.98	11.6866	-0.344657	0.0615452	-0.0741628	0.75386	0.270494	0.169952	-0.206284	0.401946	-0.388581	0.0251178	-0.182297	0.596797	-1.48325	6.46113e-25	-1.62162	1.7404e-29	-1.16883	1.13147e-15
ENSG00000174469	CNTNAP2	protein_coding	10864	7.54619	7.59096	8.26532	8.11748	8.14901	7.95104	7.84224	8.24824	8.05723	8.47113	8.96229	8.5943	2.17648	1.08882	1.655	2.81244	1.88014	1.26264	2.31027	1.15946	0	0	0	0	-0.643753	0.00858042	-0.502909	0.0437427	0.140844	0.670927	4.12769	0.00398401	3.6821	0.0102406	-0.445584	0.838595	11.0284	7.61181e-25	6.25698	1.07864e-37	6.84341	1.22477e-30
ENSG00000165175	MID1IP1	protein_coding	3790	9.023	9.09435	8.81206	8.88543	8.80654	8.76846	8.87679	8.70367	8.90079	8.75159	8.67614	8.75045	9.46648	9.7666	9.44352	9.52123	9.64622	9.79471	9.62146	9.60867	9.68782	9.60317	9.7042	9.70129	0.186301	0.112764	0.019296	0.904253	-0.167005	0.167294	-0.119253	0.427055	-0.00543155	0.973275	0.113822	0.589227	-0.906578	8.22131e-25	-0.601023	2.38332e-11	-0.88185	3.22002e-23
ENSG00000072274	TFRC	protein_coding	7887	10.5629	10.3949	10.8873	10.692	10.8729	10.9203	10.868	10.9408	10.8274	10.8582	10.8827	10.8237	11.6768	11.4802	11.6789	11.8725	11.6038	11.7068	11.7279	11.3797	11.8014	11.8841	12.0219	11.7853	-0.201911	0.128239	0.0527154	0.747278	0.254626	0.0537181	-0.19268	0.208799	-0.26557	0.0282885	-0.0728899	0.798803	-1.02836	8.39957e-25	-1.03759	4.56164e-25	-0.710072	3.7211e-12
ENSG00000162105	SHANK2	protein_coding	18604	5.46568	5.78141	5.95857	6.09626	6.70265	6.40319	6.1486	6.27868	5.77462	6.51542	7.20417	6.68959	2.50944	2.73009	3.79654	3.83333	4.72632	4.03499	4.07374	4.99293	1.93276	3.08829	2.01993	2.34937	-0.802006	0.0170637	-0.243698	0.545585	0.558308	0.132209	1.05536	0.162731	2.32389	5.82986e-06	1.26853	0.0524489	4.48902	8.57531e-25	2.63165	5.67766e-12	1.92143	4.25392e-09
ENSG00000121361	KCNJ8	protein_coding	2484	7.30197	7.65234	7.18747	7.02619	7.07618	7.00262	7.02933	7.24306	7.09254	7.19992	6.92142	7.17794	5.47312	5.72361	5.38666	5.26127	5.45608	5.64319	5.85192	5.75625	5.37119	5.11985	5.23526	5.24276	0.205582	0.327128	-0.00770372	0.977192	-0.213286	0.305309	0.233284	0.558682	0.451125	0.0905832	0.21784	0.689196	1.8845	9.45009e-25	1.8568	1.18646e-24	1.42567	1.07481e-14
ENSG00000217236	SP9	protein_coding	2554	2.72979	2.71949	1.9945	2.29852	1.80562	2.1887	2.72148	2.99404	2.12399	0.922853	0	0.900163	7.01024	7.18245	6.97333	7.00813	7.17433	6.83727	7.28013	7.27815	7.26776	7.22131	7.01499	7.28192	1.94042	0.039519	2.04236	0.022681	0.101943	0.905779	-0.156088	0.613668	-0.0454068	0.876631	0.110681	0.811656	-6.98588	9.75621e-25	-4.88937	8.96015e-44	-4.89811	4.93629e-47
ENSG00000188766	SPRED3	protein_coding	5864	7.47183	7.71761	7.94106	7.68369	7.73567	7.67144	7.39972	7.66069	7.46587	7.73687	7.73804	7.74217	6.5319	6.61356	6.51204	6.67546	6.4171	6.23199	6.27716	6.70921	6.1397	6.30128	6.25499	6.12118	0.0376405	0.866891	-0.0551738	0.792413	-0.0928143	0.640984	0.381488	0.0901365	0.222183	0.327348	-0.159305	0.708294	1.48524	1.17179e-24	1.1414	1.49014e-15	1.20789	8.09296e-16
ENSG00000158292	GPR153	protein_coding	4082	8.49054	8.45183	8.4765	8.49197	8.49343	8.22	8.25277	8.15611	8.70181	8.77243	8.77703	8.83771	7.49622	7.55521	7.44306	7.50574	7.18765	6.92295	7.12507	7.24333	7.51744	7.7348	7.87815	7.86062	-0.297097	0.00856198	-0.490297	1.73021e-06	-0.1932	0.133427	-0.253601	0.115532	-0.62861	1.14099e-06	-0.375009	0.0614122	1.02516	1.47346e-24	0.98166	2.56675e-20	1.16347	2.97123e-24
ENSG00000114948	ADAM23	protein_coding	6421	6.56823	6.62588	6.51238	6.55896	6.55729	6.89888	6.84266	6.72117	6.9946	6.70077	7.26101	7.07046	5.312	4.97402	5.52776	5.47177	5.16408	5.11204	5.19527	4.99293	5.23389	5.40179	4.93253	4.84036	-0.460911	0.0162727	-0.26611	0.195367	0.194802	0.399828	0.216845	0.612022	-0.0097996	0.9826	-0.226644	0.708385	1.92711	1.91102e-24	1.24935	2.27599e-10	1.6708	5.93138e-16
ENSG00000164403	SHROOM1	protein_coding	4420	7.16709	7.22854	7.2595	7.23579	7.0218	7.08056	6.795	6.92516	6.88953	6.72541	6.64458	7.01356	8.16068	8.25935	8.29331	8.31789	8.12844	8.1193	8.24442	8.2735	8.08987	7.86241	7.9333	7.97659	0.404837	0.00346146	0.138439	0.421137	-0.266399	0.0764073	0.29212	0.0300025	0.226983	0.0811707	-0.0651366	0.826613	-1.15235	1.99696e-24	-1.03963	1.40561e-22	-1.24089	2.45656e-29
ENSG00000187479	C11orf96	protein_coding	2373	5.95491	5.29181	6.4886	6.70702	7.52375	7.44708	7.25749	6.98193	3.73512	4.24163	3.48013	3.71456	7.40926	7.7641	7.49554	7.81454	7.81297	7.79504	7.78206	8.00909	6.51051	6.3352	7.16588	6.55741	2.48369	1.70255e-16	3.59224	2.1088e-36	1.10855	1.40394e-05	0.961174	0.000164216	1.18487	6.14742e-07	0.223695	0.686368	-2.94795	2.60899e-24	-1.42544	4.05474e-10	-0.540579	0.0236194
ENSG00000233695	GAS6-AS1	antisense	7169	11.7511	11.8515	11.6428	11.7273	11.5327	11.4014	11.2986	11.2994	11.6822	11.6755	11.3221	11.6199	12.5242	12.8025	12.7352	12.6124	12.6135	12.5108	12.6111	12.6848	12.7449	12.298	12.6035	12.6859	0.163098	0.231486	-0.195761	0.128744	-0.358859	0.0037202	0.0797277	0.702134	0.0134999	0.94105	-0.0662278	0.816671	-1.01128	2.8001e-24	-0.927907	1.45156e-20	-1.22054	6.01329e-35
ENSG00000175197	DDIT3	protein_coding	1266	10.1911	9.9346	9.90556	10.0816	10.5177	10.3492	10.3013	10.4845	7.73211	8.1365	8.26029	7.86519	11.0699	11.3017	11.3799	11.6401	11.5532	11.7325	11.7335	11.4412	9.31916	9.16065	9.33026	9.35384	2.01892	1.16157e-60	2.40309	6.2276e-87	0.384173	0.00962477	2.07128	4.31099e-70	2.32941	6.72465e-89	0.258128	0.249995	-1.27816	2.96695e-24	-1.33052	2.74727e-30	-1.20448	3.7326e-25
ENSG00000166289	PLEKHF1	protein_coding	2681	7.86947	8.05215	7.88751	8.1256	8.14478	7.85451	7.8884	7.8025	7.69361	7.7308	7.40488	7.53541	9.06956	9.30919	9.1751	9.21683	9.20008	9.09102	9.39412	9.43441	8.82272	8.5627	8.75438	8.90759	0.396051	0.00491065	0.335659	0.0178686	-0.0603915	0.758328	0.429466	0.000957929	0.522089	1.41144e-05	0.0926222	0.757392	-1.17705	2.96855e-24	-1.21047	1.41255e-27	-1.36348	1.9226e-34
ENSG00000141198	TOM1L1	protein_coding	7275	6.40199	6.29054	6.40214	6.5709	6.32253	6.44799	6.7204	6.74947	6.35077	6.55719	6.28612	6.61505	8.12474	7.97911	8.0163	8.1688	7.96002	7.97431	8.1199	7.90154	7.64478	7.77242	8.15571	7.83497	-0.0389033	0.886824	0.113982	0.616144	0.152886	0.48796	0.211459	0.298001	0.128522	0.489134	-0.0829367	0.821358	-1.4118	3.05063e-24	-1.66216	6.27795e-34	-1.42634	2.75413e-25
ENSG00000196305	IARS	protein_coding	7401	12.2129	12.0311	12.1956	12.2809	12.2535	12.3006	12.3718	12.3773	12.2525	12.3026	12.3396	12.3989	12.9988	12.9858	12.8585	13.1726	12.9805	12.974	13.1398	13.0058	13.0014	12.9976	13.1532	13.0813	-0.141394	0.141053	0.00218842	0.986434	0.143582	0.143121	-0.0516195	0.742974	-0.0331391	0.786239	0.0184805	0.942631	-0.735326	3.06832e-24	-0.825101	2.94859e-30	-0.699999	5.53105e-22
ENSG00000074410	CA12	protein_coding	7313	9.64898	9.54814	9.59769	9.57694	9.68902	9.73251	9.64257	9.57722	9.82998	9.68073	9.8995	9.78606	8.75772	8.87945	9.09231	8.87566	8.8269	8.82778	8.50771	8.88353	8.68464	9.03212	8.82736	8.91066	-0.208107	0.0661199	-0.140462	0.240808	0.0676454	0.631003	0.0384905	0.86571	-0.100321	0.478765	-0.138811	0.544792	0.933437	3.11077e-24	0.68684	3.96268e-13	0.893296	5.13398e-21
ENSG00000132357	CARD6	protein_coding	4399	7.74239	7.64565	7.87381	7.86926	7.75246	7.79795	7.7515	7.73334	7.98256	7.93999	8.06888	7.9636	7.06184	6.64639	6.74668	6.86634	6.58766	6.52289	6.83937	6.56627	6.82927	6.76663	6.96882	6.69209	-0.201626	0.143361	-0.232674	0.0747233	-0.0310479	0.86936	0.0189501	0.959978	-0.184266	0.333319	-0.203217	0.532246	1.17981	4.07492e-24	0.959237	3.10399e-15	1.13141	1.20493e-18
ENSG00000111335	OAS2	protein_coding	6264	2.50961	2.91025	2.94781	1.7449	4.27071	3.02111	2.72148	2.86202	2.94822	3.02979	2.60395	3.80675	6.76768	6.27865	6.27236	6.14744	6.54687	6.09103	6.00801	6.48912	6.40252	6.24885	6.32997	6.46009	-0.671158	0.272353	0.212937	0.734524	0.884095	0.121176	0.024691	0.966761	-0.0580222	0.895533	-0.0827132	0.914933	-3.33688	4.39377e-24	-4.03273	1.77857e-27	-3.06592	8.59671e-23
ENSG00000137834	SMAD6	protein_coding	8563	9.87064	9.83223	10.0063	9.91	9.5772	9.64383	9.49935	9.34347	10.2583	10.2498	10.4724	10.3601	8.71	8.93366	8.86182	8.8977	8.75709	8.43145	8.57417	8.73688	9.48907	9.50414	9.50626	9.48332	-0.432071	1.61036e-06	-0.820941	9.69346e-23	-0.38887	6.49913e-05	-0.643368	6.67019e-12	-0.864915	1.84573e-20	-0.221547	0.218382	0.843947	4.56706e-24	1.05524	7.66583e-34	0.887921	2.07585e-22
ENSG00000058056	USP13	protein_coding	8440	9.07165	9.23251	9.22929	9.0735	9.16541	9.59321	9.45019	9.36345	9.48925	9.53678	9.79889	9.61332	8.54756	8.4939	8.35616	8.35021	8.34018	8.21752	8.14029	8.37349	8.43345	8.77222	8.30256	8.41782	-0.462225	0.000175512	-0.215355	0.118126	0.24687	0.0854751	-0.0545189	0.840608	-0.222763	0.147674	-0.168244	0.547743	1.12403	5.03469e-24	0.716322	8.44217e-10	1.13144	9.75422e-23
ENSG00000151623	NR3C2	protein_coding	6607	6.1002	5.94297	6.35031	6.1127	6.74802	6.44799	6.43958	6.67273	6.38982	6.05306	6.46267	6.39511	4.46748	4.25035	4.18538	4.78182	3.55145	4.54779	4.77603	4.74999	3.91545	4.00088	3.48356	3.02998	-0.197434	0.480178	0.256163	0.311098	0.453597	0.0605978	0.814964	0.0610049	0.871584	0.0242278	0.0566204	0.961562	2.76508	5.36891e-24	1.75268	1.97797e-12	2.14966	6.14255e-18
ENSG00000040731	CDH10	protein_coding	3660	6.66485	6.20209	6.60377	6.73914	6.95566	6.83285	7.04978	6.83119	6.63706	6.50122	7.13633	6.67743	1.12002	0	2.07856	0	0	0	0	1.15946	1.52535	0	2.34318	1.01721	-0.194439	0.503011	0.158506	0.581021	0.352945	0.175304	-0.585467	0.782389	-2.09533	0.185598	-1.50987	0.639782	5.97171	5.41146e-24	6.36274	2.27735e-16	8.22555	3.11649e-14
ENSG00000163431	LMOD1	protein_coding	3971	8.98073	9.04435	9.33141	9.3669	9.20865	9.03633	8.93017	9.05498	9.17678	9.23177	9.24189	9.30693	10.0571	10.351	10.4064	10.3389	10.3443	10.1882	10.3702	10.235	10.3202	10.0475	10.3796	10.3391	-0.0475051	0.792102	-0.179463	0.198158	-0.131958	0.387176	0.0177695	0.949913	0.00936278	0.960292	-0.00840673	0.979395	-1.03754	6.70919e-24	-1.10282	7.37415e-27	-1.22637	1.273e-32
ENSG00000196878	LAMB3	protein_coding	4688	6.62423	6.67929	6.00959	6.51016	6.45155	6.32529	6.43958	6.342	6.40896	6.51542	6.20567	6.52292	8.03722	8.14338	8.10906	7.98204	7.92066	7.72996	7.80779	8.07658	7.74925	7.68305	7.78128	7.97072	0.0504618	0.847159	-0.0289597	0.914416	-0.0794216	0.749466	0.272111	0.135147	0.0931387	0.635799	-0.178972	0.54303	-1.39139	7.28497e-24	-1.61304	3.38355e-33	-1.51349	6.87285e-28
ENSG00000162981	FAM84A	protein_coding	8384	4.08422	4.0728	3.85115	3.91746	4.50017	4.96584	4.90256	5.0465	3.73512	3.93864	4.16444	4.32611	6.7203	6.59686	6.65735	6.67546	7.00398	6.36039	6.39498	6.6921	6.12035	6.82748	6.58083	6.40885	-0.101411	0.846484	0.837395	0.00793775	0.938806	0.00493096	0.157153	0.68928	0.132084	0.662594	-0.0250689	0.974041	-2.50716	7.78919e-24	-2.76572	5.19188e-29	-1.80185	2.39452e-16
ENSG00000167244	IGF2	protein_coding	6979	2.24967	2.24009	3.51687	3.14389	4.27071	3.30705	3.90581	3.11499	1.69569	4.37218	4.02134	3.8934	6.39778	6.34015	6.12465	6.4751	6.68485	6.28473	6.9044	6.91496	6.56877	6.60918	6.56539	6.47677	-0.982733	0.0380903	-0.127411	0.820926	0.855321	0.0879255	-0.220262	0.606393	0.16688	0.616527	0.387142	0.417907	-2.81969	1.0276e-23	-3.58216	8.36656e-27	-3.11398	1.33561e-28
ENSG00000123191	ATP7B	protein_coding	6831	4.95633	5.3257	4.87556	5.21178	4.74361	5.15784	5.2594	4.98436	4.91223	5.36855	5.59719	4.84403	6.85802	7.29025	6.85778	6.89584	6.58766	6.80152	7.19172	7.1208	7.02925	7.3841	7.04868	7.33778	-0.128399	0.733336	-0.187453	0.582073	-0.0590539	0.885889	-0.222774	0.482872	-0.263095	0.280825	-0.040321	0.953504	-2.01328	1.16711e-23	-1.91891	7.30314e-21	-1.93764	1.1539e-20
ENSG00000105499	PLA2G4C	protein_coding	6613	4.61314	4.94458	4.59288	4.52038	5.38421	4.23226	4.90256	4.98436	4.67991	4.43328	4.6753	4.969	7.1716	6.99122	7.13648	6.88117	7.20086	6.92295	7.23028	7.44065	6.67868	6.7031	7.12436	6.70631	-0.0351577	0.942917	0.244179	0.484666	0.279336	0.419563	0.238361	0.435274	0.401872	0.0652029	0.16351	0.727077	-2.15357	1.17965e-23	-2.42709	9.76654e-31	-2.31126	3.14574e-30
ENSG00000101335	MYL9	protein_coding	2821	12.4766	12.7344	12.7094	12.8704	12.7365	12.4608	12.4551	12.4658	12.6511	12.6598	12.535	12.7754	13.853	13.892	13.7533	13.5538	13.9295	13.5181	13.7089	14.0668	13.819	13.709	13.6968	13.8502	0.0468127	0.809486	-0.123154	0.443625	-0.169967	0.275788	-0.00148123	0.994772	0.0506433	0.786828	0.0521245	0.881853	-1.11262	1.20333e-23	-1.06433	1.1406e-21	-1.28642	2.28651e-31
ENSG00000184702	2005-09-01	protein_coding	5914	8.17149	8.48595	8.28271	8.29	8.24313	8.10815	8.21704	7.99209	8.38171	8.31349	8.12246	8.50424	9.21908	9.45763	9.1751	9.1992	9.2358	9.09472	9.27315	9.48992	9.50967	9.32793	9.31188	9.60593	-0.0246168	0.908669	-0.195144	0.200644	-0.170528	0.288477	-0.176855	0.316358	-0.162598	0.271034	0.0142565	0.974041	-1.11037	1.3182e-23	-0.958131	1.54505e-17	-1.14292	4.06846e-24
ENSG00000106070	GRB10	protein_coding	9944	9.31437	9.2213	9.29589	9.4041	9.42314	9.39965	9.41711	9.54394	9.16558	9.35333	9.57539	9.48317	10.2432	10.2491	10.2598	10.3628	10.3679	10.2819	10.4294	10.5963	10.2032	10.2377	10.3337	10.2473	-0.0947473	0.460089	0.0425719	0.762959	0.137319	0.252708	0.023331	0.913158	0.16836	0.115456	0.145029	0.427619	-0.85138	1.35832e-23	-0.969458	3.41197e-30	-0.977168	6.70631e-31
ENSG00000214435	AS3MT	protein_coding	2404	6.71729	6.74337	6.77081	6.5945	6.47872	6.46262	6.65515	6.61238	7.01971	6.74963	6.27039	6.80585	5.47312	5.37754	4.855	5.43206	4.20377	4.85732	4.4672	4.87657	4.86684	4.66624	3.93166	4.49211	-0.0214091	0.952363	-0.175702	0.496033	-0.154293	0.565204	0.78957	0.01317	0.0976855	0.841562	-0.691884	0.140738	2.24248	1.42287e-23	1.4315	7.68189e-12	1.9691	2.55093e-16
ENSG00000117600	LPPR4	protein_coding	5540	6.11981	6.42168	6.26889	6.54691	6.49212	6.24295	6.424	6.68255	6.68495	6.68829	7.12763	6.77195	4.68052	3.47806	4.42073	3.83333	3.37628	4.15316	4.37843	3.86504	4.66797	4.30467	4.83293	4.67672	-0.488629	0.0326999	-0.36362	0.11985	0.125009	0.679005	-0.471122	0.316748	-0.676407	0.0818818	-0.205284	0.831454	2.25076	1.77042e-23	2.23325	7.30521e-18	2.56354	6.06188e-20
ENSG00000111450	STX2	protein_coding	3723	9.31437	9.1498	9.40789	9.34967	9.33668	9.38244	9.35066	9.31693	9.56585	9.58638	9.55605	9.44064	9.94481	9.87792	10.1065	10.0319	9.87764	9.98602	10.0618	9.9174	10.2451	10.2633	10.2286	10.2104	-0.227428	0.00870722	-0.191704	0.0273435	0.0357238	0.773837	-0.244146	0.00463722	-0.275152	0.000589076	-0.0310059	0.889551	-0.700097	1.86887e-23	-0.683379	2.04604e-21	-0.616649	2.5488e-17
ENSG00000069011	PITX1	protein_coding	3511	7.36084	7.41324	7.20946	7.09398	7.04925	6.84407	6.78283	6.48351	7.10432	7.01244	6.75046	7.1951	4.86612	5.07394	3.90401	4.7172	4.39975	4.03499	4.37843	3.44227	4.81963	4.08303	5.11321	5.2032	0.251168	0.326444	-0.224298	0.391045	-0.475466	0.0451442	-0.167815	0.776221	-0.78854	0.0309685	-0.620725	0.327395	2.20527	2.60317e-23	2.62425	1.09367e-29	2.76951	5.29562e-24
ENSG00000167695	FAM57A	protein_coding	2740	9.66075	9.8337	9.93555	9.95968	9.96839	9.8869	9.6987	9.67021	9.85113	9.79717	9.74582	9.94791	8.49222	8.7228	8.776	8.46288	8.69778	8.46611	8.41591	8.80611	8.85819	8.80889	8.81762	8.80893	0.0158611	0.935529	-0.0262381	0.878245	-0.0420992	0.805578	-0.202545	0.221341	-0.217092	0.117278	-0.0145467	0.974012	1.0153	2.68854e-23	1.2337	5.70855e-33	1.20615	9.10738e-31
ENSG00000166224	SGPL1	protein_coding	7486	9.26899	9.15216	9.42522	9.35831	9.14647	9.25167	9.30672	9.21575	9.31254	9.47455	9.53316	9.47089	10.225	10.2651	10.0061	10.1421	9.99978	10.0175	10.2074	10.1435	10.1683	10.2588	10.2673	10.2797	-0.145423	0.184985	-0.221832	0.0240923	-0.0764088	0.540759	-0.0815133	0.59176	-0.149003	0.147001	-0.0674901	0.760051	-0.79283	2.77173e-23	-0.85674	1.30445e-26	-0.865658	1.43281e-26
ENSG00000121691	CAT	protein_coding	3347	9.35217	9.28513	9.1557	9.15114	9.25457	9.17602	9.3152	9.12326	9.21534	9.26785	9.24189	9.17478	9.97709	9.99885	9.88835	9.97257	10.0073	10.3329	10.1781	10.1467	9.99718	9.89376	10.0208	10.0662	0.0110324	0.944462	-0.00791217	0.957758	-0.0189446	0.894371	-0.0359591	0.838805	0.175081	0.0645757	0.21104	0.116933	-0.771002	2.9693e-23	-0.72401	1.77499e-20	-0.953995	3.98621e-35
ENSG00000182809	CRIP2	protein_coding	4837	9.78571	9.87148	9.67874	9.84139	9.73058	9.48452	9.60333	9.4203	9.84938	9.76336	9.21542	9.84568	10.7756	11.0108	10.8982	10.7045	11.0047	10.7996	10.8159	11.1484	10.9244	10.7775	10.8306	10.9252	0.106285	0.564469	-0.125748	0.47236	-0.232033	0.15022	-0.0135624	0.9651	0.0839453	0.645981	0.0975077	0.766389	-1.17705	3.01628e-23	-1.0572	6.50601e-19	-1.38675	7.23391e-32
ENSG00000187498	COL4A1	protein_coding	8188	10.4532	10.4362	10.6785	10.6851	10.5778	10.6723	10.5841	10.5571	10.6826	10.8216	11.3933	10.9236	11.9041	12.065	12.2289	12.3259	12.0416	11.913	12.2017	12.2517	12.0893	12.2883	12.2299	12.2363	-0.413465	0.00533368	-0.383622	0.00886542	0.029843	0.895127	-0.0729754	0.792425	-0.104564	0.574767	-0.0315891	0.942631	-1.23138	3.12309e-23	-1.57187	2.96791e-37	-1.51043	2.05866e-34
ENSG00000188342	GTF2F2	protein_coding	3619	8.34399	7.93628	8.32696	8.2385	8.36098	8.43924	8.35493	8.43408	8.34741	8.05623	7.78863	7.99823	9.27754	8.99867	9.5173	9.50457	9.43894	9.36957	9.44692	9.00629	9.39961	9.40182	9.6613	9.21655	0.164709	0.42428	0.34196	0.0477082	0.177251	0.381341	-0.0892201	0.765175	-0.103144	0.621148	-0.0139241	0.976439	-1.37455	3.22861e-23	-1.12062	9.20823e-16	-0.929447	3.81563e-11
ENSG00000182511	FES	protein_coding	4237	8.48677	8.43252	8.19359	8.10521	8.21108	8.002	8.20341	8.09124	8.66248	8.29715	8.1571	8.28937	7.03627	7.20467	6.8033	6.51366	6.97352	6.40872	6.82265	6.60336	6.89905	6.44801	6.76774	7.06738	-0.0498424	0.846838	-0.2324	0.240798	-0.182557	0.393739	0.103327	0.783718	-0.0936288	0.743145	-0.196956	0.652185	1.55824	4.1968e-23	1.40507	1.23047e-18	1.41946	9.62941e-18
ENSG00000153976	HS3ST3A1	protein_coding	2628	9.86919	10.0493	9.91897	9.80771	9.85503	9.85538	9.82719	9.65906	9.60786	9.67758	9.7344	9.68035	8.95483	8.96328	8.70719	8.98262	8.97645	8.87584	8.65197	9.02691	8.86982	8.84466	8.67031	8.7415	0.237251	0.0256674	0.123994	0.295302	-0.113257	0.356992	0.120665	0.472241	0.106098	0.436016	-0.0145662	0.96931	0.893371	4.4198e-23	1.00996	1.75692e-29	0.911267	2.00041e-23
ENSG00000144152	FBLN7	protein_coding	6578	5.37066	5.39118	5.86931	5.51358	5.52118	5.08408	5.32799	5.34738	5.44451	5.67718	5.80807	6.02468	7.70535	7.3006	7.72537	7.16172	7.51819	7.18122	7.20469	7.65009	7.37777	7.66982	7.51822	7.46029	-0.207252	0.48078	-0.441727	0.0816203	-0.234475	0.433781	-0.015108	0.970476	-0.106501	0.680612	-0.0913929	0.854144	-1.76638	4.6638e-23	-1.95852	2.70629e-27	-2.1016	3.12853e-29
ENSG00000184602	SNN	protein_coding	3312	6.9542	6.76823	6.85692	7.04344	7.10262	7.25876	7.03959	7.05177	7.01971	6.84266	6.85966	6.89256	7.53325	7.54654	7.87815	7.5435	7.87195	7.78592	8.12673	7.90154	8.11452	8.00093	8.03204	8.10018	0.00960683	0.969565	0.214632	0.190029	0.205026	0.224379	-0.428879	0.00176575	-0.135217	0.396285	0.293662	0.174682	-1.16789	5.84545e-23	-0.729402	6.27644e-09	-0.818039	1.20578e-11
ENSG00000134824	FADS2	protein_coding	11026	9.87353	10.0807	9.87034	9.81149	9.69483	9.64704	9.47875	9.55468	9.98147	9.85692	9.92486	9.91463	9.10995	9.07904	9.14529	8.8229	8.89348	8.99537	8.64723	8.93898	9.16482	8.8358	8.74755	8.97373	-0.00770795	0.969558	-0.323782	0.00396159	-0.316074	0.00989719	0.106052	0.59517	-0.0654351	0.697167	-0.171487	0.463636	0.981398	7.58615e-23	0.867638	6.83738e-18	0.723051	3.79487e-12
ENSG00000197355	UAP1L1	protein_coding	5283	7.69088	8.09208	7.46844	7.30178	7.17084	7.1901	7.20374	6.83119	7.32186	7.19992	7.03753	7.26176	8.63958	8.82313	8.63103	8.51133	8.41008	8.30948	8.28772	8.42618	8.53192	8.64276	8.41446	8.68877	0.459965	0.00709974	-0.104934	0.644886	-0.5649	0.00106416	0.0827982	0.778813	-0.214001	0.236502	-0.296799	0.261418	-1.3731	8.25296e-23	-0.995936	5.88241e-13	-1.26404	8.54367e-19
ENSG00000128165	ADM2	protein_coding	4276	8.18552	8.28098	8.20458	8.43429	8.36826	7.95104	8.07459	8.18748	7.64602	8.30943	8.77703	8.31707	9.95508	9.96183	9.77789	9.84796	9.62188	9.52288	9.83874	10.0593	9.80304	9.87226	9.77636	9.85116	-0.0415744	0.882993	-0.167639	0.462196	-0.126065	0.607234	0.0614935	0.862544	-0.0499128	0.852072	-0.111406	0.796473	-1.50758	8.91578e-23	-1.61065	6.37463e-26	-1.62531	4.39549e-26
ENSG00000137872	SEMA6D	protein_coding	8560	2.92077	1.92342	1.69537	3.48424	3.34358	3.17115	3.71409	3.22657	2.45382	1.48116	2.60395	2.63172	6.70415	5.75406	6.87109	6.51366	6.17092	5.83222	6.32545	6.80783	6.10074	6.49378	6.41852	6.14225	0.400325	0.623776	1.17443	0.0449968	0.774102	0.194754	0.2225	0.680087	0.0330758	0.946583	-0.189425	0.803968	-4.23061	1.04315e-22	-4.05278	4.28356e-26	-3.08926	6.8569e-20
ENSG00000214050	FBXO16	protein_coding	3972	8.9427	8.95244	9.18003	9.13715	8.74072	8.9403	8.61723	8.72757	9.32518	9.58973	9.7698	9.5447	10.1254	10.3016	10.2446	10.324	10.0334	10.0388	10.0636	10.3182	10.5526	10.4087	10.5569	10.5685	-0.510079	4.02821e-06	-0.8085	6.8217e-15	-0.298421	0.0234206	-0.272306	0.0349773	-0.404135	0.000224481	-0.131829	0.56869	-0.955766	1.10703e-22	-1.19354	9.20007e-34	-1.36013	2.66494e-42
ENSG00000198910	L1CAM	protein_coding	7423	1.93236	2.49961	2.24214	3.00991	2.93648	3.43124	1.92514	2.71669	2.12399	2.19643	1.82365	1.84753	6.70415	6.25755	6.61052	6.09754	6.43955	5.99933	5.81857	6.60336	6.10074	6.17585	5.85895	6.49326	0.624547	0.448229	1.05165	0.126544	0.427107	0.547923	0.268557	0.540863	0.0794187	0.852878	-0.189138	0.780036	-4.57208	1.77647e-22	-4.21609	7.01637e-28	-3.59985	1.85417e-24
ENSG00000148175	STOM	protein_coding	3198	11.1818	11.0613	11.2324	11.2206	11.2631	11.3319	11.2678	11.2781	11.331	11.395	11.4813	11.3685	10.8138	10.799	10.7646	10.623	10.7922	10.8232	10.7244	10.7561	10.7893	10.8973	10.7905	10.8164	-0.219457	0.00105642	-0.110217	0.139106	0.109241	0.161959	-0.0718573	0.512243	-0.0500333	0.584229	0.021824	0.911884	0.571658	1.77647e-22	0.424058	2.16951e-12	0.511475	1.42209e-17
ENSG00000132170	PPARG	protein_coding	4046	6.70435	7.17377	6.76092	6.65186	7.2119	7.06146	7.06995	7.32056	6.48306	6.63727	6.64458	6.73722	4.54204	5.16739	5.18834	4.64955	5.66109	5.7218	5.19527	6.13113	4.3733	4.23451	4.34713	4.89103	0.205301	0.41148	0.545862	0.00562781	0.34056	0.127043	0.46212	0.260771	1.27873	1.51926e-06	0.816607	0.023012	2.20342	1.82116e-22	1.9466	1.7058e-19	1.47055	7.63288e-14
ENSG00000046647	GEMIN8	protein_coding	2424	6.99725	7.06762	6.81928	6.88979	6.77018	6.65321	6.90012	6.73067	6.68495	6.85387	6.50363	6.64032	7.93716	8.04215	7.78984	7.78332	8.11455	7.8573	8.27548	8.14734	7.97068	7.67645	8.05432	8.03971	0.270429	0.134023	0.0908838	0.677062	-0.179545	0.35136	-0.0496085	0.862544	0.16689	0.315216	0.216498	0.413583	-1.2754	2.00937e-22	-0.95536	1.95292e-13	-1.3514	1.38565e-25
ENSG00000169184	MN1	protein_coding	7693	10.2412	10.2212	10.6072	10.6658	10.595	10.5889	10.5629	10.4119	11.0967	11.4996	12.1947	11.745	9.13124	9.19731	9.08377	9.26566	8.90965	8.60739	9.07556	9.40583	9.93071	10.2511	9.89531	9.86549	-1.2412	1.11464e-11	-1.14832	2.689e-10	0.0928822	0.753337	-0.824564	4.54123e-05	-0.96622	4.9896e-07	-0.141655	0.779645	1.69577	2.34837e-22	1.27914	1.05722e-12	1.51367	2.17747e-17
ENSG00000204520	MICA	protein_coding	2386	10.0333	10.1004	9.82951	9.76025	9.75162	9.70509	9.83752	9.83665	9.61611	9.27413	8.94257	9.30298	8.51554	8.91694	8.81783	8.63016	9.01808	9.01502	8.93089	8.93898	7.85253	8.01146	8.00369	8.31023	0.636756	2.29239e-06	0.483761	0.000439597	-0.152995	0.385272	0.678406	3.61178e-06	0.925578	1.43243e-11	0.247172	0.354325	1.25093	2.48929e-22	1.20928	4.76454e-22	0.809116	2.60843e-10
ENSG00000133816	MICAL2	protein_coding	15809	11.4154	11.5987	11.7679	11.6446	11.7413	11.8847	11.7816	11.6661	11.9225	12.0496	12.2337	12.132	12.6887	12.7009	12.6594	12.4793	12.6292	12.3855	12.5255	12.7279	12.9388	13.0528	12.872	13.011	-0.476855	1.97901e-06	-0.318965	0.00223165	0.157891	0.207167	-0.335526	0.00229156	-0.397645	8.32006e-05	-0.0621192	0.810556	-0.881183	2.56268e-22	-1.02251	1.37109e-29	-0.802502	1.74147e-18
ENSG00000181072	CHRM2	protein_coding	8322	5.9329	5.70622	6.75096	6.48513	6.69108	6.04332	6.16744	6.64287	6.46489	6.58438	7.12763	6.90304	8.58331	8.17748	8.6658	8.69451	8.39292	8.38992	8.55405	8.47702	8.45678	8.95513	8.45271	8.69947	-0.514318	0.0449868	-0.383177	0.144648	0.131141	0.699448	-0.112421	0.784064	-0.201721	0.448023	-0.0893001	0.878636	-1.86671	2.84887e-22	-2.2686	4.11838e-31	-2.04816	1.26884e-25
ENSG00000183098	GPC6	protein_coding	6468	9.45611	9.12355	9.82951	9.8851	9.83415	9.73552	9.63244	9.85087	9.56585	10.0338	10.6585	10.0969	8.37472	7.98554	8.41185	8.48731	8.2156	7.94184	8.13352	8.06997	8.20455	8.57695	8.40582	8.42213	-0.536616	0.0116543	-0.37664	0.0900633	0.159975	0.5535	-0.0815279	0.849269	-0.315528	0.195308	-0.234	0.600499	1.73702	2.99769e-22	1.28193	3.15946e-12	1.6759	4.61538e-20
ENSG00000138675	FGF5	protein_coding	5998	10.2003	10.3493	10.4803	10.339	10.7069	10.9775	11.0523	10.9525	10.6224	10.8693	11.1934	10.9351	9.13727	8.45273	8.39813	8.34487	8.10053	8.35951	8.33567	8.50669	8.74904	9.71207	8.56172	8.93803	-0.574273	0.0124319	0.00825196	0.980698	0.582525	0.0164888	-0.441526	0.118433	-0.730767	0.00120319	-0.289242	0.528516	1.85942	3.07342e-22	1.72668	6.67186e-19	2.59844	1.86137e-41
ENSG00000198034	RPS4X	protein_coding	2982	12.6009	12.5075	12.1385	12.2757	12.3268	12.1571	12.3145	12.3481	12.426	12.2755	11.8572	12.1855	13.4404	13.6124	13.0719	13.2941	13.6794	13.7645	13.6903	13.5973	13.3743	13.253	13.4159	13.3838	0.191649	0.241891	0.0882843	0.632864	-0.103365	0.575954	0.0101716	0.972214	0.326082	0.0230136	0.315911	0.138682	-1.15783	3.22092e-22	-0.976356	5.5334e-16	-1.39563	5.053e-32
ENSG00000132613	MTSS1L	protein_coding	4999	10.15	10.6138	10.4742	10.5093	10.4045	10.3443	10.2403	10.1452	10.4713	10.4826	10.5688	10.6172	11.4414	11.5316	11.3741	11.3023	11.2744	10.8309	11.156	11.283	11.5988	11.5327	11.4407	11.517	-0.0894395	0.573054	-0.25014	0.0474562	-0.160701	0.262289	-0.108595	0.573324	-0.375955	0.0012825	-0.267359	0.146553	-0.987345	3.54767e-22	-0.968189	2.98964e-21	-0.86153	8.39247e-17
ENSG00000162599	NFIA	protein_coding	10872	7.23161	6.79267	7.49852	7.1508	7.53674	7.59383	7.54368	7.43534	7.4567	7.89183	8.40423	7.73632	5.6854	5.49034	5.96008	5.72281	5.49948	4.9903	5.63915	5.29447	5.19743	6.28401	6.02611	5.58809	-0.729115	0.00200538	-0.391892	0.128101	0.337223	0.228806	-0.108685	0.846131	-0.464529	0.154109	-0.355844	0.551343	2.10498	3.60485e-22	1.48455	1.32104e-10	2.17761	4.41936e-20
ENSG00000164035	EMCN	protein_coding	5243	7.48701	7.08751	7.84132	7.79482	7.94983	7.61363	7.66796	7.97621	7.5968	7.825	8.23213	7.87054	0	0	1.655	0	1.22685	1.26264	2.31027	1.15946	0	0	0	0	-0.31728	0.216868	-0.0896563	0.771658	0.227623	0.410302	1.66558	0.553979	3.45949	0.0190055	1.79391	0.525192	10.3691	3.73705e-22	8.38623	5.81546e-15	6.81995	5.00323e-27
ENSG00000241839	PLEKHO2	protein_coding	3726	10.1934	10.2894	10.1982	10.2983	10.3328	10.188	10.1615	10.1274	10.0224	10.0114	9.81525	10.0842	11.1754	11.4904	11.3332	11.2575	11.2681	11.2369	11.3354	11.4539	10.8798	10.6744	10.8767	11.1237	0.259457	0.0267615	0.218234	0.0636069	-0.0412227	0.800567	0.422054	7.50078e-05	0.429325	2.95168e-05	0.0072716	0.980266	-0.911409	3.80224e-22	-1.07401	4.95317e-31	-1.1225	1.10301e-33
ENSG00000174332	GLIS1	protein_coding	3113	3.72313	4.85459	3.85115	4.47024	4.14066	3.84258	4.42739	4.08951	4.40285	4.30838	5.01451	4.32611	6.58577	6.95236	6.33131	6.58782	6.60763	6.4783	6.41743	7.06872	6.75594	6.88586	6.95704	6.67774	-0.274635	0.512307	-0.438777	0.252911	-0.164142	0.733955	-0.19416	0.626217	-0.154509	0.623926	0.0396508	0.962215	-2.32052	4.01019e-22	-2.401	4.16679e-22	-2.60479	1.33333e-24
ENSG00000198796	ALPK2	protein_coding	9431	10.2152	9.9618	10.6092	10.6082	10.6363	10.5906	10.5674	10.6337	10.2344	10.4075	11.04	10.6362	12.0068	11.939	12.2747	12.3404	12.0493	11.9327	12.0505	12.0633	11.8765	12.0915	12.1622	11.9664	-0.237861	0.238349	-0.00538915	0.983704	0.232472	0.257367	0.121928	0.686326	-0.00340855	0.991082	-0.125336	0.755993	-1.41618	5.11312e-22	-1.77597	3.39525e-34	-1.41816	4.41382e-22
ENSG00000103196	CRISPLD2	protein_coding	7965	11.3333	11.6886	11.5977	11.6067	11.5432	11.6417	11.4253	11.4191	11.4793	11.6104	11.9795	11.698	12.7083	12.8856	12.6244	12.5301	12.5569	12.4723	12.605	12.8143	12.6838	12.7796	12.6652	12.8724	-0.14151	0.364741	-0.194031	0.176098	-0.0525205	0.779662	-0.0594915	0.809826	-0.134844	0.376516	-0.0753521	0.808089	-1.0487	5.78303e-22	-1.13072	2.2335e-25	-1.10789	2.34941e-24
ENSG00000102575	ACP5	protein_coding	2814	2.92077	3.0787	1.69537	2.8622	1.80562	2.85363	2.24194	2.55506	3.14366	2.45399	2.95841	2.63172	6.15806	6.51033	6.10226	6.12271	6.29925	6.58729	5.94759	5.54376	6.4498	5.8163	5.90871	6.50957	-0.124422	0.882639	-0.466768	0.51939	-0.342345	0.66384	0.0302469	0.963203	-0.0637808	0.894773	-0.0940277	0.909481	-3.59909	7.86388e-22	-3.75376	1.49731e-23	-4.00208	4.69951e-23
ENSG00000142173	COL6A2	protein_coding	5386	16.1479	16.3764	16.0004	16.0713	15.8983	15.7552	15.7199	15.7081	15.513	15.6007	15.7259	15.5884	16.6094	16.8945	16.7461	16.696	16.4909	16.3737	16.615	16.6324	16.4533	16.3395	16.472	16.5216	0.547016	4.84137e-09	0.163392	0.14988	-0.383624	0.000207702	0.292138	0.00769907	0.0836438	0.514194	-0.208494	0.201303	-0.839098	8.12451e-22	-0.58422	6.30568e-11	-0.75935	5.33399e-18
ENSG00000078070	MCCC1	protein_coding	4321	7.43317	7.14559	6.94692	7.12672	7.14564	7.00262	7.03959	7.09653	6.96904	7.07128	7.11887	7.22881	8.07538	8.19977	8.06921	8.15667	8.1422	8.11202	8.20625	8.23266	8.10471	8.06803	8.2791	8.16852	0.0625926	0.749135	-0.0309678	0.87912	-0.0935604	0.60419	-0.0303547	0.906817	0.018756	0.922871	0.0491107	0.883861	-1.05726	1.23788e-21	-0.964309	3.06882e-18	-1.10698	4.59925e-23
ENSG00000153721	CNKSR3	protein_coding	22895	7.71687	8.00063	7.97996	7.77946	7.81243	7.95104	7.73265	7.807	8.11081	8.03175	8.45035	8.19444	6.92921	6.47421	6.59456	7.17381	6.97352	6.58729	6.68137	6.85472	6.65197	6.95294	7.01499	6.77537	-0.333683	0.044788	-0.381027	0.0155174	-0.0473439	0.84206	-0.0407329	0.919774	-0.0723145	0.787039	-0.0315815	0.960438	1.35982	1.3967e-21	1.06687	8.40896e-13	1.05111	6.02599e-12
ENSG00000122966	CIT	protein_coding	13230	10.5025	10.6258	10.6372	10.5247	10.6513	10.6692	10.5468	10.5294	11.0069	10.9956	11.0266	11.0691	9.88698	9.81794	10.0061	9.76847	9.73967	9.55812	9.21666	9.54576	10.1445	10.3643	10.0489	10.1518	-0.451258	2.84283e-06	-0.42485	7.703e-06	0.0264076	0.867399	-0.309574	0.00621007	-0.656321	1.07901e-11	-0.346747	0.0109932	0.843032	1.52285e-21	0.701349	1.28154e-14	1.0745	2.98505e-32
ENSG00000175906	ARL4D	protein_coding	1612	8.86348	9.07705	8.87303	8.99588	9.21472	9.2111	9.0669	8.96129	8.54631	8.30125	7.9002	8.31707	9.71232	9.76099	9.61544	9.66734	9.9459	10.0934	10.0147	10.0306	9.42743	9.06281	9.44433	9.44568	0.677279	3.00107e-08	0.83933	6.35783e-13	0.162052	0.294017	0.33708	0.0163487	0.669539	6.06879e-09	0.332459	0.0581023	-1.07656	1.65152e-21	-0.736359	4.68391e-11	-0.906766	1.13562e-16
ENSG00000006606	CCL26	protein_coding	706	6.7301	7.12649	6.82878	6.97317	7.23599	7.09001	6.91134	7.23641	6.46489	6.11031	5.54583	6.3651	4.12342	4.16229	4.62302	4.05868	5.31746	6.06111	5.19527	5.68884	2.92125	2.72872	3.48356	3.83915	0.775833	0.000890934	0.982059	6.33878e-06	0.206227	0.471139	1.04767	0.0245992	2.43162	7.53183e-13	1.38396	0.000112679	2.99219	1.69738e-21	2.72035	1.61605e-25	1.54262	4.98192e-12
ENSG00000082196	C1QTNF3	protein_coding	3576	6.70435	5.94297	6.4886	6.44675	6.22962	6.11915	6.16744	6.44941	6.44649	6.38231	6.60748	6.4245	4.02286	4.0685	4.18538	4.1594	5.16408	4.03499	4.07374	3.44227	3.82273	3.82105	4.48475	3.73205	-0.046625	0.900892	-0.220188	0.45716	-0.173563	0.581574	0.124238	0.871412	0.336911	0.471588	0.212673	0.821358	2.55119	2.01096e-21	2.38033	3.65089e-18	1.99409	6.4965e-13
ENSG00000146674	IGFBP3	protein_coding	4571	16.4829	16.4152	16.3858	16.5152	16.4277	16.3792	16.4003	16.3898	16.609	16.6538	16.6223	16.665	17.0294	17.2876	16.9646	17.1342	17.0994	17.228	17.2353	17.2865	17.2233	17.1841	17.3595	17.4075	-0.187068	0.0294448	-0.238397	0.00278769	-0.0513292	0.640984	-0.187419	0.0456782	-0.0826624	0.399079	0.104756	0.510613	-0.65885	2.16048e-21	-0.6585	2.39801e-21	-0.814585	2.34081e-32
ENSG00000179981	TSHZ1	protein_coding	8281	7.89246	7.87466	8.09072	7.91683	8.46314	8.58676	8.23947	8.28092	8.16246	8.25969	8.72025	8.50079	9.23603	9.28593	9.55901	9.61066	9.4528	9.09841	9.49521	9.51933	9.43724	9.77057	9.77636	9.66717	-0.484416	0.00227616	-0.0317522	0.89214	0.452663	0.0076831	-0.237106	0.237046	-0.267507	0.103026	-0.0304012	0.949069	-1.24091	2.88344e-21	-1.48822	3.42418e-29	-1.00515	5.54823e-14
ENSG00000204103	MAFB	protein_coding	3393	5.81755	5.57147	5.95857	5.93925	7.73567	7.73307	7.64798	7.59462	4.91223	5.13104	5.12364	5.5519	7.26261	7.15989	7.08031	7.26704	8.20908	7.92532	7.9911	8.13473	6.61097	6.98535	6.79446	6.72039	0.640493	0.0021786	2.49909	7.01901e-56	1.8586	9.70513e-39	0.41125	0.0204641	1.29321	9.63771e-23	0.881962	9.33297e-10	-1.60008	2.9042e-21	-1.37083	3.08057e-20	-0.3942	0.00227404
ENSG00000144369	FAM171B	protein_coding	5826	7.42531	7.11684	7.64555	7.37174	7.90045	8.1128	8.0341	8.01169	6.91652	7.34212	7.9053	7.35632	8.8339	8.54268	9.01351	9.15414	8.83962	8.79633	8.90332	8.66853	8.86111	9.22086	9.09525	8.71009	-0.0256378	0.939106	0.589133	0.00204672	0.614771	0.00263837	-0.0824443	0.820836	-0.181887	0.427739	-0.0994423	0.83181	-1.56117	3.05743e-21	-1.50436	9.994e-20	-0.790146	3.35548e-06
ENSG00000148468	FAM171A1	protein_coding	3955	9.81157	9.68824	10.0364	9.90411	10.0634	10.1546	10.1173	10.0259	10.2819	10.2445	10.4929	10.3714	9.15519	9.10289	9.18312	9.06931	9.05491	8.80989	9.06493	9.29119	9.40961	9.62047	9.4145	9.35384	-0.484836	2.45527e-06	-0.260919	0.0187431	0.223917	0.0691246	-0.32564	0.00893345	-0.387168	0.000649389	-0.0615282	0.835752	0.898658	3.16211e-21	0.739462	6.88178e-14	1.02491	1.13038e-25
ENSG00000120899	PTK2B	protein_coding	7933	7.3359	7.61171	7.58516	7.63332	7.70148	7.3638	7.40767	7.26936	7.55446	7.6103	7.94053	7.66422	6.22748	6.05237	6.12465	5.96468	5.84055	5.51661	6.30151	6.38648	6.35365	6.11857	6.11359	6.30056	-0.155877	0.453006	-0.260798	0.157266	-0.104922	0.641212	-0.131557	0.731012	-0.166796	0.537628	-0.0352388	0.963312	1.48973	3.18452e-21	1.46541	5.59707e-19	1.39573	3.19667e-16
ENSG00000012817	KDM5D	protein_coding	9463	8.88369	9.06456	9.0067	8.92319	8.73791	8.73269	8.77604	8.91207	8.67439	8.85848	9.14597	8.91742	0	1.70221	1.05285	1.14074	1.22685	1.26264	0	0	0	0.95465	0	1.01721	0.0597808	0.755358	-0.11927	0.47472	-0.17905	0.258576	1.22363	0.629042	0.433119	0.873073	-0.790512	0.833157	9.9397	3.3556e-21	8.77585	1.04305e-31	9.38731	6.10335e-19
ENSG00000072952	MRVI1	protein_coding	7700	8.12858	7.88037	8.34363	8.55045	8.4834	8.36721	8.26156	8.33172	8.39617	8.7842	9.00808	8.97568	9.8471	10.0792	10.1792	10.1016	10.0278	9.75788	10.0202	10.1669	9.9459	10.0294	10.2933	10.1216	-0.565022	0.000451132	-0.45142	0.00547181	0.113601	0.60751	-0.0460574	0.887643	-0.102128	0.622464	-0.0560711	0.894036	-1.29136	3.37338e-21	-1.81033	5.55139e-40	-1.64065	5.62796e-33
ENSG00000253368	TRNP1	protein_coding	1976	11.8439	11.9868	11.8413	11.7813	11.5781	11.6413	11.7421	11.6364	11.8464	11.7543	11.5863	11.8171	10.9329	11.0397	10.9618	10.6856	10.7456	10.9044	10.6552	10.9213	11.0396	10.8125	10.8029	10.9928	0.111005	0.379473	-0.103664	0.408514	-0.214669	0.0631958	-0.00463795	0.98264	-0.104976	0.412829	-0.100338	0.658194	0.838677	3.79441e-21	0.95432	4.17718e-27	0.839989	6.46245e-21
ENSG00000157551	KCNJ15	protein_coding	9728	4.30587	3.36607	3.51687	3.37947	3.45722	4.53875	3.99289	3.96632	3.73512	4.24163	3.10756	3.8934	6.35705	5.41613	6.0564	6.14744	6.24928	6.38476	6.2272	6.3212	6.23273	6.31834	6.4356	6.40885	-0.124475	0.832932	0.251151	0.604943	0.375626	0.422095	-0.322638	0.386765	-0.0541654	0.895744	0.268473	0.630722	-2.6428	3.99793e-21	-2.44463	1.60115e-17	-2.33748	2.94317e-18
ENSG00000185960	SHOX	protein_coding	4384	7.42531	7.25516	7.45009	7.48969	6.99382	6.96201	6.98753	7.10385	7.49302	7.50751	7.74375	7.51505	0	1.70221	0	0	0	0	0	1.79389	0	0	0	0	-0.161862	0.405656	-0.559267	0.000268296	-0.397405	0.0252926	1.66647	0.550773	1.87464	0.369276	0.208169	0.972065	10.0361	4.12486e-21	8.20778	1.35759e-14	7.6022	1.22862e-12
ENSG00000079215	SLC1A3	protein_coding	6265	5.30364	5.62689	4.9471	5.35682	5.44057	5.42014	5.18738	5.29714	4.54802	5.13104	4.76787	4.0525	6.55008	6.70989	6.51204	7.11232	6.54687	6.36039	6.96663	6.85472	6.75594	6.59525	7.07071	6.70631	0.662614	0.0280787	0.683119	0.0184586	0.0205048	0.965741	-0.053362	0.915066	-0.0879992	0.790272	-0.0346371	0.966153	-2.15777	4.38891e-21	-1.44179	2.22856e-11	-1.38665	1.78851e-10
ENSG00000211448	DIO2	protein_coding	7494	7.60998	6.93119	8.16011	8.21966	8.02548	7.94063	7.93312	8.02719	8.35729	8.44911	8.84501	8.79896	5.95471	5.92436	6.03292	6.26512	5.87391	5.37785	6.0373	5.82065	6.17763	6.86279	6.76774	6.69209	-0.811722	0.000506498	-0.648811	0.00588387	0.162911	0.611098	-0.605128	0.0549055	-0.859465	0.0017222	-0.254337	0.69091	1.99303	4.44803e-21	1.78644	2.22082e-15	2.20369	1.20535e-21
ENSG00000197461	PDGFA	protein_coding	4151	6.7301	6.54188	7.00674	6.77055	6.69108	6.76366	6.77056	6.94976	6.26935	6.39772	6.3771	6.49548	7.55141	7.91319	7.59512	7.96822	7.97547	7.69142	8.09921	8.10918	7.84665	7.74745	7.87189	7.53388	0.391038	0.0396754	0.413921	0.0227226	0.0228832	0.934474	0.0112793	0.972465	0.224712	0.20443	0.213433	0.487629	-1.37647	4.46898e-21	-0.996715	3.63572e-12	-1.18726	4.06937e-17
ENSG00000137672	TRPC6	protein_coding	5537	0.955263	1.51709	2.80107	2.29852	2.36727	1.87547	2.91228	3.60256	2.7221	2.19643	3.48013	2.82047	6.6546	5.56093	6.52892	7.07413	6.48344	6.17725	6.98177	6.56627	6.12035	6.7031	6.80764	6.26258	-0.948469	0.19724	-0.0244091	0.977468	0.924059	0.213053	0.0478176	0.955843	0.0811963	0.88485	0.0333786	0.975395	-3.80447	4.53324e-21	-4.80076	3.40258e-24	-3.91008	6.08414e-23
ENSG00000102265	TIMP1	protein_coding	1541	14.4879	14.8613	14.6154	14.6639	14.5517	14.3197	14.2484	14.2549	14.3079	14.3859	14.304	14.5062	13.359	13.3629	13.3192	13.2295	13.4667	13.0479	13.2956	13.7272	13.2828	13.2477	13.3682	13.3963	0.285094	0.0413561	-0.0292511	0.880023	-0.314345	0.0298217	-0.00635415	0.98089	0.080709	0.642038	0.0870632	0.783243	1.05344	4.87582e-21	1.34489	7.12827e-34	0.943483	5.26347e-17
ENSG00000130304	SLC27A1	protein_coding	8249	8.9427	9.25906	9.0398	9.0714	9.06814	8.5598	8.87105	8.77882	9.02692	9.1247	9.31849	9.13087	10.1584	10.1808	10.0535	10.0484	9.83593	9.77871	10.0529	10.0676	10.1671	9.96049	10.2089	10.2351	-0.0732789	0.67444	-0.325142	0.0105055	-0.251863	0.0768165	-0.0350666	0.889068	-0.206634	0.123273	-0.171568	0.462189	-0.992171	5.59609e-21	-1.03038	1.94087e-22	-1.11068	2.81906e-25
ENSG00000122786	CALD1	protein_coding	9843	11.9381	11.7789	12.4836	12.4191	12.5451	12.5247	12.4326	12.5525	12.3897	12.5331	12.6766	12.5217	13.7274	13.2802	13.9277	13.9517	13.569	13.5466	13.6466	13.3335	13.8213	13.9257	14.0337	13.7156	-0.347477	0.0547543	-0.0193746	0.941705	0.328103	0.0832124	-0.133404	0.635901	-0.350485	0.0455485	-0.217081	0.507693	-1.34513	5.78342e-21	-1.5592	6.57375e-28	-1.01402	3.08387e-12
ENSG00000176915	ANKLE2	protein_coding	17517	10.9467	11.0518	11.0891	11.0955	10.9956	11.0777	11.0066	11.0392	11.0256	10.9427	11.0846	11.087	11.4106	11.5728	11.6483	11.7009	11.5641	11.564	11.5665	11.6682	11.6683	11.575	11.638	11.6604	0.0111128	0.930089	-0.00625428	0.958421	-0.0173671	0.881436	-0.0485616	0.71864	-0.0442192	0.657041	0.00434239	0.98287	-0.599679	6.24104e-21	-0.540005	4.90623e-17	-0.561714	2.85566e-18
ENSG00000106236	NPTX2	protein_coding	3016	2.92077	3.99069	2.6377	2.8622	4.99011	4.83703	4.42739	4.74298	1.69569	2.19643	2.79204	3.13693	6.37756	6.43716	6.36931	6.49451	6.9266	6.78331	5.9164	6.90013	5.8884	5.93166	6.04848	5.84097	0.674939	0.266659	2.37933	8.55571e-09	1.70439	6.98185e-06	0.497785	0.126072	0.766198	0.0030165	0.268413	0.614479	-3.57173	6.32996e-21	-3.39458	2.79096e-27	-1.9586	8.91085e-16
ENSG00000102359	SRPX2	protein_coding	2368	8.51666	8.71737	8.35024	8.38778	8.15324	8.23286	8.05449	8.24493	8.27103	8.22986	7.92554	8.20718	9.13124	9.55594	9.72025	9.57236	9.50164	9.6439	9.71506	9.53621	9.49472	9.00603	9.57145	9.55381	0.336615	0.0502207	0.0114312	0.964741	-0.325184	0.0685512	0.087934	0.760888	0.178219	0.322636	0.0902853	0.810378	-1.26363	6.67575e-21	-1.01495	5.05071e-14	-1.43042	1.16204e-26
ENSG00000164292	RHOBTB3	protein_coding	8833	10.9169	10.7697	11.2743	11.2534	11.0756	11.2087	11.155	11.2374	11.1916	11.439	11.8025	11.4912	10.0979	10.0686	10.207	10.324	9.96344	10.033	10.1961	10.1451	10.1986	10.4777	10.4145	10.3345	-0.427978	0.00243046	-0.327672	0.0233219	0.100306	0.59339	-0.182369	0.379212	-0.272772	0.0774167	-0.0904039	0.798271	1.13866	6.90257e-21	0.893055	5.979e-13	1.08376	1.19981e-18
ENSG00000182199	SHMT2	protein_coding	4838	11.4214	11.5332	11.4524	11.5796	11.3825	11.2265	11.1544	11.1556	11.3978	11.3917	11.15	11.3175	12.1893	12.4532	12.3278	12.2033	12.4654	12.3577	12.3654	12.4183	12.3212	11.8901	12.1939	12.3637	0.180787	0.149788	-0.0845756	0.550437	-0.265362	0.0306921	0.0939025	0.609424	0.198828	0.0952935	0.104926	0.657158	-0.886554	7.94775e-21	-0.79967	4.16697e-17	-1.16996	9.42662e-36
ENSG00000183578	TNFAIP8L3	protein_coding	2262	7.31053	7.28991	7.15762	7.25812	7.24393	7.35599	7.08984	7.26936	7.03211	7.14619	6.94143	7.2036	6.15806	6.00252	5.90939	5.16765	5.77142	5.56005	5.88452	5.29447	5.33807	5.49477	4.97987	5.81496	0.169813	0.43461	0.159953	0.458027	-0.0098602	0.976871	0.430647	0.138584	0.209087	0.486859	-0.22156	0.664428	1.67104	8.46067e-21	1.4102	3.54828e-16	1.6219	7.75313e-19
ENSG00000188760	TMEM198	protein_coding	2578	8.71987	8.85717	8.45825	8.82686	8.53609	8.47576	8.58955	8.54856	8.61383	8.44169	8.66716	8.69423	7.96453	7.92662	7.78282	7.51528	7.69659	7.55851	7.68361	7.63226	7.71741	7.43191	7.52622	7.48523	0.114551	0.462687	-0.069915	0.67559	-0.184466	0.200537	0.265118	0.132581	0.0997209	0.596345	-0.165397	0.570223	1.0669	8.96108e-21	0.916334	8.08721e-16	0.897265	3.37169e-14
ENSG00000168056	LTBP3	protein_coding	10543	11.2568	11.5556	11.286	11.3358	11.5049	11.4193	11.4644	11.3793	11.128	11.4245	11.868	11.4716	10.5253	10.586	10.2201	10.3456	10.3278	10.0484	10.3055	10.3431	10.1493	10.5589	9.98069	10.2129	-0.134605	0.499508	-0.0552266	0.804353	0.079378	0.721088	0.185027	0.433829	0.0198843	0.936516	-0.165143	0.618666	1.25711	9.44572e-21	0.937479	7.92857e-12	1.182	2.67832e-18
ENSG00000176225	RTTN	protein_coding	9042	9.35631	9.17558	9.21668	9.08812	9.18203	9.36308	9.281	9.31061	8.85966	8.90775	9.12425	8.89134	8.18996	8.01098	8.09211	8.10078	8.07923	7.95817	7.92995	8.11561	7.99744	8.18426	8.02641	8.11091	0.260211	0.0128714	0.334687	0.000551035	0.074476	0.567766	0.0176083	0.949606	-0.0580208	0.728219	-0.0756291	0.798803	0.872139	9.94123e-21	1.11474	3.22567e-33	1.26485	1.58351e-40
ENSG00000109610	SOD3	protein_coding	2128	8.74535	8.80407	8.83346	8.99366	8.9924	8.6584	8.73242	8.58828	8.90417	8.79588	9.06392	9.04593	7.8951	7.4934	7.84482	7.34396	7.74247	7.3639	7.26783	7.90897	7.53216	7.66982	7.59623	7.85425	-0.109618	0.597032	-0.207018	0.246826	-0.0973994	0.643847	-0.00335894	0.991837	-0.0701329	0.776995	-0.066774	0.887552	1.29393	1.0243e-20	1.18768	3.70856e-17	1.15705	8.47619e-16
ENSG00000128590	DNAJB9	protein_coding	2837	7.53892	7.27264	7.49852	7.59288	7.81776	7.79217	7.64798	7.69019	7.06867	6.85387	6.66879	7.05174	8.54756	8.13762	8.48723	8.52555	8.41008	8.84544	8.58413	8.10271	8.34036	8.12732	8.36183	8.19397	0.570414	0.000840346	0.828068	1.06161e-07	0.257655	0.177267	0.174796	0.47064	0.249897	0.159113	0.075101	0.856338	-1.35053	1.27365e-20	-0.95491	1.81609e-11	-0.772356	6.12098e-08
ENSG00000213625	LEPROT	protein_coding	5237	9.74525	9.54635	9.76416	9.75895	9.732	9.74303	9.85069	9.85521	9.88739	9.96303	9.82201	9.84296	10.2376	10.0792	10.1385	10.1574	10.179	10.3562	10.3219	10.2394	10.4852	10.5634	10.5392	10.451	-0.171946	0.0480351	-0.0828175	0.397335	0.0891289	0.370678	-0.356728	2.16956e-06	-0.23525	0.00282579	0.121478	0.415158	-0.631536	1.33495e-20	-0.446755	3.10479e-10	-0.479104	9.99947e-12
ENSG00000164465	DCBLD1	protein_coding	6819	8.91209	8.92507	8.93593	8.97356	8.84619	8.88436	8.96827	9.02055	9.02071	8.87784	9.13732	8.8594	9.53426	9.67011	9.49814	9.73214	9.54371	9.68372	9.63589	9.71838	9.7187	9.68272	9.87511	9.69239	-0.0407803	0.776135	-0.0456221	0.73717	-0.00484181	0.980558	-0.132979	0.312326	-0.0969675	0.401443	0.0360118	0.889209	-0.767233	1.36121e-20	-0.675034	8.22649e-16	-0.715888	1.66594e-17
ENSG00000101333	PLCB4	protein_coding	6900	8.28006	8.34847	8.90032	8.7992	8.76576	8.94291	9.02877	9.06814	8.00159	8.54911	9.07075	8.76201	10.6024	10.0822	10.6351	10.8519	10.2103	9.94564	10.3745	10.0955	10.1252	10.8208	10.5163	10.2363	-0.0398674	0.915359	0.30792	0.241739	0.347788	0.191382	0.118805	0.780233	-0.285488	0.271927	-0.404293	0.288555	-1.80404	1.43128e-20	-1.96271	3.00842e-24	-1.21063	9.95193e-10
ENSG00000170848	PSG6	protein_coding	5140	7.3359	7.31543	7.15006	7.08568	7.10262	7.2419	7.14792	7.13993	7.13912	7.27694	6.96117	7.31767	8.25237	8.1662	8.16954	8.18681	8.15582	8.32215	8.22546	8.08316	8.21371	8.06803	8.17108	8.22886	0.0401075	0.839008	-0.0228288	0.910176	-0.0629364	0.73638	0.0226293	0.933441	0.0265242	0.889265	0.0038949	0.992866	-0.995585	1.43373e-20	-0.978107	4.77204e-20	-1.04494	4.94035e-22
ENSG00000019582	CD74	protein_coding	3184	4.86631	4.36123	4.91177	4.47024	4.99011	4.96584	4.4886	4.30823	4.24143	4.4919	4.62669	4.38711	6.79843	7.27983	7.28304	6.28755	7.0338	6.43229	6.48277	7.3233	7.18636	6.53815	6.89666	7.07836	0.234565	0.62119	0.273113	0.537673	0.0385483	0.945846	0.025609	0.966426	-0.0751608	0.859752	-0.10077	0.892607	-2.55025	1.47334e-20	-2.3413	1.41719e-18	-2.20198	1.92934e-16
ENSG00000153823	PID1	protein_coding	3364	6.47994	6.59842	6.45218	6.42058	6.35221	6.79867	6.1486	6.41449	6.18306	6.35098	6.63232	6.73722	7.99139	7.91319	7.67315	7.82991	7.89651	7.68162	8.28162	7.99521	7.7366	8.03229	7.91515	7.95889	-0.0138726	0.968397	-0.0536354	0.846343	-0.0397629	0.892374	-0.058929	0.861561	0.0669898	0.780394	0.125919	0.752052	-1.4235	1.54493e-20	-1.37844	3.04763e-19	-1.54413	8.7209e-24
ENSG00000099337	KCNK6	protein_coding	6169	8.39719	8.40504	8.47952	8.70749	8.35732	8.37883	8.30475	8.31288	8.7363	8.89694	8.95492	9.00029	7.50557	7.82989	7.76867	7.37571	7.60021	7.49278	7.4422	7.47107	7.90435	7.94161	7.8143	8.05645	-0.398745	0.000543081	-0.565742	1.49533e-07	-0.166996	0.236698	-0.29794	0.0584904	-0.431254	0.00150138	-0.133314	0.664428	0.974143	1.7414e-20	0.873337	5.1964e-15	0.839655	5.67797e-13
ENSG00000186847	KRT14	protein_coding	2281	6.26779	6.04821	6.12205	6.02858	5.78334	6.02373	6.32678	5.63718	6.16065	5.84396	6.25448	5.77371	2.77979	3.61706	3.4157	3.41136	3.37628	3.60819	2.31027	3.59737	2.73025	2.50857	3.02323	3.61636	0.0997377	0.787436	-0.0628092	0.866639	-0.162547	0.632113	0.36249	0.672516	0.326694	0.627245	-0.0357958	0.979242	3.16861	1.80402e-20	2.90586	1.44651e-18	2.77911	2.99578e-15
ENSG00000166106	ADAMTS15	protein_coding	5673	5.81755	5.22155	5.34157	5.32896	4.91253	5.56274	5.42513	5.27135	6.24826	5.9523	6.33233	5.96591	0	1.08882	1.05285	1.14074	1.22685	0	1.21408	0	1.52535	2.24867	2.01993	1.01721	-0.703341	0.0173624	-0.840309	0.00275009	-0.136968	0.747385	-1.51195	0.36993	-1.88695	0.223893	-0.375	0.938267	4.82308	2.2044e-20	5.63169	7.72227e-10	5.86972	1.14474e-07
ENSG00000011105	TSPAN9	protein_coding	5714	7.38535	7.3322	7.48656	7.85955	7.37984	7.72702	7.3675	7.45838	7.88343	7.8588	8.11807	8.11552	9.01497	9.00818	9.0314	8.75612	8.66956	8.76883	8.85479	8.89105	9.3234	8.8967	9.09793	9.32648	-0.468401	0.00264381	-0.513715	0.000598049	-0.0453143	0.851958	-0.214508	0.275728	-0.373362	0.0118451	-0.158854	0.600499	-1.17346	2.25863e-20	-1.42736	2.51084e-28	-1.31382	1.50789e-23
ENSG00000122176	FMOD	protein_coding	3310	8.15733	8.5661	8.56728	8.58326	8.34261	7.96138	8.08948	8.14904	8.11664	8.2681	8.46425	8.44091	9.14626	9.6027	9.45018	9.49978	9.31081	9.3356	9.64305	9.66676	9.60672	9.30671	9.89222	9.5772	0.149409	0.473507	-0.1892	0.338727	-0.338609	0.0677073	-0.175841	0.466677	-0.111077	0.590827	0.0647635	0.880905	-1.28124	2.62793e-20	-0.955993	1.23229e-11	-1.35937	2.18967e-22
ENSG00000139329	LUM	protein_coding	3008	10.295	9.87004	10.5722	10.7029	10.4954	10.4925	10.4434	10.7946	10.2858	10.3631	10.6862	10.3892	11.8818	11.5117	12.3242	12.3686	12.0011	12.1135	11.9702	11.7022	12.0047	11.984	12.4043	11.8302	-0.0452933	0.888082	0.124149	0.653099	0.169442	0.528966	-0.0094226	0.982338	-0.117625	0.672266	-0.108202	0.832574	-1.63306	2.83881e-20	-1.66893	4.02182e-21	-1.39129	6.29531e-15
ENSG00000182253	SYNM	protein_coding	7819	7.02871	6.79267	7.01509	6.73914	7.556	7.51181	7.74525	7.77523	7.54584	7.74291	8.02736	7.7538	5.84117	6.14718	6.03292	6.12271	6.24928	5.75955	5.60043	5.94142	5.99847	6.7031	6.25499	5.84097	-0.886958	2.41538e-07	-0.129038	0.572535	0.75792	3.51214e-05	-0.202523	0.573108	-0.33691	0.189897	-0.134387	0.81697	1.5529	2.98295e-20	0.86847	4.47912e-06	1.76078	5.25025e-22
ENSG00000185339	TCN2	protein_coding	3122	6.7301	6.88648	6.6366	6.88979	6.6558	6.46262	6.7204	6.42623	6.76138	6.80847	6.92142	6.83898	5.71793	5.66072	4.80041	5.43206	5.45608	4.63162	5.56063	5.46535	4.99984	5.03983	5.31125	4.98732	-0.0475587	0.865745	-0.269959	0.20372	-0.2224	0.325566	0.359539	0.310387	0.24715	0.446408	-0.11239	0.871104	1.77699	3.5421e-20	1.3699	8.03531e-13	1.25988	6.80941e-10
ENSG00000127152	BCL11B	protein_coding	7855	5.43469	5.39118	5.51639	5.46319	5.20057	5.642	5.11157	5.61684	5.88807	5.90994	6.31709	6.17062	1.12002	2.46153	1.655	2.20628	2.66953	1.26264	0	2.23304	1.52535	2.91968	1.01332	0	-0.645349	0.0282207	-0.682555	0.015708	-0.0372063	0.936843	0.228239	0.893947	0.11384	0.933235	-0.114398	0.969074	4.77911	3.84136e-20	3.90553	1.56113e-13	3.98272	8.0621e-12
ENSG00000150764	DIXDC1	protein_coding	8509	8.24477	7.96344	8.26532	8.21586	8.04379	8.38268	8.30475	8.3534	8.52892	8.63938	8.64292	8.55496	9.34418	8.92365	9.38211	9.38746	8.86057	9.13118	9.27315	9.09684	9.51893	9.60838	9.63935	9.62476	-0.415578	0.00170804	-0.316861	0.0188201	0.0987168	0.576611	-0.327371	0.0196483	-0.501209	3.50103e-05	-0.173837	0.490849	-1.00703	4.38258e-20	-1.09524	1.74121e-22	-0.822684	7.48113e-13
ENSG00000016391	CHDH	protein_coding	7758	2.24967	2.91025	3.85115	2.8622	4.33159	5.08408	5.07212	5.1633	3.14366	3.66063	3.48013	3.80675	5.4345	5.69251	5.98477	6.30963	6.00014	5.64319	5.9164	5.72294	5.99847	6.23095	6.4356	6.22358	-0.482528	0.377641	1.47313	1.93186e-05	1.95566	1.9046e-07	-0.342992	0.386765	-0.40756	0.193602	-0.0645679	0.940949	-2.77974	4.70648e-20	-2.91928	1.00274e-18	-0.899056	0.00102563
ENSG00000244486	SCARF2	protein_coding	3604	11.2322	11.3248	11.2071	11.1919	11.2424	11.044	11.0755	10.9424	11.2067	11.1355	11.2345	11.319	10.4583	10.6831	10.5089	10.4236	10.1873	10.0616	10.1022	10.2829	10.5409	10.4558	10.3291	10.5811	0.0141701	0.928412	-0.145767	0.163769	-0.159938	0.137223	0.0423054	0.822586	-0.318587	0.000851136	-0.360892	0.00153536	0.745992	4.91083e-20	0.717857	1.66942e-18	0.918812	6.05491e-29
ENSG00000178573	MAF	protein_coding	6976	2.50961	1.51709	2.80107	2.51183	2.93648	3.30705	2.91228	3.68302	2.45382	2.45399	3.36631	4.0525	5.81133	5.78387	5.80234	6.19567	5.66109	5.60222	5.97811	6.13113	5.81808	6.28401	6.34812	5.98787	-0.980657	0.0934073	-0.00866003	0.9897	0.971997	0.102148	-0.221375	0.639504	-0.265571	0.446453	-0.0441956	0.965538	-2.98608	5.10321e-20	-3.74536	2.8753e-21	-2.72917	5.93492e-17
ENSG00000104177	MYEF2	protein_coding	14067	6.55389	6.08824	6.40214	6.17663	6.58255	6.49143	6.52971	6.42623	6.84807	6.63727	6.55649	6.66517	4.12342	3.15202	4.26817	3.9504	4.0948	3.60819	3.95598	3.44227	5.16002	4.86509	4.34713	3.73205	-0.364739	0.137666	-0.171463	0.530518	0.193276	0.490105	-0.740209	0.0803916	-0.888597	0.0215849	-0.148387	0.892812	2.08684	5.16645e-20	2.46231	2.27256e-19	2.80397	1.16169e-21
ENSG00000104738	MCM4	protein_coding	6824	10.9091	11.0644	10.9723	10.764	10.8393	11.0008	10.9148	10.8577	11.1453	11.0442	10.8293	11.0778	10.2264	10.0365	10.1037	9.8611	10.1176	9.90831	9.72184	10.0593	10.1192	10.2162	10.1166	10.1596	-0.09708	0.488341	-0.1241	0.344975	-0.0270204	0.874422	-0.0904726	0.636612	-0.193693	0.122151	-0.10322	0.683549	0.875383	5.27807e-20	0.868776	1.83754e-19	0.944976	1.3358e-22
ENSG00000188687	SLC4A5	protein_coding	8025	6.35311	5.85287	5.53972	5.82419	6.16418	6.11915	5.94528	6.32956	6.04309	5.72683	6.13791	5.90465	7.63896	7.67143	7.20112	7.75945	7.14729	7.4002	7.39772	6.94416	7.54673	7.57363	7.64844	7.34689	-0.0487886	0.885938	0.194799	0.464702	0.243588	0.351369	0.047858	0.903119	-0.3029	0.150396	-0.350758	0.277535	-1.58891	5.31032e-20	-1.68556	1.83891e-22	-1.09121	8.30469e-10
ENSG00000023608	SNAPC1	protein_coding	2656	8.21773	8.06224	8.04254	7.95379	8.1061	8.23712	8.13327	8.2614	7.89705	8.0268	7.88994	7.82717	9.23603	8.78309	9.30087	9.24289	8.99552	9.29118	9.18757	8.6729	8.96509	9.03985	9.20887	9.05652	0.159329	0.393548	0.275745	0.0899558	0.116417	0.549189	0.0850007	0.751133	-0.0162484	0.942886	-0.101249	0.769026	-1.16123	5.49567e-20	-1.0869	6.90623e-18	-0.869236	1.13589e-11
ENSG00000143061	IGSF3	protein_coding	7400	1.93236	2.24009	1.31753	1.7449	0	0	0.950529	1.25906	0	2.45399	1.82365	2.63172	5.39481	5.21194	5.38666	6.09754	5.96961	5.05245	6.00801	5.58142	5.86534	6.19445	5.90871	6.0998	-0.337763	0.749874	-2.37043	0.0487258	-2.03267	0.126983	-0.470229	0.286348	-0.326512	0.40449	0.143717	0.871184	-4.32262	6.33615e-20	-4.19015	1.3688e-16	-6.36654	3.79487e-12
ENSG00000125384	PTGER2	protein_coding	2473	7.31053	7.19226	7.48656	7.3988	7.66646	7.63316	7.37562	7.62039	7.21719	7.40448	7.2847	7.21205	5.74974	5.41613	5.49375	5.54806	6.17092	5.79635	4.70479	5.29447	5.30417	5.99669	5.58055	5.70598	0.0714696	0.787436	0.298963	0.128826	0.227493	0.284525	-0.11556	0.804359	-0.0852674	0.81312	0.0302925	0.972194	1.63306	7.5367e-20	1.82009	9.2135e-23	2.01729	8.30703e-27
ENSG00000025772	TOMM34	protein_coding	2062	10.1642	10.2968	10.189	10.0847	10.2855	10.1411	9.99743	10.024	10.0471	10.0727	9.81118	10.1173	9.26108	9.13505	9.32766	9.06607	9.49093	9.08731	9.03982	9.40057	9.10209	9.02953	9.00088	9.14268	0.169065	0.216371	0.100126	0.500149	-0.0689389	0.670799	0.132087	0.490729	0.199058	0.150779	0.0669703	0.828969	0.947892	7.88316e-20	0.984869	2.18907e-21	0.84896	6.41766e-16
ENSG00000010438	PRSS3	protein_coding	1664	6.89852	6.75586	6.10651	6.1127	6.29222	6.24295	6.09055	6.03987	6.42785	6.28622	5.46518	5.96591	2.77979	3.15202	2.40558	2.81244	3.17686	3.60819	1.86388	2.56924	3.08989	2.24867	2.34318	2.61353	0.43918	0.191588	0.0967995	0.819935	-0.342381	0.331683	0.22645	0.849621	0.367621	0.647328	0.141171	0.938298	3.69279	8.47939e-20	3.90552	2.0914e-22	3.42197	9.50271e-17
ENSG00000149294	NCAM1	protein_coding	12737	3.91495	3.71192	4.35058	4.30843	3.92056	3.84258	3.60774	3.60256	3.73512	4.02056	4.09466	3.97514	6.2499	6.36008	6.51204	5.8488	6.17092	5.86723	5.74945	6.07942	6.30306	6.21281	6.32997	6.03369	0.150859	0.761264	-0.242336	0.605211	-0.393195	0.358716	0.0422439	0.936301	-0.251086	0.383194	-0.29333	0.540863	-2.32808	8.56022e-20	-2.21946	1.53875e-19	-2.31933	6.94146e-18
ENSG00000178695	KCTD12	protein_coding	6225	9.20156	9.13075	9.62249	9.50249	9.79955	9.9609	9.8824	9.76913	9.63858	9.79426	10.1042	9.79874	8.08788	7.78636	8.23275	8.19277	7.83007	8.13375	8.33567	8.20276	8.49859	8.8853	8.56561	8.46038	-0.465192	0.00285605	0.00957951	0.969197	0.474772	0.00380351	-0.529676	0.00204387	-0.476929	0.00408044	0.0527468	0.91006	1.23397	9.61562e-20	1.29845	1.44255e-20	1.72048	1.50591e-35
ENSG00000182534	MXRA7	protein_coding	9257	12.5541	12.7534	12.572	12.6567	12.4265	12.4132	12.4385	12.4385	12.6385	12.6413	12.4802	12.5814	13.0369	13.2218	13.0504	13.0215	13.1332	13.1589	13.145	13.3025	13.23	13.0557	13.2753	13.2638	0.0495231	0.653054	-0.157458	0.0637911	-0.206981	0.0181961	-0.1238	0.246618	-0.0221696	0.854388	0.101631	0.519125	-0.622223	9.69267e-20	-0.4489	1.36425e-10	-0.757511	8.10655e-29
ENSG00000134684	YARS	protein_coding	8212	11.6847	11.6763	11.5809	11.7525	11.7611	11.7425	11.7231	11.7811	11.608	11.5604	11.4216	11.5574	12.3706	12.5803	12.2967	12.3461	12.6107	12.5588	12.6343	12.6448	12.2352	12.0154	12.2387	12.3428	0.136707	0.166959	0.214151	0.0149294	0.0774437	0.484974	0.189883	0.0614468	0.399929	4.9707e-07	0.210046	0.0925638	-0.67477	1.01166e-19	-0.727947	6.22605e-23	-0.860549	6.88723e-32
ENSG00000181458	TMEM45A	protein_coding	6005	8.33563	8.06725	8.17881	8.30795	8.15324	8.14036	7.96039	8.29379	8.39617	8.19501	8.41142	8.24886	9.16112	9.3546	9.16163	9.33728	9.44727	9.80603	9.48993	9.13216	9.51709	9.17243	9.64119	9.49974	-0.0888514	0.673805	-0.171602	0.344975	-0.0827506	0.698819	-0.211138	0.290198	0.0199976	0.930678	0.231136	0.380029	-1.15465	1.01771e-19	-1.03236	1.14607e-15	-1.34625	3.972e-26
ENSG00000118526	TCF21	protein_coding	4551	6.03972	6.65283	6.35031	6.35301	6.54449	5.87855	6.40824	6.30434	6.24826	6.35098	5.99202	6.3651	1.12002	2.46153	2.40558	2.20628	0	2.37796	2.92593	2.23304	0	1.52417	2.34318	1.01721	0.12061	0.735789	0.0600978	0.870722	-0.0605118	0.874939	0.999646	0.434764	1.08355	0.284055	0.0839067	0.974041	5.44985	1.07991e-19	4.57082	5.65904e-22	4.4264	2.79604e-19
ENSG00000166046	TCP11L2	protein_coding	6558	6.82873	7.13607	6.97286	6.94591	7.45016	7.25876	7.43902	7.42952	6.91652	6.9406	7.80511	7.48048	8.60086	8.47118	8.44336	8.50655	8.26044	8.70253	8.85479	8.65976	8.57875	8.84171	8.81109	8.69591	-0.370418	0.0724958	0.0547241	0.838234	0.425142	0.0417648	-0.229602	0.353971	-0.100205	0.670289	0.129397	0.755182	-1.3984	1.11623e-19	-1.53921	1.07359e-22	-1.24347	1.25447e-15
ENSG00000111981	ULBP1	protein_coding	3142	6.47994	6.57043	6.76092	6.85113	8.17416	8.15394	8.04942	8.17362	4.61547	5.65169	6.36233	6.02468	8.71404	8.52071	8.70348	9.13262	9.03292	8.40786	9.11387	9.06728	7.58957	7.64298	7.8143	7.64137	0.870852	0.000308977	2.34267	1.43779e-30	1.47181	6.44019e-13	1.11472	2.966e-08	1.26281	1.03287e-10	0.148088	0.772012	-1.8759	1.18212e-19	-2.11977	7.94734e-29	-0.796048	3.7936e-05
ENSG00000114374	USP9Y	protein_coding	11237	7.88101	7.63217	8.76087	8.40122	8.49343	8.37109	8.57198	8.76271	8.46178	8.46748	9.14166	8.53489	0	0	0	0	1.22685	1.26264	0	1.79389	0.955525	0	0	1.01721	-0.44497	0.127262	-0.125262	0.723849	0.319708	0.309027	-1.21762	0.697539	1.43144	0.442648	2.64906	0.317326	9.70994	1.18766e-19	10.4826	2.53018e-22	8.15324	7.49146e-26
ENSG00000172716	SLFN11	protein_coding	5982	9.79031	9.52463	9.999	9.87429	10.1054	10.2725	10.2503	10.2505	9.88569	9.90894	9.8763	9.92109	9.22758	8.89661	9.04613	9.01322	9.16681	9.1842	8.98451	8.93535	9.05446	9.10766	9.00946	8.88277	-0.0893025	0.53269	0.32324	0.00266071	0.412542	0.000192165	0.0339996	0.888647	0.0542705	0.743358	0.0202709	0.95888	0.882894	1.2403e-19	0.759592	1.69408e-14	1.15186	2.08167e-32
ENSG00000101955	SRPX	protein_coding	1987	9.54765	9.67515	9.43924	9.5455	9.65667	9.50939	9.41514	9.41147	9.41311	9.47637	9.62573	9.50741	10.1569	10.3988	10.3623	10.3281	10.449	10.2442	10.4418	10.5123	10.3485	10.1439	10.5811	10.4049	0.0447084	0.788076	-0.00732336	0.967863	-0.0520318	0.749862	-0.0629257	0.763646	0.0382187	0.814302	0.101144	0.678117	-0.86961	1.28344e-19	-0.761976	3.48464e-15	-0.915152	1.56603e-21
ENSG00000169760	NLGN1	protein_coding	10148	6.88712	6.39	7.22394	7.03484	7.46383	7.40982	7.18537	7.53626	7.40998	7.27694	7.71497	7.27796	4.92303	5.33789	5.74568	4.95993	5.49948	5.4256	4.70479	5.29447	5.58389	5.76745	5.66985	5.64824	-0.514524	0.0176362	-0.0256369	0.935836	0.488887	0.0332114	-0.388092	0.29026	-0.417895	0.173051	-0.0298024	0.975216	1.78344	1.36045e-19	1.65701	1.42601e-14	2.1757	9.75794e-24
ENSG00000100504	PYGL	protein_coding	4798	8.83706	8.84554	8.89581	9.09434	9.04333	9.09384	8.98164	8.88893	9.02692	9.11541	9.35438	9.13754	10.1193	10.0671	10.0196	10.0068	10.2038	9.88928	10.0742	10.0742	9.90973	9.94272	10.0939	9.9153	-0.242791	0.0310739	-0.16353	0.166524	0.0792606	0.571289	0.0867476	0.607708	0.0979581	0.431017	0.0112105	0.974181	-0.802324	1.36045e-19	-1.13186	9.44893e-38	-1.06381	2.52734e-33
ENSG00000112561	TFEB	protein_coding	5648	6.11981	6.9852	6.47656	6.58275	6.53157	6.34121	6.32678	6.3787	5.86053	6.20094	6.1028	5.65471	7.48681	7.51133	7.60312	7.40677	7.93653	7.78592	7.74704	7.98119	7.41794	7.32624	7.28373	7.6265	0.607297	0.00175232	0.43061	0.0348092	-0.176687	0.45032	0.0860679	0.791026	0.45006	0.0078671	0.363992	0.171661	-1.46066	1.42223e-19	-0.939427	1.56592e-09	-1.48011	1.86875e-22
ENSG00000090776	EFNB1	protein_coding	3314	8.17149	7.80429	7.98846	8.23475	8.03923	7.9869	7.57224	7.64068	8.08129	8.04159	7.95044	7.82717	8.95141	9.36942	9.33248	9.40552	9.03292	9.15262	9.32752	9.34692	9.2407	8.97947	9.10862	9.38289	0.0837827	0.711142	-0.153738	0.438172	-0.237521	0.204509	0.0906655	0.74913	0.0359771	0.881684	-0.0546884	0.892968	-1.21194	1.45623e-19	-1.21882	5.77897e-20	-1.40165	1.59523e-25
ENSG00000165507	C10orf10	protein_coding	2979	6.88712	6.84034	7.13483	7.28738	7.29067	6.8552	6.68161	7.07432	6.76138	7.04216	6.64458	7.06113	8.53393	8.95019	8.60737	8.88305	8.83539	8.53304	8.91125	8.99587	8.40575	7.97427	8.41446	8.54192	0.164676	0.511866	0.108312	0.681605	-0.0563644	0.849108	0.406795	0.0494605	0.482847	0.00715605	0.0760515	0.872242	-1.46624	1.48585e-19	-1.70836	2.43946e-27	-1.84078	2.26615e-31
ENSG00000162618	ADGRL4	protein_coding	3527	8.38103	8.40504	8.56159	8.42445	8.46314	8.54955	8.72608	8.30972	8.42466	8.32563	8.40783	8.36334	7.47734	6.64639	7.03374	7.19769	6.62733	6.88929	6.83937	7.14615	6.85291	7.3841	7.09241	7.03395	0.0654295	0.769058	0.137641	0.472857	0.0722111	0.742976	0.01271	0.972465	-0.215972	0.31589	-0.228682	0.534553	1.28232	1.622e-19	1.33504	1.20997e-20	1.63593	1.38414e-28
ENSG00000120833	SOCS2	protein_coding	6776	8.33143	8.63867	8.64194	8.74488	8.51655	8.51839	8.51795	8.51873	8.33745	8.47113	8.7057	8.74463	7.63044	7.39056	7.14746	7.39649	7.22691	7.63159	7.55788	7.59592	7.50258	7.58072	7.37508	7.34689	0.0215234	0.92462	-0.05983	0.752967	-0.0813534	0.66328	-0.0569868	0.855474	0.0564876	0.805673	0.113474	0.766545	1.12619	1.68616e-19	1.2047	1.81419e-21	1.00987	4.79694e-15
ENSG00000143013	LMO4	protein_coding	5833	11.0803	11.2127	10.8563	10.8201	10.9152	10.8224	10.8062	10.8259	10.8023	10.7025	10.5808	10.7096	9.9362	9.96834	10.0952	10.0219	10.3051	10.3329	10.2534	10.2021	9.89699	9.96996	9.97923	9.97963	0.300302	0.0012787	0.14298	0.175454	-0.157322	0.144053	0.0502794	0.789321	0.317452	0.000920262	0.267172	0.0452251	0.744097	1.82722e-19	0.994119	2.82974e-34	0.569625	9.3893e-12
ENSG00000172889	EGFL7	protein_coding	2553	7.17649	7.23747	6.6897	6.96414	6.90648	6.82155	6.92247	6.65289	7.36169	6.88701	6.88054	6.78334	8.29072	8.6191	8.21199	8.23377	8.35207	8.32845	8.42148	8.467	8.34453	8.00093	8.33477	8.45618	0.0390591	0.887346	-0.162264	0.465665	-0.201323	0.355363	0.0560417	0.862708	0.101202	0.636277	0.0451601	0.923066	-1.31256	1.87346e-19	-1.32954	3.85858e-20	-1.57603	3.77399e-27
ENSG00000166603	MC4R	protein_coding	1666	6.1771	5.22155	6.0262	5.84402	5.80496	5.56274	6.00934	5.75353	6.24826	6.03347	5.78611	5.86231	3.00738	1.70221	2.07856	0	0	1.26264	2.31027	2.56924	1.52535	2.24867	1.01332	3.20038	-0.128793	0.76389	-0.20182	0.601628	-0.0730273	0.874396	-0.225892	0.881969	-0.479115	0.656547	-0.253224	0.91607	4.08822	1.97448e-19	4.18532	3.52648e-16	4.36552	1.00404e-13
ENSG00000254087	LYN	protein_coding	6185	5.79333	5.42284	5.62944	5.46319	6.19727	6.04332	5.9883	6.02451	5.11228	5.59934	5.93327	5.77371	7.64742	7.40022	7.23239	7.40677	7.36237	6.85482	7.2429	7.44065	7.08021	7.43972	7.01499	7.35593	-0.0704838	0.837265	0.420993	0.0704041	0.491477	0.0420375	0.195083	0.490434	0.0106988	0.971378	-0.184385	0.643709	-1.60139	2.10864e-19	-1.86695	2.03706e-26	-1.19109	7.39951e-12
ENSG00000130303	BST2	protein_coding	1119	0	1.92342	0	0.835041	2.11361	1.47481	0	1.25906	1.08383	0.922853	0.884857	0	7.1716	7.58939	7.35109	7.43718	7.47536	7.57977	7.79069	7.6412	7.41794	7.11792	7.42724	7.47697	0.285835	0.891165	1.26022	0.381546	0.974382	0.481107	0.0300045	0.94293	0.262599	0.192364	0.232594	0.513263	-7.89072	2.13603e-19	-7.63489	8.04418e-24	-6.89311	3.8722e-37
ENSG00000173801	JUP	protein_coding	4942	5.97658	5.94297	5.31478	5.93925	6.11308	5.71712	5.87824	5.97743	5.71437	5.97302	6.01108	6.2384	7.8591	7.78636	7.57086	7.22118	7.46445	7.23582	7.68361	7.71082	7.42585	7.75373	7.4858	7.58863	-0.197635	0.486309	-0.073173	0.817916	0.124462	0.687683	0.061674	0.871159	-0.031138	0.918877	-0.092812	0.850581	-1.58055	2.43912e-19	-1.83986	2.27397e-25	-1.62259	6.07362e-20
ENSG00000179604	CDC42EP4	protein_coding	5007	10.405	10.465	10.5559	10.4874	10.6573	10.6211	10.4239	10.3745	10.3329	10.2927	10.1415	10.3048	9.60336	9.81974	9.81451	9.71363	9.70302	9.53654	9.70368	9.81244	9.55541	9.56258	9.36855	9.52402	0.210753	0.0409404	0.254878	0.00819547	0.0441254	0.749862	0.23612	0.044109	0.188267	0.0879994	-0.0478534	0.856974	0.764828	2.72117e-19	0.73946	2.74256e-18	0.831439	1.39419e-22
ENSG00000136928	GABBR2	protein_coding	6007	7.83429	8.17343	8.28271	8.02064	8.08857	8.40935	8.20797	8.31604	7.61339	7.86436	8.43279	8.30526	9.9888	9.6601	9.7902	9.51173	9.58962	9.2117	9.35976	9.63577	9.32128	9.82828	9.49205	9.41138	-0.00682449	0.983361	0.165638	0.483968	0.172462	0.474716	0.222177	0.405303	-0.0668069	0.801329	-0.288984	0.379284	-1.43443	2.88029e-19	-1.66343	7.9275e-26	-1.20198	8.64918e-14
ENSG00000138835	RGS3	protein_coding	13793	9.90778	9.89988	9.82715	9.95627	10.0027	9.98896	9.88951	9.92821	9.48023	9.32942	8.93759	9.05301	10.3727	10.531	10.4831	10.3967	10.6368	10.6816	10.51	10.7927	10.1553	9.94272	10.0953	10.119	0.687027	1.27584e-11	0.741824	7.58398e-14	0.054797	0.728108	0.367671	0.00112587	0.579315	7.05469e-09	0.211645	0.241687	-0.86901	2.8873e-19	-0.549653	1.72641e-08	-0.706501	1.29029e-13
ENSG00000116675	DNAJC6	protein_coding	6954	5.15949	5.51384	5.60753	5.41099	6.042	5.642	5.73402	5.8262	5.36834	5.4298	5.4088	5.75068	7.06184	7.00395	7.26299	7.28944	7.23977	7.15313	7.30443	7.02838	6.92159	7.22131	7.09241	6.76182	-0.0655978	0.843845	0.325538	0.172059	0.391136	0.104262	0.149988	0.601476	0.174447	0.412523	0.0244594	0.968112	-1.52911	3.45747e-19	-1.7447	5.20008e-25	-1.37802	4.24247e-17
ENSG00000176845	METRNL	protein_coding	2626	11.0909	11.1443	11.0712	11.171	11.231	11.1313	10.9506	10.9697	11.1777	11.0594	10.9964	11.1751	11.8583	12.1332	11.9971	11.8473	11.9536	11.8715	11.9259	11.9126	11.9209	11.6913	11.8399	12.0885	0.0159924	0.926757	-0.0286593	0.848685	-0.0446516	0.767089	0.0717436	0.691908	0.0240934	0.881954	-0.0476502	0.857905	-0.788512	3.48764e-19	-0.844264	6.87224e-22	-0.841265	1.10407e-21
ENSG00000198753	PLXNB3	protein_coding	7007	7.44098	7.89737	7.6827	7.5752	7.64863	7.49055	7.27497	7.16116	6.66916	6.85387	7.44749	6.92377	8.96503	9.08504	8.94281	8.92657	8.79677	8.60739	8.63291	9.04387	8.33617	8.62915	8.2261	8.32873	0.651314	0.000269101	0.395959	0.0394941	-0.255355	0.224108	0.593985	0.000501591	0.394349	0.0253968	-0.199636	0.555865	-1.38446	3.48768e-19	-1.32713	2.84079e-19	-1.38284	3.66634e-20
ENSG00000006756	ARSD	protein_coding	7030	7.50204	7.59096	7.8646	8.1497	7.49077	7.65879	7.26626	7.32056	7.65406	7.89183	7.92051	7.82717	8.63533	8.86906	9.04026	8.85329	8.88123	8.52758	8.75694	9.06728	8.97859	8.95786	9.21382	9.15828	-0.0255852	0.928229	-0.389976	0.0261235	-0.364391	0.055136	-0.224128	0.311818	-0.25859	0.145355	-0.034462	0.944148	-1.2552	3.50525e-19	-1.05665	1.23249e-13	-1.38658	3.81779e-22
ENSG00000168542	COL3A1	protein_coding	6811	15.2648	15.1452	15.2901	15.4962	15.099	15.0355	14.9762	15.1195	14.8838	15.0787	15.7493	15.2034	16.5144	16.8981	16.9031	17.1316	16.7352	16.8548	16.9885	16.9232	16.5214	16.3339	16.824	16.6538	0.0382868	0.886824	-0.207752	0.308716	-0.246038	0.228377	0.283943	0.21149	0.284025	0.135806	8.15568e-05	0.999731	-1.32805	3.65058e-19	-1.5737	1.21945e-26	-1.81982	2.08502e-35
ENSG00000109586	GALNT7	protein_coding	6865	7.58903	7.8399	7.97569	8.02064	8.07528	8.07522	8.13805	8.22827	7.86968	7.86989	8.2563	8.07439	6.87254	6.63007	7.03374	7.04809	7.01897	6.64894	6.58548	6.70921	6.51051	6.99599	6.85918	6.57301	-0.161142	0.401056	0.102416	0.609028	0.263558	0.13567	0.157627	0.601256	0.00123529	0.996903	-0.156391	0.710044	1.28829	4.42931e-19	0.969521	5.90602e-11	1.38947	1.1111e-20
ENSG00000184226	PCDH9	protein_coding	30944	6.50997	6.1272	6.97286	6.86089	6.98438	7.1901	7.1761	7.32056	7.65406	8.01685	8.49166	7.95858	5.39481	5.02485	5.23024	5.34919	5.45608	5.51661	5.63915	5.15157	6.15879	6.7031	6.04848	6.0781	-1.41311	5.43432e-12	-0.896054	1.8549e-05	0.517059	0.0462636	-1.04044	0.000142076	-0.841744	0.00200798	0.198697	0.784951	1.80267	4.92032e-19	1.43	1.79213e-09	1.74836	3.58375e-14
ENSG00000168255	POLR2J3	protein_coding	8814	9.8836	10.0003	9.87723	9.98222	9.86407	9.64543	9.50492	9.70435	9.98307	10.0787	10.2607	10.1495	8.8339	8.86906	8.74382	8.91221	8.8269	8.62795	8.77878	9.04049	9.26072	9.32371	9.13499	9.40267	-0.186057	0.121597	-0.436832	1.4168e-05	-0.250776	0.0368948	-0.444241	9.37445e-05	-0.456569	3.6563e-05	-0.0123279	0.975216	0.839845	5.29526e-19	1.09803	3.22458e-30	0.859581	3.36262e-18
ENSG00000119508	NR4A3	protein_coding	6314	6.62423	6.71808	7.78386	7.639	8.2667	8.37109	8.20797	8.35647	5.86053	6.36673	6.96117	6.33445	6.31514	6.16994	6.31192	6.69237	6.62733	5.93479	6.7886	6.46916	3.72364	4.00088	3.02323	3.61636	0.856391	0.00326689	1.87345	9.35888e-14	1.01706	0.000329955	2.84829	2.6138e-17	2.95505	1.07928e-18	0.106755	0.894844	2.90545	5.53184e-19	0.913552	0.000760757	1.82386	4.90881e-13
ENSG00000078401	EDN1	protein_coding	2033	7.1094	7.11684	6.47656	6.40732	6.40981	5.76512	6.34344	6.19883	6.46489	6.28622	6.5303	6.6528	8.13079	8.2487	8.22759	7.94018	7.72429	7.72996	7.57795	8.04323	7.893	7.9361	7.9333	8.01708	0.318487	0.158546	-0.293686	0.21099	-0.612173	0.00406783	0.198122	0.465599	-0.16542	0.462246	-0.363542	0.219322	-1.46472	5.71133e-19	-1.34436	5.49222e-17	-1.59299	5.12908e-21
ENSG00000168297	PXK	protein_coding	5354	9.54765	9.48393	9.5668	9.56952	9.53414	9.52167	9.30247	9.52769	9.23155	9.29074	9.6922	9.58268	10.2668	10.2411	10.4788	10.4879	10.5113	10.4106	10.4769	10.3849	10.2749	10.2786	10.5043	10.288	0.0780751	0.618904	0.010819	0.954234	-0.0672561	0.674175	0.0337167	0.885919	0.107256	0.439592	0.0735396	0.79178	-0.87576	5.77641e-19	-0.831402	3.32405e-17	-0.972197	3.64622e-23
ENSG00000203618	GP1BB	protein_coding	1553	6.36959	6.66612	6.61479	6.51016	6.24553	6.27645	6.16744	5.84381	6.6532	6.67571	6.15515	6.3651	7.59585	7.83702	7.53787	7.56202	7.14729	6.93949	7.20469	7.27815	7.86421	7.58777	7.64844	8.02277	0.0756416	0.777935	-0.339551	0.0994947	-0.415192	0.0468169	-0.152862	0.562653	-0.644242	7.97534e-05	-0.49138	0.0341772	-1.32944	5.82332e-19	-1.10093	3.16854e-13	-1.02475	4.23908e-10
ENSG00000249992	TMEM158	protein_coding	1813	7.18582	7.82221	7.36775	7.04344	7.17084	7.19886	6.58681	7.01339	7.47498	7.3261	6.50363	7.33325	8.59212	8.86558	8.77954	8.70705	8.69778	8.52758	8.32976	8.76579	8.76159	8.68612	9.02647	8.68159	0.184056	0.503702	-0.188263	0.490467	-0.372319	0.132371	-0.0561545	0.895679	-0.205954	0.40686	-0.1498	0.757502	-1.6018	6.48102e-19	-1.36159	5.11143e-14	-1.5841	4.19111e-18
ENSG00000119801	YPEL5	protein_coding	3421	9.9481	9.73154	10.0157	10.0595	10.2739	10.2971	10.3288	10.2255	9.59955	9.52279	9.64417	9.59889	10.5044	10.2743	10.4624	10.4697	10.5773	10.6098	10.5937	10.3112	10.3212	10.3152	10.3223	10.2998	0.35379	0.000130643	0.68998	6.5147e-17	0.336191	0.000408031	0.115716	0.39583	0.212821	0.0281971	0.0971052	0.621444	-0.723327	7.19638e-19	-0.485254	4.42933e-09	-0.246168	0.00463159
ENSG00000067113	PPAP2A	protein_coding	2016	9.66409	9.69149	9.59212	9.79885	9.58034	9.51467	9.64426	9.63777	9.54654	9.57964	9.75857	9.66658	8.89563	8.86558	8.7402	8.76813	8.91768	8.81886	8.83824	9.10009	8.89281	8.98482	8.96015	8.89523	0.0468184	0.709981	-0.0462884	0.701632	-0.0931068	0.400333	-0.115649	0.431423	-0.00899736	0.953678	0.106652	0.611022	0.709011	7.29136e-19	0.871478	3.17259e-27	0.67172	3.74121e-16
ENSG00000157557	ETS2	protein_coding	4595	9.86919	9.80396	9.96062	9.86947	10.4299	10.4193	10.3444	10.2603	9.5049	9.4284	9.39849	9.45495	9.49492	9.60061	9.58951	9.56778	9.9865	9.55007	9.58225	9.80649	8.42164	8.78148	8.54608	8.64516	0.431495	1.67537e-05	0.919151	1.20226e-24	0.487656	8.41295e-07	0.961043	2.75024e-23	1.14021	6.20063e-33	0.179167	0.348609	0.843409	7.7205e-19	0.313862	0.00142459	0.622351	9.23203e-12
ENSG00000100234	TIMP3	protein_coding	4603	15.6405	15.766	15.6546	15.6036	15.5716	15.5669	15.5946	15.5632	15.7004	15.6651	15.7183	15.6932	15.8903	16.1516	16.004	16.0653	15.9285	15.9612	16.0711	16.2304	16.2661	16.2326	16.3605	16.4422	-0.0269472	0.830553	-0.120256	0.203492	-0.0933089	0.363425	-0.296796	0.000379332	-0.275002	0.000676426	0.0217933	0.928677	-0.633309	7.76518e-19	-0.36346	1.05449e-06	-0.478563	4.32896e-11
ENSG00000143153	ATP1B1	protein_coding	2962	8.02317	7.83403	8.14498	7.98538	8.49675	8.45029	8.57551	8.54049	8.16809	7.99168	8.15282	8.06508	8.75772	8.8087	8.86182	8.86824	9.06578	9.0611	9.07908	8.89479	8.72362	8.97947	8.93335	8.89833	-0.0905459	0.518651	0.423402	1.61732e-05	0.513948	3.35795e-07	-0.0616927	0.743138	0.139893	0.225231	0.201586	0.229442	-0.794139	8.33523e-19	-0.822992	1.21111e-19	-0.510631	1.30227e-08
ENSG00000198692	EIF1AY	protein_coding	4074	7.60998	7.21955	7.62388	7.5752	7.46383	7.53967	7.6345	7.81148	7.5968	7.50039	7.15359	7.10718	0	0	1.05285	0	0	0	0	0	0	0.95465	0	1.60786	0.168486	0.490611	0.270992	0.213567	0.102506	0.700031	-1.0809	0.707637	-1.5935	0.413306	-0.5126	0.917496	7.78811	8.34817e-19	9.03749	4.15544e-17	9.6526	1.86217e-19
ENSG00000148120	C9orf3	protein_coding	10742	9.03854	8.81902	8.7559	9.00911	8.72379	8.7022	8.93567	8.84151	8.9375	8.77833	9.08206	8.78769	9.45446	9.62346	9.49169	9.69067	9.6145	9.80829	9.74865	9.61095	9.73629	9.75968	9.7797	9.63409	0.00808566	0.968414	-0.0982369	0.480452	-0.106323	0.448649	-0.160967	0.269697	-0.0311261	0.848549	0.129841	0.549679	-0.828242	8.37638e-19	-0.659189	5.06838e-12	-0.895353	2.20007e-21
ENSG00000117586	TNFSF4	protein_coding	3942	4.08422	2.91025	3.69367	3.00991	3.22022	3.17115	3.36818	3.51734	3.31575	3.31594	3.24273	3.13693	6.29372	5.56093	6.03292	6.51366	5.84055	5.75955	6.17544	6.18104	5.79386	6.13792	6.46916	5.7615	0.276551	0.655676	0.0911199	0.894032	-0.185431	0.771369	0.0709738	0.90707	-0.0658778	0.887341	-0.136852	0.856974	-2.95622	8.40052e-19	-2.75064	1.34311e-18	-2.79922	7.34796e-18
ENSG00000050438	SLC4A8	protein_coding	17980	8.31451	8.25922	8.32361	8.36395	8.29373	8.29956	8.21251	8.24493	8.33245	8.42675	8.62447	8.30921	7.2736	7.46607	7.09172	6.78986	6.91061	6.90622	7.20469	6.87002	7.4337	7.40021	7.32097	7.51784	-0.114491	0.466662	-0.16799	0.243013	-0.053499	0.769534	-0.243054	0.210793	-0.443729	0.00385722	-0.200675	0.5241	1.01508	8.97855e-19	1.14364	1.12679e-21	1.29082	6.18912e-25
ENSG00000113494	PRLR	protein_coding	13108	5.99794	5.42284	5.97578	5.56226	6.0601	5.78853	6.2044	6.19883	5.83246	5.51706	5.95312	5.92536	7.53325	6.95236	7.68826	7.5435	7.07741	6.74618	7.35183	7.35627	7.15818	7.84485	7.6846	7.50163	-0.0557167	0.886114	0.260946	0.377458	0.316662	0.277959	-0.114489	0.780825	-0.415291	0.0794271	-0.300802	0.486952	-1.76945	9.94749e-19	-1.71068	2.0961e-17	-1.09322	1.13828e-07
ENSG00000125414	MYH2	protein_coding	6623	6.52476	5.94297	7.01509	7.49597	7.5687	7.21623	7.19459	7.35166	7.37147	7.5836	8.27614	7.93834	5.22414	4.86666	4.9076	5.87866	5.62235	4.45878	4.77603	4.93592	5.16002	5.3363	5.41821	5.52532	-0.980841	0.00144999	-0.497486	0.142761	0.483355	0.181866	-0.0925684	0.904074	-0.359325	0.427739	-0.266757	0.766545	2.50056	1.00885e-18	1.61228	9.43947e-08	2.3624	6.46478e-15
ENSG00000172159	FRMD3	protein_coding	6486	5.79333	5.75678	6.13743	5.63233	6.14735	6.32529	6.22253	6.15718	5.58574	6.28622	6.08491	5.98577	3.53126	3.15202	2.8968	2.20628	3.84856	4.9903	3.15697	4.19159	2.51006	3.72197	2.34318	3.49057	-0.171296	0.649735	0.202715	0.554784	0.374011	0.241077	-0.131211	0.906165	1.13885	0.013649	1.27006	0.0574452	3.02415	1.0332e-18	2.98406	1.15159e-15	2.08801	3.86344e-12
ENSG00000166173	LARP6	protein_coding	5554	10.0928	10.2291	9.91005	10.0403	10.0351	10.0652	10.0144	10.1193	9.7497	9.7454	9.65481	9.76179	10.5103	10.7667	10.5237	10.6449	10.9164	10.8692	10.8021	10.9449	10.3558	10.3529	10.4941	10.4049	0.343266	6.92335e-05	0.331823	8.42855e-05	-0.0114431	0.936843	0.212475	0.0327306	0.481876	9.69551e-10	0.269402	0.0147685	-0.675252	1.07045e-18	-0.544461	9.94733e-13	-0.825305	1.67366e-28
ENSG00000187735	TCEA1	protein_coding	4391	10.5789	10.1673	10.6527	10.5147	10.6035	10.5973	10.6913	10.7723	10.4156	10.6138	10.5872	10.5521	11.2696	11.0374	11.1638	11.3891	11.1842	11.3127	11.4844	11.1932	11.4566	11.3719	11.583	11.3634	-0.0541409	0.753602	0.123582	0.395344	0.177723	0.204393	-0.225917	0.125884	-0.147761	0.284662	0.0781567	0.788028	-0.902196	1.14078e-18	-0.73042	2.12926e-12	-0.630853	1.64087e-09
ENSG00000106546	AHR	protein_coding	6661	9.31862	9.07705	9.63202	9.518	9.57248	9.68652	9.63244	9.68127	9.29464	9.50511	9.64417	9.50913	10.3273	10.151	10.7221	10.7924	10.3825	10.3562	10.5243	10.54	10.4993	10.7408	10.7637	10.5528	-0.0917488	0.666579	0.149467	0.427	0.241216	0.175178	-0.121128	0.633085	-0.190575	0.276916	-0.0694462	0.861041	-1.15011	1.29019e-18	-1.12073	1.28994e-17	-0.810066	1.28512e-09
ENSG00000101210	EEF1A2	protein_coding	2006	3.82223	4.0728	3.08099	3.00991	3.22022	4.42385	3.49293	4.08951	3.60841	3.85179	4.09466	4.0525	6.39778	6.27865	6.47766	6.35281	6.05934	6.3104	5.78442	6.72612	6.33698	6.01773	6.56539	6.35572	-0.420466	0.393034	-0.0397001	0.949003	0.380765	0.445168	0.0491942	0.935498	-0.0657285	0.87531	-0.114923	0.87294	-2.48343	1.31233e-18	-2.95309	1.98609e-23	-2.4574	3.22752e-18
ENSG00000160886	LY6K	protein_coding	4049	11.5284	11.6026	11.2686	11.253	11.1031	11.188	11.1057	11.0073	11.4984	11.2838	10.5272	11.1295	9.95849	10.0641	9.99094	9.76048	9.9615	10.2054	9.68992	9.92658	9.99187	9.53366	9.50626	9.93806	0.269894	0.200019	-0.0491318	0.853694	-0.319026	0.127766	0.188413	0.516348	0.197594	0.376454	0.00918117	0.986762	1.39275	1.36607e-18	1.47423	9.36986e-21	1.14602	8.62522e-13
ENSG00000157554	ERG	protein_coding	7588	5.55482	5.73172	6.21193	5.69916	6.33745	6.19118	6.50029	6.48351	5.74481	5.54501	5.99202	5.92536	3.00738	1.08882	1.05285	1.14074	1.22685	0	2.31027	0	1.52535	2.50857	1.01332	2.34937	0.0137891	0.974571	0.578257	0.0326158	0.564467	0.0511689	-0.188489	0.915099	-1.15112	0.346853	-0.962632	0.682565	4.23614	1.48554e-18	4.43841	3.51009e-16	5.96551	2.39444e-14
ENSG00000174697	LEP	protein_coding	3420	3.24037	3.0787	2.24214	3.14389	2.58293	2.44591	3.23162	3.42678	3.31575	3.17995	2.60395	3.97514	5.89906	6.00252	6.44244	6.0193	6.11621	5.93479	5.51971	5.75625	6.40252	5.46444	6.41852	6.22358	-0.444431	0.471317	-0.396928	0.515581	0.0475033	0.95636	-0.0656274	0.921718	-0.331528	0.366336	-0.265901	0.698904	-2.95052	1.4955e-18	-3.32933	1.13094e-20	-3.01592	4.5649e-17
ENSG00000197915	HRNR	protein_coding	9623	4.49796	5.48414	5.20232	4.90711	5.09918	4.53875	4.98983	4.95225	5.44451	6.42805	7.74943	6.31888	1.74287	1.70221	2.07856	0	1.88014	2.37796	1.86388	2.84171	2.2501	2.72872	3.02323	2.83673	-1.69666	9.20061e-05	-1.85924	9.22979e-06	-0.162584	0.816087	-1.50114	0.177116	-0.513581	0.597873	0.987558	0.607121	4.22551	1.52497e-18	4.02999	9.39044e-09	2.87985	1.47128e-06
ENSG00000133106	EPSTI1	protein_coding	4924	5.23337	4.70812	5.39372	5.18094	5.49481	5.15784	5.18738	5.1633	4.74159	4.97541	5.37976	5.04668	6.47594	6.49238	6.49495	6.67546	6.54687	6.4783	6.75374	6.29876	6.74334	6.52351	6.76774	6.87941	0.095473	0.794312	0.195373	0.531048	0.0999001	0.776366	-0.198607	0.516117	-0.207504	0.388347	-0.00889694	0.988887	-1.69487	1.5393e-18	-1.40079	4.894e-13	-1.29199	3.02887e-11
ENSG00000139636	LMBR1L	protein_coding	6047	8.64741	8.90839	8.61748	8.67189	8.24313	8.2243	8.23054	8.19778	8.37199	8.40021	8.48826	8.48692	9.2304	9.6027	9.65058	9.52123	9.42494	9.38173	9.56224	9.41107	9.40762	9.09534	9.3641	9.42218	0.276111	0.0295933	-0.216107	0.103797	-0.492218	3.76916e-05	0.183439	0.226148	0.119262	0.392628	-0.0641766	0.821358	-0.890518	1.74606e-18	-0.797846	1.92531e-15	-1.22589	1.49975e-33
ENSG00000196569	LAMA2	protein_coding	10094	9.49793	9.39496	9.85182	9.60771	9.86536	9.89367	9.84777	9.82672	9.88056	9.8859	10.5214	10.0315	10.9797	10.8545	11.2573	11.411	10.9801	10.8041	11.1651	10.9691	11.1415	11.4763	11.4987	11.2552	-0.507157	0.00244813	-0.247569	0.187823	0.259588	0.182754	-0.2084	0.381339	-0.365457	0.0331887	-0.157057	0.657791	-1.24557	1.82729e-18	-1.54433	9.97693e-28	-1.12769	3.87063e-15
ENSG00000137203	TFAP2A	protein_coding	8245	6.86405	6.59842	6.65807	6.99992	6.85557	6.92023	7.08984	6.73067	6.92983	7.09038	7.58106	7.41608	5.39481	5.29711	5.14518	5.87866	5.16408	4.78594	4.90873	5.29447	5.81808	5.69092	5.41821	5.58809	-0.496785	0.0163555	-0.384306	0.0672506	0.112479	0.688135	-0.193091	0.658327	-0.596092	0.0375957	-0.403	0.45121	1.66402	1.85021e-18	1.36033	3.6204e-11	1.87581	1.61376e-17
ENSG00000184481	FOXO4	protein_coding	3447	6.61043	6.82857	6.29654	6.44675	6.14735	6.4771	6.11016	6.21245	6.55354	6.44299	6.5949	6.76046	7.25155	7.5724	7.51263	7.52475	7.5076	7.55851	7.67432	7.56805	7.75553	7.58072	7.89677	7.91059	-0.0443626	0.864331	-0.355459	0.0542927	-0.311096	0.118621	-0.320735	0.0785105	-0.212851	0.222716	0.107885	0.776445	-1.20451	1.8862e-18	-0.92814	8.78487e-11	-1.34712	1.43727e-20
ENSG00000132821	VSTM2L	protein_coding	1959	6.40199	6.02776	6.12205	6.25276	6.19727	5.87855	5.90093	5.89538	5.94162	6.70077	6.06681	6.45331	4.38885	5.37754	4.49136	3.83333	4.39975	4.26239	3.82774	4.53651	4.08473	3.61557	3.93166	3.93885	-0.121553	0.741497	-0.357805	0.231452	-0.236252	0.478183	0.779059	0.0811135	0.405401	0.396578	-0.373657	0.635651	2.50748	1.88963e-18	1.60687	2.56771e-09	1.74427	3.61414e-09
ENSG00000161249	DMKN	protein_coding	7444	5.49601	5.22155	5.36788	5.69916	5.16756	5.42014	4.15271	4.81616	5.11228	5.13104	5.15825	5.15587	6.43739	7.17121	7.23239	7.28944	7.22691	7.16724	7.04081	7.04195	7.1001	6.59525	7.29313	7.18373	0.327522	0.328246	-0.182176	0.631615	-0.509698	0.109131	0.00649656	0.989522	0.0565616	0.876817	0.050065	0.944148	-1.95496	1.97561e-18	-1.63394	5.54395e-14	-2.1937	2.2698e-22
ENSG00000126562	WNK4	protein_coding	5089	8.64741	8.75206	8.65802	8.56844	8.58066	8.97388	8.75751	8.49663	8.61795	8.75458	9.15671	9.15299	7.34823	7.20467	6.49495	6.39474	6.94241	6.43229	6.41743	6.85472	6.86458	7.7348	6.92111	6.76182	-0.284255	0.31176	-0.228716	0.426182	0.0555389	0.878721	-0.210085	0.621067	-0.450096	0.110184	-0.240011	0.674728	1.81949	2.08745e-18	1.74532	2.06496e-16	2.04087	2.30555e-21
ENSG00000115107	STEAP3	protein_coding	4562	10.2026	10.5543	10.1704	10.2065	10.2729	10.2558	10.1836	10.1838	10.3403	10.4236	10.5131	10.4306	9.4996	9.41301	9.1964	9.01658	9.2955	8.91401	9.03982	9.37131	9.45086	9.5518	9.18634	9.45202	-0.136888	0.404505	-0.20419	0.169684	-0.0673017	0.722316	-0.123362	0.586531	-0.249107	0.0989378	-0.125745	0.68385	1.01275	2.22708e-18	0.999224	1.32418e-17	1.05767	2.7147e-19
ENSG00000198807	PAX9	protein_coding	6035	5.66572	5.54295	5.69325	5.60935	5.76138	6.24295	6.00934	5.79032	5.80383	5.77483	5.71813	5.88363	3.7979	1.08882	3.4157	3.9504	2.66953	1.9255	3.15697	3.59737	1.52535	3.5007	1.60269	1.01721	-0.169475	0.664169	0.167207	0.649062	0.336682	0.316145	1.27696	0.061894	0.825286	0.250473	-0.451672	0.708294	3.80605	2.37907e-18	2.35961	1.09289e-11	3.14797	1.46729e-15
ENSG00000143382	ADAMTSL4	protein_coding	6432	8.96455	9.24142	9.15947	9.17481	9.11218	9.1378	9.0669	9.12326	8.76258	8.95799	9.40571	9.11066	8.52476	8.48939	8.26838	8.19277	8.11455	7.83979	7.83306	8.3464	7.9379	8.08807	7.80118	7.88582	0.0578606	0.789028	0.0292211	0.894411	-0.0286394	0.899949	0.444392	0.00903816	0.119359	0.563602	-0.325032	0.205928	1.15158	2.56282e-18	0.765052	1.11856e-08	1.06144	2.58536e-15
ENSG00000006118	TMEM132A	protein_coding	7271	9.29078	9.54993	9.04389	9.11488	8.99004	8.86246	8.94389	8.78111	8.58888	8.75458	9.00808	8.77633	7.99803	8.0847	7.92993	7.9889	7.9444	7.56918	7.76466	7.86384	7.88729	7.62253	7.74064	7.54973	0.470118	0.000445335	0.103883	0.553554	-0.366234	0.0128356	0.296045	0.112444	0.0874277	0.677053	-0.208617	0.486707	1.08928	2.76534e-18	1.26335	3.4871e-25	1.10573	3.10104e-18
ENSG00000189171	S100A13	protein_coding	2558	10.6388	10.6586	10.3058	10.4205	10.1694	10.2693	10.2558	10.1777	10.4983	10.3121	9.78926	10.0219	11.2237	11.3107	11.1386	11.1438	11.4106	11.6381	11.2943	11.224	11.3824	11.1088	11.2323	11.3045	0.334057	0.0295933	0.0395362	0.851679	-0.294521	0.0703288	-0.054576	0.849269	0.139855	0.424658	0.194431	0.485108	-1.08205	2.78781e-18	-0.693412	5.73224e-08	-1.18236	1.0292e-21
ENSG00000113657	DPYSL3	protein_coding	7164	11.3752	11.3259	11.3521	11.2534	11.266	11.3842	11.324	11.2478	11.6851	11.7643	11.7661	11.7226	10.8546	11.0234	11.0426	10.9882	10.9934	10.7264	10.7936	11.0128	11.187	11.0125	11.1519	11.1635	-0.408031	3.53733e-08	-0.429107	2.88487e-09	-0.0210765	0.865059	-0.150994	0.145577	-0.242831	0.00306685	-0.0918369	0.591696	0.605175	2.82512e-18	0.348138	2.00467e-06	0.418898	7.03416e-09
ENSG00000123689	G0S2	protein_coding	866	2.72979	1.92342	1.31753	0.835041	0.873363	1.47481	2.72148	1.25906	0	0.922853	0	1.45025	6.88692	7.41934	6.8308	6.64104	7.14729	7.54776	7.12507	7.06872	7.40201	7.25714	6.99209	7.12143	1.87779	0.147523	1.72747	0.184923	-0.150314	0.898226	-0.22807	0.540019	0.0313963	0.932472	0.259466	0.595012	-7.72809	2.89605e-18	-5.62223	2.0233e-33	-6.03201	1.03024e-35
ENSG00000166833	NAV2	protein_coding	14535	10.7994	11.0231	11.1791	11.0358	11.3177	11.4902	11.4346	11.2253	11.2142	11.5156	12.1201	11.698	9.78704	9.57739	9.49814	9.34799	9.55661	9.10208	9.39695	9.77433	9.7939	10.6031	9.56758	9.96935	-0.659527	0.00252891	-0.304676	0.221229	0.354852	0.159048	-0.47709	0.0689972	-0.560054	0.0127533	-0.0829635	0.889034	1.63802	2.90942e-18	1.45559	2.17448e-14	1.8934	8.04366e-24
ENSG00000127528	KLF2	protein_coding	2018	8.81618	8.84262	9.12711	8.99809	9.0524	9.11714	8.99752	8.6769	7.62162	7.96607	8.05976	8.17727	9.38019	9.45299	9.07229	8.96881	9.14989	8.85419	8.94642	9.25377	6.30306	6.89726	6.15542	6.64858	0.981261	9.20585e-10	0.997989	2.30248e-10	0.0167275	0.95444	2.71407	1.05353e-63	2.54142	3.34434e-55	-0.172655	0.638797	1.45207	3.80069e-18	-0.280747	0.106002	-0.0913646	0.646105
ENSG00000134202	GSTM3	protein_coding	4750	8.93164	9.14506	8.62568	8.95999	8.71525	8.61322	8.65109	8.82388	8.58888	8.51064	8.40783	8.45523	7.58707	7.53782	6.76104	7.45711	7.67783	7.87461	7.52724	7.40958	7.25894	7.3841	7.22601	7.04518	0.43584	0.00699236	0.21355	0.243787	-0.222291	0.229989	0.134116	0.664044	0.397944	0.031654	0.263828	0.427701	1.26184	4.28212e-18	1.56356	1.02041e-27	1.07745	1.5295e-13
ENSG00000166974	MAPRE2	protein_coding	6180	7.70393	7.73031	8.17881	7.78972	8.05286	8.05122	8.19425	7.89408	7.69361	7.81356	7.96028	8.0031	9.02476	8.83029	9.07804	8.9963	9.13621	8.84104	8.80457	9.02007	8.75533	9.01653	8.94533	8.85432	-0.00774253	0.972812	0.173609	0.291346	0.181352	0.277748	0.0893708	0.707615	0.0611877	0.743527	-0.0281831	0.945168	-1.02292	4.36871e-18	-1.12003	1.26027e-21	-0.910496	1.34121e-14
ENSG00000102144	PGK1	protein_coding	5415	13.3851	13.4296	13.0194	13.2449	13.1169	13.1262	13.1299	13.1342	13.4136	13.3272	12.8911	13.1565	14.1777	14.4293	13.855	14.1724	14.3569	14.6406	14.3017	14.2647	14.3414	14.1351	14.2516	14.3581	0.0678698	0.740341	-0.083595	0.661598	-0.151465	0.396208	-0.101468	0.688249	0.124549	0.481052	0.226017	0.376908	-1.0639	4.66905e-18	-0.894561	5.98702e-13	-1.27204	1.63797e-25
ENSG00000135540	NHSL1	protein_coding	8741	8.72308	8.91953	8.96422	8.771	9.08371	9.11945	9.12106	8.91207	9.01448	9.06804	9.3204	9.07403	7.86637	7.91319	7.76867	7.98204	7.5287	7.61109	7.81626	8.20879	7.51744	8.30043	7.66301	7.88582	-0.277297	0.131173	-0.0643762	0.778659	0.212921	0.275339	0.0102606	0.976788	-0.0548643	0.837311	-0.0651249	0.891369	1.25488	4.70986e-18	0.967324	9.0331e-11	1.24537	4.26438e-17
ENSG00000154928	EPHB1	protein_coding	6956	5.37066	6.22022	5.86931	5.43733	5.82627	5.90021	6.12951	6.08499	5.68327	5.54501	5.87203	5.88363	7.99803	7.93992	7.87815	7.45711	7.5287	7.41211	7.39772	7.93102	7.54673	7.82111	7.21616	7.17353	0.00846308	0.983905	0.239739	0.425278	0.231276	0.451789	0.36995	0.173435	0.121164	0.675699	-0.248786	0.561002	-1.72903	4.89479e-18	-2.09052	7.66986e-27	-1.61046	2.2781e-16
ENSG00000105738	SIPA1L3	protein_coding	10335	9.92877	10.1871	10.0937	9.91703	10.2642	10.2869	10.2459	9.90638	10.3638	10.3816	10.4869	10.461	9.32319	9.2623	9.24064	8.98606	9.10142	8.82778	8.88732	9.23322	9.45279	9.66616	9.19389	9.40267	-0.38886	0.00311972	-0.24171	0.0855668	0.14715	0.361794	-0.2306	0.193339	-0.417083	0.00216767	-0.186483	0.491182	0.986307	4.92576e-18	0.828047	1.47702e-12	1.16168	1.36961e-23
ENSG00000054392	HHAT	protein_coding	6641	5.23337	5.14769	5.17278	5.56226	5.32555	5.58965	4.65805	4.70494	4.67991	5.3995	5.28896	4.92853	6.5319	6.91243	6.67262	6.91036	6.82791	6.64894	6.73598	6.27598	6.80524	6.94198	6.89666	6.84127	0.182988	0.602947	0.00266954	0.994699	-0.180318	0.599945	-0.107878	0.790428	-0.240267	0.352112	-0.13239	0.805828	-1.78759	5.40046e-18	-1.49673	2.49168e-13	-1.54466	2.89676e-13
ENSG00000129474	AJUBA	protein_coding	5979	10.3768	10.2402	10.2999	10.3372	10.0109	9.97627	10.0144	9.91682	10.5017	10.5253	10.568	10.4269	10.7533	11.08	10.8827	10.9779	10.6835	10.8789	10.8524	10.9806	11.2809	11.0658	11.2194	11.1355	-0.192188	0.0513614	-0.527275	1.53167e-10	-0.335087	0.000367006	-0.249337	0.0110094	-0.324816	0.000193428	-0.0754794	0.713251	-0.671644	5.88585e-18	-0.614494	7.27527e-15	-0.874102	1.07769e-28
ENSG00000115963	RND3	protein_coding	3594	11.708	11.3021	11.9148	11.7707	12.0367	12.0815	12.0305	12.092	10.8345	10.8087	10.962	10.8299	12.7956	12.4836	13.1279	13.2668	12.8719	12.8799	12.9832	12.6258	11.9455	12.085	12.2487	11.9218	0.83155	2.06613e-08	1.20079	1.2331e-17	0.369238	0.0387628	0.893624	9.88314e-10	0.789954	7.50745e-08	-0.103671	0.791718	-1.19653	5.90945e-18	-1.25861	5.9749e-20	-0.785701	2.72698e-08
ENSG00000114268	PFKFB4	protein_coding	6107	7.85784	8.56964	8.03024	7.97192	7.90045	7.58717	7.79456	7.78893	7.95678	7.87541	8.27614	7.82166	9.38019	9.83762	9.64479	9.6151	9.61943	9.8743	9.55972	9.93751	9.28046	9.06787	9.24322	9.42863	0.139115	0.539107	-0.222777	0.278074	-0.361892	0.0657205	0.368824	0.0587746	0.497146	0.00247	0.128322	0.737765	-1.26917	5.90945e-18	-1.49888	2.92775e-25	-1.9891	4.90353e-43
ENSG00000166278	C2	protein_coding	5536	5.49601	4.90029	5.56268	5.05051	5.32555	5.04573	4.71038	5.0465	4.91223	4.54822	5.22508	5.084	7.01024	6.88518	7.19055	6.80548	6.58766	6.85482	7.0552	6.98689	6.65197	6.47869	6.90894	6.78879	0.324596	0.293485	0.0872083	0.81883	-0.237387	0.459482	0.270494	0.346251	0.170837	0.509554	-0.0996564	0.851158	-1.77806	5.95744e-18	-1.72396	5.82808e-19	-1.86169	2.39874e-20
ENSG00000215012	C22orf29	protein_coding	6803	8.96726	9.24142	9.07416	9.07769	9.07706	8.92981	9.0054	8.90998	9.53569	9.45995	9.48454	9.52108	9.40538	9.57526	9.44574	9.40808	9.4638	9.24202	9.49257	9.529	10.2629	10.1319	10.102	10.1348	-0.407687	2.84283e-06	-0.519705	4.07661e-10	-0.112017	0.326581	-0.699666	1.45988e-18	-0.72296	1.81924e-19	-0.0232939	0.934569	-0.660128	9.51013e-18	-0.368149	1.40328e-05	-0.456873	5.69243e-08
ENSG00000213366	GSTM2	protein_coding	9116	9.07165	9.2392	9.16323	9.27131	9.12943	8.81195	8.8508	8.8437	8.8666	8.9735	8.8661	9.15956	8.04365	8.12602	8.2734	8.29039	8.29163	8.02944	8.1933	8.3948	8.14357	7.985	8.02077	8.12156	0.216444	0.0903828	-0.057928	0.715812	-0.274372	0.0321389	0.11848	0.57297	0.166981	0.268956	0.0485007	0.889551	0.906102	1.00541e-17	1.00407	1.04152e-21	0.681193	4.43173e-10
ENSG00000104611	SH2D4A	protein_coding	4148	11.1963	11.0942	11.4083	11.4187	11.4185	11.4254	11.3511	11.3804	11.4097	11.5731	11.7474	11.5979	10.932	10.8386	10.8974	10.8291	10.9886	10.8287	10.7577	10.9682	10.8544	10.9385	10.8696	10.8663	-0.300979	0.00148682	-0.193544	0.0531048	0.107435	0.358886	-0.00771309	0.970661	0.00657634	0.965635	0.0142894	0.967255	0.705273	1.18697e-17	0.412007	1.85176e-06	0.505153	2.52957e-09
ENSG00000172927	MYEOV	protein_coding	3760	5.23337	5.80563	4.91177	5.67723	5.54708	5.50738	5.18738	5.27135	5.44451	5.16746	4.6753	5.41215	6.84335	6.64639	6.78935	7.00813	6.89445	6.72725	6.6246	6.75936	6.96562	6.71603	6.84646	6.81527	0.254265	0.402698	0.196055	0.530673	-0.05821	0.874422	-0.0126447	0.97509	-0.0848574	0.769075	-0.0722127	0.894844	-1.6717	1.29558e-17	-1.40479	1.78479e-13	-1.39078	9.24777e-13
ENSG00000198890	PRMT6	protein_coding	2616	8.07433	8.06224	7.97996	7.86441	8.08857	8.26242	8.18965	8.27444	8.45259	8.31755	8.35286	8.40449	7.02331	6.97839	6.49495	6.89584	7.04849	7.08041	6.88842	7.27815	7.3696	7.6362	7.07071	7.06738	-0.387199	0.00625198	-0.176149	0.271707	0.21105	0.19436	-0.453358	0.0110153	-0.228519	0.220138	0.224839	0.504685	1.0772	1.34299e-17	1.14336	3.24912e-17	1.12957	3.72456e-17
ENSG00000074370	ATP2A3	protein_coding	6893	4.16195	4.36123	3.69367	3.00991	3.75263	3.9294	3.23162	3.75922	3.46949	3.85179	3.68394	3.80675	6.27198	6.74063	5.96008	5.96468	6.17092	5.75955	6.46132	6.34329	6.01951	6.47869	5.8334	6.67774	0.163308	0.787072	-0.0234448	0.972147	-0.186753	0.750418	-0.0205482	0.972465	-0.0831991	0.853452	-0.062651	0.94542	-2.66873	1.35997e-17	-2.48488	2.24742e-16	-2.60898	5.9408e-17
ENSG00000173546	CSPG4	protein_coding	8290	11.8615	12.0295	11.5159	11.4486	11.5742	11.398	11.3877	11.3006	10.9053	10.9408	10.9235	10.8604	12.9144	13.0534	12.983	12.7735	12.665	12.4555	12.4123	12.687	11.904	12.2125	11.66	12.0222	0.826052	2.32308e-10	0.510939	0.000192438	-0.315114	0.0490067	0.971472	1.7767e-14	0.5968	8.53209e-06	-0.374672	0.0584341	-1.05608	1.3713e-17	-1.2015	8.15271e-23	-1.14194	1.30017e-20
ENSG00000158050	DUSP2	protein_coding	1932	11.8332	11.9414	12.1421	12.2965	12.6076	12.4946	12.4955	12.5241	7.31172	6.93004	6.56941	7.26176	11.4793	11.8113	11.6318	11.5891	11.8923	11.9859	11.8433	11.9754	5.81808	5.8163	5.48535	5.31875	5.03536	0	5.50199	0	0.466623	0.000569364	6.03077	0	6.32336	0	0.292589	0.158492	1.42728	1.68252e-17	0.431868	0.000411915	0.605902	2.44152e-07
ENSG00000143367	TUFT1	protein_coding	3878	8.58528	8.40504	8.44596	8.6939	8.99004	8.94291	8.74815	8.90998	7.95027	8.01185	7.97006	7.98349	9.3751	9.58799	9.55283	9.72599	9.84857	9.77641	9.81145	9.84377	8.96238	8.65624	9.11393	8.76885	0.559887	1.79703e-06	0.924448	6.52453e-18	0.364561	0.00369495	0.681276	1.38795e-10	0.936429	3.21498e-20	0.255153	0.153425	-0.908587	1.73218e-17	-1.02998	1.33186e-24	-0.920568	1.93459e-20
ENSG00000133121	STARD13	protein_coding	8388	8.20401	8.44027	8.27925	8.28275	8.5296	8.5767	8.5069	8.49941	7.93715	8.19059	8.2957	8.32488	9.60554	9.68005	9.70361	9.72394	9.50697	9.49238	9.6853	9.60867	8.95694	9.31098	9.23836	8.83504	0.104265	0.521221	0.329441	0.00838429	0.225177	0.110423	0.580904	1.12531e-07	0.477624	1.94315e-05	-0.10328	0.691262	-0.901561	1.82029e-17	-1.3782	9.61097e-42	-1.04974	1.3792e-24
ENSG00000157510	AFAP1L1	protein_coding	4721	6.13916	6.51276	6.09081	6.06282	5.84727	6.17351	6.00934	6.1712	6.33084	6.09148	6.01108	6.08115	7.18329	7.40022	7.36996	7.3652	7.27765	7.20878	6.92021	7.48106	7.24113	7.43191	7.38391	7.6265	0.0818225	0.768063	-0.0684655	0.804715	-0.150288	0.544047	-0.0941706	0.763642	-0.189701	0.344211	-0.0955303	0.821358	-1.31227	1.83776e-17	-1.13627	2.25239e-13	-1.19103	8.37055e-14
ENSG00000183250	LINC01547	lincRNA	2656	6.1957	6.39	6.51238	6.25276	6.14735	6.37253	6.32678	5.99329	7.48403	7.38914	7.5357	7.30192	5.54741	5.29711	5.71649	5.72281	5.73557	5.2243	5.03026	5.75625	5.86534	5.58212	5.98029	6.37365	-1.09369	2.60009e-10	-1.22954	4.83303e-13	-0.135849	0.618032	-0.400314	0.188031	-0.507661	0.0475778	-0.107347	0.876483	1.47078	1.93017e-17	0.7774	0.00016803	0.748898	0.000545091
ENSG00000110455	ACCS	protein_coding	5826	5.9329	5.78141	5.94115	5.84402	5.41266	5.32727	5.48644	5.10609	5.86053	6.09148	6.7276	5.88363	6.99705	7.1936	7.19055	7.35462	7.01897	7.13888	7.25542	7.0554	7.51744	7.47818	7.69172	7.5576	-0.324825	0.168144	-0.882097	1.50601e-05	-0.557272	0.0224683	-0.375992	0.0784221	-0.445901	0.0162736	-0.0699091	0.889034	-1.37762	2.04985e-17	-1.32645	8.36256e-15	-1.81381	1.78291e-23
ENSG00000128849	CGNL1	protein_coding	8663	2.72979	2.49961	2.24214	3.14389	3.56256	3.43124	3.49293	3.75922	3.60841	3.44022	3.48013	3.51037	5.58316	5.29711	6.44244	4.95993	5.54161	5.56005	5.51971	5.33913	5.8419	6.44801	6.2741	6.24321	-0.92337	0.100723	0.0743076	0.913219	0.997678	0.0752749	-0.537411	0.187136	-0.739447	0.0268358	-0.202037	0.804014	-2.82391	2.08447e-17	-3.20987	2.50811e-16	-2.01016	4.54346e-09
ENSG00000198121	LPAR1	protein_coding	4159	11.3349	11.0806	11.5774	11.5486	11.5192	11.3644	11.3992	11.4355	11.2722	11.4108	11.6972	11.5817	10.5009	10.331	10.4657	10.5839	10.5414	10.4942	10.5961	10.6032	10.5652	10.6451	10.7295	10.524	-0.100738	0.51259	-0.0692775	0.665251	0.0314606	0.86471	-0.145169	0.423973	-0.0585897	0.731657	0.0865795	0.768251	0.882359	2.19311e-17	0.92679	6.39129e-19	0.871671	8.50955e-17
ENSG00000147224	PRPS1	protein_coding	2280	11.0728	11.0948	10.8964	10.8608	10.8601	11.0133	11.0485	11.0122	11.0878	10.8485	10.4852	10.7824	11.9531	12.0335	11.6521	11.6115	11.9345	12.2549	11.8751	11.8088	11.8848	11.8624	11.7304	11.9119	0.168764	0.32486	0.169426	0.312316	0.000662274	0.99741	-0.0248107	0.939319	0.129629	0.454771	0.15444	0.594611	-1.03354	2.23155e-17	-0.839965	1.01732e-11	-0.993743	3.70693e-16
ENSG00000138821	SLC39A8	protein_coding	6480	6.76788	6.3576	6.28278	5.76303	6.35221	6.65321	6.22253	6.41449	6.33084	6.35098	6.46267	6.04375	4.46748	4.0685	4.9076	3.41136	3.55145	4.78594	4.4672	4.37434	3.50235	4.30467	3.93166	3.61636	0.0259828	0.956808	0.115987	0.756668	0.0900044	0.822758	0.477276	0.411196	0.511278	0.271822	0.0340019	0.976439	2.51229	2.57498e-17	2.06099	7.43141e-13	2.117	5.58552e-13
ENSG00000105993	DNAJB6	protein_coding	14981	10.9391	10.7464	10.8845	11.0245	11.2728	11.2996	11.2574	11.2536	10.5808	10.6367	10.5097	10.5529	11.4019	11.3782	11.4047	11.5327	11.5597	11.5885	11.6164	11.4878	11.1817	10.9947	11.1902	11.1801	0.332291	7.34107e-06	0.700738	8.6282e-26	0.368447	6.40913e-07	0.291868	0.00012931	0.42515	1.03935e-09	0.133282	0.31722	-0.568502	2.63626e-17	-0.528079	2.38508e-15	-0.292914	2.15421e-05
ENSG00000145555	MYO10	protein_coding	13963	11.5353	11.5809	11.9687	11.7243	12.1713	12.3196	12.1827	12.0376	11.9728	12.1954	12.6021	12.3475	11.1111	10.8589	11.0069	10.9908	10.9695	10.7916	10.7028	11.0477	10.9845	11.4919	10.9506	11.1531	-0.585403	0.00010483	-0.116797	0.556288	0.468606	0.00464229	-0.167085	0.489634	-0.277193	0.10493	-0.110108	0.769543	1.13663	2.8062e-17	0.718311	2.63376e-07	1.29702	3.91887e-22
ENSG00000183255	PTTG1IP	protein_coding	3537	13.597	13.6361	13.4858	13.5881	13.5042	13.4532	13.457	13.4631	13.5127	13.45	13.3486	13.5053	12.8663	13.0906	12.8774	12.9046	13.0859	12.9895	12.9574	13.0934	12.9137	12.7776	12.9635	12.9725	0.122204	0.149767	0.0139874	0.901697	-0.108216	0.220706	0.0288631	0.848785	0.124004	0.136322	0.0951405	0.523842	0.54677	3.08762e-17	0.640111	2.43391e-23	0.436754	2.9004e-11
ENSG00000088826	SMOX	protein_coding	2946	8.5711	8.38911	8.40208	8.45055	8.65101	8.70528	8.40341	8.60128	7.95027	7.75493	7.62503	7.91782	9.08834	9.54945	9.53413	9.38486	9.59713	9.64642	9.60443	9.6041	8.87561	8.54469	8.78134	9.0285	0.641692	8.13706e-07	0.783057	2.49467e-10	0.141365	0.396251	0.585197	2.9019e-06	0.797161	1.09546e-11	0.211963	0.357336	-1.00553	3.08836e-17	-0.949035	8.03673e-17	-1.01963	1.46045e-19
ENSG00000105974	CAV1	protein_coding	4082	13.0748	12.8701	13.1434	13.0367	13.1442	13.153	13.2274	13.1883	13.0222	13.0691	13.1075	13.0733	13.7502	13.4106	13.5102	13.5334	13.4891	13.5107	13.4338	13.4263	13.6941	13.8071	13.6566	13.5785	-0.0335963	0.788371	0.110186	0.265211	0.143782	0.142835	-0.13002	0.257055	-0.221084	0.0102019	-0.0910642	0.602569	-0.618099	3.18312e-17	-0.521676	1.95001e-12	-0.286829	0.000210138
ENSG00000250305	KIAA1456	protein_coding	14668	9.04112	8.95244	9.20942	9.00251	8.8488	9.22404	9.29392	9.13939	9.4666	9.48541	9.57859	9.43342	8.11256	7.89964	8.16954	8.15667	7.5076	7.8041	7.79926	8.07658	8.44905	8.75978	8.28853	8.40044	-0.437435	0.00116053	-0.357451	0.00844198	0.0799847	0.670927	-0.399296	0.0126647	-0.675885	1.38481e-06	-0.276589	0.292891	1.0078	3.42485e-17	0.96966	6.14788e-15	1.32623	6.36575e-26
ENSG00000165655	ZNF503	protein_coding	3347	9.8517	10.0199	9.84012	9.80266	10.0724	10.0937	10.0351	9.92201	10.3329	10.6212	10.8117	10.6541	9.5066	9.61104	9.26604	9.41573	9.3821	9.17724	9.58473	9.71627	9.70253	9.73607	9.70948	9.6415	-0.736167	9.50324e-11	-0.584732	3.62599e-07	0.151436	0.324537	-0.243141	0.13497	-0.217404	0.128843	0.0257371	0.951139	0.919051	3.49087e-17	0.426024	0.000327563	0.551723	1.66285e-06
ENSG00000174600	CMKLR1	protein_coding	5690	2.24967	1.51709	1.9945	2.8622	2.36727	2.85363	1.51862	2.37301	3.14366	3.02979	2.95841	2.82047	4.68052	4.68896	5.14518	5.47177	5.16408	5.05245	5.38949	5.61812	5.66625	5.84013	5.8074	5.89161	-0.872581	0.182655	-0.742294	0.247138	0.130287	0.891696	-0.788059	0.0222395	-0.486067	0.151344	0.301992	0.672086	-2.98721	3.52795e-17	-3.07173	2.0198e-12	-3.24344	7.27373e-15
ENSG00000149292	TTC12	protein_coding	5302	1.93236	2.71949	0	1.36054	1.80562	0.918187	2.24194	1.92098	2.45382	1.88268	0.884857	0.900163	5.13058	6.25755	5.98477	5.72281	5.90652	6.03055	5.63915	5.58142	5.66625	5.86356	5.51779	6.18349	0.163697	0.900835	0.250793	0.831917	0.087096	0.946695	0.00461734	0.993295	-0.0305587	0.95281	-0.0351761	0.975066	-4.74315	3.67242e-17	-4.58407	1.48314e-18	-4.4618	1.77331e-18
ENSG00000156103	MMP16	protein_coding	12115	7.98626	7.8399	8.09467	7.89324	8.01624	8.20703	8.30475	8.33484	8.54198	8.17278	8.57728	8.29734	6.41772	6.05237	6.73217	7.08697	6.4171	6.62868	6.75374	6.42841	6.82927	7.35132	7.0816	7.08925	-0.450034	0.0118126	-0.185389	0.36981	0.264645	0.190827	-0.484013	0.0326048	-0.5419	0.00825967	-0.0578869	0.92419	1.31257	3.92637e-17	1.34655	4.29193e-16	1.66908	1.42025e-23
ENSG00000198768	APCDD1L	protein_coding	3942	9.57632	9.89424	9.6866	9.56206	9.73904	9.57985	9.52879	9.49464	9.32518	9.43589	9.70835	9.4134	8.58331	8.84804	8.63493	8.3922	8.52479	8.12654	8.47598	8.45183	8.56808	8.55552	8.44851	8.52598	0.206442	0.151784	0.109222	0.494949	-0.0972205	0.557014	0.0994172	0.677026	-0.121751	0.479727	-0.221168	0.378375	0.955708	4.02004e-17	1.06273	5.16577e-21	1.18668	6.14171e-25
ENSG00000149428	HYOU1	protein_coding	7694	11.3593	11.4941	11.4554	11.5127	11.2887	11.2812	11.2536	11.1227	11.3102	11.3556	11.3764	11.35	11.9827	12.0947	11.9841	11.8665	11.8775	11.7781	11.9337	11.9771	11.8909	11.8349	11.863	12.0176	0.108352	0.226528	-0.110952	0.205702	-0.219304	0.00791906	0.0812529	0.488742	-0.00938152	0.937434	-0.0906345	0.553558	-0.554867	4.14452e-17	-0.527768	1.419e-15	-0.656438	1.90545e-23
ENSG00000064393	HIPK2	protein_coding	15402	9.89645	9.97787	10.4021	10.325	10.5573	10.7638	10.6642	10.4	10.4983	10.9532	11.5342	11.0778	8.97852	8.5814	8.85178	8.83817	8.56109	8.4138	8.66141	8.97833	9.13861	9.95231	9.148	9.47504	-0.896779	1.86641e-05	-0.461174	0.0444352	0.435605	0.0792746	-0.65029	0.00662021	-0.800237	0.000220822	-0.149947	0.785777	1.59611	4.3157e-17	1.34963	3.8574e-12	1.93518	4.32343e-24
ENSG00000155011	DKK2	protein_coding	4319	5.30364	4.75862	5.75435	6.3109	5.69342	5.66748	5.73402	5.94517	5.68327	6.25271	6.60748	6.11761	8.30149	7.89964	8.3419	8.57197	8.22855	7.8573	8.18678	8.05666	8.04952	7.96888	8.40148	7.73449	-0.562373	0.0609382	-0.450248	0.13794	0.112125	0.786895	0.240182	0.532772	0.0311521	0.935588	-0.20903	0.700684	-1.86214	4.51671e-17	-2.6647	1.1729e-32	-2.34354	1.76723e-25
ENSG00000149212	SESN3	protein_coding	10353	8.1948	8.13571	8.78547	8.60375	8.76576	8.63598	8.49203	8.82166	8.76258	9.02651	9.35811	8.9905	6.79843	6.43716	7.10304	7.30051	6.70353	7.01947	7.26783	6.79185	7.56831	7.58072	7.65574	7.72754	-0.594546	0.00190151	-0.367139	0.0716917	0.227407	0.331756	-0.69386	0.00136132	-0.676697	0.0012038	0.0171627	0.97763	1.42229	4.52305e-17	1.5216	1.03082e-17	1.73185	2.01864e-22
ENSG00000185745	IFIT1	protein_coding	4613	6.43367	6.27328	6.26889	6.61772	6.83469	5.94257	6.12951	6.57069	6.42785	6.14725	6.30169	6.45331	8.04365	7.52904	7.61107	7.77541	7.63954	7.9982	7.87422	7.47107	7.92122	7.7786	7.71988	7.69226	0.0716609	0.822222	0.085112	0.774953	0.0134511	0.973867	-0.0291326	0.948996	-0.0232416	0.937685	0.00589098	0.993614	-1.45701	4.73169e-17	-1.35622	5.10076e-15	-1.34866	9.42035e-15
ENSG00000006534	ALDH3B1	protein_coding	6626	9.72778	9.82484	9.68267	9.78866	9.59593	9.36891	9.27015	9.33727	9.9161	9.83586	9.70835	9.89376	10.5882	10.7384	10.6555	10.5012	10.5735	10.6239	10.7277	10.8507	10.6943	10.3917	10.6171	10.7233	-0.083365	0.557632	-0.441897	1.41496e-05	-0.358532	0.00159397	0.0116422	0.962876	0.0863366	0.517379	0.0746944	0.768559	-0.772763	4.85055e-17	-0.86777	3.4023e-21	-1.301	6.14734e-46
ENSG00000185008	ROBO2	protein_coding	16663	0	0	0	1.7449	2.11361	0.918187	0	0	1.69569	1.88268	2.38761	0	5.4345	5.02485	5.65628	5.81832	5.49948	5.32846	5.14233	5.42449	5.63931	6.11857	6.34812	5.16253	-1.87012	0.169417	-1.14939	0.338089	0.720734	0.696088	-0.381875	0.493264	-0.542603	0.190901	-0.160728	0.872981	-4.66053	5.07228e-17	-6.14877	4.28851e-11	-5.26731	1.3727e-12
ENSG00000114251	WNT5A	protein_coding	7531	10.4278	10.2926	10.7855	10.8375	10.7466	10.7474	10.7163	10.8582	10.7923	11.0798	11.544	11.0598	11.9848	11.851	11.9707	12.3006	11.8059	11.8394	12.1984	11.9464	12.2409	12.4684	12.5286	12.2007	-0.541045	0.00138264	-0.377474	0.0317755	0.163571	0.447665	-0.330021	0.112486	-0.410658	0.0174276	-0.0806366	0.85353	-1.22131	5.1856e-17	-1.43233	5.51066e-23	-1.18813	4.61888e-16
ENSG00000103489	XYLT1	protein_coding	11004	11.5664	11.7215	11.7999	11.6268	11.6917	11.8063	11.6446	11.6122	11.8708	11.9949	12.4061	12.1414	11.0995	11.0695	11.1122	11.1159	10.8425	10.7698	10.7774	10.9841	11.2095	11.4499	11.1826	11.3368	-0.436301	6.40562e-05	-0.427417	6.01447e-05	0.00888405	0.965735	-0.199464	0.177042	-0.452621	3.29289e-05	-0.253157	0.160356	0.819267	5.28453e-17	0.58243	7.46589e-09	0.844471	1.18527e-17
ENSG00000056972	TRAF3IP2	protein_coding	6553	9.71494	9.80546	9.77157	9.83397	9.77373	9.70047	9.50861	9.57853	9.83353	9.77963	9.81796	9.86725	9.42275	9.32702	9.46122	9.39264	9.44172	9.47262	9.39129	9.56234	9.21356	9.08292	9.26488	9.26538	-0.0423598	0.717081	-0.18104	0.0354608	-0.13868	0.145415	0.194475	0.0629058	0.261543	0.00312781	0.0670676	0.748397	0.617942	5.33321e-17	0.381107	6.03864e-07	0.17536	0.0353047
ENSG00000183688	FAM101B	protein_coding	3621	11.8527	11.9245	11.9571	12.0481	11.7926	11.8666	11.7885	11.7641	12.1169	12.2307	12.0627	12.1962	12.4457	12.5488	12.5285	12.4091	12.4462	12.314	12.3993	12.498	12.6888	12.586	12.6545	12.6991	-0.205581	0.00386132	-0.349989	4.8095e-08	-0.144408	0.0691246	-0.173435	0.028431	-0.241614	0.000369214	-0.0681783	0.649582	-0.504605	6.31419e-17	-0.53675	7.14829e-19	-0.61298	3.20357e-24
ENSG00000178222	RNF212	protein_coding	5003	5.9329	6.3076	6.36344	5.88287	6.0051	5.78853	5.75908	5.75353	6.06738	5.97302	6.17218	6.17062	4.02286	3.32423	4.68461	3.83333	4.20377	4.63162	3.82774	4.37434	3.24086	4.00088	4.19498	4.0321	0.0402073	0.917818	-0.273588	0.340284	-0.313796	0.270253	0.166822	0.822658	0.405887	0.37184	0.239066	0.797202	2.27458	6.4326e-17	2.14796	5.42725e-15	1.5951	1.35266e-08
ENSG00000151892	GFRA1	protein_coding	9678	8.28875	8.1965	8.42418	8.47618	8.37551	8.49723	8.41134	8.31604	8.67834	8.60328	9.23582	8.80456	9.69608	9.63578	9.78142	9.88152	9.58459	9.38475	9.61904	9.68201	9.75679	9.94684	9.89993	9.69951	-0.503407	0.000228639	-0.455339	0.000726522	0.0480674	0.821073	-0.0779842	0.75552	-0.25731	0.0748155	-0.179326	0.497492	-0.97628	6.9159e-17	-1.4017	5.58284e-33	-1.17431	4.26746e-23
ENSG00000205683	DPF3	protein_coding	6889	7.50949	7.56282	7.56256	7.52696	7.38703	7.4397	7.48481	7.30157	7.48403	7.52164	7.68561	7.50132	6.47594	6.72534	6.51204	6.58782	6.81078	6.74618	6.87226	6.74284	6.38642	6.55264	6.65561	6.50957	-0.0119711	0.957603	-0.152239	0.312448	-0.140268	0.369349	0.0512683	0.876641	0.268682	0.129564	0.217414	0.497528	1.03307	7.4475e-17	0.969826	2.01024e-14	0.612145	3.17959e-06
ENSG00000106105	GARS	protein_coding	4152	12.3657	12.3448	12.4941	12.5656	12.6638	12.663	12.6054	12.7018	12.1107	12.311	12.6066	12.454	13.3832	13.3447	13.335	13.431	13.4944	13.2916	13.4555	13.4621	13.0309	13.0735	13.1463	13.0902	0.0630904	0.63786	0.276427	0.0043919	0.213336	0.0512317	0.28823	0.00543782	0.342341	0.000273938	0.0541104	0.821358	-0.703291	7.50725e-17	-0.928431	6.36044e-29	-0.769205	4.30802e-20
ENSG00000185551	NR2F2	protein_coding	6459	7.69742	7.79827	7.81288	8.02064	8.03008	8.29548	8.20797	8.02719	7.82051	8.39638	9.07528	8.5111	6.78314	6.70989	6.38794	6.58782	6.24928	6.20488	6.43954	6.56627	6.53993	7.32624	6.54979	6.77537	-0.686503	0.00270145	-0.379225	0.128661	0.307278	0.259431	-0.214963	0.606739	-0.467016	0.0926795	-0.252053	0.650834	1.69407	8.03078e-17	1.22253	1.22776e-08	1.78186	8.39247e-17
ENSG00000216490	IFI30	protein_coding	2481	8.00219	8.07723	8.00112	8.06777	8.03923	8.12664	7.99771	7.88135	8.08129	7.97637	7.65564	7.95858	8.98521	9.25965	9.08947	8.98948	9.06578	8.80539	8.76134	8.99935	8.99196	8.7154	8.70593	9.1163	0.115131	0.520957	0.0897775	0.62331	-0.0253534	0.906609	0.193159	0.278689	0.0211837	0.920267	-0.171975	0.508531	-0.97326	8.22439e-17	-1.05129	6.4062e-20	-0.904666	1.37952e-14
ENSG00000115641	FHL2	protein_coding	6626	12.2713	12.2955	12.267	12.354	12.3359	12.2251	12.3015	12.2523	12.0808	12.1616	12.1681	12.2221	11.8353	11.8624	11.578	11.5975	11.926	11.7325	11.8134	12.0086	11.5179	11.5882	11.5506	11.5636	0.138193	0.142915	0.120087	0.206302	-0.0181058	0.888899	0.16897	0.103509	0.31909	7.94299e-05	0.150121	0.300874	0.604113	8.33504e-17	0.573336	3.26036e-15	0.40511	4.99171e-08
ENSG00000107984	DKK1	protein_coding	2206	14.1953	14.1692	13.7023	13.7165	13.3031	13.3236	13.5685	13.5117	13.7953	13.6634	13.5644	13.7581	12.7239	12.6872	12.2652	12.1109	12.386	12.7165	12.2834	12.4549	12.5983	12.6005	12.298	12.5862	0.267115	0.148422	-0.266675	0.139822	-0.53379	0.00171602	-0.0555236	0.867131	-0.0570749	0.812593	-0.00155124	0.99676	1.17184	9.05714e-17	1.49448	7.75036e-27	0.96224	1.49017e-11
ENSG00000175130	MARCKSL1	protein_coding	1699	8.57466	8.72374	8.90032	8.90679	9.10784	8.97897	8.76061	8.81051	8.36221	8.46748	8.29181	8.63259	7.78427	8.01098	7.89779	7.82991	8.13533	7.96626	7.74704	7.94553	7.3696	7.4475	7.27427	7.59628	0.340664	0.0130107	0.476871	0.000139651	0.136207	0.400713	0.459871	0.00315523	0.530861	0.000231754	0.07099	0.851833	1.02313	1.00561e-16	0.90392	5.539e-14	0.969137	7.85519e-16
ENSG00000166333	ILK	protein_coding	3484	11.764	11.9438	11.6562	11.8049	11.6222	11.5539	11.5291	11.5091	11.755	11.6951	11.4113	11.6179	12.3413	12.4717	12.3221	12.2756	12.5026	12.4733	12.3791	12.6232	12.395	12.1602	12.3349	12.4324	0.170663	0.126285	-0.070905	0.579557	-0.241568	0.0280512	0.0202872	0.928735	0.163064	0.134521	0.142777	0.440508	-0.709372	1.07998e-16	-0.558997	1.20942e-10	-0.943341	5.88131e-29
ENSG00000111452	ADGRD1	protein_coding	14718	9.24016	9.21001	9.59212	9.85488	9.62662	9.28704	9.28747	9.44503	9.50934	9.87079	10.5189	10.0704	7.99139	8.22172	8.39352	8.41785	8.10756	7.68162	8.25693	8.44162	8.47594	8.55912	8.67391	8.27728	-0.540247	0.0143935	-0.621797	0.00298662	-0.0815501	0.796249	-0.238414	0.479854	-0.355208	0.148103	-0.116794	0.833698	1.53859	1.09868e-16	1.23676	8.43446e-11	1.272	2.87445e-11
ENSG00000176912	TYMSOS	processed_transcript	976	7.63746	7.659	7.60188	7.31605	7.64863	7.25035	7.33453	7.24968	7.55446	7.41208	7.05601	7.36393	6.41772	5.86979	5.71649	5.8488	5.90652	6.12035	6.14885	6.29876	5.97712	5.69092	5.90871	6.16302	0.206034	0.333781	0.0267407	0.92278	-0.179294	0.41267	0.0448203	0.93075	0.187944	0.501705	0.143124	0.797083	1.42577	1.23627e-16	1.58699	4.57102e-20	1.26457	9.92101e-13
ENSG00000163110	PDLIM5	protein_coding	11090	10.856	10.7903	11.1939	11.1992	11.1889	11.3148	11.282	11.2569	10.9336	11.1383	11.3106	11.2034	10.3968	9.97158	10.1845	10.3681	10.2298	9.99988	10.0092	10.1869	10.0834	10.4117	10.1788	10.0566	-0.130807	0.435991	0.107942	0.524573	0.238749	0.119925	0.0499803	0.85506	-0.0794876	0.667724	-0.129468	0.661157	0.964268	1.36578e-16	0.78348	3.94096e-11	1.1517	4.01434e-23
ENSG00000115844	DLX2	protein_coding	2970	7.42531	7.45976	8.07484	7.9987	8.38631	8.29548	8.12847	8.01169	7.93054	7.88638	7.76074	7.97358	5.8704	5.62822	5.98477	5.9079	6.00014	5.47182	5.67686	6.56627	6.12035	6.67689	5.8074	6.31919	-0.115792	0.701173	0.323794	0.173949	0.439586	0.0657648	-0.420076	0.209556	-0.273184	0.374174	0.146892	0.82249	1.63446	1.42629e-16	1.93875	6.62314e-21	2.23144	1.41368e-27
ENSG00000132256	TRIM5	protein_coding	4804	8.56396	8.53385	8.55302	8.45055	8.58066	8.61322	8.6138	8.6818	8.50688	8.48562	8.69983	8.65446	8.12474	7.99194	8.06342	8.21048	8.12151	8.06756	8.29986	8.00217	7.87579	7.9082	7.71289	7.76198	-0.0667694	0.628781	0.0318828	0.826704	0.0986523	0.436606	0.28122	0.0313266	0.309194	0.00869508	0.0279734	0.936368	0.776144	1.46914e-16	0.428155	1.14903e-05	0.498834	2.65816e-07
ENSG00000183496	MEX3B	protein_coding	4364	6.61043	6.51276	7.11942	7.10224	7.6245	7.49767	7.57929	7.38812	6.53624	6.28622	6.65673	6.27113	7.09936	7.34128	6.77527	7.16172	7.5076	7.23582	7.2429	7.62326	7.84665	7.75999	7.82081	7.57319	0.430127	0.0345429	1.0868	5.00129e-11	0.656672	0.000292612	-0.65139	0.000311212	-0.342117	0.0745202	0.309273	0.349991	-1.31893	1.60411e-16	-0.237411	0.224467	0.109988	0.587529
ENSG00000143341	HMCN1	protein_coding	18579	8.19941	7.94175	8.64194	8.61822	8.83835	8.86797	8.72608	8.79475	8.85618	9.21229	10.0302	9.28706	10.8315	10.5167	11.1618	11.5681	10.8551	10.6303	11.2505	11.1507	11.206	11.7966	11.7893	11.3807	-1.03538	0.000596153	-0.607234	0.0600614	0.428142	0.238114	-0.493472	0.214964	-0.57383	0.0761721	-0.0803579	0.927498	-2.15349	1.71545e-16	-2.69539	3.66368e-25	-2.18689	6.9599e-17
ENSG00000080493	SLC4A4	protein_coding	8361	10.0229	10.093	10.4171	10.1647	10.1558	10.3194	10.3183	10.2927	10.3478	10.2988	10.481	10.2779	9.57701	9.14657	9.31554	9.19624	9.10845	9.00326	9.1173	9.13216	9.11925	9.7169	9.22123	9.38289	-0.170665	0.28961	-0.0806908	0.654959	0.0899746	0.622105	-0.0602238	0.82679	-0.287683	0.0555434	-0.22746	0.373542	0.976008	1.78187e-16	0.865566	6.39348e-13	1.183	4.50845e-23
ENSG00000180801	ARSJ	protein_coding	5024	9.45804	9.29158	9.4516	9.31458	9.48474	9.57481	9.6171	9.45795	9.50045	9.37685	9.50149	9.49013	10.1804	9.89851	10.1191	10.2127	9.93803	9.87645	10.0707	9.98043	10.1445	10.1887	10.1788	9.99852	-0.0868373	0.470165	0.0660668	0.588006	0.152904	0.16091	-0.0225895	0.909042	-0.161535	0.112412	-0.138945	0.425961	-0.662743	1.78187e-16	-0.72699	1.85012e-19	-0.435141	1.93129e-07
ENSG00000143028	SYPL2	protein_coding	3963	5.46568	5.54295	5.14262	5.4886	5.46794	5.50738	5.65612	5.41961	4.9649	5.75103	5.95312	5.67931	2.50944	1.08882	2.07856	1.76972	2.94538	2.37796	1.86388	1.79389	2.92125	0.95465	1.60269	2.02574	-0.23362	0.552411	-0.13293	0.747777	0.100691	0.823331	-0.152608	0.932563	0.32035	0.758472	0.472958	0.804846	3.94639	1.80328e-16	3.86538	5.59165e-13	3.49311	2.23414e-12
ENSG00000164402	2008-09-01	protein_coding	7711	10.1452	10.2167	10.1843	10.1814	10.0989	10.0854	10.1673	10.0307	10.261	10.2709	10.2647	10.3457	10.523	10.6552	10.6165	10.6241	10.6123	10.6214	10.56	10.6855	10.8166	10.6341	10.8736	10.8718	-0.104261	0.223951	-0.191066	0.0100419	-0.086805	0.334417	-0.196225	0.0136042	-0.181127	0.0150902	0.015098	0.947376	-0.515775	1.81906e-16	-0.423811	4.4842e-11	-0.525714	2.18104e-16
ENSG00000186866	POFUT2	protein_coding	5862	10.5503	10.6469	10.5494	10.5819	10.661	10.6397	10.4871	10.5842	10.4085	10.4123	10.4767	10.4022	11.1065	11.4699	11.3752	11.244	11.3137	11.2568	11.1939	11.3473	11.2043	10.8916	11.1226	11.2928	0.157252	0.170668	0.169435	0.124911	0.0121827	0.941129	0.170592	0.183948	0.144157	0.198281	-0.0264346	0.927498	-0.710125	1.84606e-16	-0.723464	3.61466e-17	-0.684847	2.0507e-15
ENSG00000162614	NEXN	protein_coding	4436	7.92068	7.73031	8.48554	8.49197	8.43913	8.53924	8.52162	8.64712	8.33245	8.40021	8.71735	8.50424	6.87254	6.21441	6.88427	6.99457	6.74018	5.93479	6.60518	6.46916	6.38642	7.35132	6.75419	6.66323	-0.299031	0.262704	0.0421404	0.90129	0.341172	0.196221	-0.0645987	0.902648	-0.369011	0.199136	-0.304412	0.554347	1.67088	1.97679e-16	1.43645	5.79368e-12	2.08203	2.93625e-23
ENSG00000167775	CD320	protein_coding	2277	10.0294	10.121	9.74547	9.92404	9.74883	9.72039	9.57009	9.74591	9.97185	9.71189	9.4307	9.75023	8.94456	9.12344	8.87838	8.47759	8.74362	8.92235	8.56414	9.02007	8.74589	8.39593	8.44429	8.75181	0.23369	0.193995	-0.0290916	0.902289	-0.262781	0.143896	0.282183	0.181425	0.230067	0.218365	-0.0521154	0.907643	1.13577	1.98868e-16	1.08728	3.09388e-15	0.876613	4.85908e-10
ENSG00000100767	PAPLN	protein_coding	7699	4.23571	4.48636	4.87556	4.4183	4.78773	4.92417	4.94685	5.0465	3.95936	3.02979	4.47018	4.19578	6.03436	6.10055	5.88336	6.09754	6.03005	5.60222	6.17544	6.4076	5.8884	6.07907	6.11359	6.2817	0.549842	0.14254	0.962608	0.0021554	0.412767	0.231914	-0.0662735	0.897098	-0.00739684	0.985845	0.0588767	0.938267	-2.15302	1.99187e-16	-1.5369	2.94609e-10	-1.18301	6.06627e-07
ENSG00000145526	CDH18	protein_coding	4853	6.99725	6.42168	7.03985	7.07733	7.13713	7.34813	7.39972	7.42368	6.68495	6.97183	7.46142	7.30982	0	0	0	1.14074	0	0	1.21408	0	0	0	0	1.01721	-0.234756	0.422268	0.189837	0.518239	0.424593	0.111217	0.224473	0.95856	0.43322	0.875189	0.208747	0.972345	8.88469	2.10416e-16	8.42546	8.54408e-15	8.64131	1.40818e-15
ENSG00000109220	CHIC2	protein_coding	1318	8.07433	8.00587	8.10252	8.06355	8.30515	8.43183	8.12847	8.15963	7.82764	7.75493	7.64957	7.70072	8.60522	8.74191	8.67721	8.80746	8.78367	9.13477	9.0362	8.81404	8.6714	8.43165	8.60388	8.62284	0.332302	0.00834807	0.530531	2.24422e-06	0.198229	0.143988	0.125028	0.480107	0.364399	0.00128876	0.23937	0.195627	-0.856025	2.20115e-16	-0.648752	3.29813e-10	-0.689893	8.37698e-12
ENSG00000136542	GALNT5	protein_coding	6818	10.8524	10.5099	11.3019	11.2092	11.221	11.2244	11.1655	11.295	11.3235	11.4812	11.8409	11.5055	10.1804	9.91039	10.3095	10.3851	10.1469	10.0369	10.1143	9.8515	10.2395	10.449	10.5083	10.3196	-0.549016	0.000729032	-0.323546	0.0638006	0.22547	0.248386	-0.175785	0.494424	-0.341564	0.053226	-0.165778	0.640781	1.16842	2.44717e-16	0.795187	6.8382e-08	1.18643	1.38468e-16
ENSG00000164418	GRIK2	protein_coding	7375	6.46468	6.46794	6.85692	6.82144	6.93619	6.88808	6.69466	6.58122	6.51873	6.63727	7.57466	6.46751	8.20151	7.94653	8.14784	8.32874	8.29163	8.17624	8.34741	8.10918	8.23186	8.81792	8.51026	8.22886	-0.216573	0.464846	-0.104075	0.748198	0.112498	0.738604	-0.307303	0.311818	-0.235291	0.370997	0.0720115	0.903726	-1.59297	2.51079e-16	-1.50224	3.13863e-14	-1.46175	1.2992e-13
ENSG00000171843	MLLT3	protein_coding	8129	6.50997	6.37389	6.81928	6.55896	6.55729	6.38794	6.07067	6.21245	6.16065	5.90994	6.5303	5.84066	7.81467	7.44756	8.06921	7.91159	7.65881	7.73944	7.25542	7.71929	7.56115	7.62938	7.58862	7.40905	0.44729	0.0462028	0.183842	0.488277	-0.263448	0.280749	0.280078	0.265595	0.0563589	0.84401	-0.223719	0.551905	-1.42513	2.7111e-16	-1.25792	5.6941e-14	-1.29765	6.06573e-14
ENSG00000131791	PRKAB2	protein_coding	5460	8.50179	8.53022	8.53281	8.46021	8.3463	8.51839	8.46563	8.51324	8.25525	8.3216	8.68804	8.39339	9.31524	9.03941	9.2355	9.67374	9.04762	9.22187	9.34519	9.16973	9.39157	9.42169	9.52034	9.25091	0.079687	0.685523	0.0358334	0.862654	-0.0438536	0.836735	-0.0658624	0.801791	-0.199689	0.195176	-0.133827	0.648204	-0.974443	3.06022e-16	-0.828894	5.9642e-12	-0.73892	1.56986e-09
ENSG00000120068	HOXB8	protein_coding	2051	5.37066	5.18509	5.39372	5.08424	5.02739	4.69559	5.11157	4.40629	5.3287	5.16746	5.08817	5.04668	6.27198	6.29944	6.36931	6.17176	6.05934	5.83222	6.27716	6.0258	6.73064	6.52351	6.74051	6.67774	0.113143	0.742109	-0.344566	0.236211	-0.457709	0.103428	-0.392998	0.103723	-0.618741	0.0025351	-0.225743	0.616792	-1.54272	3.11024e-16	-1.03658	1.27846e-07	-1.26855	2.49192e-09
ENSG00000204604	ZNF468	protein_coding	5281	6.81677	6.20209	6.99835	6.99106	7.29067	7.22483	7.41557	7.44691	6.87584	6.63727	6.93146	6.76046	7.99139	7.61449	8.12025	8.31243	8.14903	8.19703	8.35324	8.02967	7.9868	8.15607	8.14016	7.96482	-0.0114509	0.970299	0.547784	0.00230275	0.559235	0.00367867	-0.034148	0.932133	0.122135	0.581909	0.156283	0.68217	-1.26752	3.48103e-16	-1.24482	1.36345e-15	-0.841873	5.24132e-08
ENSG00000165246	NLGN4Y	protein_coding	8206	7.12889	7.00625	7.55685	7.2131	7.70148	7.82084	7.89971	7.66565	7.19531	7.51459	8.10482	7.79939	0	1.08882	0	0	0	0	0	0	1.52535	0	0	0	-0.455258	0.0639013	0.0773086	0.808144	0.532566	0.032924	-0.495849	0.892323	-1.00845	0.668798	-0.5126	0.917496	8.72144	3.60493e-16	8.76203	5.75873e-16	9.8072	6.8569e-20
ENSG00000122121	XPNPEP2	protein_coding	3500	6.01898	6.3076	6.54733	6.47245	6.60739	6.19118	6.12951	6.02451	5.96766	6.11031	6.71602	6.43898	2.50944	4.25035	3.55412	4.42519	4.0948	3.23205	4.18261	3.9823	3.91545	3.23924	3.83199	4.61777	0.0106113	0.982632	-0.0897691	0.8246	-0.10038	0.810217	-0.131679	0.878597	-0.0560219	0.934255	0.075657	0.95888	2.44469	3.99947e-16	2.58698	3.08358e-16	2.41095	1.35384e-13
ENSG00000196517	SLC6A9	protein_coding	5159	8.14302	8.5661	8.39889	8.56844	8.45632	8.1674	8.47322	8.30018	8.06931	8.31755	8.72891	8.49734	9.76775	9.89168	9.46562	9.41828	9.57954	9.22187	9.71506	9.80649	9.57864	9.63926	9.53626	9.65072	0.00320435	0.991602	-0.0727263	0.761085	-0.0759307	0.759946	0.0477691	0.889052	-0.00397161	0.989414	-0.0517407	0.909518	-1.17758	4.98591e-16	-1.22215	3.16606e-17	-1.24634	9.59634e-18
ENSG00000164171	ITGA2	protein_coding	7910	9.03338	9.03157	9.38231	8.98253	9.3255	9.45373	9.3973	9.34811	9.52258	9.32338	9.60393	9.52278	8.11256	7.68729	8.43443	7.87503	7.82154	8.0139	7.51688	7.74441	8.20455	8.61886	8.20135	8.45618	-0.379751	0.0206943	-0.115226	0.562839	0.264525	0.142073	-0.326199	0.112444	-0.599942	0.000261674	-0.273743	0.380415	1.11765	5.35224e-16	1.0641	6.45284e-14	1.60237	1.46494e-29
ENSG00000138131	LOXL4	protein_coding	3653	9.62173	9.58008	9.58933	9.83397	9.62206	9.38628	9.41711	9.60201	9.54221	9.47455	9.88924	9.73124	10.4714	10.7327	10.5446	10.7445	10.4225	10.1317	10.6469	10.6865	10.677	10.5309	10.8427	10.5479	-0.00905804	0.969603	-0.158206	0.35365	-0.149148	0.401654	-0.0269935	0.933443	-0.166286	0.311922	-0.139293	0.639872	-0.986422	5.41214e-16	-0.968486	2.08469e-15	-0.978341	1.39879e-15
ENSG00000163482	STK36	protein_coding	6458	8.75792	8.75827	8.61474	8.67189	8.6086	8.49367	8.309	8.37475	8.46636	8.38869	8.60891	8.37468	7.71344	8.24334	8.05179	8.02938	7.64921	7.62138	7.46393	7.83294	7.33644	7.53036	7.54207	7.6561	0.238387	0.0856515	-0.0119221	0.953934	-0.250309	0.0768165	0.505777	0.000328791	0.130826	0.46916	-0.37495	0.0611369	0.947431	5.92042e-16	0.680041	4.21818e-09	0.804682	2.61107e-11
ENSG00000091136	LAMB1	protein_coding	8140	10.6782	10.613	10.8856	10.793	10.8882	11.0645	10.8773	10.8845	10.8239	10.9513	11.5329	11.107	12.1795	11.9361	12.1621	12.1667	11.9116	11.8294	11.9626	12.0064	11.8862	12.272	12.1017	12.108	-0.383812	0.00711124	-0.199593	0.208334	0.18422	0.269522	0.0161411	0.961916	-0.16938	0.293941	-0.185521	0.49165	-0.968477	6.16189e-16	-1.36843	5.14529e-31	-0.99869	7.83677e-17
ENSG00000100105	PATZ1	protein_coding	5693	8.17618	8.34021	8.31687	8.21205	7.99758	8.19394	7.95498	7.97221	8.6343	8.36928	8.49843	8.62628	6.97029	7.48434	7.23239	7.33322	7.23977	7.19507	7.43121	7.45086	7.61744	7.74114	7.61884	7.6634	-0.272087	0.0314458	-0.504283	6.56904e-06	-0.232196	0.0920368	-0.396076	0.00855699	-0.327195	0.0254513	0.0688804	0.859232	0.876371	6.24599e-16	1.00036	4.06425e-18	0.699283	7.13027e-09
ENSG00000112715	VEGFA	protein_coding	14431	11.1835	11.155	11.3205	11.381	11.5119	11.5496	11.4443	11.442	11.2398	11.2766	11.6236	11.2692	11.8714	12.1357	12.1652	12.2881	12.067	12.0028	12.2364	12.1978	12.0893	12.098	12.2357	12.1313	-0.0982492	0.491958	0.126032	0.345998	0.224281	0.0758716	-0.0167659	0.949606	-0.0104557	0.952319	0.00631026	0.983723	-0.77827	6.72326e-16	-0.859753	3.39452e-19	-0.641782	4.50214e-11
ENSG00000132334	PTPRE	protein_coding	11235	1.525	1.92342	2.6377	3.00991	3.34358	2.44591	3.49293	3.22657	1.08383	1.48116	1.82365	1.84753	5.47312	5.25516	5.77428	5.78718	5.84055	5.37785	5.74945	5.65391	5.66625	5.74239	5.41821	5.2032	1.0863	0.198793	1.96355	0.00372087	0.877254	0.147487	0.0643621	0.922068	0.143647	0.728693	0.0792851	0.927789	-4.44654	7.01468e-16	-3.4246	1.17566e-17	-2.62663	4.29309e-15
ENSG00000100344	PNPLA3	protein_coding	3232	6.47994	7.06762	6.32367	6.3109	6.14735	6.51969	6.35992	6.40266	6.84807	6.57085	6.04847	6.46751	7.85179	7.93992	7.57899	7.42712	7.70589	7.4002	7.43121	7.74441	7.87579	7.9082	7.90292	7.88582	0.0721626	0.819177	-0.140366	0.614536	-0.212529	0.420416	-0.179698	0.562929	-0.314611	0.144084	-0.134913	0.775496	-1.40118	7.74286e-16	-1.14932	7.00262e-11	-1.22693	8.72725e-12
ENSG00000084444	KIAA1467	protein_coding	6807	6.94323	6.70526	6.76092	6.64057	6.29222	6.1375	6.37621	6.35434	6.76138	6.68829	6.6926	6.66517	7.44856	7.77898	7.70322	7.76745	7.64921	7.49278	7.45311	7.79337	7.66495	7.64974	7.78128	7.72754	0.0642568	0.773691	-0.409999	0.0113688	-0.474256	0.00473977	-0.02519	0.936299	-0.10068	0.576284	-0.0754896	0.830705	-1.01284	7.83029e-16	-0.923397	2.26319e-13	-1.32216	2.21917e-23
ENSG00000163513	TGFBR2	protein_coding	4704	11.848	11.7043	12.0341	12.0913	12.0783	12.1472	12.1561	12.1165	11.9651	12.214	12.7458	12.3908	11.2094	11.1251	11.0846	11.1884	10.9617	10.8142	11.1033	11.1748	11.2254	11.4872	11.3819	11.3004	-0.430014	0.00302301	-0.232824	0.144815	0.19719	0.249578	-0.199397	0.327616	-0.331822	0.0279088	-0.132424	0.679567	1.00587	7.83029e-16	0.775256	1.23551e-09	1.10487	8.52002e-19
ENSG00000182054	IDH2	protein_coding	2814	10.6946	10.8949	10.6037	10.7278	10.4753	10.4554	10.4635	10.3722	10.8095	10.7891	10.4758	10.6657	11.4224	11.5437	11.4397	11.2877	11.4332	11.358	11.3939	11.494	11.5688	11.2151	11.3697	11.4797	0.0434555	0.775347	-0.248478	0.0208647	-0.291933	0.00998675	0.0121241	0.961733	0.00653509	0.968138	-0.00558901	0.984792	-0.724394	7.90593e-16	-0.693062	1.53956e-14	-0.979406	4.53271e-28
ENSG00000169744	LDB2	protein_coding	5586	9.0204	8.68183	8.93593	9.02656	8.89995	8.81765	8.98961	9.15004	8.46178	8.56966	8.99856	8.74172	7.91628	7.74906	7.87155	7.78332	8.22209	8.04481	7.78206	8.19671	7.56831	7.79697	7.41868	7.7483	0.213671	0.207428	0.261182	0.0998423	0.0475112	0.828083	0.1913	0.424082	0.43283	0.00752009	0.24153	0.415158	1.07269	8.68311e-16	1.09506	1.3764e-16	0.901042	1.3966e-11
ENSG00000136048	DRAM1	protein_coding	4180	9.66909	9.39096	9.90107	9.73393	9.87178	9.84425	9.99479	9.93439	9.83353	9.88453	10.2578	9.99521	10.5548	10.5711	10.4993	10.6351	10.4323	10.5639	10.674	10.594	10.7489	10.8519	10.8696	10.7416	-0.317036	0.00825129	-0.0912935	0.53764	0.225743	0.0888964	-0.238566	0.0852006	-0.235568	0.0529392	0.00299854	0.99468	-0.801117	9.3865e-16	-0.879587	1.69564e-18	-0.656842	1.04628e-10
ENSG00000168734	PKIG	protein_coding	2496	9.52392	9.67351	9.34306	9.37374	9.3311	9.11483	9.29606	9.24917	9.50267	9.39424	9.09997	9.21739	10.1892	10.3927	10.2083	10.0468	10.233	10.6329	10.3973	10.1961	10.337	10.0841	10.1762	10.2774	0.17365	0.267935	-0.0599065	0.745959	-0.233557	0.124493	-0.00711335	0.978188	0.152996	0.31594	0.16011	0.535482	-0.912943	9.42298e-16	-0.73218	1.93378e-10	-1.12585	1.55949e-23
ENSG00000143164	DCAF6	protein_coding	6306	10.7979	10.6635	10.7327	10.6727	10.7612	10.8322	10.8666	10.8701	10.5227	10.5685	10.7386	10.622	11.3893	11.1618	11.2775	11.2884	11.2097	11.2911	11.2958	11.1671	11.1044	11.2224	11.1006	11.1368	0.101314	0.259791	0.217096	0.00385134	0.115782	0.189756	0.139357	0.141164	0.0996979	0.252202	-0.0396595	0.833279	-0.526038	9.85941e-16	-0.564081	4.09382e-18	-0.40864	7.44114e-10
ENSG00000139112	GABARAPL1	protein_coding	4086	10.3026	10.1223	10.3981	10.5046	10.466	10.5049	10.3423	10.4712	9.93107	9.99251	10.0043	9.94411	10.6952	11.0202	10.7788	10.9492	10.9579	11.0012	11.092	10.9762	10.6919	10.5013	10.825	10.7866	0.371317	0.000388375	0.479416	9.89355e-07	0.108099	0.413521	0.160572	0.259509	0.301728	0.00404209	0.141156	0.492014	-0.738086	9.85941e-16	-0.527341	1.63959e-08	-0.560397	1.37685e-09
ENSG00000115380	EFEMP1	protein_coding	3962	9.80704	9.47641	9.87379	10.0055	9.9022	9.69118	9.7148	9.81002	10.0178	10.0607	10.2893	10.134	10.8034	11.0265	11.1631	11.3316	11.1386	10.9733	11.2737	11.111	11.1203	10.8693	11.4032	11.1124	-0.325718	0.0387715	-0.347763	0.0211483	-0.0220456	0.926434	-0.0446668	0.881478	-0.0104054	0.963933	0.0342615	0.938171	-1.00952	1.16853e-15	-1.29057	5.56999e-25	-1.34687	4.30619e-27
ENSG00000117984	CTSD	protein_coding	2999	12.189	12.381	12.1285	12.2508	12.1301	11.9407	11.9566	11.9915	12.0046	12.0228	12.1532	12.0699	12.9405	13.0678	12.8637	12.8456	12.8595	12.6029	12.8799	13.1134	12.8092	12.7222	12.7463	12.8865	0.176383	0.138604	-0.0571967	0.687883	-0.233579	0.0473602	0.139683	0.350004	0.0829302	0.533301	-0.0567529	0.827114	-0.728669	1.24651e-15	-0.691969	3.50589e-14	-0.868796	6.34238e-22
ENSG00000129682	FGF13	protein_coding	20627	6.55389	5.96464	6.43983	6.61772	6.49212	6.76366	6.455	6.39073	6.29014	6.4724	7.09226	6.70164	4.86612	4.68896	5.00737	5.01473	4.86551	5.51661	5.4776	5.24839	4.55722	4.55549	4.97987	5.2032	-0.26232	0.35439	-0.148782	0.625292	0.113537	0.733259	0.0574642	0.936299	0.466982	0.168756	0.409518	0.497492	1.87019	1.28851e-15	1.55041	1.99335e-10	1.25443	1.45741e-07
ENSG00000198108	CHSY3	protein_coding	3938	6.96508	6.8167	7.11166	6.86089	7.35806	7.25035	7.3837	7.26283	7.05658	6.78522	7.22064	7.00386	5.81133	6.00252	5.34911	5.51042	5.10911	5.86723	5.03026	5.42449	5.52625	5.76745	5.85895	5.28125	-0.0806262	0.754303	0.290865	0.13259	0.371491	0.0585148	0.064241	0.895579	-0.239631	0.427878	-0.303872	0.541945	1.41708	1.33883e-15	1.27221	2.97886e-12	1.94757	1.61966e-24
ENSG00000137767	SQRDL	protein_coding	3088	8.21773	8.38107	8.09467	8.12155	8.17	7.94063	8.28763	8.02719	8.39617	8.14109	7.79963	8.01281	9.17876	9.30919	8.92697	9.02995	9.24539	9.38173	9.45237	9.28549	9.19287	8.90519	9.05437	9.08944	0.108564	0.565343	0.0132435	0.954696	-0.0953208	0.618873	0.0543646	0.842096	0.279753	0.0523364	0.225388	0.352527	-0.968743	1.38038e-15	-0.914543	4.19338e-14	-1.23525	4.42422e-25
ENSG00000095397	DFNB31	protein_coding	5542	6.82873	7.28991	7.22394	7.03484	7.41543	7.3793	7.3837	6.81343	6.35077	6.58438	6.84911	6.7136	4.68052	5.33789	4.00402	5.65543	5.77142	5.05245	6.09416	4.87657	4.43725	4.66624	4.41758	4.42492	0.470349	0.115978	0.631241	0.0207257	0.160893	0.653402	0.570775	0.214081	1.07583	0.00132247	0.505058	0.402068	2.19876	1.38318e-15	2.09834	1.08987e-15	1.75417	6.43115e-12
ENSG00000178761	FAM219B	protein_coding	5258	9.03597	9.22355	9.08213	9.10465	8.71239	8.83462	8.71971	8.73938	9.25024	9.40952	9.44128	9.38378	9.40288	9.60061	9.56311	9.60174	9.57954	9.69106	9.59953	9.65797	10.0493	9.81782	10.0363	10.0072	-0.262805	0.00397002	-0.624248	1.11871e-14	-0.361443	9.88581e-05	-0.436223	1.18785e-07	-0.347995	3.62861e-05	0.088228	0.649917	-0.605907	1.39154e-15	-0.432489	8.1799e-08	-0.88216	7.50924e-29
ENSG00000181467	RAP2B	protein_coding	4904	9.54221	9.38695	9.64552	9.48208	9.52602	9.53557	9.54509	9.4011	9.60578	9.54025	9.55281	9.60532	8.60956	8.74191	8.8383	8.88672	8.97645	8.73606	8.71677	8.91705	8.94599	8.89954	8.98647	8.79236	-0.0576272	0.655478	-0.0741491	0.532801	-0.016522	0.910966	-0.135329	0.353876	-0.0664338	0.625796	0.0688956	0.78906	0.668956	1.54198e-15	0.746659	1.97054e-18	0.661241	2.32141e-14
ENSG00000103066	PLA2G15	protein_coding	4464	9.67241	9.96986	9.65757	9.92636	9.83283	9.78583	9.78206	9.55334	9.64868	9.82165	9.62882	9.73711	9.0569	9.24364	9.18312	8.85704	8.80976	8.76419	8.8257	9.02007	8.8871	8.77222	8.7407	9.03697	0.101988	0.505142	0.0301343	0.864514	-0.0718534	0.661345	0.230433	0.149784	-0.00423224	0.984224	-0.234666	0.279892	0.849154	1.5524e-15	0.720708	1.80052e-11	0.88352	2.67761e-16
ENSG00000136425	CIB2	protein_coding	2146	5.37066	5.96464	5.60753	5.78371	5.84727	5.04573	5.73402	5.34738	5.44451	6.16537	5.28896	5.86231	7.1716	7.40022	7.39781	7.43718	7.67783	7.13888	7.38638	7.44065	7.25894	7.03779	7.38391	7.24344	-0.0396027	0.919759	-0.216759	0.468194	-0.177156	0.573818	0.120971	0.747825	0.190191	0.443185	0.0692198	0.89754	-1.51635	1.64717e-15	-1.67692	5.73015e-19	-1.9233	7.96206e-24
ENSG00000169220	RGS14	protein_coding	3797	5.84137	6.06836	5.86931	5.69916	5.71643	5.58965	5.57377	5.29714	5.83246	5.97302	5.57174	5.98577	4.21743	4.0685	3.55412	4.05868	1.22685	2.72189	2.92593	3.73741	3.91545	1.52417	3.60929	3.73205	0.0240134	0.959884	-0.30762	0.340617	-0.331633	0.306472	0.602638	0.307838	-0.573895	0.359932	-1.17653	0.124598	2.53133	1.65402e-15	1.95271	6.35571e-11	2.79761	3.33748e-12
ENSG00000101181	MTG2	protein_coding	5209	9.10155	9.08696	8.84755	8.95316	8.97819	8.87071	8.88819	8.80602	9.26344	9.07044	8.96474	9.11968	8.49691	8.54268	8.35142	8.4678	8.46584	8.576	8.35324	8.47202	8.49484	8.30472	8.17617	8.39167	-0.107517	0.412759	-0.220082	0.0483165	-0.112565	0.395331	0.118818	0.509766	0.121306	0.392135	0.00248747	0.99495	0.760479	1.65629e-15	0.534144	6.22785e-08	0.419091	4.02943e-05
ENSG00000108861	DUSP3	protein_coding	5012	10.2896	10.3646	10.3576	10.3786	10.3346	10.3012	10.2325	10.2951	10.3139	10.3689	10.2588	10.2839	10.7404	10.9281	10.8189	10.7914	10.832	10.7144	10.7489	10.9682	10.7653	10.7974	10.8177	10.8805	0.0416954	0.689701	-0.0150728	0.893024	-0.0567682	0.559986	0.00597428	0.970406	0.00443416	0.969555	-0.00154012	0.995082	-0.509214	1.77925e-15	-0.473493	1.90246e-13	-0.528721	2.20515e-16
ENSG00000171812	COL8A2	protein_coding	4670	8.9008	8.89434	8.87762	9.04381	9.0342	8.61649	8.76371	8.85677	8.63023	8.99393	9.07528	8.98804	9.5066	9.86752	9.9492	9.97084	9.53852	9.52014	9.53426	9.79451	9.89557	9.75968	9.92886	9.81226	-0.00354488	0.98774	-0.108053	0.530662	-0.104508	0.555049	-0.0152469	0.961946	-0.248644	0.0815013	-0.233397	0.308295	-0.917363	1.81335e-15	-0.905661	4.73397e-15	-0.776772	4.45166e-11
ENSG00000176438	SYNE3	protein_coding	18164	9.20156	9.18484	9.30272	9.18457	9.09033	9.25798	9.10893	9.03787	9.92776	9.88453	10.2234	9.91204	8.60086	8.65181	8.76535	8.51608	8.38136	8.45465	8.38207	8.48698	9.2204	9.41575	9.24564	9.28683	-0.775696	3.88942e-18	-0.870813	4.39113e-23	-0.0951172	0.473919	-0.658046	2.32955e-11	-0.868972	8.29149e-19	-0.210925	0.288399	0.70111	1.99709e-15	0.58346	1.06818e-09	0.699268	7.70456e-13
ENSG00000186187	ZNRF1	protein_coding	8824	8.66085	8.79805	8.68443	8.80932	8.73791	8.52537	8.76371	8.6421	8.95713	9.00151	9.00333	9.06705	7.93023	7.87214	8.15873	8.06876	7.85534	7.3882	7.99857	8.06333	8.07487	7.81512	8.09251	8.31951	-0.269181	0.0562009	-0.3391	0.00980254	-0.0699189	0.705965	-0.0727431	0.789698	-0.232994	0.148581	-0.160251	0.596358	0.925964	2.10048e-15	0.729526	1.84382e-09	0.819858	3.10974e-11
ENSG00000204516	MICB	protein_coding	2798	8.90646	9.01349	8.95991	8.87101	8.9347	8.84303	8.82433	8.90579	8.66248	8.48201	8.21168	8.46233	7.47734	7.5978	7.66554	7.65982	7.84697	7.59028	7.39772	8.01598	7.61052	7.27473	7.67024	7.37386	0.479673	0.00018175	0.419278	0.00102524	-0.0603955	0.74622	0.112092	0.667372	0.245059	0.14254	0.132967	0.694077	0.972919	2.2562e-15	1.3405	4.36611e-29	1.14714	3.30012e-21
ENSG00000060982	BCAT1	protein_coding	11775	11.3686	11.2087	11.683	11.6467	11.525	11.684	11.6852	11.7537	11.6433	11.7513	11.8369	11.7144	10.5021	10.0747	10.6204	10.6707	10.2298	10.5109	10.4183	10.1561	10.6721	10.9212	10.7897	10.6808	-0.247956	0.115328	-0.0739015	0.69782	0.174055	0.306931	-0.284789	0.103713	-0.434483	0.00217522	-0.149694	0.618774	0.969147	2.36213e-15	1.00598	2.57617e-16	1.32973	7.46727e-28
ENSG00000197093	GAL3ST4	protein_coding	3397	6.92105	7.0776	6.71041	6.99106	7.03101	6.8552	6.70759	6.92516	6.84807	7.16432	6.99028	7.28599	5.65212	5.52607	5.71649	6.07193	5.84055	4.78594	5.67686	5.91216	5.81808	5.36942	5.85895	5.3553	-0.157865	0.525182	-0.200474	0.390224	-0.0426085	0.88713	0.13601	0.765616	0.00519227	0.990657	-0.130818	0.835547	1.4844	2.41213e-15	1.19052	6.54716e-10	1.27873	1.77001e-10
ENSG00000134504	KCTD1	protein_coding	7410	7.85784	8.05215	7.82717	7.9987	8.01624	7.99195	7.95498	7.96015	7.73968	7.98149	8.08697	8.11101	7.30605	7.23736	7.22204	6.92474	7.5076	7.10994	7.16543	7.48106	7.07016	6.90857	6.79446	7.18373	-0.0558062	0.776575	-0.0108466	0.959936	0.0449596	0.823803	0.185931	0.425922	0.335273	0.0427463	0.149343	0.660404	1.00075	2.76267e-15	0.759014	4.33716e-09	0.654631	5.38626e-07
ENSG00000116761	CTH	protein_coding	2414	5.84137	5.29181	5.56268	5.88287	5.94792	5.74132	5.68256	6.1143	3.60841	4.60243	4.02134	3.8934	7.46781	7.46607	6.9978	7.52475	7.67783	7.98232	8.09921	7.65893	5.86534	6.17585	6.15542	5.81496	1.63128	9.20585e-10	1.85935	3.2419e-13	0.228074	0.430524	1.37815	6.08145e-13	1.86996	1.67032e-24	0.491809	0.0793424	-1.98421	2.76267e-15	-1.73108	1.44366e-20	-1.99481	6.37857e-29
ENSG00000221963	APOL6	protein_coding	10121	8.96996	8.76137	9.30613	9.1709	9.04105	9.27465	9.02102	9.16937	9.39162	9.54718	9.73869	9.40421	9.94309	9.71336	9.9617	10.389	9.88584	9.94154	10.1074	9.94294	10.4947	10.732	10.7226	10.3829	-0.460386	0.00404902	-0.398323	0.0127257	0.0620632	0.79159	-0.568692	0.000254066	-0.61943	2.70393e-05	-0.0507384	0.904728	-1.06372	3.14086e-15	-0.955412	3.96697e-12	-0.842611	1.26625e-09
ENSG00000169594	BNC1	protein_coding	4797	9.18537	9.18484	9.39356	9.23611	9.92584	9.95703	9.90222	9.87247	9.08756	8.94231	9.14166	9.15079	8.55658	8.32673	8.75103	8.76813	8.93358	8.81886	8.75694	9.01664	8.36111	8.30899	8.37958	8.06199	0.170977	0.182098	0.832472	3.28045e-18	0.661495	4.25647e-11	0.328043	0.0136217	0.603354	4.91186e-08	0.275311	0.132338	0.801001	3.1525e-15	0.643936	2.22398e-10	1.03012	1.86329e-26
ENSG00000135074	ADAM19	protein_coding	7704	10.831	11.1089	10.9951	10.9876	10.6513	10.8594	10.7019	10.5219	10.8503	10.9918	11.1097	11.0332	10.139	10.3042	10.256	9.95692	9.83381	9.62101	9.81569	10.0049	10.2595	10.2264	10.2089	10.288	-0.0158076	0.931774	-0.311964	0.00406316	-0.296156	0.0129938	-0.0754174	0.71015	-0.420231	0.000117896	-0.344814	0.019005	0.754335	3.388e-15	0.813944	2.081e-17	0.862602	6.97363e-19
ENSG00000170667	RASA4B	protein_coding	4840	10.0385	10.3032	10.1335	10.1519	10.1972	9.99022	10.1627	10.0508	10.3038	10.3689	10.3202	10.3948	9.79278	9.73642	9.55076	9.49737	9.49897	9.4352	9.56224	9.63577	9.58571	9.71045	9.5103	9.81881	-0.188095	0.0849471	-0.245499	0.0148154	-0.057404	0.677559	-0.0114843	0.962876	-0.125448	0.30612	-0.113964	0.598961	0.687323	3.47113e-15	0.510712	1.45487e-08	0.567273	3.4774e-10
ENSG00000197217	ENTPD4	protein_coding	7064	10.412	10.5071	10.6154	10.5085	10.4195	10.4564	10.5141	10.3439	10.5194	10.6088	11.0704	10.6863	11.5784	11.5982	11.3915	11.4562	11.3827	11.2477	11.543	11.7075	11.497	11.7584	11.5666	11.6079	-0.225271	0.119048	-0.303777	0.0217677	-0.0785059	0.658265	-0.102207	0.635813	-0.129877	0.402321	-0.0276701	0.943186	-0.873108	3.56184e-15	-0.996171	1.98572e-19	-1.04701	2.40598e-21
ENSG00000169093	ASMTL	protein_coding	3506	8.46009	8.61831	8.43977	8.5862	8.41472	8.37109	8.46563	8.35032	8.63023	8.63614	8.44686	8.50424	9.33634	9.56456	9.33728	9.17233	9.49897	9.39078	9.6311	9.30813	9.49096	9.17711	9.26727	9.538	-0.0274962	0.886114	-0.155307	0.284905	-0.127811	0.407951	-0.0159077	0.956434	0.0863008	0.572704	0.102209	0.699785	-0.82242	3.60401e-15	-0.834009	1.73468e-15	-1.06403	1.91022e-24
ENSG00000164850	GPER1	protein_coding	3149	7.46418	7.44442	7.18747	7.19005	7.75246	7.39464	7.67456	7.46977	7.42885	7.1911	7.13633	7.32548	8.47329	8.7228	8.46984	8.51608	8.22209	8.31583	8.62811	8.7327	8.30652	8.2788	8.33477	8.19397	0.0523503	0.821621	0.309676	0.0533669	0.257326	0.136748	0.270606	0.123024	0.213272	0.182289	-0.0573336	0.881853	-1.01335	3.65799e-15	-1.23161	1.12736e-22	-0.91695	4.7407e-13
ENSG00000214140	PRCD	protein_coding	5305	4.23571	3.22953	3.69367	3.58192	4.39	3.17115	4.80966	3.83161	4.3244	4.43328	4.09466	4.84403	6.39778	6.77072	6.67262	5.99225	5.87391	5.93479	6.48277	6.36504	6.74334	6.44801	6.38375	6.52569	-0.774174	0.0583236	-0.307966	0.492091	0.466208	0.315292	-0.0416113	0.949051	-0.345817	0.288787	-0.304205	0.600457	-2.13053	3.67139e-15	-2.86309	2.72811e-22	-2.09268	1.98547e-13
ENSG00000171604	CXXC5	protein_coding	3852	9.73892	9.95369	9.90107	10.0044	9.7928	9.87738	9.85651	9.73298	10.0224	9.99124	10.1565	10.1037	10.3918	10.6471	10.4052	10.5402	10.3969	10.1442	10.4057	10.636	10.8537	10.808	10.7356	10.7493	-0.167133	0.170668	-0.255372	0.0195104	-0.0882388	0.525245	-0.287896	0.0123247	-0.380665	0.000182814	-0.092769	0.695248	-0.717639	3.92886e-15	-0.596876	1.64889e-10	-0.592346	2.84818e-10
ENSG00000103034	NDRG4	protein_coding	9647	5.46568	5.59945	5.39372	5.35682	5.80496	5.56274	5.2594	5.8262	5.44451	5.45947	5.25737	5.49762	7.35858	6.95236	7.36056	6.93898	7.0338	7.15313	6.83937	7.75269	7.16763	7.02745	6.8207	6.9528	0.0380184	0.929759	0.228324	0.464249	0.190306	0.556391	0.170991	0.631972	0.243876	0.333437	0.0728852	0.89754	-1.60543	3.93442e-15	-1.73841	4.04298e-18	-1.62099	2.71488e-16
ENSG00000128641	MYO1B	protein_coding	9527	11.1349	10.8439	11.4481	11.3217	11.4377	11.4314	11.4673	11.4621	11.3292	11.3989	11.6104	11.4382	12.2874	11.929	12.3293	12.4914	12.1193	12.1522	12.2657	12.0381	12.2611	12.4615	12.5579	12.2618	-0.243047	0.119743	0.00155603	0.994197	0.244603	0.126951	-0.118017	0.610955	-0.245294	0.104258	-0.127277	0.674728	-0.943432	4.45243e-15	-1.06846	4.51738e-19	-0.696582	1.36858e-08
ENSG00000128596	CCDC136	protein_coding	6188	6.23219	5.94297	6.28278	6.5709	6.30745	6.2598	6.37621	6.26567	6.29014	6.51542	7.42634	6.68959	7.63044	7.51133	7.77576	7.91159	7.65881	7.70115	7.68361	7.86384	8.02371	8.46267	8.12445	8.20402	-0.533413	0.0226069	-0.510232	0.0253704	0.0231814	0.951606	-0.5006	0.0298503	-0.485495	0.0209856	0.0151042	0.978848	-1.41458	4.56582e-15	-1.44739	1.49197e-14	-1.43932	2.44925e-14
ENSG00000154721	JAM2	protein_coding	5933	4.95633	4.75862	5.23127	5.38416	5.54708	5.71712	5.75908	5.65724	4.80074	5.70222	6.28612	5.25738	7.36886	7.22654	7.15835	7.5435	6.94241	7.23582	7.51688	7.74441	7.35312	7.47818	7.59623	7.05632	-0.533858	0.0942003	0.0389517	0.927833	0.57281	0.0752749	-0.0543232	0.920249	0.00805516	0.984224	0.0623784	0.932645	-1.77279	4.63239e-15	-2.25232	4.10811e-22	-1.74189	1.2167e-14
ENSG00000130956	HABP4	protein_coding	4056	9.27774	9.16626	9.46537	9.43711	9.47297	9.53557	9.36502	9.37863	9.62022	9.47637	9.50149	9.55968	8.81523	8.84804	8.8915	8.79577	9.06216	8.88013	8.88732	8.79413	8.86693	8.8239	8.89991	8.95599	-0.195381	0.0529989	-0.100223	0.371578	0.0951579	0.416044	-0.0483682	0.805803	0.0216074	0.895964	0.0699756	0.780036	0.653583	5.09554e-15	0.506571	5.60158e-09	0.531753	9.08674e-10
ENSG00000142611	PRDM16	protein_coding	9767	4.86631	5.10929	5.20232	5.27156	5.35518	5.642	5.51614	5.61684	5.01572	5.51706	5.91315	5.41215	2.77979	1.70221	2.07856	1.14074	2.66953	2.99941	2.92593	3.26846	2.92125	2.50857	2.83011	1.01721	-0.39503	0.268612	0.0280062	0.95356	0.423036	0.232046	-0.562143	0.635684	0.57831	0.431566	1.14045	0.350629	3.26417	5.31792e-15	3.43128	3.91534e-11	2.71386	2.02034e-11
ENSG00000256235	SMIM3	protein_coding	2332	10.0138	10.1283	9.96601	9.99225	10.0328	9.95185	9.87525	9.87461	9.97667	9.94872	9.59763	9.76897	10.488	10.7592	10.6746	10.6219	10.6963	10.8681	10.6362	10.7826	10.6804	10.3694	10.5792	10.5675	0.196827	0.0999543	0.105835	0.424915	-0.0909923	0.512032	0.0861756	0.629336	0.195152	0.0885612	0.108977	0.627171	-0.724688	5.45285e-15	-0.614037	4.76013e-11	-0.814006	8.25245e-19
ENSG00000149451	ADAM33	protein_coding	5834	10.094	10.2031	10.0178	10.1318	9.7792	9.5765	9.70032	9.55735	9.63249	9.81449	10.2306	9.89508	10.5937	10.8225	10.9071	10.8453	10.5621	10.3329	10.5435	10.5754	10.7777	10.5856	10.8371	10.8106	0.201505	0.158004	-0.256077	0.0549906	-0.457582	0.000363628	0.041187	0.86996	-0.248952	0.0600013	-0.290139	0.124152	-0.844936	5.59713e-15	-0.684619	3.93886e-10	-0.852062	5.89439e-15
ENSG00000198931	APRT	protein_coding	1803	9.75312	9.97654	9.70348	9.7524	9.61289	9.4316	9.55228	9.42177	9.88398	9.80007	9.35625	9.81131	10.6527	10.8554	10.6283	10.5805	10.7309	10.7394	10.7367	10.8888	10.6461	10.3258	10.6171	10.7022	0.0740355	0.67714	-0.219532	0.117764	-0.293567	0.0389462	0.103613	0.62224	0.19613	0.159845	0.0925166	0.755026	-0.854654	5.96335e-15	-0.884232	5.33746e-16	-1.27032	5.41589e-32
ENSG00000123358	NR4A1	protein_coding	7295	11.1523	11.4332	12.0139	12.1301	12.4828	12.2762	12.2358	12.1728	8.89402	8.71822	8.63372	8.74463	10.9603	11.166	11.1192	11.1057	11.4099	10.9982	11.1033	11.4946	7.41794	7.54493	7.29313	7.42633	2.99121	3.11788e-81	3.54997	5.9592e-115	0.558759	0.00379891	3.67377	3.11079e-113	3.85035	1.79535e-124	0.17658	0.65147	1.331	6.19421e-15	0.648438	0.000104873	1.03062	1.09856e-10
ENSG00000134569	LRP4	protein_coding	8597	8.96996	9.30226	9.04796	9.06508	9.09033	9.29931	9.35683	9.07375	9.12854	9.36121	9.96451	9.54135	8.22434	8.26992	8.22759	8.08165	7.80434	8.13375	7.97605	8.27924	8.12912	8.63257	8.0817	8.40044	-0.433114	0.0184906	-0.324739	0.0858798	0.108374	0.652787	-0.126187	0.703322	-0.269727	0.200082	-0.14354	0.742455	1.20773	6.22049e-15	0.900799	2.02021e-08	1.15271	4.37412e-13
ENSG00000242612	DECR2	protein_coding	4046	8.67418	8.792	8.49452	8.49197	8.57752	8.42437	8.30049	8.30337	8.88037	8.58657	8.3751	8.74172	7.73744	7.63099	7.68073	7.45711	7.66835	7.92532	7.54774	7.56805	7.57543	7.32624	7.63371	7.87956	-0.038404	0.864179	-0.250265	0.124934	-0.211861	0.22548	0.0159435	0.9651	0.0686192	0.769326	0.0526757	0.908184	1.04392	6.35117e-15	0.989576	3.2628e-13	0.725039	2.53081e-07
ENSG00000077092	RARB	protein_coding	3697	5.76869	5.18509	5.65102	6.20757	6.32253	5.66748	5.73402	6.18508	5.51685	5.54501	6.36233	5.79637	2.17648	3.47806	1.655	1.76972	1.22685	0	1.86388	1.15946	3.50235	2.50857	2.34318	2.61353	-0.102347	0.843737	0.158147	0.736695	0.260494	0.559444	-0.416345	0.719138	-2.20794	0.031628	-1.7916	0.3076	3.2194	6.74762e-15	3.5334	7.35624e-14	5.5855	5.18206e-12
ENSG00000173705	SUSD5	protein_coding	5008	4.00207	3.36607	3.60798	2.69763	3.75263	3.30705	3.81313	3.68302	3.73512	2.86216	3.58563	3.71456	5.8704	5.45371	6.2109	6.0193	6.08806	5.05245	6.39498	6.10551	5.99847	6.09896	5.54951	6.40885	-0.0318984	0.968819	0.157738	0.80428	0.189637	0.768329	-0.132774	0.831962	-0.0531654	0.918083	0.0796082	0.934569	-2.64825	6.75732e-15	-2.54737	6.2773e-14	-2.43734	1.88647e-13
ENSG00000221869	CEBPD	protein_coding	2178	10.2645	10.4593	10.4421	10.6391	10.1324	9.99526	9.94516	9.95175	10.5017	10.694	10.6178	10.6204	9.62925	9.96996	9.54455	9.96041	9.87146	9.82841	9.96033	10.1638	9.51709	9.67115	9.9646	9.70837	-0.152789	0.331786	-0.602779	4.99219e-07	-0.44999	0.000858072	0.064386	0.803733	0.238899	0.0996751	0.174513	0.507525	0.887307	6.99768e-15	0.670131	9.62951e-09	0.0456279	0.775352
ENSG00000159433	STARD9	protein_coding	20706	6.93218	6.99577	6.85692	7.04344	6.97487	6.8772	6.62821	6.67273	7.36169	7.33413	7.71497	7.42338	7.82963	7.77156	7.83127	8.08165	7.62981	7.69142	7.84139	7.49099	8.17203	8.79677	8.6485	8.46457	-0.514734	0.00243046	-0.679721	2.122e-05	-0.164987	0.457146	-0.658365	1.74724e-05	-0.874091	2.84384e-09	-0.215726	0.512736	-1.07357	7.42498e-15	-0.92994	3.14464e-10	-0.8792	8.90093e-09
ENSG00000154511	FAM69A	protein_coding	3091	7.74871	7.6788	7.98422	8.1011	8.24313	8.09413	8.11882	8.37172	8.01414	8.31755	8.54822	8.1599	9.30991	8.90681	9.23807	9.21975	9.15668	8.90561	9.10005	9.15732	9.2407	9.29383	9.3211	9.07581	-0.386519	0.0114347	-0.0639138	0.753773	0.322605	0.0504096	-0.0597999	0.82778	-0.152252	0.3687	-0.0924518	0.790872	-0.96109	7.60742e-15	-1.28781	2.9513e-25	-0.872752	3.89387e-12
ENSG00000109061	MYH1	protein_coding	6024	4.7198	4.70812	5.58528	5.586	5.13377	5.08408	5.18738	5.65724	5.15824	5.67718	6.60748	5.86231	3.00738	2.13126	1.655	2.81244	1.88014	2.99941	2.31027	2.56924	2.92125	3.08829	2.34318	1.60786	-0.720754	0.093965	-0.653279	0.125253	0.0674751	0.914657	-0.15486	0.917864	-0.143586	0.898562	0.0112749	0.99606	3.5523	7.98656e-15	2.98641	3.53477e-09	3.04261	6.6958e-09
ENSG00000144218	AFF3	protein_coding	12737	6.13916	5.80563	6.37646	6.79112	6.55729	6.37253	6.43958	6.65289	6.35077	6.42805	7.67966	7.2536	8.67315	8.54703	8.67721	8.71947	8.43823	8.15515	8.6567	8.76987	8.39774	9.14878	8.90298	8.71009	-0.72217	0.0115095	-0.537072	0.0662803	0.185098	0.624115	-0.160513	0.73712	-0.29208	0.342435	-0.131567	0.841451	-1.7798	8.05673e-15	-2.34145	4.57246e-24	-2.02479	2.64291e-18
ENSG00000072682	P4HA2	protein_coding	8502	12.2907	12.318	12.1108	12.2455	12.1145	12.0443	11.9451	11.9998	12.2305	12.1695	12.0449	12.1055	12.7839	13.1014	12.9952	12.8765	12.8998	13.0486	12.8756	12.8648	12.8871	12.5611	12.9017	13.0222	0.104184	0.434385	-0.1118	0.386423	-0.215985	0.0713964	0.0915701	0.604068	0.0713301	0.6067	-0.0202401	0.952909	-0.713794	8.1242e-15	-0.70118	2.51869e-14	-0.896924	5.66635e-23
ENSG00000143507	DUSP10	protein_coding	2914	8.47539	8.47466	8.34363	8.34668	8.6747	8.73872	8.54702	8.54587	7.88343	7.86989	7.95537	8.16426	8.87775	8.89661	9.10644	9.01322	9.2358	9.1597	9.09658	9.16973	8.82272	8.7154	8.60765	8.67076	0.434916	3.83858e-05	0.654245	1.21015e-11	0.219328	0.0617337	0.270555	0.019652	0.460046	2.18404e-06	0.189491	0.281267	-0.733537	9.34425e-15	-0.569176	6.57085e-10	-0.539338	3.08023e-09
ENSG00000115884	SDC1	protein_coding	3595	12.1782	12.3183	12.0728	12.0192	12.0177	12.0216	11.8429	11.7854	12.2458	12.1782	11.8302	12.0708	11.213	11.2625	11.28	10.8927	11.1958	11.0265	10.7187	11.0094	11.2573	11.1155	10.9341	11.3265	0.0621211	0.753141	-0.168879	0.29442	-0.231	0.14417	0.0044165	0.988045	-0.168637	0.298266	-0.173054	0.529924	0.923667	9.40099e-15	0.981372	1.61461e-16	0.923425	1.21028e-14
ENSG00000172954	LCLAT1	protein_coding	7517	8.65078	8.84262	9.01713	8.98476	8.79847	8.97132	9.11137	9.05687	8.66248	8.60328	9.13515	8.74463	10.0412	9.6919	9.74394	9.87042	9.63897	9.65145	9.80082	9.76413	9.61883	10.0513	9.71123	9.69773	0.0789692	0.704288	0.185837	0.280215	0.106868	0.582843	0.0629736	0.822658	-0.0642834	0.750932	-0.127257	0.69243	-0.977805	9.44584e-15	-0.961809	2.3471e-14	-0.727684	1.49587e-08
ENSG00000182179	UBA7	protein_coding	4545	9.26018	9.36471	9.17072	9.23047	9.07037	8.78892	8.89669	8.96532	9.22617	9.12239	9.14813	9.3148	8.29611	8.73047	8.60339	8.44304	8.2156	8.42559	8.11304	8.4569	8.41769	8.2788	8.41876	8.52196	0.0527289	0.747002	-0.270256	0.0218181	-0.322985	0.00873274	0.118107	0.551854	-0.101102	0.52708	-0.219209	0.322017	0.795334	1.02512e-14	0.729957	1.79106e-12	0.626181	7.76357e-09
ENSG00000169946	ZFPM2	protein_coding	7775	6.50997	6.02776	7.00674	7.05199	7.29067	7.42484	7.23087	7.43534	6.62074	6.62423	7.45447	6.95433	5.61805	4.33335	5.10069	5.47177	5.66109	4.85732	5.43421	5.1006	4.95685	5.03983	4.83293	4.98732	-0.249555	0.469258	0.391935	0.197349	0.64149	0.031606	0.25489	0.655541	0.349295	0.389662	0.0944052	0.92193	2.03811	1.05951e-14	1.53367	1.22559e-08	2.08075	2.3059e-15
ENSG00000126012	KDM5C	protein_coding	8727	10.7933	10.9957	10.783	10.8626	10.8068	10.7586	10.7123	10.6755	10.853	10.9642	11.1564	11.0176	11.4365	11.6086	11.4453	11.3748	11.4664	11.3618	11.5049	11.6763	11.6423	11.656	11.5378	11.6799	-0.141962	0.193122	-0.26395	0.00505918	-0.121987	0.283825	-0.161039	0.185598	-0.122825	0.257457	0.0382141	0.880905	-0.627502	1.31529e-14	-0.608425	1.1916e-13	-0.768626	2.80498e-21
ENSG00000120053	GOT1	protein_coding	2424	9.98198	9.90549	9.68136	9.80519	9.86793	9.9686	9.7636	9.81337	9.66668	9.54891	9.17373	9.42617	10.5033	10.7926	10.6155	10.6482	11.0225	11.1056	10.9936	10.9876	10.2771	10.0333	10.3131	10.4468	0.384312	0.00162102	0.392773	0.000894253	0.00846137	0.970394	0.369191	0.00335593	0.753726	1.47117e-12	0.384536	0.00904855	-0.812614	1.34621e-14	-0.797493	2.09261e-14	-1.17357	1.30205e-30
ENSG00000005471	ABCB4	protein_coding	7494	1.525	2.91025	2.45343	3.37947	3.45722	3.17115	3.49293	2.16463	3.31575	2.19643	3.86248	3.13693	5.13058	5.81308	5.56098	5.87866	5.21704	5.47182	6.14885	5.61812	5.76922	6.01773	6.04848	5.64824	-0.58839	0.355462	-0.13304	0.8525	0.45535	0.498527	-0.261885	0.636244	-0.228225	0.596864	0.03366	0.975216	-2.76895	1.38345e-14	-3.09545	4.84732e-15	-2.67376	3.23371e-13
ENSG00000179242	CDH4	protein_coding	7351	8.36057	8.78896	8.3957	8.31151	8.39346	8.27491	8.42315	8.36564	8.35236	8.53175	8.59318	8.49387	7.40926	7.67938	7.51263	6.86634	7.09166	6.43229	6.87226	7.00085	7.30251	7.60873	7.20625	7.20391	-0.0210526	0.940157	-0.13187	0.531972	-0.110817	0.619974	0.0584404	0.875942	-0.471936	0.0162012	-0.530377	0.0424652	1.15999	1.38532e-14	1.0805	1.43499e-12	1.50006	3.07116e-21
ENSG00000117318	ID3	protein_coding	1797	13.4086	13.7871	13.4286	13.6807	12.942	12.8455	12.8234	12.8684	13.4697	13.3958	13.1078	13.3098	12.3396	12.4825	12.3428	12.2537	12.2261	12.4001	12.2257	12.3768	12.7938	12.2813	12.442	12.3019	0.258514	0.0642089	-0.456413	0.000193593	-0.714927	2.79987e-09	-0.112967	0.598368	-0.160522	0.285744	-0.0475544	0.890342	0.857044	1.49445e-14	1.22853	3.64695e-29	0.561153	1.03516e-06
ENSG00000197106	SLC6A17	protein_coding	6644	7.1951	7.51221	6.86617	6.73914	6.792	6.93079	7.1384	6.88321	6.83398	7.02241	6.88054	6.91344	5.58316	6.02766	5.71649	5.21522	5.84055	5.79635	4.97077	5.15157	5.30417	5.3363	5.27375	5.39094	0.190382	0.477774	0.0246847	0.941507	-0.165698	0.544373	0.349677	0.355072	0.160417	0.664776	-0.18926	0.771562	1.61296	1.62147e-14	1.45367	1.82872e-12	1.47723	1.00634e-11
ENSG00000110987	BCL7A	protein_coding	6565	8.29308	8.36893	8.56728	8.3292	8.42524	8.59009	8.63764	8.35032	8.51132	8.54565	8.32266	8.74172	7.2845	7.38084	7.19055	7.33322	7.55979	7.06541	7.02628	7.49099	7.57543	7.70915	7.47758	7.57319	-0.143356	0.396203	-0.0348843	0.861734	0.108472	0.541749	-0.290454	0.13861	-0.280376	0.103477	0.0100773	0.98186	0.954709	1.75293e-14	1.10181	1.15922e-17	1.2002	2.72146e-20
ENSG00000116711	PLA2G4A	protein_coding	2875	5.71812	5.54295	5.69325	5.4886	5.76138	5.3589	5.42513	5.41961	5.44451	5.27151	5.19205	5.49762	2.77979	0	2.8968	3.23796	2.94538	3.23205	1.21408	3.07081	1.52535	2.91968	2.34318	2.02574	0.265443	0.449779	0.149949	0.692868	-0.115494	0.773567	0.396356	0.736253	0.603814	0.439021	0.207458	0.899609	3.3508	1.83029e-14	3.21988	8.15612e-15	2.89693	3.94723e-12
ENSG00000128564	VGF	protein_coding	2704	6.23219	5.92097	6.22638	6.01115	6.32253	6.50563	6.03007	5.96139	5.11228	5.75103	5.28896	5.49762	4.21743	2.73009	4.62302	3.83333	4.20377	4.78594	4.62986	4.74999	3.50235	1.52417	1.60269	2.34937	0.679291	0.022607	0.795577	0.0043568	0.116286	0.767578	1.70364	0.00152779	2.33698	6.47647e-07	0.63334	0.365949	3.19086	1.84361e-14	2.16651	8.46965e-13	1.64946	7.97152e-09
ENSG00000158270	COLEC12	protein_coding	7340	11.4818	11.3032	11.5522	11.6576	11.6203	11.6026	11.4601	11.6396	11.608	11.7839	12.274	11.9125	11.0731	10.8198	11.0441	11.0986	10.9733	10.6367	10.7774	10.944	11.0486	11.0417	11.0523	10.9396	-0.411751	0.0022366	-0.333885	0.0143429	0.0778658	0.676997	-0.00839699	0.975615	-0.182032	0.244912	-0.173635	0.519837	0.895256	1.90847e-14	0.491903	6.68902e-05	0.743403	3.99791e-10
ENSG00000168785	TSPAN5	protein_coding	7430	9.5276	9.6284	9.51035	9.48524	9.65667	9.82457	9.8078	9.74122	9.587	9.45259	9.42893	9.50741	10.087	10.0732	10.0738	10.162	10.1194	10.119	10.0725	10.0526	10.0287	9.95913	10.1876	9.94257	0.044508	0.701383	0.26514	0.000756293	0.220632	0.0119659	0.0667569	0.618763	0.0584135	0.575784	-0.00834346	0.975216	-0.539614	1.91742e-14	-0.561863	1.18827e-15	-0.332887	4.48098e-06
ENSG00000198663	C6orf89	protein_coding	7340	11.4742	11.4535	11.5532	11.5505	11.3776	11.4481	11.323	11.3641	11.7992	11.8417	11.9817	11.8814	10.8591	11.1024	11.1199	11.1096	11.0373	10.9942	11.0369	11.0644	11.3422	11.2213	11.4844	11.33	-0.36921	7.58966e-07	-0.49924	1.65266e-12	-0.13003	0.16078	-0.295464	0.000293286	-0.313851	5.58967e-05	-0.018387	0.941695	0.530828	2.07512e-14	0.457082	1.27831e-10	0.345439	2.1103e-06
ENSG00000105464	GRIN2D	protein_coding	5093	6.69131	7.42891	6.79039	6.73914	7.3285	7.34023	7.4621	7.05933	6.11477	7.38141	7.85871	7.47347	5.61805	4.80982	4.26817	5.11846	3.70764	4.71084	4.62986	4.99293	4.49848	5.46444	4.34713	5.12069	-0.397819	0.336558	-0.0359434	0.948308	0.361875	0.396148	0.101845	0.905301	-0.35795	0.492481	-0.459795	0.595973	2.44735	2.23375e-14	1.94769	3.54514e-09	2.76936	3.42166e-16
ENSG00000165617	DACT1	protein_coding	4490	9.60617	9.39695	9.88749	9.86705	10.0802	10.1077	10.0555	9.95681	9.78858	10.057	10.2477	10.0469	8.90272	8.99549	9.10644	9.1388	9.12932	9.3787	9.3186	9.32766	9.06462	9.19338	9.29092	9.22892	-0.340917	0.00866358	0.00518195	0.978678	0.346099	0.0116	-0.15775	0.42135	0.0953413	0.575567	0.253091	0.252868	0.850296	2.25056e-14	0.667129	6.99715e-09	0.760137	1.67268e-11
ENSG00000109452	INPP4B	protein_coding	14153	7.66442	7.58398	8.01367	8.08869	7.89037	8.01694	8.00297	8.07643	7.63793	7.76685	7.95537	8.08363	8.94112	8.38139	9.04026	9.10763	8.74362	8.65825	8.74368	8.62862	8.77402	9.13199	9.10328	8.91066	-0.0164326	0.957402	0.125033	0.570655	0.141466	0.524092	-0.0936058	0.764547	-0.293548	0.106009	-0.199942	0.550535	-1.11634	2.27903e-14	-1.03917	1.76864e-12	-0.697759	4.46569e-06
ENSG00000131737	KRT34	protein_coding	1751	10.0716	10.259	10.0788	10.0055	10.1217	10.0447	10.1198	10.0085	9.95568	9.76038	9.37292	9.80713	10.8934	11.0558	10.7762	10.6008	10.954	11.0439	10.817	11.0603	10.6596	10.505	10.4798	10.7782	0.36903	0.00636232	0.336789	0.0118624	-0.0322411	0.874939	0.230669	0.169841	0.361504	0.00587316	0.130836	0.636206	-0.873643	2.34392e-14	-0.735281	1.64189e-10	-0.898358	2.41193e-15
ENSG00000197905	TEAD4	protein_coding	2272	8.71343	8.78592	8.96207	8.86131	8.92979	8.77433	8.58255	8.57516	8.88721	8.88606	8.38244	8.86478	7.79193	7.91319	7.92356	7.53416	7.91265	7.82205	7.59775	8.03647	7.84665	7.6362	7.74064	7.83497	0.066391	0.750169	-0.0460292	0.826704	-0.11242	0.553443	0.0340497	0.924788	0.0857095	0.697654	0.0516598	0.907261	1.00512	2.38123e-14	1.03746	4.734e-15	0.873378	1.05097e-10
ENSG00000116285	ERRFI1	protein_coding	4186	10.0242	9.75194	10.2046	10.1105	10.6528	10.5552	10.419	10.4598	8.76258	8.69033	8.77703	8.77633	10.4328	10.586	10.92	10.8566	10.8245	10.8176	10.7131	10.6757	9.73787	9.53366	9.63196	9.51395	1.28347	2.73087e-31	1.77492	5.97624e-61	0.491449	6.94815e-05	1.10616	2.16663e-24	1.15269	1.44392e-26	0.0465234	0.888282	-0.85681	2.42849e-14	-0.679502	4.2255e-10	-0.234575	0.0500043
ENSG00000170345	FOS	protein_coding	3238	13.6195	13.664	13.8062	13.9198	13.5754	13.431	13.6483	13.577	6.50101	6.98209	6.93146	6.87136	13.8128	13.9429	13.7239	13.7299	13.7835	13.7256	13.7442	13.9486	5.43522	5.55359	5.58055	6.0781	6.92695	0	6.72963	0	-0.197317	0.0988274	8.15517	0	8.15328	0	-0.00189077	0.995818	1.18046	2.44006e-14	-0.0477585	0.701238	-0.243185	0.0144084
ENSG00000114790	ARHGEF26	protein_coding	5489	4.5567	5.35881	5.23127	5.27156	5.71643	5.642	5.32799	5.27135	5.94162	5.70222	5.93327	5.77371	2.50944	2.73009	3.68041	3.9504	2.32817	2.37796	4.4672	2.84171	3.08989	3.37589	3.19352	3.49057	-0.714405	0.0321376	-0.346521	0.344078	0.367884	0.342102	0.0539244	0.962886	0.0160165	0.985168	-0.0379079	0.978848	2.67556	2.46743e-14	1.90723	5.12951e-07	2.31302	2.26101e-09
ENSG00000137309	HMGA1	protein_coding	2327	13.2981	13.6803	13.3012	13.1913	13.3922	13.1321	13.149	13.0478	13.404	13.3156	12.8575	13.3339	12.2969	12.2695	12.1652	11.8683	12.1722	11.6965	11.9012	12.2572	12.2782	12.1346	12.0743	12.2379	0.137137	0.503593	-0.0568808	0.804167	-0.194017	0.318626	-0.0238572	0.950559	-0.1598	0.414864	-0.135943	0.704846	1.05964	2.53153e-14	1.22063	9.42275e-19	1.16256	4.57228e-17
ENSG00000106483	SFRP4	protein_coding	3606	2.50961	3.0787	3.51687	1.7449	2.58293	2.66413	3.23162	2.16463	3.31575	3.02979	3.10756	2.63172	5.47312	5.86979	5.65628	5.47177	5.54161	5.2243	5.29564	5.50509	5.58389	4.99809	5.90871	5.94054	-0.186338	0.807799	-0.401692	0.551578	-0.215354	0.784069	-0.021645	0.972709	-0.256024	0.529248	-0.234379	0.761398	-2.78159	2.63072e-14	-2.94628	2.15339e-15	-2.92726	9.21336e-14
ENSG00000136231	IGF2BP3	protein_coding	8511	8.37696	8.29815	8.51821	8.33972	8.65101	8.59342	8.58606	8.6421	8.47546	8.32965	8.64902	8.30921	7.44856	6.97839	7.56269	7.58936	7.46445	7.54776	7.49593	7.36709	7.51003	7.62253	7.57327	7.6265	-0.0605014	0.731799	0.171989	0.219783	0.232491	0.0942936	-0.170751	0.419345	-0.115298	0.527757	0.0554529	0.889225	0.86728	2.7104e-14	0.977529	6.79528e-17	1.15457	5.02133e-23
ENSG00000168477	TNXB	protein_coding	15623	9.19001	9.11872	9.16511	9.25474	9.41437	9.19148	9.20096	9.11058	8.17928	9.03885	9.83277	9.01486	7.97802	8.2487	7.96758	8.07522	7.49693	7.59028	7.78206	8.01598	7.15818	7.94711	7.01499	7.36492	0.0485625	0.905064	0.0993058	0.782671	0.0507434	0.898207	0.656481	0.0287173	0.319502	0.30824	-0.336978	0.521657	1.72202	3.0641e-14	1.1141	1.63127e-06	1.50183	5.02179e-11
ENSG00000170745	KCNS3	protein_coding	3131	6.62423	6.39	6.00959	6.22279	6.36683	6.5474	6.03007	6.44941	5.99324	6.50122	5.87203	6.15316	7.53325	7.50239	7.20112	7.3115	7.16087	7.42391	7.57795	7.39908	7.4337	7.55935	7.21616	7.39156	0.170595	0.51002	0.215508	0.374207	0.0449135	0.883282	-0.0137773	0.971456	-0.00831833	0.977234	0.00545893	0.993896	-1.26629	3.12477e-14	-1.08191	7.09386e-11	-1.04246	4.24291e-10
ENSG00000206384	COL6A6	protein_coding	9720	2.92077	2.49961	1.31753	3.14389	2.36727	2.66413	3.81313	2.99404	4.61547	3.66063	4.414	3.71456	5.58316	5.49034	5.62521	6.07193	5.41134	5.32846	5.03026	5.65391	6.2858	6.30128	5.98029	6.37365	-1.72016	0.000198126	-1.19836	0.00503956	0.521801	0.424235	-0.543605	0.131477	-0.883685	0.00310319	-0.34008	0.595973	-2.16339	3.19363e-14	-3.33995	3.75531e-18	-2.47807	3.49938e-12
ENSG00000115295	CLIP4	protein_coding	7775	8.76416	8.27232	8.89355	8.92552	8.92486	8.77726	9.01583	8.95725	8.83157	8.94756	9.01518	8.99295	9.58585	9.29373	9.55283	9.62394	9.50697	9.66146	9.68298	9.48745	9.73946	9.80275	9.92282	9.76889	-0.211037	0.165722	-0.0282686	0.885964	0.182769	0.247364	-0.290955	0.0565896	-0.223263	0.117524	0.0676919	0.837384	-0.861546	3.25228e-14	-0.781628	1.54137e-11	-0.666551	1.07037e-08
ENSG00000162511	LAPTM5	protein_coding	3274	0	1.51709	0	0	0.873363	1.47481	0	0	0	0	0	0	5.89906	5.56093	5.74568	5.81832	5.49948	5.37785	5.43421	5.75625	5.74416	5.88662	5.78092	5.52532	1.30891	0.56788	1.86723	0.328189	0.558319	0.814083	0.0190827	0.972709	-0.218316	0.547245	-0.237399	0.715352	-8.26771	3.29184e-14	-6.97788	8.77146e-11	-6.18216	8.58366e-12
ENSG00000013297	CLDN11	protein_coding	6032	11.9508	11.8732	11.8915	11.9409	11.9413	11.8493	11.8572	11.7919	12.1292	12.2571	12.2794	12.2189	12.7336	12.6234	12.5952	12.412	12.6154	12.3151	12.4614	12.563	12.8512	12.8388	12.7272	12.729	-0.30817	0.000268147	-0.361811	6.72289e-06	-0.0536404	0.650927	-0.19217	0.0571746	-0.294487	0.000414469	-0.102318	0.553	-0.565375	3.56249e-14	-0.681375	4.0679e-20	-0.632698	2.20665e-17
ENSG00000133872	SARAF	protein_coding	2990	10.4541	10.0844	10.3893	10.4229	10.6104	10.6589	10.6542	10.6576	10.1894	10.0619	10.2397	10.1285	10.7533	10.727	10.8368	10.8798	10.9647	10.9713	11.0441	10.9028	10.7646	10.6785	10.8331	10.6726	0.189633	0.0483104	0.48955	7.69592e-10	0.299917	0.000980869	0.0618476	0.692784	0.232908	0.00883576	0.17106	0.238802	-0.58284	3.81388e-14	-0.455055	5.60547e-09	-0.326198	3.87738e-05
ENSG00000149591	TAGLN	protein_coding	3917	14.7429	14.8495	14.7457	14.9662	14.6398	14.5919	14.3897	14.4916	14.8547	14.7595	14.2494	14.6031	15.4208	15.669	15.563	15.5192	15.665	15.7357	15.6763	15.6639	15.6038	15.1863	15.4884	15.644	0.194727	0.196243	-0.102845	0.536026	-0.297572	0.0412514	0.0544244	0.832135	0.194167	0.184807	0.139743	0.602569	-0.857082	3.86706e-14	-0.716779	4.19952e-10	-1.15409	4.32668e-25
ENSG00000196365	LONP1	protein_coding	5085	11.457	11.6013	11.4107	11.5223	11.4664	11.3418	11.3917	11.3526	11.6194	11.5235	11.3597	11.5306	12.1589	12.4975	12.1992	12.2314	12.2993	12.2892	12.3484	12.3361	12.2403	11.9285	12.193	12.2672	-0.0114616	0.946634	-0.122036	0.298755	-0.110574	0.369901	0.114885	0.439526	0.15525	0.159446	0.0403648	0.880321	-0.652514	3.9102e-14	-0.778861	7.66441e-20	-0.9298	6.2501e-28
ENSG00000221826	PSG3	protein_coding	3486	9.35217	9.10171	9.3726	9.5364	9.45939	9.26634	9.27884	9.3558	9.42255	9.58973	9.61487	9.51426	10.1584	10.1001	10.3949	10.1559	10.2021	10.1044	9.94495	10.1545	10.2373	10.1475	10.3348	10.2666	-0.188141	0.128623	-0.195971	0.101413	-0.00783052	0.969664	-0.0405281	0.849731	-0.143232	0.249967	-0.102704	0.659701	-0.710183	4.01264e-14	-0.857796	5.25845e-20	-0.762922	8.67967e-16
ENSG00000100418	DESI1	protein_coding	4972	9.75469	9.93735	9.65089	9.85488	9.59283	9.50763	9.4844	9.5759	9.69813	9.65692	9.55605	9.71942	10.2179	10.3119	10.2535	10.1513	10.2897	10.0195	10.1039	10.3513	10.3609	10.1956	10.328	10.2521	0.144333	0.194129	-0.116978	0.307458	-0.261311	0.0126321	-0.0505269	0.780016	-0.0874279	0.457914	-0.036901	0.887366	-0.627817	4.02604e-14	-0.432958	3.93486e-07	-0.657368	4.57892e-15
ENSG00000118762	PKD2	protein_coding	5498	10.48	10.2111	10.8222	10.8226	10.7134	10.7482	10.7354	10.755	10.9919	11.0429	11.3805	11.1323	9.7755	9.55594	9.9787	10.0034	9.61203	9.52288	9.67135	9.63129	10.0645	10.3109	10.2968	10.1216	-0.538372	0.000106164	-0.407309	0.00402303	0.131063	0.475563	-0.363434	0.0277819	-0.592474	2.01577e-05	-0.229041	0.397125	0.943345	4.16675e-14	0.768407	2.01074e-09	1.12851	2.87304e-19
ENSG00000275023	MLLT6	protein_coding	13315	9.83993	10.0819	9.85182	9.99779	9.67881	9.60644	9.54509	9.46508	10.3773	10.3621	10.3654	10.4539	9.0377	9.11173	9.35159	9.12018	8.93753	8.84104	8.88329	9.02007	9.75366	9.72172	9.751	9.89527	-0.444586	2.09623e-07	-0.815853	2.59927e-24	-0.371267	7.48032e-05	-0.621055	1.74827e-12	-0.859924	7.9067e-23	-0.238869	0.132338	0.609187	4.36442e-14	0.785656	4.58595e-21	0.653258	8.47991e-14
ENSG00000080822	CLDND1	protein_coding	5217	8.78888	8.42472	8.56444	8.65796	8.80116	8.6584	8.73242	8.79927	8.52892	8.36928	8.51855	8.4337	9.19618	8.99867	9.25339	9.19327	9.11195	9.28472	9.38561	8.96414	9.19056	9.29599	9.24322	9.12691	0.152067	0.271894	0.287535	0.0148037	0.135469	0.332729	-0.0522941	0.812829	-0.0214261	0.907239	0.030868	0.92678	-0.754317	4.36442e-14	-0.549956	6.93834e-08	-0.445356	1.61944e-05
ENSG00000129910	CDH15	protein_coding	4628	3.24037	3.60559	3.41961	2.04811	3.75263	3.17115	2.72148	3.83161	2.45382	3.55463	3.58563	3.80675	6.18157	6.25755	6.03292	5.65543	6.05934	5.51661	6.2272	5.75625	5.93344	5.58212	5.54951	6.14225	-0.323493	0.598845	-0.000496421	0.999456	0.322996	0.589275	0.232369	0.639411	0.0954151	0.831686	-0.136954	0.861272	-2.469	4.76443e-14	-3.02487	2.02449e-19	-2.56492	1.74342e-15
ENSG00000168497	SDPR	protein_coding	3229	7.3359	6.93119	7.5396	7.98983	7.94009	7.62017	7.78849	8.01169	7.50196	7.69382	8.21579	7.98842	6.60329	6.63007	6.47766	6.65836	6.72197	6.4783	6.71801	6.4076	6.0607	6.62298	6.48565	6.37365	-0.377261	0.119217	-0.0299536	0.928401	0.347307	0.164651	0.195474	0.630471	0.189909	0.539764	-0.00556452	0.994823	1.49035	5.19331e-14	0.917618	9.88813e-06	1.27049	3.54153e-10
ENSG00000105854	PON2	protein_coding	3843	8.81918	8.60457	8.92046	8.85155	8.94934	8.8597	8.94389	8.97134	8.7993	8.8501	8.82899	8.81292	9.51357	9.25699	9.49599	9.55397	9.50697	9.47829	9.43045	9.23912	9.46818	9.44129	9.61145	9.42218	-0.0173535	0.919759	0.109219	0.3818	0.126573	0.308587	-0.0282422	0.893685	-0.0712761	0.587594	-0.0430339	0.875485	-0.665301	5.27158e-14	-0.654413	1.85412e-13	-0.484806	9.71007e-08
ENSG00000132623	ANKEF1	protein_coding	5815	3.91495	2.91025	3.51687	3.6734	4.44614	3.65152	3.90581	4.30823	3.60841	3.55463	2.79204	4.55601	6.18157	5.52607	6.35043	6.19567	5.66109	5.68303	6.30151	5.91216	5.99847	5.95366	6.21598	5.89161	-0.238087	0.685523	0.378634	0.435314	0.616721	0.186128	0.0772648	0.901141	-0.106726	0.807206	-0.183991	0.802293	-2.33735	5.30845e-14	-2.6527	4.13963e-17	-1.85199	5.8973e-10
ENSG00000101134	DOK5	protein_coding	2604	9.0282	9.08449	8.68704	8.67466	9.08812	9.08913	9.25481	9.23256	8.70954	8.61981	8.2523	8.5111	8.17247	7.81553	7.87155	7.82225	8.20908	8.32215	8.07117	8.11561	7.55396	7.54493	7.43575	7.71353	0.348762	0.0165898	0.63951	4.90873e-07	0.290749	0.0580725	0.364228	0.0396785	0.619199	1.92487e-05	0.254971	0.342519	0.968857	5.33177e-14	0.953391	4.05894e-14	0.989169	1.9204e-15
ENSG00000130787	HIP1R	protein_coding	7102	7.96473	8.23714	8.12968	8.24969	7.81243	7.60706	7.67456	7.75211	7.96327	7.95048	7.86396	7.9485	8.78484	9.05478	8.99236	8.90859	8.64561	8.40191	8.5591	8.53575	8.59986	8.64276	8.61141	8.73804	0.221047	0.071388	-0.216249	0.0818029	-0.437295	0.000115401	0.291519	0.0107324	-0.110102	0.40784	-0.401621	0.00152555	-0.720004	5.4468e-14	-0.790477	1.06376e-17	-0.826151	6.54433e-17
ENSG00000258289	CHURC1	protein_coding	5404	9.00202	8.79503	8.69226	8.83926	8.77674	8.62627	8.80039	8.89949	8.85269	8.90236	8.73179	8.70924	9.69812	9.1437	9.59353	9.63053	9.38789	9.64894	9.58968	9.26249	9.59099	9.7921	9.82253	9.55577	0.0349107	0.869718	-0.0204984	0.924665	-0.0554091	0.787392	-0.163636	0.41538	-0.215794	0.154978	-0.0521576	0.888282	-0.896173	5.61242e-14	-0.697626	1.04578e-08	-0.700877	9.78792e-09
ENSG00000133028	SCO1	protein_coding	10230	9.25353	9.18945	9.21306	9.27679	9.21472	9.10787	9.31731	9.29789	9.57858	9.45627	9.34126	9.37439	8.65226	8.77198	8.6153	8.59463	8.56109	8.72179	8.67079	8.53575	8.88424	8.7784	8.72342	8.90451	-0.204561	0.0357219	-0.200978	0.033596	0.00358259	0.985398	-0.164558	0.211897	-0.201926	0.0628869	-0.0373675	0.893214	0.614512	5.99217e-14	0.574509	1.39061e-11	0.615459	9.50796e-13
ENSG00000168214	RBPJ	protein_coding	9253	9.82358	9.78124	10.2433	9.99779	10.1694	10.199	10.1497	10.1975	10.0668	10.2122	10.2903	10.1407	10.9839	10.5144	11.1024	11.1415	10.6356	10.7288	10.8265	10.5754	11.0077	11.094	11.2157	10.9598	-0.206191	0.195944	-0.00124885	0.995389	0.204943	0.205842	-0.116767	0.608943	-0.378183	0.00599743	-0.261416	0.250417	-0.892784	6.29712e-14	-0.982208	1.37236e-16	-0.51585	3.29716e-05
ENSG00000151789	ZNF385D	protein_coding	10772	6.08032	6.1272	6.21193	6.35301	6.33745	6.40319	6.50029	6.44941	6.6532	6.63727	6.56941	6.72546	5.61805	5.07394	5.31057	5.65543	5.41134	5.32846	5.43421	4.87657	5.23389	5.19567	5.34779	5.4597	-0.451344	0.0178955	-0.226045	0.278582	0.225298	0.310578	0.121216	0.791578	-0.0372362	0.925585	-0.158452	0.798803	1.35927	6.30353e-14	0.786708	6.66528e-05	1.17046	4.33799e-09
ENSG00000082014	SMARCD3	protein_coding	5198	9.39505	9.41674	9.17072	9.34446	9.06814	9.09149	8.94662	9.02827	9.49598	9.3846	9.10885	9.19197	8.48279	8.75326	8.58332	8.48731	8.63105	8.59178	8.56917	8.80213	8.6614	8.46267	8.42732	8.60018	0.0328724	0.846764	-0.266331	0.0221703	-0.299204	0.0153675	0.0404241	0.86996	0.111579	0.460366	0.0711553	0.814639	0.761018	6.30353e-14	0.753466	1.66079e-13	0.383107	0.000450769
ENSG00000184575	XPOT	protein_coding	7364	11.3243	11.0146	11.5089	11.5862	11.4523	11.5826	11.6362	11.6212	11.3834	11.5685	11.7811	11.5407	12.2441	11.9806	12.1846	12.3333	12.003	12.1742	12.3166	12.036	12.3773	12.4763	12.5693	12.3288	-0.200601	0.192165	-0.000932851	0.996574	0.199669	0.201308	-0.249639	0.134253	-0.303154	0.0277716	-0.0535148	0.881853	-0.865327	6.59768e-14	-0.81629	2.12689e-12	-0.563106	2.21591e-06
ENSG00000108984	MAP2K6	protein_coding	6125	2.72979	1.51709	2.45343	2.8622	1.80562	0.918187	2.50154	1.25906	1.69569	2.67246	0	1.45025	4.74508	5.49034	4.855	5.58474	5.36516	4.54779	5.78442	5.29447	5.55536	5.40179	5.85895	5.03316	0.998119	0.25289	-0.0110477	0.993071	-1.00917	0.238326	-0.285329	0.670056	-0.181548	0.738283	0.103782	0.929084	-4.25383	6.82551e-14	-2.97039	7.2096e-11	-4.08333	1.84403e-13
ENSG00000198597	ZNF536	protein_coding	8631	7.58198	7.85158	7.56824	7.49597	7.8597	7.95104	7.75773	7.67551	7.53717	7.62347	7.69153	7.46642	8.56107	8.55137	8.7402	8.49696	8.54564	8.47748	8.39344	8.57828	8.33617	8.44336	8.27436	8.43926	0.043886	0.8176	0.229735	0.0878251	0.185849	0.196864	0.216952	0.138197	0.126134	0.37572	-0.0908186	0.740796	-0.794849	6.91646e-14	-0.967915	8.57562e-21	-0.691248	6.06616e-11
ENSG00000197977	ELOVL2	protein_coding	3997	6.01898	5.96464	6.07492	5.99351	5.84727	5.76512	6.05052	6.08499	5.71437	5.70222	5.74115	6.1355	2.17648	0	1.05285	1.76972	0	0	0	2.23304	0	1.93143	1.01332	0	0.179081	0.586028	0.108837	0.752886	-0.0702441	0.850603	0.811219	0.688645	0.0168768	0.994153	-0.794342	0.794187	5.84536	7.6072e-14	5.21322	5.69041e-16	5.93732	4.28969e-11
ENSG00000121904	CSMD2	protein_coding	18157	8.78888	9.08696	8.89128	8.7396	8.79847	8.8597	8.89669	8.78339	8.47546	8.7274	9.33182	8.95316	7.97802	7.98554	7.84482	7.74332	7.82154	7.16724	7.68361	7.87146	7.51744	7.925	7.65574	7.79561	-0.0270903	0.927471	-0.0747728	0.761384	-0.0476825	0.860328	0.160803	0.60901	-0.0681423	0.807791	-0.228946	0.549679	1.18181	7.62465e-14	0.993914	5.55001e-10	1.17518	3.32763e-13
ENSG00000095303	PTGS1	protein_coding	5790	9.16428	9.89283	9.00879	9.01568	8.74632	9.00169	8.96289	8.76733	8.9797	8.81896	8.80188	8.80735	9.94309	10.1905	10.144	9.89983	9.76212	9.98203	9.86348	9.9284	9.96229	9.80728	9.98214	10.0271	0.466285	0.00733218	0.0202385	0.940385	-0.446047	0.0161381	0.103237	0.738753	-0.0606714	0.803918	-0.163909	0.645967	-1.09558	8.52286e-14	-0.732532	1.09776e-06	-1.01467	6.33468e-12
ENSG00000116560	SFPQ	protein_coding	7426	12.2487	12.1502	12.3415	12.1524	12.4305	12.4506	12.4084	12.3638	11.9489	11.8885	11.8399	11.8654	11.8358	11.7616	11.833	11.8831	11.9604	11.6539	11.7813	11.736	11.337	11.4952	11.3015	11.2197	0.339606	1.91183e-05	0.527682	6.61036e-13	0.188076	0.0414593	0.487011	2.00538e-10	0.445399	6.74762e-09	-0.041612	0.847092	0.54407	8.59884e-14	0.396666	8.84029e-08	0.626353	2.98995e-18
ENSG00000142192	APP	protein_coding	6316	12.1143	11.9075	12.2506	12.2331	12.4505	12.3822	12.3251	12.3293	12.3749	12.4866	12.8002	12.5378	12.8681	12.9402	13.1136	13.1304	13.1204	12.9136	13.2355	13.0095	13.2418	13.256	13.4465	13.2772	-0.425888	0.000163288	-0.18611	0.148598	0.239779	0.066648	-0.290365	0.0257221	-0.233	0.0573804	0.0573646	0.846684	-0.749118	8.86322e-14	-0.884641	7.53319e-19	-0.702227	3.41755e-12
ENSG00000160209	PDXK	protein_coding	11912	11.6078	11.6325	11.6421	11.6322	11.448	11.4641	11.371	11.3894	12.0426	12.0107	11.8955	11.9629	11.1607	11.2658	11.3016	11.1538	11.1641	11.122	11.0296	11.2461	11.5746	11.4715	11.4941	11.6182	-0.349854	1.63921e-08	-0.560158	9.64212e-22	-0.210304	0.0032969	-0.31854	1.0792e-06	-0.397979	2.13561e-10	-0.0794388	0.58065	0.437957	8.93677e-14	0.406643	1.27469e-11	0.275778	9.7594e-06
ENSG00000164111	ANXA5	protein_coding	3034	14.3637	14.3961	14.1201	14.2103	14.2448	14.2333	14.2812	14.3763	14.2693	14.1398	13.7506	14.0699	14.9038	15.1568	14.7632	14.7992	15.1178	15.33	15.1556	15.0759	14.9678	14.6997	14.8404	15.0521	0.207311	0.152716	0.215457	0.125427	0.00814536	0.974151	0.018082	0.953406	0.277043	0.0379078	0.258961	0.207001	-0.82656	9.15573e-14	-0.637331	1.76233e-08	-0.888146	8.25813e-16
ENSG00000143847	PPFIA4	protein_coding	9707	7.0595	7.34051	6.96427	7.22826	6.55729	6.35696	6.47025	6.342	7.03211	7.41965	8.26029	7.36393	8.03076	8.47118	8.37963	8.06876	7.71512	7.98232	7.71114	7.83294	8.95966	8.84171	8.93034	8.96193	-0.449708	0.0497094	-1.1773	2.48887e-09	-0.727589	0.00161055	-0.67481	0.00122369	-1.1133	3.08957e-09	-0.438489	0.190296	-1.32738	9.42911e-14	-1.10228	2.9671e-09	-1.39138	4.256e-13
ENSG00000175745	NR2F1	protein_coding	4201	6.89852	7.027	7.29421	7.32313	7.58754	7.44708	7.35933	7.16116	7.4567	7.6103	8.1951	7.6947	8.40999	8.51183	8.54648	8.48731	8.2156	8.30948	8.43254	8.56894	8.64795	8.85347	8.91216	8.80893	-0.623993	0.000156497	-0.379745	0.0279187	0.244248	0.227559	-0.319358	0.0982131	-0.420823	0.00930681	-0.101465	0.798516	-1.03967	9.62472e-14	-1.3443	7.14436e-21	-0.998591	5.92824e-12
ENSG00000157483	MYO1E	protein_coding	9106	10.8168	10.7188	11.0352	11.0015	11.1446	11.1347	11.0376	11.0406	11.3165	11.3635	11.6045	11.4123	10.5126	10.5582	10.7267	10.7445	10.6562	10.4327	10.4955	10.5766	10.7394	10.8349	10.7914	10.809	-0.529337	3.29108e-09	-0.338874	0.000283165	0.190464	0.0867486	-0.155034	0.246673	-0.251297	0.0139229	-0.096263	0.657158	0.635135	9.62472e-14	0.260832	0.0054437	0.547559	3.63787e-10
ENSG00000128266	GNAZ	protein_coding	3840	4.7198	4.36123	5.08035	4.66113	4.39	4.42385	4.71038	5.01577	4.80074	5.05533	4.52426	4.79984	6.22748	6.21441	6.7027	6.33139	6.14382	6.40872	6.27716	6.20537	6.46522	6.47869	6.34812	6.22358	-0.066558	0.877034	-0.139153	0.717494	-0.0725952	0.866166	0.00193172	0.995721	-0.124857	0.679653	-0.126788	0.819454	-1.61432	1.01013e-13	-1.68281	9.51574e-15	-1.62862	3.49575e-13
ENSG00000020129	NCDN	protein_coding	4917	9.78264	9.98584	9.84012	9.82527	9.91718	9.7609	9.89234	9.69831	9.94425	9.89814	9.86848	10.0563	9.26659	9.42252	9.261	9.20804	9.28003	8.97144	9.2389	9.38202	9.30638	9.35505	9.2014	9.30563	-0.0834919	0.508089	-0.124568	0.279576	-0.0410758	0.776517	-0.00142697	0.993614	-0.0660704	0.636429	-0.0646435	0.803985	0.650879	1.1048e-13	0.568814	1.90504e-10	0.592382	5.05495e-11
ENSG00000178038	ALS2CL	protein_coding	9057	5.69216	6.27328	5.92352	6.23785	5.92834	5.53533	5.62919	5.80837	6.20512	5.86629	6.46267	6.31888	7.29532	7.61449	7.51263	7.38614	7.18765	6.97202	7.1521	7.08191	7.28524	7.20306	7.53417	7.60389	-0.182574	0.469725	-0.501705	0.0160634	-0.319131	0.183989	0.0444832	0.904306	-0.314973	0.106445	-0.359456	0.220153	-1.19273	1.17363e-13	-1.41979	1.44955e-18	-1.37946	1.25255e-15
ENSG00000110427	KIAA1549L	protein_coding	12318	9.99266	10.0856	10.406	10.0982	10.4168	10.4287	10.4052	10.3524	10.4013	10.5787	11.0846	10.7916	9.46409	9.28853	9.69615	9.30467	9.27066	9.11306	9.22941	9.59952	9.6529	9.91214	9.57915	9.71892	-0.583132	0.000130643	-0.336864	0.0393452	0.246268	0.178595	-0.273339	0.191103	-0.406137	0.0135074	-0.132797	0.716676	1.01711	1.19775e-13	0.707313	7.20833e-07	1.08638	4.61713e-15
ENSG00000162946	DISC1	protein_coding	12906	5.23337	4.85459	5.28747	4.94432	5.41266	4.92417	5.42513	5.65724	5.11228	5.16746	5.78611	5.7035	7.06184	7.11368	6.93583	7.24429	6.39429	7.00383	6.92021	6.58493	6.87617	6.88586	7.20625	6.74814	-0.402697	0.168191	-0.101411	0.771437	0.301286	0.332737	0.154424	0.665666	-0.195779	0.45691	-0.350203	0.357336	-1.47242	1.215e-13	-2.02954	1.07094e-23	-1.37805	1.64706e-11
ENSG00000004776	HSPB6	protein_coding	1722	8.80714	9.44785	9.34306	9.39573	9.55184	9.85538	9.7496	9.24255	8.95388	9.81018	10.136	9.99644	8.09409	7.5724	6.61052	6.64104	7.00398	6.62868	6.5039	7.28957	6.85291	7.82708	6.34812	6.80209	-0.520773	0.29933	-0.172365	0.76974	0.348407	0.522367	0.304009	0.689699	-0.176542	0.775967	-0.480552	0.589227	2.73287	1.23711e-13	1.90809	4.87799e-07	2.73705	1.7272e-13
ENSG00000149541	B3GAT3	protein_coding	2428	9.81307	10.0289	9.73667	9.79249	9.90596	9.70663	9.60506	9.72943	9.66668	9.68545	9.42538	9.63706	9.27207	9.33207	9.1964	9.15109	9.13621	9.04971	9.14784	9.26249	9.01571	8.82092	8.85301	8.96193	0.239982	0.0290503	0.135216	0.262321	-0.104766	0.416903	0.325228	0.00545578	0.237362	0.0422808	-0.0878659	0.731146	0.692421	1.29048e-13	0.607174	6.75061e-11	0.590275	4.29354e-10
ENSG00000153820	SPHKAP	protein_coding	7009	5.71812	5.48414	5.28747	5.43733	4.99011	5.58965	5.60175	5.48839	5.5517	5.93127	5.69474	5.4412	1.74287	0	0	0	0	0	0	0	0	0	0	0	-0.186413	0.644005	-0.23727	0.524802	-0.0508564	0.913861	1.66697	0.554611	0.43322	0.875285	-1.23375	0.768251	8.11268	1.31734e-13	6.2593	1.55265e-08	7.44219	1.3333e-11
ENSG00000143537	ADAM15	protein_coding	6584	11.349	11.6104	11.2297	11.3142	11.2772	11.1427	11.1632	11.211	11.2162	11.2364	11.0383	11.2313	10.6208	10.9071	10.6036	10.4511	10.5621	10.4501	10.5461	10.7037	10.4777	10.3765	10.354	10.5801	0.199996	0.112722	0.0168741	0.923314	-0.183122	0.160663	0.205836	0.161973	0.119019	0.394486	-0.0868174	0.748397	0.733278	1.33976e-13	0.727437	1.96575e-13	0.631133	3.06589e-10
ENSG00000105538	RASIP1	protein_coding	4149	5.66572	6.18373	5.86931	5.99351	5.80496	5.12143	5.2594	5.55405	6.24826	5.51706	5.37976	6.0995	3.7979	4.16229	1.655	2.54096	2.32817	2.72189	1.21408	2.56924	2.73025	2.50857	2.60709	3.93885	0.0896355	0.865041	-0.397014	0.345214	-0.486649	0.239396	0.314179	0.756991	-0.8951	0.246167	-1.20928	0.285455	2.94523	1.33995e-13	2.72069	4.01253e-12	3.44332	6.73148e-11
ENSG00000135472	FAIM2	protein_coding	6057	4.66745	5.06985	5.17278	5.18094	5.49481	4.88126	4.85686	5.1633	5.01572	5.45947	5.74115	5.77371	1.74287	3.61706	1.655	2.81244	2.66953	2.37796	2.92593	3.59737	2.51006	2.24867	3.34582	2.02574	-0.507081	0.19405	-0.419936	0.286941	0.087145	0.869297	0.0789569	0.95875	0.425488	0.588737	0.346531	0.820206	3.14216	1.3592e-13	2.55612	1.39401e-08	2.29673	1.43331e-07
ENSG00000166548	TK2	protein_coding	7169	9.85901	9.82484	9.85182	9.89582	9.71639	9.81747	9.7574	9.73061	10.3589	10.364	10.2029	10.3127	9.21624	9.45763	9.46781	9.49497	9.5202	9.50354	9.2915	9.45738	9.62571	9.5572	9.8798	9.77564	-0.452602	1.1876e-07	-0.555404	1.32851e-11	-0.102802	0.371367	-0.300859	0.0030305	-0.268835	0.00615599	0.0320235	0.905556	0.596929	1.55877e-13	0.445186	1.86918e-07	0.310361	0.000466647
ENSG00000113712	CSNK1A1	protein_coding	7745	12.1532	12.0149	12.2649	12.2473	12.3981	12.5048	12.4419	12.5338	12.1371	12.1915	12.304	12.2084	12.7798	12.5385	12.697	12.866	12.745	12.8328	12.8402	12.7545	12.6871	12.8189	12.8333	12.7106	-0.0379896	0.760604	0.259022	0.00216636	0.297012	0.000836552	-0.038669	0.818366	0.0298634	0.813348	0.0685324	0.729303	-0.552247	1.55877e-13	-0.551568	1.8283e-13	-0.323088	3.12182e-05
ENSG00000133937	GSC	protein_coding	1264	0	0	0	2.04811	0.873363	0	0.950529	1.25906	0	0	0	0	5.54741	5.56093	5.45893	5.9079	4.99245	5.4256	5.4776	5.65391	5.66625	4.99809	6.00338	5.61847	2.29973	0.194126	2.27686	0.190047	-0.0228704	0.99425	0.0155164	0.982006	-0.207494	0.646695	-0.223011	0.790872	-8.13578	1.60547e-13	-5.85157	3.65586e-13	-5.65143	2.68421e-12
ENSG00000140853	NLRC5	protein_coding	12386	8.74219	9.05953	8.63654	8.57735	8.46654	8.45762	8.17576	8.43698	8.88037	8.90506	8.72891	8.82399	9.52969	9.56456	9.70547	9.48772	9.04396	9.2117	9.13773	9.26539	9.5263	9.62219	9.50828	9.64704	-0.0721781	0.658807	-0.445549	8.57903e-05	-0.373371	0.00310015	-0.00235556	0.991611	-0.41035	0.000270038	-0.407994	0.00361758	-0.743186	1.63816e-13	-0.813008	6.79232e-16	-0.778385	1.07245e-13
ENSG00000135502	SLC26A10	protein_coding	4276	6.33645	6.65283	6.36344	6.38042	6.39563	6.6404	6.37621	5.96139	6.37043	6.61107	6.40619	6.62774	5.17812	5.66072	5.6867	5.11846	4.93037	4.85732	4.97077	5.20079	4.81963	4.71858	5.0257	5.28125	-0.0750518	0.808748	-0.156999	0.555505	-0.0819474	0.790434	0.481937	0.162557	0.0283963	0.950796	-0.453541	0.371847	1.56961	1.73456e-13	1.01262	1.8102e-06	1.38421	1.5197e-09
ENSG00000123388	HOXC11	protein_coding	3265	6.50997	7.0776	7.33479	7.07733	6.99382	6.82155	6.7457	6.84874	7.28089	7.33413	6.89087	7.18654	5.17812	4.97402	5.38666	4.84366	4.79759	4.63162	4.90873	5.72294	5.95544	5.15826	5.8334	5.31875	-0.148234	0.632386	-0.327661	0.208075	-0.179427	0.547923	-0.503298	0.176459	-0.524554	0.102902	-0.0212565	0.980052	1.59581	1.80196e-13	1.95087	4.58796e-17	1.7927	1.1748e-13
ENSG00000134668	SPOCD1	protein_coding	7085	10.3207	10.5264	10.3957	10.4491	10.3992	10.2599	10.1173	10.2196	10.3821	10.3719	10.3411	10.4378	10.9806	11.01	11.0631	10.8817	11.0234	10.8365	10.7389	11.1022	10.9785	10.9351	10.9705	11.0461	0.0412716	0.762669	-0.130889	0.228971	-0.17216	0.111562	0.00258401	0.989522	-0.0501045	0.697167	-0.0526885	0.819752	-0.599735	1.93456e-13	-0.561048	7.73584e-12	-0.680519	7.25601e-17
ENSG00000130517	PGPEP1	protein_coding	7520	8.46776	8.44799	8.55015	8.854	8.28606	8.31577	8.15231	8.15963	8.98609	9.14995	8.9301	9.1834	9.4996	9.70169	9.56925	9.42082	9.31081	9.28472	9.44964	9.51203	9.92375	9.61357	9.85462	10.0468	-0.476409	0.000146947	-0.839282	3.83221e-13	-0.362873	0.0114555	-0.316157	0.0242375	-0.475238	7.94299e-05	-0.159081	0.529464	-0.801952	1.98929e-13	-0.962204	3.26525e-18	-1.166	2.73259e-25
ENSG00000166847	DCTN5	protein_coding	12740	10.6061	10.4516	10.5694	10.6262	10.4686	10.6541	10.6509	10.6463	10.9254	10.8776	11.063	11.0332	10.0651	10.1236	10.0952	10.2185	10.2474	10.2358	10.1364	10.1229	10.4115	10.5254	10.5273	10.3696	-0.412261	2.71066e-08	-0.37049	5.02428e-07	0.0417711	0.716979	-0.333993	4.42414e-05	-0.274148	0.000849552	0.0598451	0.769543	0.517403	2.04826e-13	0.439135	1.97137e-09	0.421061	1.01576e-08
ENSG00000172340	SUCLG2	protein_coding	3090	9.82058	9.73628	9.65356	9.7771	9.70924	9.74153	9.6392	9.73416	9.94261	9.70261	9.51157	9.77611	9.06324	8.84451	8.94596	8.95487	9.10142	9.2151	9.10352	8.65535	8.92104	9.04755	8.99801	8.96489	0.00815928	0.96876	-0.0327569	0.84591	-0.0409162	0.812921	-0.0297634	0.910492	0.0483696	0.785872	0.078133	0.797083	0.757122	2.2295e-13	0.795044	1.82387e-14	0.675995	1.36522e-10
ENSG00000157168	NRG1	protein_coding	11328	9.59746	9.60617	9.7728	9.81401	9.7955	9.77854	9.85651	9.68982	9.52696	9.63757	9.96084	9.73417	10.6622	10.4943	10.8077	10.8031	10.7286	10.6341	10.6705	10.7796	10.2695	10.6451	10.5234	10.4211	-0.0237175	0.898789	0.0551667	0.734558	0.0788841	0.619791	0.226206	0.113873	0.233294	0.0581845	0.0070881	0.982	-0.746413	2.34084e-13	-0.996336	2.36768e-23	-0.92454	3.41261e-20
ENSG00000111186	WNT5B	protein_coding	4305	11.5394	11.68	11.4031	11.3903	11.3336	11.3521	11.2863	11.1999	11.5526	11.4273	11.0573	11.3543	11.9852	12.2243	12.1926	11.9784	11.9648	11.9512	11.9337	12.0645	12.1385	11.9723	12.0006	12.1587	0.149374	0.258141	-0.0644033	0.668004	-0.213778	0.0931946	0.0299763	0.8991	-0.0903011	0.520555	-0.120277	0.600457	-0.711645	2.35229e-13	-0.592247	1.74683e-09	-0.685747	1.96393e-12
ENSG00000095739	BAMBI	protein_coding	2314	6.31959	6.52739	5.97578	6.29658	6.24553	6.10056	6.61454	6.59168	6.18306	6.03347	5.95312	6.18787	7.67254	7.95965	7.79683	7.87503	7.79567	7.98232	8.07823	8.19063	7.17703	7.23934	7.35727	7.10005	0.198552	0.394626	0.322991	0.113715	0.124438	0.60751	0.611939	0.000111077	0.803038	4.36622e-08	0.191099	0.537488	-1.14363	2.43317e-13	-1.55702	7.66986e-27	-1.62368	6.68467e-30
ENSG00000100350	FOXRED2	protein_coding	5577	7.70393	8.14997	7.92343	7.51465	7.9739	7.70258	7.85972	7.807	8.01414	7.95569	8.12246	8.05101	7.03627	6.8002	6.7027	6.43548	6.4171	5.60222	6.6998	6.54737	6.4498	7.15638	6.61121	6.61883	-0.196796	0.417968	-0.199124	0.402729	-0.00232803	0.995988	0.0236308	0.962886	-0.362498	0.151168	-0.386129	0.339496	1.30898	2.49722e-13	1.08855	3.33012e-09	1.47235	6.19589e-15
ENSG00000170485	NPAS2	protein_coding	12491	7.32749	7.51221	7.69833	7.62188	7.80171	7.56022	7.4621	7.60499	7.40045	7.47881	7.88478	7.43787	8.52016	8.32673	8.2734	8.45795	8.37555	8.06002	8.2938	8.60596	8.59636	8.72502	8.44429	8.40915	-0.0180505	0.947698	0.04611	0.842049	0.0641606	0.783751	-0.153467	0.516959	-0.201603	0.25261	-0.0481363	0.909581	-0.985933	2.57386e-13	-0.850517	5.72682e-10	-0.73822	1.09466e-07
ENSG00000157978	LDLRAP1	protein_coding	5397	8.81016	9.14506	8.92268	8.92784	8.88479	8.8597	8.68744	8.70607	9.19619	9.18368	8.89974	9.11743	9.80039	9.96183	9.77081	9.75445	9.84647	9.60035	9.81569	10.0101	10.0038	9.66616	9.83223	9.9767	-0.146816	0.326936	-0.316435	0.0118328	-0.169619	0.252222	-0.051398	0.827925	-0.0494021	0.77559	0.00199592	0.995966	-0.774125	2.61347e-13	-0.869543	2.11529e-16	-1.04116	7.61951e-23
ENSG00000144712	CAND2	protein_coding	5478	7.16709	7.54854	7.02339	6.96414	6.75914	6.41828	6.94449	6.51682	6.96904	6.96149	6.77297	7.09809	6.0083	5.69251	5.05479	5.72281	5.69881	5.2243	5.51971	5.50509	5.19743	5.58212	5.48535	5.70598	0.23775	0.334759	-0.285721	0.232272	-0.523471	0.020212	0.154193	0.747825	-0.00396176	0.993092	-0.158155	0.809488	1.47261	2.65628e-13	1.55617	7.07615e-15	1.19085	3.92002e-08
ENSG00000131979	GCH1	protein_coding	2951	5.63878	5.73172	5.81298	6.02858	6.51854	6.40319	6.32678	6.46087	5.28793	6.0724	5.93327	5.38249	3.20391	4.62451	4.42073	4.34192	5.05196	4.78594	4.4672	4.53651	1.93276	3.82105	4.19498	2.02574	0.099705	0.820784	0.72547	0.0118602	0.625765	0.0469162	0.987379	0.053096	1.49125	0.00028944	0.503876	0.502908	2.50844	2.78952e-13	1.62077	1.54647e-07	1.74265	1.3296e-09
ENSG00000120693	SMAD9	protein_coding	5723	9.23791	9.27216	9.45926	9.37884	9.34777	9.43531	9.46168	9.52497	9.37226	9.54891	9.99715	9.6834	8.65226	8.38139	8.71828	8.57653	8.45486	8.49996	8.44352	8.45183	8.64456	9.06787	8.64484	8.7311	-0.33063	0.0224564	-0.226983	0.134403	0.103647	0.567856	-0.196404	0.335847	-0.321975	0.0358883	-0.125571	0.705041	0.888621	2.91812e-13	0.754395	1.91184e-09	0.983613	3.21564e-15
ENSG00000148154	UGCG	protein_coding	4615	10.0098	9.7268	10.2784	10.1429	10.0109	10.188	10.0793	10.2213	9.9094	10.0631	9.9135	9.93903	10.7824	10.4589	10.818	10.9856	10.5582	10.7084	10.7979	10.5951	10.6646	10.8125	10.9528	10.7407	0.0970375	0.583777	0.169969	0.273124	0.0729312	0.695568	-0.0232012	0.939292	-0.12863	0.425198	-0.105429	0.727825	-0.839327	3.00201e-13	-0.719089	6.31433e-10	-0.540729	5.2146e-06
ENSG00000117592	PRDX6	protein_coding	2367	11.6736	11.7397	11.5471	11.6726	11.5082	11.5061	11.4885	11.5191	11.4593	11.4515	11.2121	11.4623	12.0288	12.1875	12.0249	12.047	12.1934	12.0023	12.1502	12.2795	11.9279	11.8412	11.9657	12.0061	0.259993	0.00221856	0.105892	0.287551	-0.154101	0.111946	0.137316	0.217893	0.223744	0.0086813	0.086428	0.628234	-0.536823	3.16068e-13	-0.414146	3.18832e-08	-0.654675	2.18598e-19
ENSG00000092969	TGFB2	protein_coding	5151	3.24037	2.71949	3.77456	3.58192	3.92056	3.84258	3.71409	3.33015	1.08383	3.31594	3.48013	2.98736	5.61805	5.62822	5.71649	5.72281	5.21704	4.92534	6.00801	5.68884	5.30417	5.88662	5.85895	5.12069	0.442913	0.473473	0.775475	0.137456	0.332562	0.561398	0.0921509	0.891075	-0.0591054	0.911344	-0.151256	0.862638	-2.73332	3.16068e-13	-2.38256	4.11484e-12	-1.89874	1.63198e-08
ENSG00000067057	PFKP	protein_coding	4836	12.4702	12.7817	12.337	12.341	12.3217	12.3348	12.3404	12.2371	12.5497	12.3796	12.0564	12.3314	13.2343	13.4514	13.1948	13.0305	13.2251	13.2431	13.12	13.2738	13.2406	12.9986	13.0865	13.3592	0.154371	0.33672	-0.0306293	0.87586	-0.185	0.238708	0.0577092	0.823469	0.0387568	0.846636	-0.0189523	0.967854	-0.838362	3.37506e-13	-0.7417	1.71675e-10	-0.907748	2.30863e-15
ENSG00000145284	SCD5	protein_coding	4292	8.70697	8.72374	8.70521	8.56546	8.59003	8.64563	8.40738	8.55392	8.41995	8.56284	8.54168	8.57804	7.94405	7.77898	7.95514	7.8068	7.73341	8.02169	7.82469	8.18453	7.76802	7.7348	7.76786	7.90444	0.147237	0.248217	0.0236551	0.883752	-0.123582	0.349567	0.0799787	0.723865	0.159999	0.271002	0.0800201	0.796367	0.7372	3.38116e-13	0.804459	1.5227e-15	0.600857	8.68538e-09
ENSG00000186654	PRR5	protein_coding	5247	7.72969	7.86317	7.78874	7.83003	7.57501	7.40982	7.48481	7.39411	8.21777	8.29715	8.26823	8.37091	8.71807	8.9203	8.58736	8.66055	8.68374	8.66821	8.80882	8.55954	8.99462	8.87669	8.91216	9.0285	-0.489141	3.36584e-06	-0.828441	1.41259e-16	-0.339301	0.00706481	-0.227702	0.0644867	-0.27257	0.0111647	-0.044868	0.878257	-0.664487	3.38437e-13	-0.925925	1.33775e-22	-1.22036	1.15724e-35
ENSG00000052795	FNIP2	protein_coding	10868	8.77966	8.71097	9.42365	9.36004	9.62054	9.69583	9.57185	9.63651	9.02071	9.35135	9.75433	9.39866	8.40501	8.3765	8.5256	8.28482	8.26044	8.32215	8.64248	8.60138	8.10471	8.45498	8.19635	8.18892	-0.299669	0.142817	0.225867	0.283588	0.525535	0.00657532	0.158873	0.614663	0.225118	0.309499	0.0662441	0.894847	1.16632	3.42626e-13	0.707781	2.47717e-05	1.16707	3.48523e-13
ENSG00000205710	C17orf107	protein_coding	3408	6.11981	5.51384	6.10651	6.47245	6.19727	6.27645	5.92327	6.21245	4.91223	5.16746	4.93689	5.00836	6.95673	7.34128	7.24266	7.51528	7.14729	7.18122	7.52724	7.26664	6.5253	6.23095	6.56539	6.69209	1.11227	1.23257e-06	1.17395	1.23824e-07	0.0616811	0.851992	0.772884	0.00012931	0.784618	6.23979e-05	0.0117348	0.982383	-1.52831	3.47358e-13	-1.18892	5.41243e-11	-1.13898	3.81104e-10
ENSG00000168765	GSTM4	protein_coding	5460	8.56038	8.66869	8.56444	8.57735	8.64503	8.40178	8.39144	8.60386	8.22858	8.48562	8.43984	8.61994	7.54236	7.42881	7.3793	7.6338	7.59021	7.32665	7.30443	7.9237	7.2939	7.52302	7.54994	7.71353	0.140416	0.41702	0.0639721	0.739685	-0.0764443	0.692744	-0.0284021	0.937642	0.0367363	0.884485	0.0651384	0.88082	0.930569	3.8306e-13	1.09939	1.02347e-17	0.957804	2.49964e-13
ENSG00000157240	FZD1	protein_coding	6963	9.89075	9.74256	9.94432	9.93909	9.89087	9.98263	9.84777	9.89482	10.0516	10.2359	10.5089	10.2688	9.13124	9.47601	9.2043	9.37443	9.21967	9.2151	9.23574	9.37668	9.55901	9.69093	9.58299	9.39611	-0.395264	0.000323663	-0.372491	0.000559268	0.0227732	0.896019	-0.259105	0.0605189	-0.297956	0.013153	-0.0388502	0.903896	0.716225	3.98319e-13	0.580066	1.49343e-08	0.641689	3.48408e-10
ENSG00000026559	KCNG1	protein_coding	5437	8.93994	8.87158	8.87762	8.86131	9.0204	8.8148	8.74502	8.72994	8.36221	8.53524	8.4257	8.50424	9.57034	9.79616	9.42108	9.49737	9.58459	9.49518	9.72634	9.69065	9.28046	9.01914	9.14021	9.26778	0.42864	0.000121749	0.372974	0.000801144	-0.055666	0.728804	0.398206	0.000333609	0.44781	2.0006e-05	0.0496044	0.864958	-0.722181	4.17492e-13	-0.691747	8.46965e-13	-0.797017	1.38468e-16
ENSG00000053747	LAMA3	protein_coding	13522	7.14812	7.11684	7.03985	7.32313	7.24393	7.00262	6.91134	6.78636	7.13912	6.97183	7.7551	7.49441	6.33625	6.29944	6.33131	6.07193	6.00014	5.90141	5.56063	5.91216	5.76922	6.36834	6.13466	5.73401	-0.217124	0.375329	-0.38489	0.0725863	-0.167766	0.520501	0.241044	0.504204	-0.177514	0.574309	-0.418557	0.3274	1.36288	4.22269e-13	0.904711	3.42581e-06	1.1555	1.49457e-08
ENSG00000164619	BMPER	protein_coding	5888	9.86484	9.71086	9.91563	9.98334	10.1324	10.019	9.97488	10.0317	10.01	9.94479	10.2183	10.1184	10.7891	10.6451	10.7322	10.7696	10.7501	10.6354	10.6786	10.5963	10.6205	10.7651	10.6998	10.514	-0.204504	0.0393088	-0.0367044	0.777705	0.1678	0.113153	0.0818695	0.580493	0.0130182	0.928226	-0.0688512	0.747257	-0.575927	4.29645e-13	-0.862301	3.02706e-28	-0.62565	3.63911e-15
ENSG00000142794	NBPF3	protein_coding	6812	8.05408	8.0572	8.00532	8.28638	7.81776	7.93539	7.95498	7.83368	8.24464	8.17278	8.24829	8.24062	7.26261	7.00395	7.1799	7.17381	6.89445	6.76486	6.83937	7.3009	7.50258	7.14686	7.54994	7.22381	-0.121297	0.456748	-0.342905	0.00890721	-0.221608	0.140741	-0.209538	0.317952	-0.397541	0.0126079	-0.188003	0.563093	0.864992	4.46345e-13	0.953233	1.4728e-14	0.919628	2.38632e-12
ENSG00000176595	KBTBD11	protein_coding	6710	6.40199	6.08824	6.78064	6.91812	6.70265	6.70335	6.5442	6.85743	7.08065	7.1733	7.78309	7.58832	5.39481	5.37754	5.49375	5.96468	5.05196	5.27732	5.34333	5.24839	5.93344	5.95366	6.19608	5.89161	-0.856187	5.62621e-05	-0.736547	0.000463581	0.11964	0.707111	-0.430468	0.209681	-0.779623	0.00492788	-0.349155	0.544116	1.45642	4.7329e-13	1.0307	5.25113e-06	1.49949	1.3202e-10
ENSG00000154767	XPC	protein_coding	4798	9.90918	9.75661	9.89203	10.0349	9.98507	10.0712	9.92316	9.9769	10.1215	10.2067	10.4358	10.2545	9.63138	9.84117	9.80241	9.73826	9.78641	9.57939	9.77497	9.76413	9.46051	9.48538	9.81276	9.57527	-0.358478	0.000558299	-0.27054	0.0107191	0.0879374	0.521615	0.166408	0.25767	0.139722	0.271356	-0.026686	0.935174	0.671441	4.83188e-13	0.146555	0.188819	0.261178	0.010261
ENSG00000164483	SAMD3	protein_coding	6903	5.84137	5.65382	5.97578	5.9207	5.54708	5.78853	5.2594	5.39593	5.28793	4.97541	5.71813	5.4412	3.00738	3.47806	2.8968	3.41136	2.32817	1.9255	3.15697	1.79389	1.93276	3.72197	2.60709	1.60786	0.481151	0.147599	0.128672	0.757501	-0.352479	0.313002	0.56399	0.503791	-0.385697	0.658249	-0.949687	0.410085	2.86163	4.9552e-13	2.77879	1.41555e-14	3.376	2.20367e-12
ENSG00000198715	GLMP	protein_coding	3471	10.0678	10.2042	9.98844	10.0637	9.78057	9.80605	9.58593	9.60071	10.0037	9.86803	9.73583	10.011	9.31258	9.46685	9.38675	9.18433	9.31081	9.1167	9.07202	9.40321	9.21356	9.00076	9.15059	9.34478	0.174604	0.176494	-0.21192	0.0827711	-0.386524	0.000934471	0.160107	0.336412	0.0510713	0.762755	-0.109035	0.678169	0.727034	5.12485e-13	0.741531	1.41421e-13	0.464043	1.08726e-05
ENSG00000183741	CBX6	protein_coding	8030	11.1747	11.329	11.1888	11.1392	10.7702	10.8622	10.7759	10.5082	11.7887	11.8379	11.7905	11.8438	10.0714	10.2532	10.0681	10.1965	9.78641	9.52562	9.63828	9.92475	11.1379	11.191	11.0187	11.3051	-0.606126	7.95858e-11	-1.08173	2.22289e-34	-0.475609	2.67194e-06	-1.01809	7.91749e-29	-1.4401	6.05064e-56	-0.422008	0.000743629	0.648906	5.13912e-13	1.06087	3.89089e-32	1.00727	9.01698e-28
ENSG00000178718	RPP25	protein_coding	3049	8.15258	8.22372	8.05069	7.9987	7.80708	7.82084	7.85972	7.73805	8.11081	8.15928	7.5291	8.01765	7.07445	7.06593	6.92312	6.58782	6.60763	6.60814	6.54527	6.85472	7.01884	6.7031	6.90894	7.10005	0.136426	0.485444	-0.166292	0.374772	-0.302718	0.0818029	-0.0118924	0.973982	-0.28028	0.177444	-0.268387	0.45121	1.03858	5.15156e-13	1.1869	2.05757e-16	1.15257	5.57701e-14
ENSG00000172331	BPGM	protein_coding	2539	7.34426	7.19226	7.10385	7.06048	7.06726	7.33229	7.21284	7.34549	7.20629	6.89789	6.54346	6.90304	8.03722	8.0787	7.95514	7.96126	8.16259	8.5221	8.43254	7.95273	8.0185	7.74114	8.0151	7.89826	0.281175	0.13948	0.350388	0.0465071	0.0692134	0.773293	0.0871045	0.768623	0.361614	0.0244886	0.274509	0.308295	-1.03122	5.37985e-13	-0.837149	3.54514e-09	-1.04244	4.46469e-14
ENSG00000182957	SPATA13	protein_coding	9948	6.96508	6.9852	7.15006	7.19005	7.34336	7.31627	7.64798	7.11839	7.23874	7.11855	7.74375	7.43064	8.11256	7.96617	8.1856	8.34487	8.10053	8.06756	8.05694	8.04996	8.3193	8.37977	8.34385	8.33789	-0.330274	0.0534871	-0.0446031	0.843713	0.285671	0.11334	-0.187985	0.373045	-0.277611	0.082661	-0.089626	0.808433	-0.941868	5.57563e-13	-1.08416	5.1586e-16	-0.708861	2.0722e-07
ENSG00000185585	OLFML2A	protein_coding	6746	3.61673	4.29435	4.63682	4.4183	4.14066	4.74429	4.22644	4.54192	4.47726	3.44022	5.05181	4.44564	5.8704	6.57996	6.67262	6.4751	6.24928	5.79635	6.27716	6.42841	5.95544	6.63665	6.48565	6.57301	-0.170672	0.740936	-0.0309361	0.957014	0.139736	0.790972	-0.0025418	0.995721	-0.229191	0.532704	-0.226649	0.737834	-2.01965	5.77665e-13	-2.18778	9.5167e-15	-1.82139	1.66868e-10
ENSG00000138942	RNF185	protein_coding	3447	10.0526	10.0955	10.1364	10.2619	10.1431	10.1703	10.1627	10.2213	10.1657	10.1946	10.0442	10.2381	10.7285	10.8315	10.6962	10.7303	10.8052	10.9418	10.907	10.9102	10.7677	10.4758	10.8387	10.852	-0.0228252	0.872724	0.0126754	0.930499	0.0355006	0.796443	0.00671847	0.972214	0.151231	0.135806	0.144512	0.385706	-0.578949	6.02798e-13	-0.608493	3.56099e-14	-0.717505	1.80538e-19
ENSG00000172292	CERS6	protein_coding	7241	7.82237	7.94175	8.18991	8.08869	8.05737	8.24983	8.20797	8.31919	8.08129	7.8809	8.39337	8.10194	9.20481	8.69952	8.99843	9.22557	8.81835	8.77806	8.60873	8.92073	8.90417	9.28951	9.11658	8.98835	-0.10761	0.610909	0.0853449	0.683893	0.192955	0.304156	-0.0359955	0.912587	-0.296578	0.0675761	-0.260582	0.330024	-0.957287	6.38835e-13	-1.0289	1.14796e-14	-0.575364	3.70357e-05
ENSG00000128045	RASL11B	protein_coding	2472	5.61134	5.22155	5.20232	5.05051	5.73908	6.1375	5.80793	6.08499	5.11228	5.36855	5.43726	5.65471	1.74287	2.73009	4.00402	3.23796	3.70764	3.43234	2.92593	3.59737	2.73025	2.24867	3.72493	1.01721	-0.133858	0.767559	0.552713	0.0898278	0.686571	0.0413244	0.5008	0.578547	0.814111	0.182434	0.31331	0.806509	2.88446	6.42054e-13	2.2498	4.85148e-09	2.62306	5.58552e-13
ENSG00000167460	TPM4	protein_coding	7414	14.5258	14.3601	14.571	14.5174	14.4978	14.4728	14.4133	14.5193	14.5792	14.555	14.4306	14.5727	14.982	15.0266	15.1502	15.1121	15.2128	15.0919	15.0775	14.961	15.0211	14.9224	15.1132	15.0211	-0.039805	0.718327	-0.0592155	0.55045	-0.0194105	0.871715	0.048317	0.736253	0.0675778	0.482677	0.0192608	0.933761	-0.485408	6.71853e-13	-0.57353	1.02851e-17	-0.612201	4.09842e-20
ENSG00000177542	SLC25A22	protein_coding	4647	9.03338	9.42066	9.10381	8.9713	9.28182	9.31148	9.08683	9.13939	9.36002	9.35924	9.09552	9.30298	8.20725	8.32166	8.12025	7.62502	8.09346	7.87461	7.61728	8.08971	8.42559	8.32174	8.2456	8.35152	-0.140857	0.448449	-0.0749994	0.708018	0.0658575	0.759593	-0.245597	0.24738	-0.406799	0.0130365	-0.161203	0.642615	0.94702	6.83232e-13	1.05176	3.73837e-15	1.27882	2.24955e-21
ENSG00000205978	NYNRIN	protein_coding	7955	9.17369	9.53009	9.09597	9.27497	8.93224	8.95331	9.01583	8.88893	9.34767	9.55751	9.8166	9.67272	8.55658	8.39111	8.39813	7.98204	8.10053	7.89171	7.79926	8.2148	8.55373	8.72182	8.20135	8.8253	-0.332998	0.0544099	-0.663181	9.72004e-06	-0.330183	0.0691307	-0.247505	0.282277	-0.584159	0.000447159	-0.336654	0.238445	1.01737	6.91858e-13	0.931872	1.36286e-10	0.938344	2.84416e-10
ENSG00000196937	FAM3C	protein_coding	3422	9.63542	9.32338	9.92452	9.77581	10.0027	10.004	10.0643	10.0432	9.92941	10.0202	10.182	10.005	9.04413	8.70732	9.07804	8.89039	8.88123	8.96337	8.87115	8.63311	9.30209	9.30029	9.21135	9.09755	-0.354936	0.00649198	-0.00897901	0.964947	0.345957	0.0126246	-0.293649	0.0631115	-0.390271	0.00373298	-0.0966218	0.768251	0.80813	7.37705e-13	0.746843	1.07589e-10	1.18942	9.86715e-26
ENSG00000187796	CARD9	protein_coding	6699	8.1948	8.30666	7.94544	8.09284	7.89037	8.13123	7.9765	7.82927	8.39137	8.01685	7.57466	8.02726	9.11911	9.59851	9.19375	9.07577	9.28313	9.1597	9.3186	9.38202	9.06208	8.8358	9.11923	9.24848	0.113792	0.623961	-0.0661493	0.785331	-0.179941	0.399021	0.189622	0.442936	0.215409	0.257943	0.0257874	0.964299	-1.05063	7.43725e-13	-1.12646	7.48925e-15	-1.33219	3.20385e-20
ENSG00000138172	CALHM2	protein_coding	3108	9.85609	9.95505	9.71761	9.88151	9.68027	9.5373	9.41908	9.44358	9.9161	9.80441	9.63805	9.90424	10.4155	10.5528	10.448	10.3628	10.5179	10.3972	10.3382	10.6123	10.5616	10.3529	10.3884	10.6852	0.0354798	0.832238	-0.295647	0.00815082	-0.331127	0.00518369	-0.0565669	0.785203	-0.0324898	0.844851	0.0240771	0.942631	-0.68482	7.66814e-13	-0.592774	8.84683e-10	-0.947977	1.7844e-23
ENSG00000131386	GALNT15	protein_coding	5679	8.71987	8.7737	8.69745	8.87101	8.57122	8.73571	8.85951	8.75808	9.01135	9.08955	9.51658	9.14418	9.692	9.93551	9.62332	9.88152	9.71457	9.81502	9.91962	10.0083	9.88414	9.95641	10.0363	10.0214	-0.439879	0.000399045	-0.472952	7.71099e-05	-0.0330724	0.866696	-0.187265	0.259221	-0.106593	0.484991	0.0806715	0.790695	-0.77034	7.76568e-13	-1.02295	2.25158e-21	-1.1367	4.27904e-26
ENSG00000172201	ID4	protein_coding	2344	9.07918	8.62513	9.25771	9.31102	9.47465	9.49701	9.49563	9.48064	8.70181	8.57645	8.57408	8.51794	8.01121	8.10846	8.25322	8.31243	8.29779	8.38389	8.21909	8.08316	7.82888	7.68305	7.63371	7.25316	0.502453	0.00061641	0.895725	8.83663e-12	0.393273	0.0129617	0.561943	0.000552038	0.634922	3.47976e-05	0.0729796	0.861272	0.97996	7.95835e-13	0.92047	4.73314e-12	1.24076	2.25586e-21
ENSG00000061938	TNK2	protein_coding	11297	8.59232	8.79503	8.60094	8.59208	8.24708	8.38268	8.42315	8.08755	8.41048	8.29715	8.55473	8.39339	8.81523	9.18619	8.98319	9.09497	8.68374	8.70253	8.75694	8.81799	9.16009	9.16773	9.04049	9.10562	0.229587	0.064503	-0.131134	0.344581	-0.360721	0.0026382	-0.093435	0.615381	-0.378613	0.000654093	-0.285178	0.0875634	-0.703859	7.95916e-13	-0.380837	0.000224522	-0.45638	1.46298e-05
ENSG00000111206	FOXM1	protein_coding	4899	10.8626	11.3405	11.1218	10.9395	11.231	11.1703	11.1708	11.0223	10.9735	11.0044	10.9748	11.1155	10.2446	9.87099	9.84349	9.55628	9.80815	9.26845	9.27007	9.83405	9.84195	10.2577	9.61332	9.84956	0.0597103	0.822222	0.13227	0.557492	0.0725596	0.779886	-0.0103298	0.977076	-0.338512	0.081372	-0.328183	0.28575	1.10893	8.10145e-13	1.17897	2.41829e-14	1.57971	6.09856e-25
ENSG00000139998	RAB15	protein_coding	4379	8.33982	8.50086	8.10252	8.09284	8.11045	8.19832	8.05954	7.98417	8.33245	8.32563	8.04596	8.29734	8.97516	9.10289	9.10925	9.10448	8.83115	8.92235	8.8215	9.18204	9.22267	8.85347	9.10061	9.08128	0.0122058	0.959688	-0.165041	0.298894	-0.177246	0.27013	0.00380417	0.98909	-0.122652	0.443185	-0.126456	0.651256	-0.819132	8.1882e-13	-0.81073	1.5174e-12	-0.861521	1.27264e-13
ENSG00000070540	WIPI1	protein_coding	3402	9.82058	9.89565	9.82951	10.0637	9.91096	9.77562	9.75584	9.73534	9.8891	9.89543	10.0314	9.89508	10.3114	10.4647	10.4098	10.5143	10.4778	10.3314	10.5217	10.5062	10.4547	10.3846	10.491	10.5656	-0.0233645	0.862472	-0.133865	0.182051	-0.1105	0.301778	-0.0482523	0.77031	-0.0135004	0.92275	0.0347518	0.883861	-0.545948	9.27313e-13	-0.52106	1.35298e-11	-0.666312	2.86788e-18
ENSG00000075914	EXOSC7	protein_coding	4442	9.0666	8.99518	8.7459	8.8491	8.44947	8.45029	8.6138	8.58566	9.11112	8.76353	8.68507	8.73879	9.89944	10.1207	9.98941	9.68011	9.98841	10.2036	9.71506	9.71203	9.92095	9.53	9.69537	9.9153	0.0862718	0.687645	-0.305883	0.0627005	-0.392155	0.0207952	0.157366	0.496966	0.144703	0.430633	-0.0126621	0.976795	-0.943844	9.27313e-13	-1.01494	9.79315e-15	-1.39443	1.21049e-26
[truncated: 3,472 more rows]

## Sheet: TabS13B p<0.01 ++ versus -- 2h 
ENSEMBL_ID	gene	biotype	tlength	NSUN2-/-_2hr_1	NSUN2-/-_2hr_2	NSUN2-/-_2hr_3	NSUN2-/-_2hr_4	NSUN2-/-_4hr_1	NSUN2-/-_4hr_2	NSUN2-/-_4hr_3	NSUN2-/-_4hr_4	NSUN2-/-_ctrl_1	NSUN2-/-_ctrl_2	NSUN2-/-_ctrl_3	NSUN2-/-_ctrl_4	NSUN2+/+_2hr_1	NSUN2+/+_2hr_2	NSUN2+/+_2hr_3	NSUN2+/+_2hr_4	NSUN2+/+_4hr_1	NSUN2+/+_4hr_2	NSUN2+/+_4hr_3	NSUN2+/+_4hr_4	NSUN2+/+_ctrl_1	NSUN2+/+_ctrl_2	NSUN2+/+_ctrl_3	NSUN2+/+_ctrl_4	NSUN2-/-_2hrvsCtrl$log2FoldChange	NSUN2-/-_2hrvsCtrl$padj	NSUN2-/-_4hrvsCtrl$log2FoldChange	NSUN2-/-_4hrvsCtrl$padj	NSUN2-/-_4hrvs2hrs$log2FoldChange	NSUN2-/-_4hrvs2hrs$padj	NSUN2+/+_2hrvsCtrl$log2FoldChange	NSUN2+/+_2hrvsCtrl$padj	NSUN2+/+_4hrvsCtrl$log2FoldChange	NSUN2+/+_4hrvsCtrl$padj	NSUN2+/+_4hrvs2hrs$log2FoldChange	NSUN2+/+_4hrvs2hrs$padj	NSUN2-/-vsNSUN2+/+_ctr$log2FoldChange	NSUN2-/-vsNSUN2+/+_ctr$padj	NSUN2-/-vsNSUN2+/+_2hrs$log2FoldChange	NSUN2-/-vsNSUN2+/+_2hrs$padj	NSUN2-/-vsNSUN2+/+_4hrs$log2FoldChange	NSUN2-/-vsNSUN2+/+_4hrs$padj
[truncated: 4,651 more rows]

[truncated: 1 more sheets: TabS13C p<0.01 ++ versus -- 4h]
