# Supplementary material for: Cytosine-5 RNA methylation links protein synthesis to cell metabolism
Source: PLoS Biol. 2019 Jun 14;17(6):e3000297. doi: 10.1371/journal.pbio.3000297 (PMC6594628; doi:10.1371/journal.pbio.3000297)
Supplement: S14 Data — S14A: Gene enrichment (Cellular processes_Gorilla) for differentially expressed genes in NSUN2+/+ versus NSUN2−/− cells after 2 hours of exposure to sodium arsenite. S14B: Gene enrichment (Cellular processes_Gorilla) for differentially expressed genes in NSUN2+/+ versus NSUN2−/− cells after 4 hours of exposure to sodium arsenite. S14C: Gene enrichment (Cellular processes_Gorilla) for differentially expressed genes in NSUN2+/+ versus NSUN2−/− cells in untreated condition revealed no significant enrichment. (XLSX) [file pbio.3000297.s021.xlsx]

## Sheet: TabS14A.GO biol.processes 2h
GO term	Description	P-value	FDR q-value	Enrichment (N, B, n, b)
GO:0006415	translational termination	1.81e-11	1.92e-07	4.00 (3534,20,839,19)
GO:0070126	mitochondrial translational termination	7.38e-11	3.9e-07	3.99 (3534,19,839,18)
GO:0070125	mitochondrial translational elongation	2.99e-10	1.06e-06	3.98 (3534,18,839,17)
GO:0043624	cellular protein complex disassembly	3.18e-09	8.42e-06	3.06 (3534,33,839,24)
GO:0044260	cellular macromolecule metabolic process	2.33e-08	4.94e-05	1.23 (3534,1214,839,355)
GO:0007052	mitotic spindle organization	1.22e-07	0.000215	3.69 (3534,16,839,14)
GO:0090304	nucleic acid metabolic process	4.44e-07	0.00067	1.30 (3534,714,839,221)
GO:0044265	cellular macromolecule catabolic process	1.25e-06	0.00166	1.71 (3534,158,839,64)
GO:0006414	translational elongation	1.46e-06	0.00172	2.72 (3534,31,839,20)
GO:1902850	microtubule cytoskeleton organization involved in mitosis	3.16e-06	0.00334	2.86 (3534,25,839,17)
GO:0043170	macromolecule metabolic process	4.81e-06	0.00463	1.16 (3534,1454,839,401)
GO:0070925	organelle assembly	4.87e-06	0.00429	1.85 (3534,100,839,44)
GO:0006396	RNA processing	6.8e-06	0.00553	1.74 (3534,126,839,52)
GO:0046483	heterocycle metabolic process	8.71e-06	0.00658	1.23 (3534,860,839,252)
GO:0006974	cellular response to DNA damage stimulus	9.39e-06	0.00662	1.65 (3534,153,839,60)
GO:0006397	mRNA processing	1.32e-05	0.00871	1.99 (3534,70,839,33)
GO:0006139	nucleobase-containing compound metabolic process	1.65e-05	0.0103	1.23 (3534,831,839,243)
GO:0032984	protein-containing complex disassembly	1.76e-05	0.0103	2.19 (3534,48,839,25)
GO:0006725	cellular aromatic compound metabolic process	1.8e-05	0.01	1.22 (3534,879,839,255)
GO:0006325	chromatin organization	1.97e-05	0.0104	1.68 (3534,130,839,52)
GO:0016070	RNA metabolic process	2.33e-05	0.0117	1.28 (3534,606,839,184)
GO:0007051	spindle organization	2.98e-05	0.0143	2.56 (3534,28,839,17)
GO:0034641	cellular nitrogen compound metabolic process	3.39e-05	0.0156	1.20 (3534,945,839,270)
GO:0016071	mRNA metabolic process	3.73e-05	0.0164	1.72 (3534,110,839,45)
GO:0006281	DNA repair	4.45e-05	0.0188	1.76 (3534,98,839,41)
GO:1901360	organic cyclic compound metabolic process	4.81e-05	0.0196	1.20 (3534,925,839,264)
GO:0071840	cellular component organization or biogenesis	6.53e-05	0.0256	1.17 (3534,1141,839,317)
GO:0006259	DNA metabolic process	6.56e-05	0.0248	1.56 (3534,165,839,61)
GO:0090307	mitotic spindle assembly	7e-05	0.0255	3.74 (3534,9,839,8)
GO:0070647	protein modification by small protein conjugation or removal	7.22e-05	0.0255	1.58 (3534,152,839,57)
GO:0022607	cellular component assembly	7.41e-05	0.0253	1.29 (3534,506,839,155)
GO:0034645	cellular macromolecule biosynthetic process	7.43e-05	0.0246	1.27 (3534,563,839,170)
GO:0009057	macromolecule catabolic process	7.54e-05	0.0242	1.51 (3534,193,839,69)
GO:0044238	primary metabolic process	7.63e-05	0.0237	1.12 (3534,1717,839,456)
GO:0043632	modification-dependent macromolecule catabolic process	0.000112	0.0339	1.73 (3534,95,839,39)
GO:0051225	spindle assembly	0.00013	0.0382	2.81 (3534,18,839,12)
GO:0044237	cellular metabolic process	0.000133	0.0381	1.11 (3534,1754,839,463)
GO:0008380	RNA splicing	0.000152	0.0424	1.93 (3534,59,839,27)
GO:0019941	modification-dependent protein catabolic process	0.000155	0.0419	1.72 (3534,93,839,38)
GO:0006511	ubiquitin-dependent protein catabolic process	0.000162	0.0429	1.73 (3534,90,839,37)
GO:0016043	cellular component organization	0.000163	0.042	1.16 (3534,1132,839,312)
GO:0006368	transcription elongation from RNA polymerase II promoter	0.000168	0.0422	2.90 (3534,16,839,11)
GO:0006354	DNA-templated transcription, elongation	0.000168	0.0412	2.90 (3534,16,839,11)
GO:0006353	DNA-templated transcription, termination	0.00025	0.0601	3.16 (3534,12,839,9)
GO:0032543	mitochondrial translation	0.000265	0.0622	3.69 (3534,8,839,7)
GO:0033108	mitochondrial respiratory chain complex assembly	0.000265	0.0609	3.69 (3534,8,839,7)
GO:0000154	rRNA modification	0.000265	0.0596	3.69 (3534,8,839,7)
GO:0009451	RNA modification	0.00028	0.0617	2.46 (3534,24,839,14)
GO:0009059	macromolecule biosynthetic process	0.00028	0.0605	1.23 (3534,626,839,183)
GO:0006807	nitrogen compound metabolic process	0.000353	0.0747	1.11 (3534,1650,839,435)
GO:0032200	telomere organization	0.000391	0.0811	2.49 (3534,22,839,13)
GO:0010498	proteasomal protein catabolic process	0.000423	0.086	1.86 (3534,59,839,26)
GO:0043161	proteasome-mediated ubiquitin-dependent protein catabolic process	0.000428	0.0853	1.88 (3534,56,839,25)
GO:0034622	cellular protein-containing complex assembly	0.000467	0.0914	1.49 (3534,158,839,56)
GO:0006996	organelle organization	0.000548	0.105	1.26 (3534,475,839,142)
GO:0051603	proteolysis involved in cellular protein catabolic process	0.000645	0.122	1.58 (3534,112,839,42)
GO:0071704	organic substance metabolic process	0.000648	0.12	1.10 (3534,1798,839,468)
GO:0010257	NADH dehydrogenase complex assembly	0.000747	0.136	4.21 (3534,5,839,5)
GO:0006120	mitochondrial electron transport, NADH to ubiquinone	0.000747	0.134	4.21 (3534,5,839,5)
GO:0032981	mitochondrial respiratory chain complex I assembly	0.000747	0.132	4.21 (3534,5,839,5)
GO:0031122	cytoplasmic microtubule organization	0.000747	0.13	4.21 (3534,5,839,5)
GO:0043933	protein-containing complex subunit organization	0.000748	0.128	1.28 (3534,402,839,122)
GO:0070979	protein K11-linked ubiquitination	0.000804	0.135	3.06 (3534,11,839,8)
GO:0043412	macromolecule modification	0.000843	0.139	1.21 (3534,642,839,184)
GO:0016567	protein ubiquitination	0.000862	0.14	1.60 (3534,100,839,38)
GO:0031145	anaphase-promoting complex-dependent catabolic process	0.000946	0.152	3.28 (3534,9,839,7)
GO:0060271	cilium assembly	0.000965	0.152	2.18 (3534,29,839,15)
GO:1904666	regulation of ubiquitin protein ligase activity	0.000986	0.153	3.61 (3534,7,839,6)
GO:0032446	protein modification by small protein conjugation	0.000998	0.153	1.58 (3534,104,839,39)
Species used: Homo sapiens
The system has recognized 4319 genes out of 4383 gene terms entered by the user.
4319 genes were recognized by gene symbol and 0 genes by other gene IDs .
Only 4219 of these genes are associated with a GO term.
'P-value' is the enrichment p-value computed according to the mHG or HG model. This p-value is not corrected for multiple testing of 11011 GO terms.
'FDR q-value' is the correction of the above p-value for multiple testing using the Benjamini and Hochberg (1995) method.
Namely, for the ith term (ranked according to p-value) the FDR q-value is (p-value * number of GO terms) / i.
Enrichment (N, B, n, b) is defined as follows:
N - is the total number of genes
B - is the total number of genes associated with a specific GO term
n - is the number of genes in the top of the user's input list or in the target set when appropriate
b - is the number of genes in the intersection
Enrichment = (b/n) / (B/N)

## Sheet: TabS14B.GO biol.processes 4h
GO term	Description	P-value	FDR q-value	Enrichment (N, B, n, b)
GO:0090304	nucleic acid metabolic process	1.51e-20	1.66e-16	1.35 (4219,964,1524,471)
GO:0006139	nucleobase-containing compound metabolic process	2.73e-18	1.5e-14	1.30 (4219,1109,1524,521)
GO:0046483	heterocycle metabolic process	8.37e-18	3.07e-14	1.29 (4219,1139,1524,531)
GO:0006725	cellular aromatic compound metabolic process	2.46e-16	6.77e-13	1.27 (4219,1156,1524,532)
GO:0016070	RNA metabolic process	9.06e-16	1.99e-12	1.34 (4219,817,1524,395)
GO:0034641	cellular nitrogen compound metabolic process	4.47e-15	8.21e-12	1.25 (4219,1231,1524,556)
GO:0044260	cellular macromolecule metabolic process	5.1e-15	8.02e-12	1.21 (4219,1528,1524,669)
GO:1901360	organic cyclic compound metabolic process	2.5e-14	3.44e-11	1.25 (4219,1203,1524,542)
GO:0006396	RNA processing	2.51e-14	3.07e-11	1.72 (4219,196,1524,122)
GO:0043170	macromolecule metabolic process	3.26e-14	3.58e-11	1.18 (4219,1831,1524,778)
GO:0044237	cellular metabolic process	6.71e-14	6.72e-11	1.15 (4219,2202,1524,911)
GO:0044265	cellular macromolecule catabolic process	1.23e-12	1.13e-09	1.62 (4219,227,1524,133)
GO:0044238	primary metabolic process	2e-12	1.69e-09	1.14 (4219,2144,1524,883)
GO:0016071	mRNA metabolic process	3.67e-12	2.89e-09	1.71 (4219,170,1524,105)
GO:0046907	intracellular transport	6.75e-12	4.96e-09	1.43 (4219,421,1524,217)
GO:0033365	protein localization to organelle	7.83e-12	5.39e-09	1.64 (4219,201,1524,119)
GO:0006886	intracellular protein transport	1.45e-11	9.37e-09	1.55 (4219,259,1524,145)
GO:0006807	nitrogen compound metabolic process	4.55e-11	2.78e-08	1.14 (4219,2061,1524,846)
GO:0051641	cellular localization	6.58e-11	3.81e-08	1.33 (4219,592,1524,285)
GO:0008152	metabolic process	6.63e-11	3.65e-08	1.12 (4219,2368,1524,955)
GO:0071704	organic substance metabolic process	1.55e-10	8.11e-08	1.12 (4219,2236,1524,906)
GO:0015031	protein transport	1.59e-10	7.95e-08	1.43 (4219,373,1524,192)
GO:0045184	establishment of protein localization	1.89e-10	9.04e-08	1.41 (4219,397,1524,202)
GO:0051649	establishment of localization in cell	2.64e-10	1.21e-07	1.37 (4219,467,1524,231)
GO:0015833	peptide transport	2.89e-10	1.27e-07	1.42 (4219,375,1524,192)
GO:0072594	establishment of protein localization to organelle	3.2e-10	1.35e-07	1.71 (4219,139,1524,86)
GO:0042886	amide transport	4.25e-10	1.73e-07	1.41 (4219,381,1524,194)
GO:0070647	protein modification by small protein conjugation or removal	7.73e-10	3.04e-07	1.55 (4219,216,1524,121)
GO:0009057	macromolecule catabolic process	9.33e-10	3.54e-07	1.49 (4219,268,1524,144)
GO:0006413	translational initiation	2.73e-09	1e-06	1.98 (4219,67,1524,48)
GO:0033036	macromolecule localization	2.97e-09	1.05e-06	1.32 (4219,530,1524,253)
GO:0006613	cotranslational protein targeting to membrane	3.17e-09	1.09e-06	2.15 (4219,49,1524,38)
GO:0000184	nuclear-transcribed mRNA catabolic process, nonsense-mediated decay	4.01e-09	1.34e-06	2.12 (4219,51,1524,39)
GO:0008104	protein localization	5.75e-09	1.86e-06	1.32 (4219,528,1524,251)
GO:0006614	SRP-dependent cotranslational protein targeting to membrane	6.94e-09	2.18e-06	2.13 (4219,48,1524,37)
GO:0032446	protein modification by small protein conjugation	7.4e-09	2.26e-06	1.61 (4219,156,1524,91)
GO:0070972	protein localization to endoplasmic reticulum	1.24e-08	3.7e-06	2.05 (4219,54,1524,40)
GO:0000956	nuclear-transcribed mRNA catabolic process	1.39e-08	4.02e-06	1.91 (4219,71,1524,49)
GO:0006612	protein targeting to membrane	2.04e-08	5.77e-06	1.96 (4219,62,1524,44)
GO:0045047	protein targeting to ER	2.6e-08	7.16e-06	2.04 (4219,53,1524,39)
GO:0072599	establishment of protein localization to endoplasmic reticulum	2.6e-08	6.99e-06	2.04 (4219,53,1524,39)
GO:0006402	mRNA catabolic process	2.95e-08	7.75e-06	1.87 (4219,74,1524,50)
GO:0071705	nitrogen compound transport	4.67e-08	1.2e-05	1.32 (4219,464,1524,221)
GO:0034470	ncRNA processing	5.35e-08	1.34e-05	1.73 (4219,99,1524,62)
GO:0006401	RNA catabolic process	5.98e-08	1.46e-05	1.82 (4219,79,1524,52)
GO:0034645	cellular macromolecule biosynthetic process	6.06e-08	1.45e-05	1.24 (4219,714,1524,321)
GO:0009059	macromolecule biosynthetic process	6.84e-08	1.6e-05	1.23 (4219,796,1524,353)
GO:0016567	protein ubiquitination	6.85e-08	1.57e-05	1.59 (4219,146,1524,84)
GO:0043632	modification-dependent macromolecule catabolic process	1.03e-07	2.32e-05	1.61 (4219,134,1524,78)
GO:0010498	proteasomal protein catabolic process	1.06e-07	2.33e-05	1.75 (4219,90,1524,57)
GO:0090150	establishment of protein localization to membrane	1.11e-07	2.39e-05	1.78 (4219,84,1524,54)
GO:0006511	ubiquitin-dependent protein catabolic process	1.26e-07	2.66e-05	1.62 (4219,128,1524,75)
GO:0019941	modification-dependent protein catabolic process	1.83e-07	3.81e-05	1.61 (4219,131,1524,76)
GO:0043161	proteasome-mediated ubiquitin-dependent protein catabolic process	1.98e-07	4.04e-05	1.76 (4219,85,1524,54)
GO:0044271	cellular nitrogen compound biosynthetic process	1.99e-07	3.99e-05	1.21 (4219,846,1524,370)
GO:0006412	translation	2.05e-07	4.03e-05	1.82 (4219,73,1524,48)
GO:0006605	protein targeting	3.05e-07	5.89e-05	1.64 (4219,115,1524,68)
GO:0016072	rRNA metabolic process	3.59e-07	6.82e-05	1.86 (4219,64,1524,43)
GO:0034613	cellular protein localization	5.12e-07	9.56e-05	1.37 (4219,303,1524,150)
GO:0070727	cellular macromolecule localization	5.12e-07	9.4e-05	1.37 (4219,303,1524,150)
GO:0034660	ncRNA metabolic process	6.5e-07	0.000117	1.57 (4219,134,1524,76)
GO:0007052	mitotic spindle organization	8.52e-07	0.000151	2.49 (4219,20,1524,18)
GO:0008380	RNA splicing	1.09e-06	0.000191	1.71 (4219,84,1524,52)
GO:0006364	rRNA processing	1.26e-06	0.000217	1.85 (4219,60,1524,40)
GO:0043043	peptide biosynthetic process	2.07e-06	0.00035	1.72 (4219,79,1524,49)
GO:0006974	cellular response to DNA damage stimulus	2.5e-06	0.000417	1.44 (4219,194,1524,101)
GO:0006259	DNA metabolic process	2.9e-06	0.000477	1.42 (4219,213,1524,109)
GO:0006281	DNA repair	2.9e-06	0.00047	1.55 (4219,129,1524,72)
GO:0006302	double-strand break repair	4.23e-06	0.000675	1.86 (4219,52,1524,35)
GO:0006397	mRNA processing	4.43e-06	0.000697	1.64 (4219,91,1524,54)
GO:0044267	cellular protein metabolic process	4.65e-06	0.000721	1.18 (4219,854,1524,365)
GO:0030163	protein catabolic process	4.99e-06	0.000764	1.56 (4219,115,1524,65)
GO:0032774	RNA biosynthetic process	7.95e-06	0.0012	1.22 (4219,593,1524,262)
GO:0051603	proteolysis involved in cellular protein catabolic process	1.34e-05	0.002	1.47 (4219,149,1524,79)
GO:0006325	chromatin organization	1.47e-05	0.00216	1.44 (4219,163,1524,85)
GO:0019219	regulation of nucleobase-containing compound metabolic process	1.53e-05	0.00222	1.15 (4219,1057,1524,439)
GO:0010468	regulation of gene expression	1.8e-05	0.00258	1.14 (4219,1167,1524,480)
GO:0000723	telomere maintenance	3.51e-05	0.00496	2.03 (4219,30,1524,22)
GO:0018130	heterocycle biosynthetic process	3.68e-05	0.00513	1.18 (4219,742,1524,316)
GO:0043412	macromolecule modification	3.71e-05	0.00511	1.17 (4219,794,1524,336)
GO:0032200	telomere organization	3.94e-05	0.00536	1.99 (4219,32,1524,23)
GO:0034654	nucleobase-containing compound biosynthetic process	4.18e-05	0.00561	1.18 (4219,730,1524,311)
GO:0019438	aromatic compound biosynthetic process	4.21e-05	0.00558	1.18 (4219,743,1524,316)
GO:0060255	regulation of macromolecule metabolic process	4.88e-05	0.0064	1.10 (4219,1593,1524,635)
GO:0032482	Rab protein signal transduction	5.32e-05	0.00689	2.31 (4219,18,1524,15)
GO:1901575	organic substance catabolic process	5.4e-05	0.00692	1.24 (4219,433,1524,194)
GO:0010556	regulation of macromolecule biosynthetic process	5.49e-05	0.00695	1.14 (4219,1052,1524,433)
GO:0034502	protein localization to chromosome	7.48e-05	0.00936	2.21 (4219,20,1524,16)
GO:0051276	chromosome organization	7.72e-05	0.00955	1.50 (4219,109,1524,59)
GO:0071826	ribonucleoprotein complex subunit organization	8.18e-05	0.01	1.70 (4219,57,1524,35)
GO:2000112	regulation of cellular macromolecule biosynthetic process	8.18e-05	0.0099	1.14 (4219,1037,1524,426)
GO:0022618	ribonucleoprotein complex assembly	8.51e-05	0.0102	1.71 (4219,55,1524,34)
GO:0071702	organic substance transport	9.71e-05	0.0115	1.20 (4219,538,1524,234)
GO:0044248	cellular catabolic process	0.000103	0.0121	1.23 (4219,447,1524,198)
GO:0006996	organelle organization	0.000111	0.0128	1.19 (4219,585,1524,252)
GO:1901362	organic cyclic compound biosynthetic process	0.000114	0.0131	1.16 (4219,769,1524,323)
GO:1903047	mitotic cell cycle process	0.000138	0.0157	1.37 (4219,178,1524,88)
GO:0034655	nucleobase-containing compound catabolic process	0.000153	0.0171	1.44 (4219,127,1524,66)
GO:0006351	transcription, DNA-templated	0.000159	0.0177	1.20 (4219,544,1524,235)
GO:0097659	nucleic acid-templated transcription	0.000159	0.0175	1.20 (4219,544,1524,235)
GO:0046700	heterocycle catabolic process	0.000172	0.0187	1.43 (4219,132,1524,68)
GO:0044249	cellular biosynthetic process	0.000177	0.0191	1.13 (4219,1076,1524,438)
GO:0000375	RNA splicing, via transesterification reactions	0.000232	0.0248	1.65 (4219,57,1524,34)
GO:0002181	cytoplasmic translation	0.000245	0.0259	2.05 (4219,23,1524,17)
GO:0031326	regulation of cellular biosynthetic process	0.000295	0.031	1.12 (4219,1089,1524,441)
GO:1902850	microtubule cytoskeleton organization involved in mitosis	0.000298	0.031	1.95 (4219,27,1524,19)
GO:0006890	retrograde vesicle-mediated transport, Golgi to ER	0.000298	0.0307	1.95 (4219,27,1524,19)
GO:0019439	aromatic compound catabolic process	0.000304	0.031	1.39 (4219,141,1524,71)
GO:0022402	cell cycle process	0.000327	0.033	1.28 (4219,269,1524,124)
GO:0009451	RNA modification	0.000328	0.0328	1.88 (4219,31,1524,21)
GO:0051252	regulation of RNA metabolic process	0.000328	0.0326	1.13 (4219,981,1524,400)
GO:0034622	cellular protein-containing complex assembly	0.000332	0.0327	1.33 (4219,196,1524,94)
GO:0007051	spindle organization	0.000335	0.0326	1.85 (4219,33,1524,22)
GO:0009889	regulation of biosynthetic process	0.000372	0.0359	1.12 (4219,1110,1524,448)
GO:0044270	cellular nitrogen compound catabolic process	0.000401	0.0384	1.39 (4219,135,1524,68)
GO:0019222	regulation of metabolic process	0.000408	0.0388	1.08 (4219,1714,1524,671)
GO:0016032	viral process	0.000491	0.0462	1.36 (4219,157,1524,77)
GO:0044403	symbiont process	0.000491	0.0458	1.36 (4219,157,1524,77)
GO:0051301	cell division	0.000525	0.0485	1.42 (4219,115,1524,59)
GO:1901361	organic cyclic compound catabolic process	0.000607	0.0557	1.37 (4219,146,1524,72)
GO:2001251	negative regulation of chromosome organization	0.000615	0.056	1.88 (4219,28,1524,19)
GO:0006415	translational termination	0.000697	0.0629	2.49 (4219,10,1524,9)
GO:0033108	mitochondrial respiratory chain complex assembly	0.000697	0.0624	2.49 (4219,10,1524,9)
GO:0007007	inner mitochondrial membrane organization	0.000697	0.0619	2.49 (4219,10,1524,9)
GO:0043604	amide biosynthetic process	0.000699	0.0615	1.41 (4219,116,1524,59)
GO:0000377	RNA splicing, via transesterification reactions with bulged adenosine as nucleophile	0.0007	0.0612	1.62 (4219,53,1524,31)
GO:0000398	mRNA splicing, via spliceosome	0.0007	0.0607	1.62 (4219,53,1524,31)
GO:0051169	nuclear transport	0.000786	0.0676	1.52 (4219,73,1524,40)
GO:0031122	cytoplasmic microtubule organization	0.000795	0.0679	2.77 (4219,7,1524,7)
GO:0006913	nucleocytoplasmic transport	0.000854	0.0724	1.52 (4219,71,1524,39)
GO:1901576	organic substance biosynthetic process	0.000878	0.0738	1.11 (4219,1103,1524,442)
GO:0072657	protein localization to membrane	0.000879	0.0733	1.36 (4219,138,1524,68)
GO:0000726	non-recombinational repair	0.000946	0.0783	2.04 (4219,19,1524,14)
GO:0006303	double-strand break repair via nonhomologous end joining	0.000946	0.0778	2.04 (4219,19,1524,14)
GO:0060964	regulation of gene silencing by miRNA	0.000946	0.0772	2.04 (4219,19,1524,14)
GO:0060966	regulation of gene silencing by RNA	0.000946	0.0766	2.04 (4219,19,1524,14)
GO:0060147	regulation of posttranscriptional gene silencing	0.000946	0.0761	2.04 (4219,19,1524,14)

## Sheet: TabS14C.GO biol. process ctr
The system has recognized 3248 genes out of 3295 gene terms entered by the user.
3248 genes were recognized by gene symbol and 0 genes by other gene IDs .
Only 3168 of these genes are associated with a GO term.
There are no GO terms with an enrichment p-value above the value you specified
