# Supplementary material for: Cytosine-5 RNA methylation links protein synthesis to cell metabolism
Source: PLoS Biol. 2019 Jun 14;17(6):e3000297. doi: 10.1371/journal.pbio.3000297 (PMC6594628; doi:10.1371/journal.pbio.3000297)
Supplement: S15 Data — wt, wild type. (XLSX) [file pbio.3000297.s022.xlsx]

## Sheet: Sheet1
ensemblids	names	biotype	mean	log2FC [empty/wt]	padj [empty/wt]	log2FC [empty/c321a]	padj [empty/c321a]	log2FC [empty/c271a]	padj [empty/c271a]	empty.1	empty.2	empty.3	empty.4	wt.1	wt.2	wt.3	wt.4	c321a.1	c321a.2	c321a.3	c321a.4	c271a.1	c271a.2	c271a.3
ENSG00000142676	RPL11	protein_coding	14430	-1.078	0	-2.685	0	-2.617	0	1284.6	1376.6	1332	1325.6	2829.6	2783.4	2893.8	2726.5	8628.3	8465.9	8679.6	8426.9	8077.3	8293.3	8109.1
ENSG00000115414	FN1	protein_coding	195700	0.7006	0	0.3223	3.221e-84	0.3596	5.257e-90	6479.6	6499.3	6533	6329.1	3988.8	3988.4	3956.5	3964.7	5181	5164.9	5156.7	5163.4	4941.1	4993	5169.6
ENSG00000163359	COL6A3	protein_coding	12290	0.8118	0	0.7228	0	0.8472	0	360.7	362.2	364.4	370.8	208.1	208.3	207.9	206.3	221.5	220.7	220.9	220.2	203.1	201.8	203
ENSG00000037474	NSUN2	protein_coding	5625	-7.252	0	-7.109	0	-7.306	0	3.5	4.7	4.4	3.3	691.7	663.4	677.2	652.3	616.4	610.6	608.8	592.1	693.7	705.5	691.4
ENSG00000111799	COL12A1	protein_coding	23400	0.806	0	-0.1982	5.042e-33	-0.2797	1.368e-56	504.5	510.2	509.4	502.7	287.6	287.6	293.5	290.4	578.2	583.9	582.6	580.3	619.9	621.4	604
ENSG00000128591	FLNC	protein_coding	7270	0.8346	0	0.6431	8.675e-225	0.6949	1.254e-223	250.4	242.7	245.8	247.7	139.3	137.8	136.8	139.3	158.7	158.3	157.8	157	152.1	154.2	151
ENSG00000178209	PLEC	protein_coding	3796	1.112	0	0.3878	6.868e-44	0.6894	5.597e-114	68.3	67.6	69.3	72.9	31.6	32.8	31.6	32.6	53.3	52.9	52.5	54.1	44.4	42.6	42.5
ENSG00000103888	CEMIP	protein_coding	10210	0.8314	0	-0.6785	1.191e-245	-1.053	0	396.4	384.4	390.7	392.3	217.3	223.4	217.3	220.5	625.6	617.5	621.9	640.7	809.7	808.3	817.8
ENSG00000166147	FBN1	protein_coding	13990	0.7269	1.477e-277	0.04642	0.03951	0.3041	1.235e-44	374.6	382.7	373.5	367.9	227.8	222.6	228.5	226.3	367.6	368.1	361.1	353.4	307.6	301.7	300.9
ENSG00000038427	VCAN	protein_coding	9607	0.6638	2.166e-263	0.6399	1.628e-251	1.147	0	267.3	269.4	262.9	265.6	168.2	171	167.6	165.2	171.1	171.7	170.1	170.4	121.4	119.4	119.8
ENSG00000132507	EIF5A	protein_coding	4341	-1.001	1.777e-260	-0.967	3.915e-247	-0.8513	1.256e-168	790.9	779.3	790.9	762.1	1552.8	1619	1539.2	1541.9	1526.7	1541.2	1514.6	1528.2	1426.6	1439	1364.1
ENSG00000124942	AHNAK	protein_coding	13490	0.6445	1.335e-241	0.07275	0.0003338	0.1611	1.033e-14	174.7	166.6	173.3	171.3	109.1	109.2	110.2	110.5	163.1	164.4	160.7	164.5	154.4	152.3	153.5
ENSG00000196924	FLNA	protein_coding	14890	0.592	2.204e-235	0.2717	1.836e-52	0.008283	0.7449	428.3	423.6	422.5	433.5	285	280.7	287.2	280.4	353.4	354.1	351	356.8	419.6	426.6	427.5
ENSG00000101608	MYL12A	protein_coding	4853	-0.9012	1.415e-233	-0.5995	2.54e-103	-0.9206	4.724e-220	1156.9	1112.6	1185.1	1171.2	2175.1	2193.1	2134	2150.6	1762.2	1740.2	1787.6	1722.4	2200.4	2250.3	2129.1
ENSG00000142798	HSPG2	protein_coding	7050	0.768	4.396e-228	-0.06699	0.007146	-0.1739	2.166e-12	106	109.9	108.7	112.5	63.9	63.8	65.4	63.5	113.5	115.1	113.5	116.1	124.6	121.3	123.9
ENSG00000100345	MYH9	protein_coding	15620	0.6295	5.675e-228	0.6222	2.557e-226	0.5344	1.265e-144	703.4	689.5	685.8	690.4	442.9	444	457.2	446	444.9	442.9	450	462.1	471.1	480.1	482.6
ENSG00000197102	DYNC1H1	protein_coding	3208	0.9031	3.879e-222	0.5993	1.22e-106	0.9598	3.848e-220	65.4	65.7	66.2	66.2	34.7	35.2	35.7	35.3	41.9	43.9	43.4	45.1	34.4	33.7	33.5
ENSG00000138829	FBN2	protein_coding	2439	0.9952	7.493e-211	0.1411	4.386e-06	-0.02603	0.5054	65	63.8	64.2	63.5	32.3	32.3	31.6	32.3	58.4	57	58	59.4	65.1	66.1	64.7
ENSG00000123384	LRP1	protein_coding	12170	0.6036	1.968e-188	0.03491	0.1403	-0.09277	4.058e-05	188.5	192.8	191.1	183.8	125.3	123.7	124.5	123.9	185.9	181.4	186.3	184.1	204.9	201	198.8
ENSG00000041982	TNC	protein_coding	6964	0.6683	1.726e-170	0.6164	1.166e-149	0.2932	8.971e-31	258.7	255.9	258.4	260.8	159.6	163	164.7	163.3	168.1	169.3	164.6	173.2	203.9	215.2	213.6
ENSG00000105372	RPS19	protein_coding	2781	-1.048	3.15e-167	-0.4285	5.13e-28	-0.2456	1.101e-08	617.6	725.8	714.6	623.8	1348.7	1416	1409.5	1366.1	903.1	901.8	910.8	885.2	790.9	804.5	785.1
ENSG00000273983	HIST1H3G	protein_coding	1458	-1.086	1.021e-162	0.5207	1.141e-32	1.701	1.736e-215	640.9	691.7	665.5	596.4	1334.5	1389.8	1392.5	1383.6	462.5	458.4	444.3	434.7	189.7	207.5	197.4
ENSG00000204262	COL5A2	protein_coding	5481	0.6532	8.626e-156	0.2954	7.028e-35	0.2104	4.732e-16	289.3	297.1	290.6	285.6	186.8	184.2	181.4	186.1	236	234.2	237.4	239.4	258.6	248.6	246.1
ENSG00000096384	HSP90AB1	protein_coding	4823	0.6492	2.96e-149	0.5999	1.752e-132	0.9354	9.954e-263	612.5	618.3	607.7	600.4	398.8	384.5	380.2	390.3	405.6	400.7	396.8	406	309.1	321.3	325.1
ENSG00000167526	RPL13	protein_coding	1434	-1.113	4.991e-134	-1.048	2.204e-121	-0.8433	2.653e-69	221.4	218.4	236.3	255.6	506.2	513.5	506.2	498.3	499.6	492.1	477.4	461.8	405.4	426.4	426.6
ENSG00000111775	COX6A1	protein_coding	1984	-0.9645	2.621e-131	-1.376	1.482e-284	-1.191	8.068e-190	639.8	622.9	586.9	598.8	1188.6	1162.4	1227.1	1204.6	1617.9	1589.8	1605.7	1534.3	1392.8	1420.1	1382.3
ENSG00000100387	RBX1	protein_coding	1182	-1.347	1.076e-128	-1.975	1.194e-297	-2.003	1.196e-283	257.1	249	267.2	242	675.2	645.1	642.1	632.9	985.8	1002.2	1038.6	982.1	1030	1060.1	980.9
ENSG00000131469	RPL27	protein_coding	3404	-0.9769	7.908e-128	-1.245	3.706e-213	-0.7115	4.035e-60	809.8	681.8	782	831.3	1596.7	1522.5	1497.6	1518.7	1881.6	1810.6	1833.4	1866.9	1219.7	1265.6	1341.7
ENSG00000096696	DSP	protein_coding	3218	0.6533	6.08e-127	1.125	0	1.576	0	119.3	115.3	117.6	118.4	75.4	73.5	75.5	74.9	53.6	53.7	53.4	55.5	38.2	39	41
ENSG00000137076	TLN1	protein_coding	8526	0.5023	1.145e-125	0.2807	8.908e-42	0.06002	0.01238	258.7	255	255.2	248.6	177.9	181.4	181.4	177.6	208.9	212.4	206.2	210.4	245.2	242.5	244.3
ENSG00000198727	MT-CYB	protein_coding	339.5	-2.612	1.114e-124	-2.227	1.445e-90	-2.478	8.488e-108	14.9	13	11.4	14.4	88.3	84.7	79.3	84.8	65.8	60	65.4	67.4	75	76.2	79.4
ENSG00000168542	COL3A1	protein_coding	19490	0.4107	2.792e-123	0.3092	6.331e-72	0.2995	1.796e-58	1019	1050.2	1033.4	1030.3	764.8	784.7	781.6	777	825.1	838.4	836.5	834.9	839.8	848.6	829.4
ENSG00000099940	SNAP29	protein_coding	4920	-1.56	6.297e-123	-4.781	0	-5.777	0	49.5	71.9	69.7	64.6	189.5	183.9	205.2	181.8	1811.4	1793.2	1793.5	1685.7	3578.2	3601.1	3443.5
ENSG00000172809	RPL38	protein_coding	1337	-0.9297	6.435e-123	-0.06899	0.156	0.4648	3.695e-23	1014.2	986.5	1003	968.6	1855.4	1919.1	1881.3	1917	1026.4	1055.9	1019.9	1080.6	726.3	718.2	713.5
ENSG00000198786	MT-ND5	protein_coding	243.4	-3.167	2.762e-120	-2.331	6.134e-64	-2.45	9.199e-68	2.9	6.5	5	5.7	47.5	46.5	47.4	46	26.2	26.5	26.6	24.9	29.3	27.9	28.1
ENSG00000198668	CALM1	protein_coding	1879	-0.8449	4.257e-117	-0.427	4.065e-30	0.01264	0.8274	614.3	619	633.9	626.1	1123	1104.9	1140.8	1116.1	834.9	804.5	874.9	835.1	635.1	617.1	602.7
ENSG00000026025	VIM	protein_coding	50170	0.4836	2.418e-115	1.192	0	1.649	0	10298.3	9994.4	10114	10802.8	7252.4	7368	7379	7471.7	4506.2	4519.4	4472.3	4533.9	3287.6	3261.9	3302.4
ENSG00000174444	RPL4	protein_coding	1460	-0.949	4.675e-115	-0.377	2.293e-18	0.09192	0.08317	181.4	162.1	157.1	178.5	325.2	334.6	323.4	330.4	214.9	216.9	227.1	225.1	157.8	159.9	160.7
ENSG00000166441	RPL27A	protein_coding	390.9	-1.735	7.448e-111	-0.4639	5.269e-08	-0.3909	2.012e-05	78.3	79.7	85.1	90.8	279.4	282.5	262.8	294.2	115.4	111.8	119.8	114.8	105.9	120.2	103.9
ENSG00000171863	RPS7	protein_coding	2712	-0.9412	6.595e-110	-0.3422	4.474e-15	0.02765	0.6519	618.9	697.5	653	569.6	1212.9	1221.2	1284.9	1153.9	774.6	819.8	820.5	798.4	623	631.2	610
ENSG00000128595	CALU	protein_coding	7832	0.5291	2.571e-107	0.6399	7.132e-159	0.8791	3.132e-251	1753.7	1876.7	1846.4	1770	1258.4	1256.3	1261.4	1242.5	1165	1169.1	1170.8	1138.9	1008	966.9	977.7
ENSG00000102265	TIMP1	protein_coding	11890	-0.5066	2.349e-106	-0.1418	3.583e-09	0.06633	0.01589	2428.4	2394.1	2398.5	2293.6	3361	3386.4	3424.6	3347.4	2582.6	2558.2	2664.5	2696.2	2284.7	2300.9	2229.2
ENSG00000142156	COL6A1	protein_coding	9442	0.4382	1.226e-105	0.357	7.201e-73	0.1092	5.722e-07	699.2	689.4	697.5	724.5	517.2	517.8	522.1	518	546.3	549.8	549.8	549.5	651.8	655.5	647.7
ENSG00000134590	FAM127A	protein_coding	751.5	-1.278	1.824e-102	-1.104	1.431e-77	-1.257	7.252e-93	228.8	207.6	209.2	232.2	528.7	537.9	539.1	536	482.8	467.7	473	472.1	540.3	496.8	545.1
ENSG00000145934	TENM2	protein_coding	1984	0.7564	5.752e-102	0.02249	0.6081	-0.1228	0.0008067	51	52	50.6	50	29.6	30.5	30.1	30.2	48.8	50.3	50	51.5	55.2	54.7	56.2
ENSG00000197153	HIST1H3J	protein_coding	655.3	-1.155	9.979e-100	1.456	1.41e-108	3.036	3.323e-206	342.7	316.8	307.8	314.7	690.1	729.2	686.6	749.8	111.9	113	125.5	112.3	34.7	43	36.5
ENSG00000198830	HMGN2	protein_coding	432.4	-1.747	2.754e-98	-1.527	8.293e-76	-1.425	2.211e-60	131.2	106	106.4	155.7	414.3	440.5	417.3	428.9	363.6	354.8	366.5	377.5	323.5	343.6	353.3
ENSG00000186468	RPS23	protein_coding	485.5	-1.536	2.296e-97	-0.7728	2.85e-24	-0.2332	0.00971	94.4	98.8	99.6	98.2	269.3	297.9	277.9	293.5	178.1	168.8	166.8	152.8	102.5	128.8	113.7
ENSG00000189159	HN1	protein_coding	687.9	-1.269	2.378e-97	-0.7884	2.072e-37	-0.3008	1.947e-05	114.6	132.1	143.3	116.7	306.9	311	309.5	296.6	215	226.8	225.7	205.8	159.1	160.6	148.8
ENSG00000162704	ARPC5	protein_coding	1379	-0.9024	1.222e-96	-0.7424	1.39e-66	-0.4978	1.817e-26	370.8	398.8	378.6	368.5	735.9	686.7	713	698.3	610.6	631.1	640.6	658.1	540	523.3	540.9
ENSG00000135862	LAMC1	protein_coding	5720	0.4853	1.66e-95	0.3317	2.721e-47	0.4471	9.697e-73	280.4	287.4	293.7	283.3	206.3	203.3	207.7	200.7	226.7	225.7	228.8	228.5	211.2	207.1	211.3
ENSG00000130635	COL5A1	protein_coding	5543	0.4876	3.168e-94	0.3794	4.871e-60	0.2697	3.963e-27	234.5	235.7	231.9	243.5	171.7	168.4	168	166.2	181.9	180.9	183	180.7	195.1	194.2	198.9
ENSG00000085231	AK6	protein_coding	2236	-1.017	1.705e-93	-2.611	0	-2.804	0	201.6	221	229.6	195	440.6	421.9	444.5	412.5	1307.5	1316.5	1321.6	1234.3	1496.4	1500.8	1454.1
ENSG00000106366	SERPINE1	protein_coding	36310	0.391	2.169e-92	1.122	0	1.028	0	8536.9	8448.9	8467.8	8841.2	6488.3	6580.3	6496.5	6585.8	3958.5	3880.7	3901.5	4016.5	4262.7	4227.6	4124.9
ENSG00000253159	PCDHGA12	protein_coding	953	-1.337	8.266e-87	-2.422	0	-2.549	0	19.1	18.4	22.2	14.5	46.7	47.3	48.3	46.7	96.8	101.1	102.9	100.5	111	109.1	108.5
ENSG00000160211	G6PD	protein_coding	2894	-0.8757	4.211e-86	-2.514	0	-2.926	0	83.6	85.7	85.3	82.3	159.6	151.3	152.3	155.6	497.9	473.5	476.9	480.1	651.3	657.4	617.9
ENSG00000197694	SPTAN1	protein_coding	3856	0.5109	4.365e-86	0.3024	7.722e-33	0.4478	3.475e-60	123.2	125	121.9	122.8	84.6	87.1	88.7	85.5	100.3	100	99.4	99.8	91.8	89.5	89.6
ENSG00000172037	LAMB2	protein_coding	2913	0.6343	1.719e-85	0.0031	0.9462	-0.596	2.737e-80	104.2	109	106.4	103.5	66.4	68.8	68.3	68.6	109.6	105.8	103	103	160.8	158.7	159.9
ENSG00000198804	MT-CO1	protein_coding	228.8	-2.826	1.719e-85	-2.278	3.157e-55	-3.233	1.806e-111	5.3	6.1	4.5	5	39.5	38.7	39.5	38.3	27.1	24.4	27.4	27.3	54	50	51.4
ENSG00000131018	SYNE1	protein_coding	1080	0.8369	3.64e-85	0.7513	5.763e-74	0.8295	1.555e-75	11.1	11.2	10.9	11.4	6.2	6.2	6.4	6.3	6.4	6.7	6.7	6.7	6.1	6.2	6.5
ENSG00000186432	KPNA4	protein_coding	1708	-0.8958	7.38e-85	-1.538	7.527e-270	-1.55	8.312e-249	98.8	105.3	106.5	94.5	193.8	185.3	197.3	178.4	285.5	301.1	298	291.8	291	295.3	303.5
ENSG00000166710	B2M	protein_coding	6236	-0.4681	1.313e-84	-0.1809	2.033e-13	-0.3184	3.04e-35	2874.3	2902.7	2832.4	2897.8	4058.5	4051.2	3881.2	3920.4	3242.6	3244.3	3268.7	3290.4	3584.3	3651.3	3525.6
ENSG00000164611	PTTG1	protein_coding	676.7	-1.542	7.801e-84	-2.472	3.553e-234	-2.36	8.769e-199	50.9	57.6	49.4	47.3	151.4	141.6	160.9	147.3	290.7	274.3	300.8	274.8	259.2	278.5	256.7
ENSG00000177889	UBE2N	protein_coding	1183	-1.14	1.015e-83	-2.275	0	-2.146	3.799e-305	130.3	123.6	108.3	119.7	282.1	246.4	275.2	262.5	586.1	584.3	587.6	580.9	519.1	538.9	546.9
ENSG00000154096	THY1	protein_coding	2710	-0.6474	2.015e-83	-0.6027	2.886e-74	-0.8888	1.087e-146	616.5	622.9	607.9	648.5	966.1	946.2	994.7	1005.6	956.2	950.4	923.5	967	1171.8	1151.8	1145.1
ENSG00000125844	RRBP1	protein_coding	4444	0.5119	2.775e-82	-0.003702	0.9231	0.06151	0.04386	221.3	231.6	229.1	225.9	159.2	159.3	159.1	158.6	232.1	229.6	226.9	219.9	218	221	213.3
ENSG00000117395	EBNA1BP2	protein_coding	942.6	-0.9473	2.894e-79	-0.601	2.877e-32	0.009332	0.9081	125.5	125.8	119.4	124.2	244.4	235.9	235.8	238.7	187.4	192	192.7	175.8	128.7	126.3	113.8
ENSG00000168374	ARF4	protein_coding	1940	0.6504	6.194e-79	1.252	3.885e-276	1.638	0	1073.6	1140.8	1131.5	1055.8	690.9	711.8	714.1	684.9	460.5	463.6	470.4	445	360.3	359.9	338.5
ENSG00000124762	CDKN1A	protein_coding	2198	-0.7212	1.489e-78	-1.285	4.043e-271	-1.648	0	446.4	463.5	446.2	411	717.7	726.7	729.8	736	1090.2	1059.9	1078.9	1071.2	1361.9	1405.3	1384.9
ENSG00000102390	PBDC1	protein_coding	2839	-0.9135	2.67e-77	-2.709	0	-3.154	0	162.9	166.8	171.3	140.5	313.4	305.8	313.4	278.7	1052.5	1060.7	1063	1026.7	1395.7	1422	1478.6
ENSG00000136068	FLNB	protein_coding	2728	0.6805	3.942e-77	-0.5322	1.759e-56	-0.5321	8.699e-50	60.1	58.7	61.5	58.8	38.6	35.8	39	36	86.9	85.6	86.2	87.6	87.7	89.5	82.5
ENSG00000164104	HMGB2	protein_coding	528.1	-1.257	4.398e-76	-0.9494	8.782e-44	-0.5448	5.217e-13	90.5	98.3	93.4	102.9	227.5	232.6	239.4	224.2	179.9	182.8	188	197.3	138.8	151.5	131.8
ENSG00000162244	RPL29	protein_coding	321.8	1.341	7.273e-75	2.55	4.94e-209	3.395	1.534e-210	266.2	239.6	241.6	270.2	98.5	106	90.9	104.2	38.4	41.8	46.8	45.7	23.7	24.2	22.9
ENSG00000182492	BGN	protein_coding	28160	-0.4594	4.432e-74	-1.175	0	-2.181	0	2226.7	2295.5	2270	2154.9	3099.8	3074.8	3113.3	3014.3	5084.5	5095.6	5137.5	4887.4	10385.1	10286.8	9772.2
ENSG00000171345	KRT19	protein_coding	746.1	-1.059	6.643e-74	-0.7448	5.863e-37	-1.183	1.876e-87	63.3	72.4	72.4	75.1	148.1	147.4	152.2	143.9	116.4	123.6	116.6	119.5	156.7	160.5	166
ENSG00000137801	THBS1	protein_coding	230300	0.3363	1.065e-72	-0.008581	0.7459	-0.2822	6.581e-45	12882.8	13395.5	13258.9	12704.3	10296.3	10339.4	10422.2	10315.9	13094.3	13161.5	13221.5	13073.9	16007.1	16113.5	15528.4
ENSG00000089159	PXN	protein_coding	2965	-0.9318	1.39e-72	-2.571	0	-3.62	0	53.4	60.1	54.4	62.8	107.9	107.5	111	114.1	353.6	348.5	346.6	323.8	725.8	734.8	675.3
ENSG00000122406	RPL5	protein_coding	1185	-0.7639	1.533e-71	-0.03005	0.6131	0.5279	5.757e-26	225.9	239.7	240.8	215.8	389.2	402	383	390	230.3	242	233.1	236.2	158.9	164.7	155.2
ENSG00000134371	CDC73	protein_coding	1262	-0.9328	2.103e-69	-1.71	1.793e-257	-2.05	0	59.3	64.1	67.3	60.2	122.1	114.8	121.5	121.8	203.1	200.2	205.2	216.5	261.2	257.7	262.7
ENSG00000154734	ADAMTS1	protein_coding	1073	0.7517	1.127e-68	0.715	3.797e-66	0.9981	9.246e-103	102.9	103.3	104.6	100.3	59.2	62.2	62.7	59.9	63.1	62.5	62.9	61.3	51.2	54.1	49
ENSG00000213585	VDAC1	protein_coding	2344	-0.6305	1.516e-68	-1.011	2.332e-188	-1.223	2.007e-252	325.7	310.8	331.1	319.2	500.7	498	490.8	506	655.3	644.3	668.1	625	751.8	757.9	749.6
ENSG00000134308	YWHAQ	protein_coding	2399	-0.5817	3.011e-68	-0.8623	3.858e-159	-0.6034	6.54e-68	433.1	451.3	438.8	439.8	663.7	658.2	660.3	655.4	800.5	785.1	810.5	807.8	657.3	681.4	669.2
ENSG00000108107	RPL28	protein_coding	2060	-0.5767	6.851e-68	0.4948	1.871e-45	0.7362	1.109e-81	356.2	376.9	354.2	357.6	528	549.1	535.1	539.7	253.7	253.5	250.6	269.6	216.5	219.4	213.3
ENSG00000185043	CIB1	protein_coding	1835	-0.7413	9.67e-68	-1.104	8.723e-159	-0.954	9.3e-105	309.8	333.1	330	270.5	510.2	533.1	518.1	514.3	664.9	664.1	675.2	665.8	612.8	599.5	592.8
ENSG00000131174	COX7B	protein_coding	524	-1.353	5.198e-67	-1.428	4.765e-77	-1.297	2.17e-57	200.9	188.3	192	201.1	518.7	494.2	515.2	488.4	523.9	496.6	553	549.4	476.7	544	433.9
ENSG00000111229	ARPC3	protein_coding	1900	-0.6746	1.008e-65	-0.5957	1.31e-52	-0.466	1.454e-28	486.1	527.5	544.6	476.8	805.9	815.7	828.5	798.1	760.4	759.4	785.5	767.2	708.2	723.5	676.1
ENSG00000156482	RPL30	protein_coding	1323	-0.725	6.365e-65	-0.1115	0.02113	0.07622	0.1622	616.4	671.9	632.7	586.2	999.7	1058.6	1041.9	1036.5	693.6	654.4	692.8	652.9	607	589.8	582.5
ENSG00000163191	S100A11	protein_coding	14200	-0.8398	1.439e-63	-1.642	7.28e-246	-2.473	0	3207.3	3634.2	3284.7	2946.4	5837.5	5874	6020.6	5683.3	10238.8	10247.5	10179.1	10216.7	18231	18548.6	17847.4
ENSG00000100764	PSMC1	protein_coding	559.6	-1.255	4.551e-63	-1.644	8.063e-115	-1.313	2.616e-65	38.9	40.2	37	33.1	91.6	92.3	86	86.8	116.6	124.6	118.9	106	89.7	98.5	90.6
ENSG00000155324	GRAMD3	protein_coding	2184	-0.7459	1.466e-62	-1.305	5.795e-203	-1.389	3.917e-206	140.8	150.4	142.4	122.6	231.6	239.7	240	220.8	338.9	336.7	351	347	376.7	365.9	349.6
ENSG00000187498	COL4A1	protein_coding	3403	0.501	1.815e-62	0.5225	3.905e-70	0.6707	3.762e-97	175.3	174.8	166.1	179.1	120.2	123.7	121.4	125.7	120.1	118.3	123	122.4	105.6	110	111.7
ENSG00000118181	RPS25	protein_coding	460.2	-1.126	5.616e-62	-0.2757	0.0002248	0.01073	0.9205	180.8	135.8	163.1	179	367.6	367.3	359.7	358.1	192.3	199.8	206.9	206.4	161.8	163.1	168.9
ENSG00000145494	NDUFS6	protein_coding	1119	-0.7906	8.338e-62	-0.8742	6.498e-79	-0.8349	1.697e-64	235.8	240.4	256.6	224.7	414.3	412.3	417.4	415.1	452.4	441	425.6	439.8	434.6	420.2	428.2
ENSG00000092841	MYL6	protein_coding	72710	-0.7623	1.813e-61	-1.724	0	-1.727	5.778e-272	7545.1	8093.5	7968.9	6730.9	13023.5	12790.1	13065.6	12630.6	25603.5	25249.2	24917.5	24653.2	25093.7	25556.8	24878.8
ENSG00000133983	COX16	protein_coding	306.4	-3.73	2.71e-61	-5.398	2.175e-133	-5.006	8.362e-113	4	10.2	4.7	7.2	112	115.5	123.8	101.7	348.8	333.4	380.1	380.3	256.3	285.2	282.2
ENSG00000170144	HNRNPA3	protein_coding	5058	-1.319	6.913e-61	-3.425	0	-3.703	0	126	152.7	150	112.6	355.7	324.5	357.3	320.6	1493.9	1503	1478.4	1412.5	1863.7	1806.2	1698.4
ENSG00000196154	S100A4	protein_coding	2301	-0.5644	1.466e-60	0.2992	1.075e-16	0.6039	7.091e-54	1392.2	1532.7	1546.2	1406.9	2171.9	2206.7	2170.5	2136.5	1195.5	1165.7	1185.4	1231.4	942.5	969.2	983.2
ENSG00000149591	TAGLN	protein_coding	17700	0.3228	2.585e-60	0.8793	0	0.7107	1.495e-248	7612.7	7965.2	7753.3	7516.4	6034.8	6177.5	6226.1	6215.2	4201.9	4170	4190.1	4198.8	4712.6	4731.5	4685.3
ENSG00000183291	SEP15	protein_coding	1068	-0.8484	3.676e-60	-0.8983	5.042e-70	-1.198	7.09e-115	209.2	216.8	203.6	200.5	383	396.5	366	348.2	382.2	395.5	394.4	371.8	483.3	478.8	466.6
ENSG00000136810	TXN	protein_coding	2196	-0.8546	2.21e-59	-1.388	3.217e-163	-1.769	1.382e-238	670.6	604.1	585.4	689.8	1198	1107.2	1170	1151.8	1661.2	1667.6	1676.8	1693.4	2025.9	2098.8	2419.8
ENSG00000157766	ACAN	protein_coding	1971	0.7015	2.271e-59	-0.8518	1.818e-116	-1.633	0	31.3	30.3	31.8	33.1	19.6	19.5	20	18.9	55.8	55.9	57.9	59.5	99.7	97.6	97.7
ENSG00000253729	PRKDC	protein_coding	2404	0.5386	4.866e-59	0.02856	0.4836	0.4189	3.036e-33	43.4	46	45	43.5	31.2	30.8	31.3	29.1	43.8	44.1	43.6	42.6	33.9	32.7	33
ENSG00000144810	COL8A1	protein_coding	2453	0.559	4.218e-58	-0.6022	2.426e-84	-0.9736	7.923e-203	169.4	174.9	175.7	174.9	117.6	116.9	119.1	118	264.4	262.7	263.5	264.5	335.8	348.2	339.9
ENSG00000177469	PTRF	protein_coding	6185	0.4271	1.03e-57	0.9196	3.461e-261	0.9344	1.88e-230	1473.3	1413.7	1428.2	1534.4	1071.1	1094.1	1093.6	1093	758.1	758.6	790.1	786.7	781	753.7	761
ENSG00000166923	GREM1	protein_coding	4193	-0.5679	1.9e-57	-0.976	7.355e-177	-1.496	0	822.5	797.2	832	942.2	1253.6	1254.6	1279.1	1255.3	1645.3	1640.8	1671.9	1740.9	2426.5	2396.1	2379.9
ENSG00000126267	COX6B1	protein_coding	1506	-0.6449	3.264e-57	0.1727	9.317e-05	0.4365	3.839e-21	1028.5	1122.8	1121.5	989.1	1701.2	1615	1711.4	1634	943.1	952.1	931.1	951.3	805	787.8	764.4
ENSG00000213719	CLIC1	protein_coding	5744	-0.4306	5.251e-57	-0.5566	5.849e-98	-0.3668	2.582e-37	1192.6	1272.1	1249.5	1177.9	1619.3	1668.5	1672.4	1629.5	1801.7	1787.1	1828.6	1767.4	1542.7	1576.8	1607.6
ENSG00000091986	CCDC80	protein_coding	4843	0.4575	1.966e-56	0.4863	2.152e-65	0.2633	1.25e-17	402.7	374.1	369.7	405.4	280.9	281.1	280.9	287.6	276.5	276.1	278	277.7	317.5	325.8	326.9
ENSG00000153187	HNRNPU	protein_coding	1077	0.696	3.113e-56	0.8793	5.215e-91	1.388	4.999e-171	126.2	134.6	129.6	131.1	81.3	77.2	79.8	83.1	68.8	67.2	75	71.7	50.8	49.1	49
ENSG00000167460	TPM4	protein_coding	10500	-0.4644	5.053e-56	-0.3698	2.605e-36	-0.1437	1.327e-05	1358.9	1425.7	1426.1	1255.3	1895.3	1896.3	1874.7	1873.7	1737.8	1793.9	1775.6	1753.9	1529.6	1496.8	1500.8
ENSG00000123416	TUBA1B	protein_coding	1987	-0.6691	5.297e-56	0.1348	0.004193	0.7487	3.685e-54	239.8	267.7	260.3	223.5	372.5	401.5	407.1	393.8	226.9	224.1	224.8	225.3	151.9	148.9	140.5
ENSG00000160789	LMNA	protein_coding	5882	0.3666	1.732e-55	0.6495	4.843e-173	0.8933	4.775e-271	644.3	657.1	644.8	638.3	491	498.9	506.9	507.1	408.9	406.3	409.4	424.3	348.8	340.6	353.3
ENSG00000113389	NPR3	protein_coding	1473	-0.7472	5.398e-54	-1.358	3.091e-193	-1.499	2.32e-215	76.2	76.4	81.3	77.4	133.9	128.1	131.5	130.6	205.5	205.9	203.7	182.3	222.1	222.9	217.6
ENSG00000148926	ADM	protein_coding	2117	0.5856	1.844e-53	-0.5078	2.372e-49	-0.7803	4.437e-105	581.3	608.5	610.5	562.3	380.4	396	402.6	393.7	858.7	839.7	844.9	807.1	1009.8	1020.1	1012.4
ENSG00000142534	RPS11	protein_coding	3882	-0.4251	7.679e-52	0.4354	1.681e-51	0.4607	1.218e-49	1556	1586.6	1587.8	1514.4	2020.9	2164	2068.2	2126.8	1144.1	1155	1153	1166	1122.9	1154.8	1123.3
ENSG00000117862	TXNDC12	protein_coding	497.3	-1.177	1.417e-51	-1.072	7.687e-44	-1.291	1.673e-58	87.1	112.4	92.8	85.7	203.2	213.9	220	216.3	211.6	188.6	202.4	186	242.2	241.1	209.7
ENSG00000213614	HEXA	protein_coding	4141	-0.6116	7.576e-51	-2.249	0	-2.684	0	138.1	150.8	146.3	124.9	220	210.9	215.2	209	670.3	673	677.3	639.2	917.6	911.5	872.6
ENSG00000197019	SERTAD1	protein_coding	1253	-1.4	2.058e-49	-3.892	0	-4.775	0	31.3	29.8	36.1	32.5	84.7	88.1	99.7	80.2	487.5	505.4	511.4	474.9	946.5	924.4	877.4
ENSG00000152952	PLOD2	protein_coding	3202	0.4355	3.529e-49	0.1575	9.046e-08	0.1022	0.001623	286.3	293.1	296.7	274	209.8	216.6	211.5	211.8	259	254.3	258.4	258.9	269.7	264.9	268.6
ENSG00000035403	VCL	protein_coding	3272	0.413	1.502e-48	0.5202	9.459e-79	0.7042	5.592e-120	245.7	240	243.8	247.5	177.2	183.9	184.7	188.1	172.8	165.3	171.4	171.8	149	150	150.7
ENSG00000129055	ANAPC13	protein_coding	908.3	-1.165	1.869e-48	-3.054	0	-3.271	0	150.9	161.5	170.5	146.4	354.3	359.7	326.8	378.3	1336.7	1331.6	1332.1	1276.5	1522.6	1555.5	1534.3
ENSG00000197409	HIST1H3D	protein_coding	718.7	-0.7726	2.644e-48	0.9899	9.74e-64	1.791	3.608e-138	407.2	350.4	358.3	389.6	626.6	669.9	642.5	639.8	196.8	190.3	176.2	198.5	106.2	114.9	103.7
ENSG00000134871	COL4A2	protein_coding	2446	0.5432	3.037e-48	0.5221	2.519e-46	0.6515	6.5e-61	121.4	122.1	118.9	121.9	80.4	82.8	87.2	82	80.5	83.6	84.9	88.8	73.8	75.1	82
ENSG00000127481	UBR4	protein_coding	1275	0.632	3.345e-48	0.3436	2.688e-16	0.3869	9.874e-18	19.9	19.3	20.2	19	12.2	12.5	13.5	12.4	16.2	15.3	14.9	15.5	14.9	15.4	14.8
ENSG00000140575	IQGAP1	protein_coding	2790	0.4842	8.206e-48	-0.2374	8.308e-14	-0.3608	2.022e-27	110.1	104.8	107.9	101.3	77.7	74.5	75.7	75.4	125.5	122.9	124.6	127.6	132.4	137	139.1
ENSG00000106153	CHCHD2	protein_coding	729.3	-0.8157	1.201e-47	0.1069	0.1155	0.05456	0.4839	268.7	250.9	258.7	293	474.3	482	444	489.5	254.5	250	251.1	238	250.3	245.2	279
ENSG00000197061	HIST1H4C	protein_coding	581.2	-0.8026	1.232e-47	0.841	6.115e-42	0.8282	9.267e-35	348.6	383.9	369.8	378.8	641.5	620.8	668.1	653.7	211.1	203.3	208.9	196.7	208.5	212.9	201.9
ENSG00000110811	P3H3	protein_coding	339.7	-1.231	3.435e-47	-0.61	6.197e-12	-0.9626	9.439e-27	17.8	20.2	16.5	17.2	44.8	39.4	42.7	41.5	27.1	25.2	28.4	28.6	32.2	37.4	35.2
ENSG00000111057	KRT18	protein_coding	1679	0.5891	5.338e-47	-0.4954	9.822e-41	-0.1719	4.536e-05	244.8	248	250.5	234.5	153.9	161.2	169.2	165.6	348	347.1	350.8	329	272.6	280.5	272.7
ENSG00000240972	MIF	protein_coding	731.6	-0.8819	1.792e-46	-1.08	6.169e-74	-1.688	2.893e-174	203.5	220.4	203.4	214.4	377.3	374.6	406.1	396.3	436	450.6	448.1	448.2	669.6	680.1	687.6
ENSG00000084636	COL16A1	protein_coding	834.8	0.7181	3.303e-46	0.3778	4.091e-15	0.2409	3.927e-06	40.4	39.9	42.6	41.1	23.9	24.1	26.6	25.4	31.8	31.8	31.5	31.2	33.7	34.6	35.9
ENSG00000196923	PDLIM7	protein_coding	1445	-0.6855	1.024e-45	-0.3008	1.592e-09	-0.9943	1.959e-89	113.1	103.8	114.4	106.7	182.5	182	165.1	175.8	136.8	133.8	131	140.3	205.2	217.8	233.2
ENSG00000151914	DST	protein_coding	725.5	0.79	1.117e-45	0.05714	0.3679	0.467	3.186e-16	5.9	6.2	5.8	6	3.4	3.3	3.5	3.5	5.5	5.6	5.6	6.2	4.3	4.1	4.5
ENSG00000169714	CNBP	protein_coding	1961	-0.5868	1.672e-45	-1.012	6.584e-144	-1.05	9.34e-139	419.4	421.4	455.3	389	649.2	618.4	660.1	609	835.7	846.9	861.5	860.1	859.7	891.4	869.3
ENSG00000107796	ACTA2	protein_coding	1607	-0.5697	2.088e-45	-0.1387	0.001495	-0.8604	8.947e-98	227.6	201.4	211	205.2	310.5	320	313.7	313.2	231.9	232.2	232.8	236.3	380.1	375.3	398.2
ENSG00000122642	FKBP9	protein_coding	1754	-0.6489	2.092e-45	-1.098	3.062e-139	-1.827	0	96.2	96.8	99.4	81.8	145.9	144.6	150.6	146.3	200.4	207.9	200.6	191.7	325.2	334.1	338
ENSG00000137154	RPS6	protein_coding	1409	-0.5813	2.223e-45	0.008131	0.8961	0.4616	7.363e-23	298.1	294	267.7	303.3	436	421.6	452.5	431.5	288.1	290.9	293.5	281.3	205.2	216.5	210.8
ENSG00000183255	PTTG1IP	protein_coding	1277	-0.6048	2.429e-45	-0.2371	9.855e-08	-0.632	4.22e-46	225.3	231.4	225.6	219.1	333.2	347.7	340.9	348.1	264.6	277.1	262.7	255.9	355.3	345.8	346.5
ENSG00000147684	NDUFB9	protein_coding	690.6	-0.8743	4.106e-45	-0.6758	9.528e-28	-0.8204	6.725e-37	93.6	91.1	99	96.8	174.4	175.9	180.5	170.1	153	147.2	142.6	172.5	163.8	172.8	169.4
ENSG00000166741	NNMT	protein_coding	1855	0.5738	1.464e-44	0.2095	2.651e-07	-0.1209	0.00671	542.2	491.3	490.5	532.2	343.1	330.8	340.8	367	442.8	447	430.4	464.2	558.3	552.1	568.4
ENSG00000137267	TUBB2A	protein_coding	1484	-0.6995	1.737e-44	-1.105	3.087e-117	-1.246	1.336e-134	125.3	126.7	142.4	105.4	209.7	197.8	202	203.4	268	265.2	273.9	269.7	300.2	294	296.9
ENSG00000147065	MSN	protein_coding	5418	0.3499	8.502e-44	0.7422	2.712e-193	1.128	0	829.4	866.7	854	839.9	676.9	671.2	666.1	644.6	501.1	516	495.3	515.3	387.2	393.9	381.4
ENSG00000168140	VASN	protein_coding	910.2	0.7204	2.287e-43	0.7773	2.233e-52	0.8022	1.191e-47	125.5	119.5	119.8	142.9	75.3	75.1	81	77.1	73.7	76.8	71.6	74.5	71.9	72	74.4
ENSG00000108829	LRRC59	protein_coding	2323	-0.5205	6.948e-43	-0.7908	8.42e-104	-0.6996	1.202e-71	258.9	294.8	280.2	265.1	395.5	403.7	398.5	376.3	480.9	464.3	483.6	467.3	448.1	452.6	435.9
ENSG00000141367	CLTC	protein_coding	6376	0.3515	9.529e-43	0.1755	7.701e-12	0.4567	2.873e-63	285	283.1	296.1	279.4	222.7	220.4	234.8	219.1	253.7	251.6	254.6	252.7	206.5	207.6	210.7
ENSG00000171858	RPS21	protein_coding	625.1	-0.8701	6.866e-42	0.09833	0.2164	0.6315	5.508e-17	244.3	280.1	281.6	206.9	461.5	463.8	477	447.7	227.4	243.9	225.5	251.3	161.2	161.9	164.5
ENSG00000135919	SERPINE2	protein_coding	2186	-0.5669	7.182e-42	-1.188	9.498e-198	-1.389	1.403e-245	191.3	201.5	185.5	200.4	283.8	294.6	296	279.1	437.1	450.1	435.3	453.6	496.7	494.3	538.6
ENSG00000180573	HIST1H2AC	protein_coding	648.6	-0.7835	9.418e-42	-0.06546	0.3775	0.27	8.332e-05	294.3	289.4	255.3	275.7	476.8	476.1	463	500.6	294.9	286.7	303.1	273.7	223.9	220.8	246.2
ENSG00000274267	HIST1H3B	protein_coding	1391	-0.5203	1.042e-41	1.171	1.029e-169	2.375	0	785.4	833.3	861.7	834.9	1176.6	1207.7	1182.4	1188	367.8	364.1	385.8	343	166.5	155.1	155.2
ENSG00000101335	MYL9	protein_coding	5944	0.3531	2.019e-41	0.6633	8.131e-145	0.6294	1.612e-112	2792.6	2978.1	2866.3	3048.8	2257.5	2311.4	2315.6	2260.4	1831.5	1846	1842.9	1855.4	1869.3	1874.1	1917.9
ENSG00000138080	EMILIN1	protein_coding	1100	0.5987	2.803e-41	0.7525	1.705e-66	0.9875	8.036e-93	101.4	100.2	104.9	97.1	67.1	68.3	64.8	65.9	60.1	61.7	59.4	57.9	52.6	53.1	46.9
ENSG00000150991	UBC	protein_coding	2273	0.6502	3.34e-41	0.6445	1.258e-41	0.9351	5.599e-73	316.2	267.6	304.5	335.7	194.3	191.6	194.9	199.4	200.8	191.9	201.8	187.7	151.1	157.7	171.1
ENSG00000197903	HIST1H2BK	protein_coding	467	-0.9481	1.83e-40	0.211	0.01013	0.267	0.001924	201.2	201.3	191.2	224.5	365.8	405.2	391.2	419.9	167.9	166	173.5	207	182.3	162.5	164.9
ENSG00000187840	EIF4EBP1	protein_coding	284.2	-1.223	3.216e-40	-0.6983	1.7e-13	-1.127	2.938e-32	85.4	99.9	90.8	79.6	204.4	202.3	214	211.7	140.2	152.9	135.5	153.1	200.3	201	183
ENSG00000196683	TOMM7	protein_coding	1867	-0.5329	2.934e-39	-1.027	2.843e-158	-1.42	6.522e-282	435.3	431.5	426.6	456.7	642	635.1	623.7	633.6	887.3	886.8	882.8	923	1135.7	1182	1199.9
ENSG00000164032	H2AFZ	protein_coding	1125	-0.6512	4.085e-39	-0.3102	1.281e-09	0.4581	7.973e-16	452.4	539.9	537.3	447.4	764.9	786.5	760	786.7	587.2	634.4	612	614.5	350.7	362.7	361.8
ENSG00000197238	HIST1H4J	protein_coding	171.6	-1.607	5.685e-39	-0.5109	0.0001661	-1.307	3.433e-24	51.9	57.2	62.3	47.7	149.1	161.8	201	168.1	79.5	84.3	74.5	76.8	137.7	143.4	131.5
ENSG00000142669	SH3BGRL3	protein_coding	1255	-0.5799	6.368e-39	-0.4855	2.092e-28	-0.3726	4.084e-15	247.9	272.1	251.5	269.9	381.8	385.9	397	390.8	360.8	354	360.6	385.5	344.8	328.3	336.8
ENSG00000149257	SERPINH1	protein_coding	8774	0.2879	1.173e-38	0.1402	2.72e-10	-0.1164	9.727e-07	1437.9	1414.5	1402.4	1479.8	1158.1	1182.9	1164.3	1191.5	1286	1307.4	1304.8	1307.6	1566.8	1561.6	1535.6
ENSG00000166171	DPCD	protein_coding	348.5	-1.189	1.597e-38	-1.644	5.377e-79	-1.395	1.723e-51	53.1	41.7	41.6	41.5	99.7	98.8	106.4	105.7	143	147	140.3	130.4	113.6	117.9	123.5
ENSG00000154582	TCEB1	protein_coding	425.5	-0.9692	1.85e-38	-0.5097	3.481e-11	-0.5474	1.346e-11	157.5	146.2	157.3	127.7	274.9	297.5	306.5	279.6	212.4	227.2	199.4	201.4	217.4	208.5	221.1
ENSG00000169715	MT1E	protein_coding	335	-1.163	9.313e-38	-1.209	2.015e-42	-1.065	8.43e-30	78.6	73.5	71.9	66.4	178.9	153.2	163.3	159.9	169.9	171	166.7	168.3	163.4	160.9	135
ENSG00000136758	YME1L1	protein_coding	3190	-0.468	1.299e-37	-1.572	0	-2.094	0	116.3	114.5	116.6	109.7	155.8	157.8	163.3	156.2	343.8	345.7	341.6	328	495.8	491.1	478.9
ENSG00000120742	SERP1	protein_coding	613	-0.8335	1.324e-37	-0.994	1.959e-56	-1.153	6.619e-70	220.6	222.2	216.5	215.9	389.8	373.6	401.7	399.4	437.1	422.1	455	428.3	509	487.7	468.1
ENSG00000061794	MRPS35	protein_coding	552.9	-0.9002	2.091e-37	-1.207	8.424e-72	-1.314	2.715e-78	64.4	53.8	64	52.8	114.7	109.5	112.5	105.7	140.6	139	132.4	135.3	143.9	148.2	150
ENSG00000152818	UTRN	protein_coding	580.7	0.7595	2.335e-37	0.4574	8.409e-16	0.684	2.497e-28	13.8	15.1	15.3	13.7	8.1	8.7	8.8	8.4	10.3	10.7	10.5	10.6	8.7	9.6	8.7
ENSG00000275379	HIST1H3I	protein_coding	750	-0.8103	2.667e-37	-0.2011	0.003809	0.4674	1.89e-10	307.9	317.6	321.7	264.9	514.8	532.3	536.2	543.5	346	337.3	329.8	387.4	242.6	222.1	191.6
ENSG00000198467	TPM2	protein_coding	43450	-0.2167	3.219e-37	-0.3372	4.889e-91	-0.8381	0	5469.8	5498.1	5517.1	5360.2	6336.9	6308.6	6407.9	6333.1	6899.9	6812	6998.3	6883.4	9622.9	9906.7	9763.6
ENSG00000278588	HIST1H2BI	protein_coding	973.9	-0.5688	7.491e-37	0.9964	2.789e-92	1.93	1.348e-219	599.4	586.3	560.7	627.4	858.6	884.8	892.5	887.6	285.2	297.1	291.4	323.5	154.2	148.9	161.2
ENSG00000136854	STXBP1	protein_coding	1352	-0.673	7.634e-37	-1.393	2.577e-171	-1.592	9.287e-205	69.3	70.9	72.6	68.1	107.1	112.4	116.3	113.1	177.4	199.1	185.1	177.1	218.3	216.8	201.9
ENSG00000169710	FASN	protein_coding	953	0.5926	9.54e-37	0.3554	3.472e-15	0.5144	5.325e-26	32.7	30.2	30.9	32.1	21.1	20.3	20.9	21.2	25.1	24.1	24.3	25	21	22.5	22.6
ENSG00000158373	HIST1H2BD	protein_coding	268.8	-1.242	2.319e-36	-0.09479	0.4728	-0.2272	0.06075	112.1	90.1	79.6	109.4	205.3	257.2	223.7	246.6	104.9	105.3	107.6	100.2	99.9	118.3	126.4
ENSG00000155380	SLC16A1	protein_coding	1333	0.5287	2.698e-36	0.5098	1.062e-35	0.4728	6.753e-27	212	220.9	231.3	229.4	156.1	156.6	153.4	153.1	159.8	160.2	151.5	156.2	154.6	169.3	158.9
ENSG00000173113	TRMT112	protein_coding	766.3	-0.716	4.199e-36	-0.799	3.558e-47	-0.8209	6.451e-45	190.1	172.2	220.3	188.3	318	319.2	318.7	319	343.7	332.9	333.9	340.7	349	342.3	337.6
ENSG00000206053	HN1L	protein_coding	484.3	-0.8992	5.097e-36	-0.6093	3.519e-17	-0.9322	1.734e-36	79	70.9	63.4	64.7	132.1	126.7	133.5	127.6	102.1	109.9	107	106	136	139.7	123.3
ENSG00000115738	ID2	protein_coding	3120	-0.42	7.237e-36	-1.224	0	-1.586	0	829.2	831.5	838.6	788.2	1086.6	1111.7	1118.2	1084	1885.6	1934.1	1936.3	1929.7	2504.5	2468.4	2435.1
ENSG00000118515	SGK1	protein_coding	2054	-0.4638	1.417e-35	-0.4434	8.273e-34	-0.4286	4.686e-28	139	155.9	147.7	140.1	201.4	200.6	204.1	196.4	195.8	200.9	192.9	202.9	200.8	194	192.4
ENSG00000026103	FAS	protein_coding	560.6	-0.9884	2.136e-35	-1.91	1.989e-148	-2.279	1.594e-202	39	37.3	42.4	35.2	79.3	75.1	79.5	74.6	145.1	141.2	149.3	149.2	187.2	193.4	186.3
ENSG00000125148	MT2A	protein_coding	634.3	-0.7449	3.742e-35	-0.1242	0.07588	-0.2974	8.867e-06	340.4	311.8	325.3	295.2	492.3	543.7	544.3	557.9	331.9	347.7	364.6	342.5	390.5	399.7	385.1
ENSG00000083857	FAT1	protein_coding	2808	0.3798	7.191e-35	0.2113	3.409e-12	0.3182	8.623e-23	45.4	46.7	45.1	46	34.8	35.5	35.4	35.1	39.4	40.2	39.3	39.2	35.5	36.2	38.3
ENSG00000167658	EEF2	protein_coding	8612	0.2506	1.653e-34	0.9344	0	1.154	0	867.9	876.9	860	855.4	725.8	728	712.8	740	450.1	456.2	453.1	449.9	381	392.4	391.9
ENSG00000177556	ATOX1	protein_coding	1012	-0.6603	1.712e-34	-1.291	2.113e-145	-1.484	2.687e-178	453.7	457.4	445.7	483.4	739.6	751.1	701.1	718.8	1156.7	1094.3	1141.1	1115.2	1276.1	1281.7	1314
ENSG00000113758	DBN1	protein_coding	996	0.5336	2.076e-34	0.9211	1.189e-99	1.017	1.394e-100	120.4	119.3	117.2	120.9	83.1	83.4	83	80.4	63.1	61.2	65.4	61.4	56.6	58.9	61.1
ENSG00000106991	ENG	protein_coding	2856	0.3818	2.283e-34	-0.4963	3.279e-67	0.1887	1.049e-08	272.4	274.5	280.5	271.4	208.1	211	208.2	215.5	378.3	384.6	392.8	396	241.4	240.6	241.1
ENSG00000118680	MYL12B	protein_coding	5906	-0.9864	3.174e-34	-0.8836	4.294e-28	-0.9042	1.415e-25	1257.8	1533.1	1465.6	1128.8	2706.4	2646.4	2729.6	2627.5	2498.9	2543.5	2564.4	2359.7	2575.2	2605.4	2406.3
ENSG00000148484	RSU1	protein_coding	3609	-0.4837	4.256e-34	-2.134	0	-2.228	0	304.7	305.4	329.2	300.6	433.4	451.4	425.5	425.4	1367.2	1371.1	1414.7	1297.3	1474.7	1466.7	1428.4
ENSG00000136026	CKAP4	protein_coding	3194	0.3558	5.157e-34	0.325	5.691e-30	0.3473	1.433e-29	404.7	395.6	394	407.9	320.1	314.2	307.8	309.8	320.6	312.6	323.6	322.4	308.9	310.6	324.9
ENSG00000092964	DPYSL2	protein_coding	1513	0.4939	7.37e-34	-0.06264	0.1608	-0.2074	5.232e-07	156.7	162.1	153	154.2	107.2	113.4	112.2	110.9	157.1	163.2	163.8	170.5	178.1	182.4	181
ENSG00000116649	SRM	protein_coding	1079	-0.6876	7.761e-34	-0.4727	1.01e-16	-0.1275	0.06137	134	163.3	149.7	123.9	224.5	234.6	229.3	228.5	193.7	209.1	202.9	181.8	158.8	158.9	148.5
ENSG00000184432	COPB2	protein_coding	1866	0.4909	9.26e-34	0.5936	2.08e-50	0.8872	4.207e-92	172.4	184.1	185.6	164.7	118.6	127.7	130.5	125.6	112.9	115.5	121	118.3	97.2	95.5	93.3
ENSG00000164543	STK17A	protein_coding	1033	-0.7294	1.093e-33	-1.901	1.479e-260	-1.903	1.377e-240	62.4	71.9	66.8	65.7	110.9	106.2	117.4	108.5	261.4	250.7	246	236.7	243.2	254.6	251.4
ENSG00000100632	ERH	protein_coding	675.5	-0.7272	2.309e-33	-0.585	1.728e-22	-0.4611	1.013e-12	286.9	320.6	310.5	288.9	510.4	493.2	527.4	468.9	422.2	461.8	469.8	456	418.5	406.5	419.6
ENSG00000108821	COL1A1	protein_coding	95890	0.2403	4.467e-33	0.05357	0.01412	-0.3406	6.869e-58	4165.7	4144.3	4058.8	4198.6	3463.2	3535.8	3553.8	3471.8	3944.1	3929.8	3961.5	4129.8	5143.4	5282.6	5309.9
ENSG00000242485	MRPL20	protein_coding	521.1	-0.8089	8.65e-33	-0.6519	3.703e-22	-0.4335	3.925e-09	92.7	109.2	106.4	118.8	182.6	190	196.9	180.8	163.2	165.5	172.8	170.8	139.9	152.8	140.3
ENSG00000136942	RPL35	protein_coding	959.5	-0.547	1.766e-32	0.364	8.423e-14	0.4904	1.26e-20	439.1	396.7	428	438.4	613.8	640.9	618.8	620.3	320.9	340.1	329.6	337.8	290	304.3	315.3
ENSG00000148671	ADIRF	protein_coding	568	-0.8713	4.15e-32	-0.9164	4.862e-37	-1.417	1.212e-82	271	298.6	285.1	225.3	536.8	495	503.7	441.9	483.7	510.9	505.4	547.7	706.6	732.6	727
ENSG00000130255	RPL36	protein_coding	588.2	-0.6675	7.122e-32	0.1969	0.001878	0.7567	4.689e-29	224.3	222.2	240.1	229.5	357.8	383.9	360.7	355.4	198.2	203.1	201.2	196.6	132.8	129.8	143.2
ENSG00000171848	RRM2	protein_coding	1331	-0.527	8.802e-32	-0.7588	2.99e-69	0.2183	2.255e-05	150.3	160.3	147.6	142.2	207.2	211	230.3	216.2	255.8	252.3	257.5	247	124.1	132.9	128.8
ENSG00000114354	TFG	protein_coding	5169	-1.002	1.189e-31	-2.456	1.151e-192	-2.987	5.448e-248	203.5	241.3	229.7	171.6	445.6	426.5	426.8	403.3	1203	1179.8	1182	1128.1	1676.3	1711.6	1717.9
ENSG00000092820	EZR	protein_coding	810.8	0.5528	1.591e-31	0.971	7.63e-94	1.406	1.447e-147	143.8	133	134.5	135	94.3	92.8	94.8	90.8	67.9	72.6	68.5	70.2	50.4	51.9	52
ENSG00000150938	CRIM1	protein_coding	7030	0.2861	1.595e-31	0.2608	2.499e-27	0.1986	2.525e-14	492.3	493	501.3	514.7	403.3	411.3	422.3	405.3	424.7	416.1	411.5	418.5	440.1	425.7	442.3
ENSG00000179820	MYADM	protein_coding	1550	0.5474	2.318e-31	1.065	1.854e-114	0.9752	4.196e-83	478.5	439.2	430	512.5	309.7	319.3	322	322	227.6	219	220.1	221.7	225.8	228.9	254.1
ENSG00000106992	AK1	protein_coding	469.2	-0.8431	2.562e-31	-0.8995	2.293e-37	-0.7106	5.984e-21	81.9	85.5	76.9	76.9	145.3	145.5	149.3	136.8	147.2	151.9	143.2	160.6	133	137.5	124
ENSG00000167986	DDB1	protein_coding	2595	0.3756	2.96e-31	-0.1435	6.094e-06	0.01958	0.6497	155	152.3	156.3	148.8	120.3	119.3	119.7	113	168.8	170.9	169.5	167.2	153.4	151	148.9
ENSG00000134013	LOXL2	protein_coding	6220	0.3588	3.117e-31	-0.1208	0.0001308	-0.39	1.508e-34	465	446.6	449	484	356.2	365.5	358.1	358.9	502.1	496.2	505.2	503.3	590.6	584.3	639.1
ENSG00000089154	GCN1	protein_coding	897.8	0.5407	3.761e-31	0.6647	1.713e-48	0.7234	1.637e-48	29.4	28.6	30.8	30.7	21.2	20.7	19.6	20.6	18.4	19.1	19.1	18.8	17.8	18.1	18.3
ENSG00000198712	MT-CO2	protein_coding	63.77	-2.588	4.383e-31	-1.414	1.699e-09	-1.742	1.757e-13	5	3.4	4.5	7.4	42	33.3	30.7	32	14.3	15.8	15.7	14.2	23.1	17.3	16.8
ENSG00000100600	LGMN	protein_coding	1132	-0.5712	6.079e-31	-0.8277	7.32e-69	-0.93	1.157e-78	99.5	99.1	87.4	87.5	141.8	142.8	136.3	133.1	167.7	163.9	168.7	160.2	176.3	179.3	177.7
ENSG00000086758	HUWE1	protein_coding	1070	0.5146	1.285e-30	0.2362	6.211e-08	0.2492	9.485e-08	18.1	18.6	18.5	19.3	13.1	12.8	13.1	13.1	15.9	16	15.9	15.2	15.6	15.2	16.2
ENSG00000105281	SLC1A5	protein_coding	1929	0.4026	1.374e-30	0.6046	1.988e-69	0.3787	5.753e-25	277.7	269.4	265.2	276.7	199.8	212.8	203.7	207	178.5	179	174.3	186.4	209.4	212.6	206.2
ENSG00000132963	POMP	protein_coding	930	-0.7011	1.432e-30	-1.15	1.598e-87	-1.312	1.361e-103	241	246.4	247.7	226.3	383.5	403.2	421.9	359	532.5	544.7	551.2	503.2	624.4	614.7	556.2
ENSG00000197756	RPL37A	protein_coding	2020	-0.3929	1.517e-30	0.09409	0.01282	0.3142	1.255e-16	842.8	866.8	883	844.4	1103.9	1148.8	1144.1	1117.1	779	813	819.4	808.9	691.8	679.1	701
ENSG00000090861	AARS	protein_coding	1598	0.4402	1.566e-30	0.5615	6.703e-51	0.2979	1.192e-13	126.5	136.9	133.6	124.2	97.8	94.6	94.3	96.5	88.1	89.2	86.6	88.7	102.7	106.9	107.7
ENSG00000114867	EIF4G1	protein_coding	2432	0.3573	1.831e-30	0.2501	1.919e-16	0.3522	3.399e-27	113.4	117.5	116.1	113.1	92.1	89.4	88.5	88.8	97.2	97.1	97.4	94.3	89.4	90.2	90.5
ENSG00000135480	KRT7	protein_coding	1898	0.4129	2.013e-30	0.4146	2.604e-32	0.1154	0.003397	304.2	311.4	322.7	307.8	232.9	227.5	233.8	241.5	231.8	227.1	234.5	243.2	282.2	286.7	293.6
ENSG00000141753	IGFBP4	protein_coding	741	0.6828	2.831e-30	0.2533	1.576e-05	-0.1549	0.01485	214.4	213.9	193.5	234.8	129.2	144.5	126.2	131.8	184	184.2	177.5	170.5	232.6	249.8	233
ENSG00000143256	PFDN2	protein_coding	541.6	-0.7451	3.523e-30	-0.6589	1.097e-24	-0.788	5.213e-32	144.9	153.4	166.1	154.2	255	262.7	249.8	271.2	240	243.4	243.4	256	268.5	269.5	265.8
ENSG00000006451	RALA	protein_coding	418.3	-0.9385	4.645e-30	-0.8208	7.165e-24	-1.001	3.334e-32	77.6	88.3	74.2	74.7	135.7	151.1	162.8	154.4	143.8	135	143.3	131	169.3	163	140.7
ENSG00000106028	SSBP1	protein_coding	356.7	0.7683	6.48e-30	2.062	4.647e-166	2.955	1.422e-195	334.1	299.6	286.5	311.3	171.6	186.5	179.3	184.1	74.4	73.4	76.5	65.9	38.4	38.1	40.3
ENSG00000134375	TIMM17A	protein_coding	431.5	-0.8031	1.855e-29	-0.2463	0.001414	0.1172	0.204	126.5	138.9	139.2	130.7	239.6	239.1	211.4	242.6	164.3	168.1	148	154.7	128	122.6	119
ENSG00000013364	MVP	protein_coding	1347	0.5685	2.286e-29	0.4582	1.918e-20	0.4141	7.882e-15	123.8	125.4	120	127.6	82.6	83.3	84.4	84.3	90.8	87.7	93.1	89	89.8	84.2	105.1
ENSG00000278677	HIST1H2AM	protein_coding	515	-0.6386	2.633e-29	1.339	4.45e-93	2.284	7.861e-158	311.2	320.2	304.8	314.2	475.9	471.2	487.7	510.5	126.3	121.6	123.4	118.7	57.5	64.1	67.9
ENSG00000145741	BTF3	protein_coding	1164	-0.4911	4.643e-29	-0.05102	0.3505	-0.0797	0.1372	323.8	335.9	324	325.5	469.1	448.4	448	472.6	346.3	325.9	333	352.8	344.6	352.1	340.1
ENSG00000145592	RPL37	protein_coding	1022	-0.5219	5.704e-29	0.39	1.683e-15	0.8325	3.19e-53	639.8	666.9	598.2	591.4	858.4	886.3	941.9	894.1	479.3	453.1	488.2	476	347.3	360.2	339.7
ENSG00000117525	F3	protein_coding	2793	-0.4138	6.378e-29	-0.3378	3.856e-20	-0.2736	5.598e-12	513.2	556.6	531.1	466.3	683.4	680.9	712.1	674.6	652.9	657.5	638.4	661.5	621.1	622.1	627.6
ENSG00000168209	DDIT4	protein_coding	1092	0.64	6.842e-29	-0.4392	3.332e-17	-1.344	1.813e-147	231.1	241.6	215.1	254.2	150.3	145.9	150.7	156.1	309.4	321.2	321.8	325.9	580.7	572.6	641.1
ENSG00000196549	MME	protein_coding	1629	0.5104	8.34e-29	-0.7975	5.836e-90	-1.633	0	90.7	90.9	88.5	87.9	65.2	59.3	65.5	61.5	157.7	154.2	154.2	156.2	274.3	275	284.1
ENSG00000058668	ATP2B4	protein_coding	1920	0.4056	8.587e-29	0.5217	1.13e-48	0.6324	3.121e-60	127	120.9	122.1	127.5	94.8	94.4	93.2	93.3	87.1	85.5	87.6	86.2	79.7	85.3	75.9
ENSG00000108561	C1QBP	protein_coding	805.7	0.5835	9.825e-29	1.191	5.439e-112	1.66	8.148e-164	305.9	319	311.8	263.4	207.7	193.9	200.5	197	130.5	134.5	129.4	129.3	96.6	91.6	95
ENSG00000135926	TMBIM1	protein_coding	619	-0.8137	1.319e-28	-1.328	5.442e-83	-2.193	1.619e-222	53.3	56.8	58.2	55.6	96.4	97.4	96.2	104.5	140.9	132.7	147.6	142.9	266.8	250.7	255.5
ENSG00000171202	TMEM126A	protein_coding	295.1	-1.124	1.87e-28	-1.569	1.649e-59	-1.681	1.159e-63	43.5	46.9	42.1	34	97.8	86.7	94.5	86	129.7	113.8	126.5	126	138.9	132.7	131.5
ENSG00000100243	CYB5R3	protein_coding	2774	0.3728	2.542e-28	0.5607	2.219e-64	0.2937	1.688e-16	641.7	650.6	626.7	690.9	496.4	495.1	519.5	505	430.9	448.9	431.6	462.3	529.4	538.8	528.3
ENSG00000104979	C19orf53	protein_coding	522.2	-0.6793	6.044e-28	-0.0573	0.4798	-0.3031	8.989e-06	227.4	238.5	231.5	231.3	364.9	368.2	380.3	375	244.3	251	233.7	236.5	294	286.1	279.3
ENSG00000063245	EPN1	protein_coding	629	-0.7008	8.116e-28	-0.7601	2.511e-34	-0.8881	1.594e-42	38.8	37.7	40	36	63.3	63.3	58.9	62.8	63.3	65	66.3	64.3	70.8	75.9	65.8
ENSG00000176046	NUPR1	protein_coding	331.2	-1.011	2.014e-27	-1.239	8.327e-44	-1.822	2.535e-91	102.7	81.2	88.3	100.3	189.3	197.2	188	185.9	228	222.6	210.6	234.9	324.4	334.8	344
ENSG00000111237	VPS29	protein_coding	373.3	-0.882	2.059e-27	-0.7588	3.639e-21	-0.4996	1.369e-08	81.9	79.4	74.4	68	136.6	138.3	152	135.2	136.8	128.9	121.9	127.1	114	111	97.7
ENSG00000197982	C1orf122	protein_coding	206.3	-1.282	2.256e-27	-1.072	7.33e-20	-2.03	1.076e-69	51	59.6	45.2	55.8	131.3	128.6	135.3	124.6	108.4	118	118.1	100.4	211.2	232.6	212.4
ENSG00000174231	PRPF8	protein_coding	1641	0.3923	2.726e-27	0.4271	6.641e-34	0.5743	6.751e-51	56.6	55.9	56.8	56.1	41.6	42.8	43.3	44	41.6	41.4	41.6	43.4	38.7	37.6	37.2
ENSG00000180914	OXTR	protein_coding	566.6	0.7167	4.819e-27	0.7952	1.575e-34	0.7488	1.087e-26	142.6	130	121.2	150	78.9	78.8	87	86.2	73	75.4	79.3	87.2	82.7	77.9	81.8
ENSG00000173230	GOLGB1	protein_coding	1061	0.5002	5e-27	0.005148	0.9368	0.04627	0.4167	24.8	21.7	22.9	23.1	16.7	16.6	16.2	15.9	23.3	23.3	23.1	22.6	22.2	22.5	22.6
ENSG00000065518	NDUFB4	protein_coding	580.4	-0.7284	5.117e-27	-0.7351	8.574e-29	-0.8531	4.854e-35	165.2	152.7	165.4	176.5	267.4	262.6	289.6	281.2	291.8	266.1	268	278.5	283.5	292.4	322.6
ENSG00000131100	ATP6V1E1	protein_coding	424	-0.774	6.951e-27	-0.3636	1.162e-06	-0.4344	2.516e-08	76.3	82	83.3	81.2	140.4	137.7	132.2	142.4	105.1	100.5	106.7	102.7	107.4	101.4	118.5
ENSG00000198258	UBL5	protein_coding	986.8	-0.5859	7.212e-27	-1.323	7.577e-152	-1.213	6.34e-115	474.4	489.5	529	452.2	730.9	718.1	753.9	724.7	1207.3	1217.6	1218.6	1238.7	1088	1132.2	1169.6
ENSG00000163682	RPL9	protein_coding	773.8	-0.573	7.253e-27	0.3953	2.421e-12	0.808	1.144e-38	255.3	263.1	264.7	230.2	371.2	378.1	362.6	393.7	196.1	203.3	182.5	187.5	135.9	147.9	148.6
ENSG00000198431	TXNRD1	protein_coding	3072	0.3474	7.54e-27	-0.09748	0.003344	-0.1879	2.147e-08	273	257.2	269.6	285.4	214.4	211.9	210.8	216.6	285.6	291.4	294.9	290.8	302.2	308.1	318
ENSG00000137497	NUMA1	protein_coding	714.1	0.5866	9.901e-27	0.4132	5.263e-15	0.4006	1.877e-12	25.8	27	27.7	28.9	18	17.3	17.7	19.6	20.9	20.4	20.4	20.3	20	20.7	21.4
ENSG00000087460	GNAS	protein_coding	4810	0.293	1.48e-26	0.5249	8.271e-85	0.4358	3.202e-51	277.9	291.6	280.2	283.7	228.3	229.5	228.7	237.6	190.8	203.6	198.6	193.9	204.9	212.5	210.4
ENSG00000089597	GANAB	protein_coding	4900	0.307	1.995e-26	-0.1669	3.911e-09	-0.3289	4.026e-29	320.3	328.2	332	308.1	255.2	264	257	264.5	373	359.8	352.4	361.1	407.5	406.4	399.9
ENSG00000116584	ARHGEF2	protein_coding	996.6	0.5088	2.359e-26	-0.03281	0.5746	-0.2711	9.696e-09	63.2	64.1	60	64.4	43.6	43.1	44.5	45.4	65.8	63.7	64.2	63.2	75.5	76.9	75.3
ENSG00000148303	RPL7A	protein_coding	1445	-0.4059	2.76e-26	0.6438	9.907e-59	0.9449	2.043e-100	376.2	352.8	350.9	358.9	468	472.8	487.5	480.3	220.1	229.3	237	235.4	187.5	183.7	188.9
ENSG00000173905	GOLIM4	protein_coding	1391	-0.4825	3.117e-26	-0.8013	1.112e-76	-0.6996	7.81e-52	89.7	97.8	90.5	89.4	136.4	125.5	129.4	121.5	157	160	160.3	162.7	146.1	147.5	153.2
ENSG00000231500	RPS18	protein_coding	732.9	-0.5515	3.184e-26	0.3755	1.08e-11	0.3305	2.781e-08	306.3	307.9	303.3	313	456.5	435.3	464.2	450.1	238.8	226.6	233.3	253.3	232	253.1	247.9
ENSG00000168066	SF1	protein_coding	2105	-0.493	3.602e-26	-1.364	1.977e-218	-1.927	0	80	86	77.5	80.8	117.6	111.2	114.1	113	215.5	208.1	213.7	194.7	319.3	313	292.8
ENSG00000174807	CD248	protein_coding	2203	0.412	4.004e-26	0.4721	2.826e-35	0.5574	7.729e-42	249.4	225.9	236.6	247.8	176.7	182.1	181	182.1	174.8	163.4	171	185	169.3	163.3	156.9
ENSG00000113580	NR3C1	protein_coding	1344	-0.551	4.51e-26	-1.501	8.213e-218	-1.944	0	48.4	52.9	51.1	51.1	74.3	75.4	79.6	69.4	142.2	142.9	147.9	143	195.6	191.9	200.7
ENSG00000074800	ENO1	protein_coding	12610	0.2528	4.815e-26	-0.05931	0.02175	-0.03226	0.2799	1940.7	2046.7	1972.7	1872.9	1642.7	1656	1629.9	1640.9	2014.7	2046.3	2053.7	2042.9	1986.9	1973.5	2043.6
ENSG00000274750	HIST1H3E	protein_coding	208.5	-1.004	4.815e-26	0.6947	8.642e-11	1.272	5.574e-25	97.5	84.3	90.8	107.3	191.2	173.2	206.3	198.1	62	62.8	53	57.1	39.3	41.4	36.1
ENSG00000184076	UQCR10	protein_coding	286	-0.9628	6.172e-26	-0.6591	8.596e-13	-0.8483	4.282e-19	79.8	79.7	77.4	88.9	151.3	150.3	169	169.4	120.4	127.8	134.6	135.9	138.5	155.5	148.5
ENSG00000164743	C8orf48	protein_coding	321	-2.143	6.367e-26	-4.685	5.962e-138	-5.159	8.67e-166	3.3	2.8	4.3	3.9	18	20.7	19.8	16.4	111.4	105.4	110.4	113.1	154.8	158.9	145.7
ENSG00000113013	HSPA9	protein_coding	1472	0.4258	7.27e-26	1.124	1.249e-166	1.481	3.189e-226	204	184.8	202.9	188.7	137.5	148.6	146.6	148.7	87.6	90.4	89.7	90.8	73	68.3	68.4
ENSG00000115884	SDC1	protein_coding	1386	-0.5253	7.381e-26	0.4089	2.417e-15	0.3061	4.304e-08	249.5	268.9	263.1	221.9	359.3	359.9	371.6	352.5	191.1	181.5	189.1	192.7	183	213	211.1
ENSG00000257103	LSM14A	protein_coding	456.9	-0.8591	9.089e-26	-1.29	1.439e-62	-1.804	6.485e-117	28.7	30	28	28.7	51.7	50.2	54.4	53.9	68.5	72.4	73.1	68.7	109.3	98.2	96.6
ENSG00000198563	DDX39B	protein_coding	2108	-0.3822	9.135e-26	-0.7562	2.718e-107	-0.4441	2.474e-32	203.6	206.2	213.1	188.8	261.5	264.4	270.5	262	343.5	340.8	345.3	340.9	275.6	278.9	273.8
ENSG00000104412	EMC2	protein_coding	857.3	-0.78	1.352e-25	-2.39	9.166e-285	-2.867	0	49.5	48.8	57.3	43.9	90.5	87.7	86	81.2	266	268.4	262.8	259.1	376	370.5	357.6
ENSG00000138119	MYOF	protein_coding	3051	0.3183	1.352e-25	0.0174	0.662	0.08209	0.0157	103.2	101.6	102	102.7	80.7	84	81.1	82.5	102.4	99.9	100.2	102.3	95.5	94.4	100.3
ENSG00000166086	JAM3	protein_coding	547.5	-0.7808	1.659e-25	-1.413	1.902e-91	-1.629	1.693e-113	54.2	60.1	54.6	47.2	90.7	92	99.3	89.6	147.1	143.4	147.9	134.2	167.9	171.7	162.2
ENSG00000115310	RTN4	protein_coding	3725	-0.3114	2.6e-25	-0.08921	0.005453	-0.1963	9.466e-10	184.4	183.6	174.8	172.3	221	220.2	229.6	216.5	189.1	189.4	188.7	193.6	200.9	209.5	203.7
ENSG00000156587	UBE2L6	protein_coding	838.6	-0.848	2.709e-25	-2.894	0	-3.008	0	81.1	62	80.3	70.3	148.2	134.8	122.5	130.5	543.4	566.2	572	541.6	601.8	600.5	606.6
ENSG00000170558	CDH2	protein_coding	3596	0.3404	2.829e-25	0.8254	1.166e-143	0.9638	9.419e-165	346.9	331.5	333.5	365.7	269.2	271.5	269.3	278.3	201.1	197.4	192.2	185.4	172.3	181.2	176.2
ENSG00000136960	ENPP2	protein_coding	1786	0.3895	3.248e-25	-0.01759	0.7241	0.1838	3.813e-06	136.2	136.6	135.2	128.6	104.1	100.3	103.9	101.3	133.4	132.9	141.2	134.8	116.9	118.5	118.7
ENSG00000165280	VCP	protein_coding	2526	0.3285	3.798e-25	0.4165	1.895e-41	0.7192	5.813e-100	248.9	260.7	256.3	262.9	198.2	209.7	201.8	208.6	194	194.2	190.6	191.4	160.3	153.8	154.3
ENSG00000127463	EMC1	protein_coding	1166	0.4466	4.052e-25	0.2692	1.406e-10	0.2914	9.239e-11	91	88.6	91.7	91.7	66.4	67.6	67.3	65.2	74.4	73.8	76.9	76.4	72.1	77.6	72.9
ENSG00000277443	MARCKS	protein_coding	572.9	0.6512	4.109e-25	0.8952	1.612e-47	0.8842	8.802e-40	155.6	156.9	157	188.5	111.3	102.6	97.9	106.4	92.1	89	86.9	84.4	88.6	87.4	91
ENSG00000105270	CLIP3	protein_coding	911.4	-0.7608	4.112e-25	-1.847	5.798e-165	-2.698	0	38.2	36	35.3	36	60.9	58.9	65.9	62.6	132.3	120.6	127.8	149.7	238.3	231.8	245
ENSG00000141756	FKBP10	protein_coding	7775	-0.2842	6.717e-25	-1.369	0	-1.758	0	406.1	395.8	401.6	415.8	494.6	496.6	497.9	484.8	1034.5	1038	1037.4	1083.1	1332.9	1389.8	1391.5
ENSG00000084072	PPIE	protein_coding	993.7	-0.8055	7.491e-25	-2.78	0	-3.32	0	41.2	34.3	43.5	39.3	72.7	73.7	69.9	64.3	276.7	276.2	279.1	273.6	389	392.2	425.7
ENSG00000166598	HSP90B1	protein_coding	11760	0.2304	9.838e-25	0.1499	2.178e-11	0.3366	4.979e-46	1074	1037.3	1047.6	1112.9	912.3	907.1	913.7	909.4	966.4	973.8	960.5	949.9	838.8	860.2	838.9
ENSG00000142937	RPS8	protein_coding	284.5	-0.8776	1.25e-24	0.05908	0.6205	0.3125	0.00259	80	64.9	69.1	88.9	146.3	138.5	139.1	137.4	73.4	76.2	67.4	77.2	59.9	57.5	66
ENSG00000165502	RPL36AL	protein_coding	197.5	-1.125	1.349e-24	-1.008	1.33e-20	-0.8696	4.686e-14	73.5	57.6	71.9	70.3	158.9	144.2	144.4	158.4	131.2	141.6	146.2	139.9	132.8	125.8	122.4
ENSG00000182512	GLRX5	protein_coding	159.7	-1.451	2.875e-24	-1.803	8.503e-40	-2.137	1.635e-53	14.7	12.6	13	15.8	40.2	41.5	37	39.4	54.9	49.8	47	51.2	62.9	67.8	61.5
ENSG00000166333	ILK	protein_coding	6237	-0.3503	3.159e-24	-1.469	0	-2.014	0	388.2	403.1	396.6	362.2	517.6	478.1	494.3	485.5	1079.7	1102.9	1077.5	1027.8	1578.5	1591.9	1529.2
ENSG00000141526	SLC16A3	protein_coding	946.8	0.5015	3.342e-24	0.2569	9.604e-08	-0.1669	0.001138	121.9	121.3	118.6	120.2	85.4	84.7	87.9	82.6	98.1	102.3	98.1	106.7	133	131.4	141.4
ENSG00000106682	EIF4H	protein_coding	773.8	-0.5504	3.751e-24	-0.4382	3.271e-16	-0.301	2.803e-07	170.8	159.9	154.8	159.3	229.3	241.4	241.8	233.3	214.6	216.8	219.6	225.1	202.6	205.5	188.5
ENSG00000084234	APLP2	protein_coding	10500	0.2317	3.773e-24	-0.01023	0.7456	-0.124	3.921e-07	842.2	820.9	825.1	876.7	713.6	714.7	713.9	724	850.6	833.4	853.6	852.5	931.8	906.4	913.1
ENSG00000135535	CD164	protein_coding	2354	-0.4405	4.433e-24	-1.929	0	-1.788	0	287.2	284.6	266.9	274.1	380.4	376.6	397.1	358.1	1106.2	1055.3	1046.1	1030.6	956.8	973.1	955.3
ENSG00000185591	SP1	protein_coding	435.8	-0.8712	5.403e-24	-1.635	8.56e-94	-2.024	1.792e-137	14.4	15.6	14	16.6	28.7	28.5	28.2	25.8	47.3	47.4	47.6	46.5	62	64.1	59.8
ENSG00000086061	DNAJA1	protein_coding	833	0.5215	5.772e-24	1.033	3.802e-89	1.203	1.289e-98	207.7	203.7	213.4	198.6	136.5	146.9	147.8	142.4	99.8	105	106.7	86.7	91.5	87.2	89.1
ENSG00000176014	TUBB6	protein_coding	2587	-0.3067	6.252e-24	0.07617	0.02313	0.672	2.546e-87	312.9	315.6	310.2	322.6	397.3	384.5	384	394	300.8	300.2	293.2	303.5	195.6	197.7	199.9
ENSG00000024422	EHD2	protein_coding	3212	0.3013	7.306e-24	-0.2403	1.997e-17	-0.2617	3.213e-18	363.8	344.1	353.7	369.4	287.5	289.4	290.3	295.2	422.4	420.4	429.1	419.4	431.1	429.5	428
ENSG00000117450	PRDX1	protein_coding	5094	-0.3431	9.519e-24	0.1012	0.005991	0.07396	0.06908	1630.9	1685.6	1658.4	1444.7	2059.3	1998	2042	2040.3	1519.4	1492.2	1492.1	1473.5	1559.8	1501.5	1509.3
ENSG00000197956	S100A6	protein_coding	16190	-0.3588	1.87e-23	-0.1694	4.41e-06	-0.225	7.887e-09	10202.1	10816.6	10722.6	9201.9	13132.1	13278.5	13227	12867.6	11522.6	11188.5	11425.8	11910.9	11634.3	12067.9	12183
ENSG00000115419	GLS	protein_coding	2892	0.2894	1.896e-23	0.6011	3.365e-99	0.7049	1.188e-114	329.1	332	337.8	319.3	275	265.9	271.7	266.1	217.4	217.4	219.3	213.5	200.3	202.9	202.9
ENSG00000187193	MT1X	protein_coding	81.57	-1.752	2.253e-23	-0.5323	0.007288	-0.8694	7.788e-06	35.3	39	41.2	26.2	124.8	138.2	117.5	111.4	52.4	54.3	59.3	37.5	51.8	77.4	69.1
ENSG00000180304	OAZ2	protein_coding	763.1	-0.6345	3.024e-23	-1.126	1.012e-78	-1.315	1.622e-98	120	134.7	138.9	115	200.4	191.6	194.8	202.6	268.9	276.7	292.7	270.7	320.2	331.8	299
ENSG00000122786	CALD1	protein_coding	6068	0.2617	3.209e-23	-0.05636	0.04851	-0.05595	0.06563	487.5	462.5	467.3	489.1	405.9	394.8	388.2	401.5	491.7	491.8	508.5	490.2	494.8	503.4	489.1
ENSG00000137818	RPLP1	protein_coding	390.4	-0.7329	3.68e-23	-0.04939	0.6255	0.4433	3.038e-07	186.7	158.8	205.7	203.3	312.8	319.4	318.2	314.2	185.5	183.6	210.3	207.7	139	145.9	133.2
ENSG00000167779	IGFBP6	protein_coding	1396	0.442	3.717e-23	0.5188	6.389e-33	0.1208	0.01448	416.7	419.2	417.6	439.3	302.9	325.8	293.7	321.3	298.7	305.2	289.5	286.6	366.4	390.4	410.3
ENSG00000197157	SND1	protein_coding	2049	0.3324	4.309e-23	0.4268	4.344e-39	0.7154	1.488e-88	188.9	183	181.7	186	150.4	146.7	147.3	143.2	140.7	134.4	137.4	137.3	109.4	113.9	114.2
ENSG00000041357	PSMA4	protein_coding	1012	-0.4747	5.068e-23	-0.6544	2.992e-46	-0.268	2.09e-07	191.2	185.9	195.2	185.8	260.2	264	272.1	259.8	294.5	307.2	292.3	303.8	232.6	226.1	226.9
ENSG00000139278	GLIPR1	protein_coding	1197	-0.4299	8.171e-23	0.6218	9.105e-43	0.8466	2.311e-64	282.9	305.2	297.6	303	392.6	395.2	392.2	419.8	198.1	185.9	185.8	204.3	164.2	171.5	159.1
ENSG00000228716	DHFR	protein_coding	323.5	-0.8407	1.006e-22	-0.9047	1.217e-27	-0.2321	0.02091	79.5	79.9	70.8	75.8	140.4	145.3	139.4	124.3	147.5	144	147.4	131.8	93.1	93.5	83.1
ENSG00000187735	TCEA1	protein_coding	413	-0.9572	1.228e-22	-1.56	2.529e-65	-2.617	2.306e-181	28.8	29.8	31.1	26.5	56.7	55.9	53.6	61	95.6	90.3	82.3	75.9	182	185.6	174.7
ENSG00000100097	LGALS1	protein_coding	6910	0.2969	1.42e-22	0.9571	2.362e-225	0.7617	1.966e-124	3491.3	3114	3210.6	3465.9	2681.6	2717.2	2687.8	2729.4	1709.8	1698.1	1705.6	1730.5	1912.1	1990.4	1973.2
ENSG00000115306	SPTBN1	protein_coding	1351	0.4301	1.449e-22	-0.2415	6.471e-09	-0.06864	0.1742	36.1	39	36.1	36.4	26.4	27.4	28.1	27.4	44.3	41.6	43.5	44.9	39	37.3	39.5
ENSG00000082781	ITGB5	protein_coding	8563	-0.672	1.874e-22	-0.8071	8.989e-33	-1.17	6.484e-59	390.8	472	454.1	371.3	679.3	686	682.2	646.7	742	746.1	723.4	748.6	939.9	1003.1	916.5
ENSG00000131236	CAP1	protein_coding	6033	-0.2411	3.419e-22	0.001923	0.9592	0.3047	3.979e-30	827.9	824.1	852.8	793	976.5	963.1	979.7	979.4	825.9	828.7	820	818.7	660.4	684.7	657.5
ENSG00000119681	LTBP2	protein_coding	2287	0.3441	3.775e-22	1.049	3.342e-191	1.24	1.249e-219	117.6	114	112.1	126.7	91.9	92.7	93.6	92.5	58.4	57.4	55.9	55.4	50.5	50.4	48.4
ENSG00000133026	MYH10	protein_coding	3164	0.3321	4.422e-22	-0.2658	4.459e-16	-0.5902	2.633e-68	89.2	97.9	97.5	92.2	74	73.8	74.6	76.7	112.3	114.6	115	110.3	143	137.1	145.1
ENSG00000164284	GRPEL2	protein_coding	323.6	-0.9348	4.561e-22	-1.3	1.044e-45	-1.853	4.436e-89	38.4	42.9	37.6	37.8	79.3	74.3	74.9	72.3	99.9	98.9	93.8	94.9	147.3	129.8	150.3
ENSG00000050405	LIMA1	protein_coding	2008	0.3469	4.62e-22	0.3749	6.416e-27	0.4297	3.264e-30	202.6	198.7	204.3	219.7	157.5	164.5	162	165.1	157.9	163.9	159.5	154.8	153.7	153.9	152.2
ENSG00000147604	RPL7	protein_coding	807.2	-0.521	5.252e-22	-0.4097	1.748e-14	-0.3106	8.197e-08	164.1	165.7	166.2	184.2	241.8	243.5	248	244.9	224.1	225.3	234	219.5	224.2	204.2	205.6
ENSG00000117632	STMN1	protein_coding	2240	-0.3395	6.521e-22	0.4067	4.822e-30	1.423	2.04e-254	820.2	860	888.1	796.7	1099.1	1038.7	1071.8	1048.3	650.9	640.4	625.4	616.5	316.1	310	313
ENSG00000113387	SUB1	protein_coding	633.4	-0.5585	6.826e-22	-0.1486	0.02	0.2574	0.0001258	251	269.3	241.8	238.2	363.8	371.1	365.9	369	272.2	263.9	289.3	279.2	199.6	202.4	222.6
ENSG00000162702	ZNF281	protein_coding	1289	-0.4711	7.211e-22	-1.435	2.061e-228	-1.098	9.638e-118	51.8	49.9	54.4	54.8	72.9	72.1	76.2	72.6	144.5	138.4	144.2	145.8	116.5	113.1	110.5
ENSG00000168092	PAFAH1B2	protein_coding	1601	-0.5445	7.6e-22	-1.577	2.365e-197	-1.57	8.343e-175	140.7	169.2	156.6	139.8	227.5	213.3	230.8	211.9	458.1	460.5	476.5	407.6	445.1	468	437
ENSG00000130402	ACTN4	protein_coding	5792	0.2335	8.076e-22	0.2953	1.109e-35	0.2401	5.357e-21	444.3	458.4	437.1	433.8	374.1	377.4	372.7	382.6	362.5	357.5	361.9	362	367.7	381.3	376.2
ENSG00000168003	SLC3A2	protein_coding	1031	0.4165	1.015e-21	0.9193	1.011e-99	0.8847	4.828e-79	138.6	137.4	139.9	145.2	105.3	104.1	103.1	107.7	70.7	76.6	75.2	74.2	77.8	75.6	74.4
ENSG00000074416	MGLL	protein_coding	242.7	0.7717	1.325e-21	2.236	1.777e-130	2.495	1.025e-118	82.1	74	82.8	75.2	44	46.8	45.8	47.2	16.5	14	17.8	17.7	12.2	14.2	14.6
ENSG00000166963	MAP1A	protein_coding	1596	0.3609	1.723e-21	0.4759	3.176e-38	0.6124	8.141e-53	42.1	44.2	43.5	43.3	33.5	34.2	32.9	34.1	30.7	32.1	30.5	31.1	27.2	28.1	29.5
ENSG00000172922	RNASEH2C	protein_coding	6774	-0.8179	1.811e-21	-2.69	1.124e-232	-2.43	1.544e-164	428.7	508.4	527.8	382	834.6	802.3	841.8	789.2	2961.1	3160.2	2995.9	2942	2523.4	2516.6	2514.6
ENSG00000099800	TIMM13	protein_coding	223.9	-0.9525	1.82e-21	-0.1641	0.1727	-0.2491	0.03577	112.4	150.7	95.4	109.7	222.8	223	219.3	234.2	136.5	120.2	129.1	133.4	126.8	135	150.7
ENSG00000174243	DDX23	protein_coding	708.7	-0.5638	1.863e-21	-0.8139	1.899e-47	-0.6072	1.505e-23	33.8	33.7	33.8	33.6	50.3	51.5	50.2	47.8	61.2	60.1	59.4	56	52.7	48.7	53
ENSG00000134294	SLC38A2	protein_coding	9398	0.2748	2.235e-21	-0.5689	2.471e-95	-0.4055	2.541e-42	984.5	1055.6	1040.4	962.4	845.9	836.1	843.3	814.6	1516.8	1519.4	1502.8	1453.9	1365.7	1346.8	1302.9
ENSG00000047410	TPR	protein_coding	1186	0.4284	2.47e-21	-0.09544	0.04219	0.2264	1.836e-06	34.4	35.5	35.1	33.7	26.8	25.8	25.1	25.2	36.8	38.4	36.9	35.8	29.5	30.9	28.4
ENSG00000175592	FOSL1	protein_coding	510.2	-0.5771	2.976e-21	0.565	3.265e-18	0.8743	8.29e-34	130.7	131.5	133.8	120.1	192.2	190	197	191.3	82	89.1	83.4	97.6	69.7	70.8	69.8
ENSG00000182307	C8orf33	protein_coding	304.9	-0.8543	3.105e-21	-0.9492	1.124e-27	-1.078	9.871e-33	46.9	59	47.3	53.9	90.8	93.8	94.7	94.7	102.1	98.9	102	94.8	108.1	103.8	115.8
ENSG00000103275	UBE2I	protein_coding	835.1	-0.5582	3.27e-21	-0.9999	4.149e-73	-1.195	8.789e-96	159.3	168.5	161.6	153.1	242.6	246.1	230.8	225.8	317.5	340.4	315.4	311.4	384.8	363.6	355.9
ENSG00000197081	IGF2R	protein_coding	1607	0.407	3.347e-21	-0.1842	1.043e-05	-0.4282	3.536e-24	42	39.4	41.6	38.9	30	31.1	30.4	30.6	46.4	45	44.3	49.1	55.5	55.4	52.7
ENSG00000130332	LSM7	protein_coding	337.7	-0.7459	3.716e-21	-0.2058	0.01872	-0.3383	0.000107	139.2	113.3	128.3	132.8	217.3	211.5	220.3	219.4	152.7	138	146.8	161.2	168.6	165.7	156.3
ENSG00000110700	RPS13	protein_coding	980.9	0.4149	3.852e-21	1.483	5.028e-226	1.782	1.473e-248	544.1	521.3	542	520.7	414.5	389.1	397.1	396	177.4	196	194.3	194.6	152.7	149.8	160
ENSG00000117399	CDC20	protein_coding	441	-0.6863	3.874e-21	-0.7204	1.968e-24	0.3846	6.144e-06	43	45.3	45.6	45.9	76.5	77	64.6	70.9	74.4	75	71.2	77	32.3	34.2	36.5
ENSG00000197043	ANXA6	protein_coding	6541	0.2396	5.161e-21	0.6763	4.703e-162	0.8881	6.067e-234	803.6	826.5	814.3	763.8	669.2	670.5	695.3	681.4	507.4	502.4	503	491.7	428.9	435.8	434.1
ENSG00000117394	SLC2A1	protein_coding	1012	0.494	5.398e-21	0.07171	0.2223	-0.4366	1.587e-17	136.7	128.2	121.2	140	88.7	98.5	94.4	91.8	128	123	121.3	129.8	172.3	176.8	185.5
ENSG00000198242	RPL23A	protein_coding	597.4	-0.5086	6.224e-21	0.6963	1.857e-33	1.065	1.815e-59	188.8	177.1	178.7	179	252.9	259.6	262.9	255.8	108.5	113.6	112.3	112.3	83.5	90.4	84.9
ENSG00000150316	CWC15	protein_coding	490.7	-0.6765	6.616e-21	-0.8905	2.795e-38	-0.6355	1.58e-17	96.1	92.6	99.6	85.4	151.2	148.1	154.9	145.9	175.9	180.2	175.8	160.6	139.8	138.8	157.8
ENSG00000143977	SNRPG	protein_coding	385.2	-1.048	6.654e-21	-2.411	1.163e-125	-2.928	3.648e-179	51.4	62.2	46.5	70.6	131.2	124.7	117.4	108.7	334.6	307.9	311.9	284.9	428.5	454.9	456.7
ENSG00000181195	PENK	protein_coding	261.3	0.8093	9.234e-21	0.9081	3.553e-27	2.323	1.27e-98	75	61.6	68.9	83.8	39.6	40.5	41.7	43.4	39.5	38.1	36.8	40.4	12.6	14.8	15.2
ENSG00000170296	GABARAP	protein_coding	880.7	-0.4853	9.807e-21	-0.385	6.138e-14	-0.6284	8.066e-33	369.7	375.4	367.8	360.7	540	505.8	497	519.1	462.3	473.7	491.3	501.8	565.7	577.5	566.2
ENSG00000143368	SF3B4	protein_coding	832.8	-0.6077	1.109e-20	-1.468	1.502e-132	-1.431	5.871e-114	69.5	67.3	72.4	54.2	103.9	98.7	103.2	96.7	186.1	180.5	181.3	183	190	175.9	168.9
ENSG00000143179	UCK2	protein_coding	734.7	-0.6567	1.202e-20	-1.769	6.731e-170	-1.921	1.572e-186	82.7	74.1	75.9	78.7	126	132.2	121.9	113.2	268.6	263.6	271.8	263.8	290	314.7	286.8
ENSG00000143761	ARF1	protein_coding	611.6	0.529	1.221e-20	1.48	7.919e-139	1.665	3.808e-139	349.3	366.6	355.6	380.9	263.5	237.8	249.9	254.2	135.9	122.9	138.1	116.1	106.7	118.3	116.5
ENSG00000165629	ATP5C1	protein_coding	832.1	-0.4871	1.251e-20	-0.2236	3.467e-05	0.04635	0.5101	158.1	155	165.2	155.9	215.5	218.3	234.8	223	179.3	187.7	183.8	193.3	146.9	161.9	152.2
ENSG00000101182	PSMA7	protein_coding	1677	-0.3712	1.278e-20	-0.2144	1.002e-07	-0.3358	7.23e-16	315.7	296.7	333.1	321.5	429.7	401.2	408.8	404.1	369.7	363.6	375.5	363.1	410.5	393.9	398.3
ENSG00000113739	STC2	protein_coding	1454	0.4058	1.508e-20	0.6659	8.474e-55	0.444	3.01e-22	408.2	389.1	386.5	419.7	287.6	302.1	300.4	319.9	256.4	258.5	240.6	257.2	309.4	282.6	292.4
ENSG00000120738	EGR1	protein_coding	117.9	-1.323	1.551e-20	-0.8112	2.885e-08	-0.8292	5.914e-08	9.8	7.4	8.7	6	23	20	18	20.5	14.5	13.8	14.7	13.8	13.2	14.3	15.8
ENSG00000089693	MLF2	protein_coding	375.3	0.6514	2.149e-20	0.7756	5.968e-30	0.6601	2.2e-19	139.6	136.9	129.1	124.1	86	83.6	81.1	85.2	79.2	80.6	73.6	75	86.1	81.2	83.3
ENSG00000100292	HMOX1	protein_coding	918.1	0.4172	2.149e-20	1.46	1.814e-208	1.311	8.455e-146	332	313.5	320.3	332.4	245.1	245.9	230.2	249.9	123.5	113.8	117.2	115.7	130.1	128.8	132.9
ENSG00000185088	RPS27L	protein_coding	253.9	-0.9193	2.446e-20	-1.201	5.421e-37	-0.9705	7.783e-22	73.2	72.3	70.1	81	145.3	133.4	137	149.4	171.5	171.3	170	176.7	156.3	139.9	143.6
ENSG00000218336	TENM3	protein_coding	1460	0.3647	2.733e-20	0.3696	4.587e-22	0.441	1.205e-26	43.5	42.4	42.7	41.6	34	34.1	31.9	32	33.3	32.8	33.3	31.8	32.1	31.3	30.6
ENSG00000179833	SERTAD2	protein_coding	929.2	-0.5741	2.774e-20	-1.445	3.759e-143	-1.996	3.305e-260	98.8	92.9	81.8	80.9	138.4	126.7	131.8	131	242.7	244.8	247.5	227.6	355.5	361.7	345.4
ENSG00000178982	EIF3K	protein_coding	971.2	-0.4667	3.078e-20	-0.3403	1.399e-11	-0.2571	2.559e-06	239.3	216.6	227.6	222.1	331.2	310.8	314.4	298.6	282.6	282.2	285.3	302.6	260.4	272.2	280.5
ENSG00000161011	SQSTM1	protein_coding	1105	0.4289	3.361e-20	0.2575	1.499e-08	-0.06489	0.2313	170.4	169.2	161.2	159	118.9	121.5	124.9	124.3	137.1	141.4	136	137	164.1	181.6	171.5
ENSG00000006327	TNFRSF12A	protein_coding	1458	0.3411	4.235e-20	1.099	8.772e-187	1.048	5.569e-145	482.3	488.5	496	492.6	378.1	380.8	389.9	397.9	230.5	226	235	218.4	239.9	238.1	232
ENSG00000011304	PTBP1	protein_coding	1452	0.3564	4.375e-20	0.9791	4.485e-140	1.101	5.828e-146	245.8	235.8	245	238.5	197.6	189.5	182.7	183.9	125.6	119.6	124.7	117.8	109.3	112.1	115.8
ENSG00000122068	FYTTD1	protein_coding	319.8	-0.8392	1.008e-19	-0.9593	3.893e-27	-1.126	3.367e-34	30.8	28.2	31.2	29.6	53.8	55	53.1	53.9	62.1	49.8	60.4	62.6	69.3	65.9	62.7
ENSG00000023734	STRAP	protein_coding	945.4	-0.4742	1.008e-19	-0.5783	9.388e-31	-0.341	6.306e-10	138.5	137.1	135.8	118.7	187.2	185.8	183.2	179.8	193.5	206.1	198.4	192.6	175.6	162	165.8
ENSG00000116489	CAPZA1	protein_coding	635.9	-0.5595	1.038e-19	-0.2566	5.746e-05	0.01102	0.9069	121.7	137.5	119.8	116.9	182.4	189.4	170	185.8	143	151.9	144.4	153	130	124.6	113.3
ENSG00000080493	SLC4A4	protein_coding	411.7	0.5909	1.044e-19	1.053	2.466e-59	1.585	1.34e-96	36.8	32.5	35.4	33.8	22.9	23.1	21.5	24.3	16.6	17	16.6	16.5	11.9	11	11.5
ENSG00000117691	NENF	protein_coding	433.5	-0.8308	1.075e-19	-1.7	6.224e-92	-2.337	1.055e-168	64.9	63.5	67.9	53.2	117.1	106.3	114	110.2	213.8	208.5	201.3	192.3	334.1	314.5	308.4
ENSG00000265972	TXNIP	protein_coding	534	0.5957	1.091e-19	-0.1158	0.08535	-0.3113	1.016e-06	79.7	86.7	86.8	88	55.9	56.3	58	55.3	91.9	91.1	97	87.9	105.9	104.2	107.5
ENSG00000106397	PLOD3	protein_coding	1299	0.3849	1.172e-19	0.5404	3.023e-39	0.403	9.043e-20	141	127.4	132.9	141.3	101.2	108.8	103.2	102.7	92	92.5	95.3	93.5	102.5	105.3	100.5
ENSG00000114391	RPL24	protein_coding	1290	-0.4163	1.521e-19	0.1561	0.001555	0.7252	5.661e-45	477.4	528.6	502	433.7	640	660.3	635.1	649.2	428.8	417.7	447.3	444.4	292.3	302.5	282.9
ENSG00000106105	GARS	protein_coding	8121	-0.2743	1.532e-19	-0.4466	2.046e-52	-0.832	4.059e-159	519.6	572.8	563.1	518.9	658.4	669.8	646.3	653.1	749.6	744	749.5	716.4	963.9	989.3	949
ENSG00000156471	PTDSS1	protein_coding	706.1	-0.6322	1.667e-19	-1.771	2.461e-174	-1.735	7.592e-154	35.3	42.6	39.5	37.6	58.8	61.6	58.8	60.5	137.8	129.9	135.9	123.3	129.6	130.1	127.8
ENSG00000143621	ILF2	protein_coding	609.9	0.5036	2.018e-19	1.132	6.037e-90	1.457	1.259e-114	156.3	145.3	155.3	143.6	103.2	108.2	104.8	107.1	67.1	68.2	64.7	76.4	55.7	52.2	55.7
ENSG00000150753	CCT5	protein_coding	5970	-0.291	2.36e-19	-0.1089	0.001341	0.2451	2.271e-12	628.4	661.8	665.3	586	788.9	767.2	793.7	759.4	692.1	684.6	683	679.2	527.2	552.3	527.7
ENSG00000101856	PGRMC1	protein_coding	643.3	-0.5516	2.421e-19	-0.2855	5.484e-06	-0.5155	5.288e-16	167.4	180.2	160.1	173.9	252	265.5	223.4	254.1	211.3	203	208.7	205.4	244.4	248.4	237.3
ENSG00000002834	LASP1	protein_coding	6820	-0.3156	2.762e-19	-1.084	7.006e-233	-1.186	1.648e-244	863.2	933.7	906.6	802.6	1111	1085.5	1097	1066.8	1882.8	1892.9	1875	1773.1	1945.4	2019.1	2019.4
ENSG00000120699	EXOSC8	protein_coding	295	-0.7573	2.91e-19	-0.1261	0.2139	0.2686	0.008231	59.1	53.4	66.5	57.8	94.8	104.5	108.4	96.1	63.6	60.5	65.7	71.5	49.9	47	50.9
ENSG00000164587	RPS14	protein_coding	2169	-0.36	3.03e-19	0.3468	1.352e-17	0.8369	2.032e-79	711.3	779.4	782.4	684.9	931.3	956.9	987.2	919.6	575.4	595.4	584.9	564.5	394	419.9	424.8
ENSG00000149273	RPS3	protein_coding	2361	-0.3008	3.136e-19	0.01802	0.6964	0.4645	7.111e-37	608.1	575.7	606.9	568.3	728.4	734.9	722	723.2	602.6	578.3	565.8	586.1	436.1	422.8	424.1
ENSG00000179271	GADD45GIP1	protein_coding	888.2	-0.6366	3.607e-19	-2.212	6.729e-267	-2.049	4.218e-209	92	93	89.5	105.2	156.5	136.1	140.9	158.9	438.9	436.1	470.8	421.5	382.9	396.7	407
ENSG00000120805	ARL1	protein_coding	900.9	-0.4949	3.733e-19	-0.9768	1.126e-80	-1.123	1.285e-97	169.3	172	163.9	157.6	231.6	233.4	239	230.4	327.2	330.4	331.2	312.6	350.6	378	354.9
ENSG00000054965	FAM168A	protein_coding	260.1	-0.9432	4.15e-19	-1.279	2.199e-37	-1.489	3.09e-47	26.3	38.5	36.7	37.9	61.5	66.3	76.9	65.6	84.9	87.6	82.2	86.2	94.3	102	99.4
ENSG00000230989	HSBP1	protein_coding	357.9	-0.6923	4.156e-19	-0.4436	1.405e-08	-0.1225	0.2046	148	134.8	146.7	138.6	221	214.5	244.8	243.7	193.8	192.7	191.8	199.2	153.6	161.3	150.5
ENSG00000109475	RPL34	protein_coding	295.2	-0.7113	4.291e-19	0.3051	0.000545	0.441	2.453e-06	158.9	155.9	157.5	145.5	254.9	249.7	253.2	255.4	129.6	120.4	129.2	116.3	101.7	113.6	124.4
ENSG00000071127	WDR1	protein_coding	10450	-0.2865	4.351e-19	-0.7929	5.027e-147	-0.7699	2.779e-120	774.9	824.5	839.9	742	985.6	971.9	993.3	929.6	1372.1	1386.2	1395.6	1357.7	1365.9	1378.3	1325.1
ENSG00000075415	SLC25A3	protein_coding	1774	0.3709	4.37e-19	0.6289	3.34e-54	0.7581	2.969e-66	318.2	303.4	294.4	332	233.7	247.4	240.7	243.1	206.2	200.6	198.7	201.4	180.1	175.2	197.5
ENSG00000131495	NDUFA2	protein_coding	357.2	-0.7398	5.891e-19	-0.7275	2.556e-19	-0.9156	7.908e-28	131.4	152.1	145.3	139.8	220.1	243.5	250.2	237.3	220.9	235.5	240.5	248.8	255	266.1	283.9
ENSG00000172270	BSG	protein_coding	7895	-0.2383	6.445e-19	-1.288	0	-1.871	0	658.9	661.6	676.2	666	791.5	781.1	797.1	773.6	1624.8	1629.9	1663.7	1580.4	2383.3	2459.4	2470.9
ENSG00000174748	RPL15	protein_coding	566.6	-0.5846	7.724e-19	-0.8445	8.046e-42	-0.8218	1.001e-35	101.2	109.8	110.6	99.4	158.2	158.3	154.7	159.9	188	181.5	195.9	190.3	187.8	191.6	179.2
ENSG00000103769	RAB11A	protein_coding	1262	-0.4269	1.017e-18	-0.3564	7.424e-14	-0.1412	0.01008	314.6	359.7	330.1	287.2	426.5	448.3	438.9	417.8	415.8	415.5	415.8	398.6	366.3	350.5	348.2
ENSG00000073921	PICALM	protein_coding	2412	-0.2738	1.118e-18	0.1138	0.0004935	0.1109	0.001524	221.7	223.8	226.5	225.7	275	271.8	268.9	269.7	208.1	208.3	208.1	204.3	211.3	205.6	206.7
ENSG00000126432	PRDX5	protein_coding	1462	-0.3914	1.196e-18	-0.6444	3.437e-53	-0.9362	1.534e-102	305.1	335.9	328.8	294.4	405.7	406.6	421.7	422.2	500.2	490.8	496.5	483.2	622.5	602.6	587.8
ENSG00000128973	CLN6	protein_coding	383.3	-1.048	1.671e-18	-2.861	4.753e-159	-2.911	3.756e-156	17.7	14.4	14.5	14	31.1	31.7	38.9	27.2	114	115.4	113.6	108.9	114	127.5	110.4
ENSG00000075624	ACTB	protein_coding	69270	-0.2078	1.9e-18	-0.6219	2.1e-163	-1.246	0	8112.4	7996	7924.4	8443.7	9319.3	9393	9479.1	9321	12467.9	12428	12856.6	12234.9	19343.9	19785.1	18695.1
ENSG00000105810	CDK6	protein_coding	254.6	-0.838	2.004e-18	-0.5161	1.106e-07	-0.5982	3.429e-09	33.8	38.4	38.1	32.5	62.1	63.5	70.4	60.3	49.9	53.3	47.6	55.2	55.6	56.7	50.2
ENSG00000185787	MORF4L1	protein_coding	2510	-0.3213	2.181e-18	-0.8771	1.893e-145	-0.6689	5.172e-74	265.9	283.6	282.8	267.7	351	347.9	342.7	331.9	500	514.8	507.3	496.3	418.6	446.3	445.9
ENSG00000073792	IGF2BP2	protein_coding	976.8	-0.6038	2.214e-18	-2.157	1.945e-276	-2.691	0	31.2	33.9	33.3	31.8	51.9	51.3	49.1	46	147.8	144.7	144.7	146.3	200.8	217.2	216.2
ENSG00000164040	PGRMC2	protein_coding	622.5	-0.5746	2.359e-18	-0.8407	1.272e-41	-0.9681	3.342e-50	93.3	82.1	82	86	132.7	130.1	125.4	124.8	151.3	147.5	160.4	158.3	160.2	167.1	178.4
ENSG00000011028	MRC2	protein_coding	2872	0.2898	2.359e-18	-0.007636	0.868	-0.4717	1.435e-47	120	126.1	124.4	124.4	98.2	101.3	104.5	100.7	121.5	123.7	123.7	129.4	167	173.2	174.3
ENSG00000131263	RLIM	protein_coding	362.8	-0.7234	2.427e-18	-0.9312	3.484e-32	-0.7536	5.082e-19	23.2	28	26	21.4	42.2	40.5	39.4	40.2	46.3	46.3	49.6	44.7	39.6	42.4	42.4
ENSG00000147123	NDUFB11	protein_coding	463.4	-0.6503	2.428e-18	-0.8121	3.83e-30	-0.6845	2.663e-19	123.5	123.8	121.2	133.9	212.7	189.2	199.3	190.2	232.3	225.3	211.1	215.6	197.1	192.7	217.2
ENSG00000278463	HIST1H2AB	protein_coding	226.9	-0.7521	2.566e-18	1.255	5.432e-37	2.286	1.767e-69	126.9	119	139.9	138.5	204.3	232.9	228.7	221.5	54.3	56.3	56.7	49.5	29.4	25.1	24.1
ENSG00000205531	NAP1L4	protein_coding	1349	-0.3974	2.618e-18	-0.6738	2.864e-55	-0.51	4.12e-28	164.4	175.6	169	151.7	217.2	214.6	223.5	214.1	266.1	270.8	265.4	246.9	236.1	235.6	232.9
ENSG00000198888	MT-ND1	protein_coding	20.4	-3.397	2.744e-18	-1.945	2.005e-06	-2.48	7.919e-10	0.3	0.7	0	0.6	8.6	8.2	8.8	9.8	2.7	2.8	3.5	3.4	6.2	3.5	4.1
ENSG00000136560	TANK	protein_coding	257.2	-0.9269	2.776e-18	-1.216	1.839e-33	-1.644	8.042e-58	11.9	14.2	15.2	15.4	27.6	25.5	26.9	29	33.2	32	34.9	32.8	40.9	45.7	48
ENSG00000189043	NDUFA4	protein_coding	1330	-0.4058	3.502e-18	-0.04702	0.4179	0.09416	0.09295	947.8	1062.7	1028.6	909	1291.7	1340.7	1276.3	1310.1	1039.9	994.6	1060.5	958.6	957.6	922.7	888
ENSG00000136521	NDUFB5	protein_coding	538.9	-0.6123	4.141e-18	-0.697	1.19e-24	-0.8036	1.555e-29	103.6	109.9	94.3	107.1	154	151.8	170.9	158.5	167.5	164.1	176.8	161.6	174.9	196.1	172.4
ENSG00000129128	SPCS3	protein_coding	1037	-0.4513	6.683e-18	-0.834	8.101e-65	-0.7027	7.339e-41	259.4	272.6	284.6	235.7	372.1	359	358.2	349.6	464.9	469.6	486.6	450.4	428.2	438	418.9
ENSG00000052802	MSMO1	protein_coding	460.9	-0.6802	7.314e-18	-1.024	4.133e-43	-1.323	9.7e-67	55.7	68	59.4	54	95.5	89	97.2	97.5	119.6	125.7	125.2	107.6	146.5	144.1	153.6
ENSG00000211460	TSN	protein_coding	645.5	-0.5361	9.47e-18	-0.8809	4.461e-51	-0.5872	3.26e-20	90.5	90.1	93.8	89	133.1	138.6	131.1	125.3	162.4	174.7	166.3	168.5	140.2	130.1	140.1
ENSG00000164484	TMEM200A	protein_coding	443.7	-0.5831	9.48e-18	-0.1018	0.207	-0.008989	0.9301	49.6	55.6	52	48.6	76.3	73.9	79.9	78	53.3	53.8	57.2	55.8	51.4	53.4	50
ENSG00000242028	HYPK	protein_coding	106.8	-1.26	1.003e-17	-0.5224	0.0009677	-1.132	7.08e-14	13.2	10.4	10.8	13.2	27.2	29.9	30.7	28.9	18.2	16	18	16.9	28.2	28.3	23.7
ENSG00000142089	IFITM3	protein_coding	696.1	0.6255	1.046e-17	0.5479	1.292e-14	-0.1311	0.1125	350.7	340.9	310.5	448.5	221.3	239.4	238	240.6	246.8	256.7	247	240.1	385	403.5	404.8
ENSG00000163017	ACTG2	protein_coding	162.1	1.071	1.048e-17	0.5627	1.435e-06	-0.6953	4.455e-10	28	20.2	25.9	27.1	11.9	13.1	10.6	12.2	16.2	15.8	18.6	18.2	37	44.3	43.1
ENSG00000132792	CTNNBL1	protein_coding	518	-0.6901	1.073e-17	-1.353	2.179e-73	-1.441	3.582e-76	29.9	38.3	31.5	24.4	54	50.8	48	46	79	77.9	81	76.9	84.6	86.7	80.4
ENSG00000091136	LAMB1	protein_coding	1803	0.4186	1.108e-17	-0.4947	9.17e-28	-0.6807	3.47e-46	51.5	52.5	54.3	51.8	39.2	39.4	39.7	38.8	76.2	76.3	73.8	69.2	90.8	85.1	77
ENSG00000110321	EIF4G2	protein_coding	2102	-0.3078	1.316e-17	0.241	5.009e-11	0.1139	0.005525	152.7	154.4	144	153.8	186.3	190.9	184.5	186.5	134.1	127.6	126.4	121.7	140.3	136.4	142.1
ENSG00000182718	ANXA2	protein_coding	17540	0.2237	1.384e-17	0.3306	2.296e-38	0.4662	7.531e-65	3159.6	3282	3262.2	3003.5	2725.5	2710.8	2745.1	2697.7	2530.2	2568.6	2556.7	2441.6	2331.1	2312.9	2251.8
ENSG00000103018	CYB5B	protein_coding	438.7	-0.6242	1.402e-17	-0.6248	1.378e-18	-0.4645	1.579e-09	141.4	129.7	138.8	130.8	208.9	210.6	218.4	200	219.7	198.9	205.6	213.2	200.8	178.3	182.9
ENSG00000090054	SPTLC1	protein_coding	1288	-0.4227	1.516e-17	-0.9409	5.956e-94	-1.634	9.321e-272	99.6	98.1	107.6	98.6	132.9	137.6	140.5	132.3	196.4	188.6	196.2	196.5	322	317.8	304.2
ENSG00000164258	NDUFS4	protein_coding	722.6	-0.4966	1.938e-17	-0.6412	1.295e-30	-0.5024	6.125e-17	134.7	148.1	142	139.9	200.6	210.4	203.2	182.5	222.3	221.1	216.9	220.3	197	199.7	202.8
ENSG00000161638	ITGA5	protein_coding	7016	-0.2154	1.95e-17	-0.2776	1.048e-29	-0.6317	8.257e-135	371.2	354.8	358.6	366.5	417.4	421.7	421.2	425.3	437.5	443.3	430.7	450.6	547.2	566.9	573.3
ENSG00000142173	COL6A2	protein_coding	17420	0.1485	1.971e-17	0.0476	0.01004	-0.3133	1.872e-69	985.5	997	987.9	979.5	889.7	878	902.5	893.3	955.7	952	948.5	966.3	1225	1231.3	1224.2
ENSG00000110880	CORO1C	protein_coding	3630	0.2323	2.052e-17	0.6091	3.418e-115	0.5781	1.179e-89	572.2	556.3	559.8	554.5	472.8	480.6	471.5	483.8	366.5	357.1	368.8	380.1	370.7	375.9	379.9
ENSG00000169592	INO80E	protein_coding	403.1	-0.8382	2.455e-17	-2.25	4.405e-144	-2.229	1.917e-132	33.5	32.2	38.1	26.7	58.2	59.9	59.8	58	151.6	160.1	163.4	153.8	157.8	148.7	159.2
ENSG00000233276	GPX1	protein_coding	1252	-0.5343	3.397e-17	-1.776	1.076e-212	-2.474	0	140.9	138.8	138.9	140.7	213.3	194.2	199	205.6	459.2	521.4	496.3	443.2	758.2	773.8	811.1
ENSG00000109846	CRYAB	protein_coding	6987	0.2106	4.168e-17	-0.2368	3.645e-23	-0.2626	6.987e-25	1636.7	1721.1	1661.6	1641.7	1417.9	1416	1479.4	1441	1984	1925.9	1941.8	1996.3	2014.7	1999.2	1975.8
ENSG00000112159	MDN1	protein_coding	264.2	0.7073	4.185e-17	0.6324	4.205e-15	1.206	3.16e-39	4.4	4.5	4.6	4.6	2.9	2.7	2.8	2.7	3.1	3.1	2.6	2.7	2	2	1.8
ENSG00000136156	ITM2B	protein_coding	1443	-0.3981	4.199e-17	-0.6067	2.521e-41	-0.7767	1.166e-60	228.5	261.4	245.9	218.2	311.8	312.8	326.4	304.1	352.6	364.3	373.2	358.3	406.4	423.9	393.3
ENSG00000127603	MACF1	protein_coding	1580	0.3505	4.222e-17	-0.4331	1.778e-30	-0.5139	3.81e-38	9.9	10	9.6	9.5	7.4	7.9	7.5	7.7	13.2	13.5	13.1	12.9	14	14.3	13.5
ENSG00000144028	SNRNP200	protein_coding	953.7	0.4175	4.529e-17	0.5404	3.36e-29	0.7012	1.069e-40	36.1	37.9	37.8	39.4	26.6	28.8	29.5	28.3	27.7	24.4	25.6	26	23	22.8	23.8
ENSG00000182117	NOP10	protein_coding	1069	-0.3816	5.068e-17	0.01545	0.8124	-0.04691	0.4254	953.6	1023.1	993.2	1018.7	1306.3	1258.4	1299.9	1329.5	992	984.2	975.6	993	1002.5	1073.3	1011.8
ENSG00000070831	CDC42	protein_coding	693	0.4601	5.644e-17	1.101	5.83e-89	1.587	8.488e-138	324.2	291.5	295.8	348.5	224.2	227.1	228.1	237.3	146.2	146	149.7	144.6	100.5	107.3	105.9
ENSG00000213465	ARL2	protein_coding	610.9	-0.5546	9.054e-17	-0.4699	8.25e-13	-0.2392	0.001227	170.1	178.2	189.2	148.3	242	252.7	265.8	248.5	246.1	229.1	228.2	249.5	217.3	188.5	201.4
ENSG00000107581	EIF3A	protein_coding	2056	0.283	9.373e-17	0.4607	2.206e-44	0.8588	1.342e-121	125.1	122.6	124.3	123	102.4	103.9	101.6	98.9	91.1	92.5	88.8	86.7	66	69.8	68.7
ENSG00000166794	PPIB	protein_coding	5058	-0.2842	1.036e-16	0.05311	0.181	0.1619	1.654e-05	1526.7	1370.6	1489.8	1569.8	1781.6	1792.8	1814.9	1875	1388.2	1422.9	1446.7	1497.2	1345.5	1351.8	1301.1
ENSG00000176658	MYO1D	protein_coding	1161	-0.4691	1.049e-16	-1.637	3.146e-235	-2.195	0	30.3	31.1	31.7	31	43.7	44.5	40.4	43	98.1	95.4	97.1	95.9	140.7	144.5	142.3
ENSG00000144118	RALB	protein_coding	754	-0.5721	1.265e-16	-0.9781	4.609e-51	-1.273	7.119e-79	111.8	135.7	135.4	114.9	187.8	178.4	195.4	179.1	224.1	259.5	256.8	240.1	314.2	307.1	282.3
ENSG00000134910	STT3A	protein_coding	1763	0.294	1.498e-16	0.4159	1.077e-33	0.4889	1.809e-39	200.5	194.6	204.1	194.7	158.1	163.1	164.1	162.7	146.5	150.2	149.5	149.4	138.3	141.8	144.2
ENSG00000157637	SLC38A10	protein_coding	233.5	0.7822	1.508e-16	0.5496	1.126e-09	0.3217	0.001073	14.3	17	15.5	19.1	10.2	9.7	9.2	8.9	11.2	11.2	11	11.3	12.5	13.6	13.2
ENSG00000113273	ARSB	protein_coding	1202	-0.4757	1.6e-16	-1.579	1.843e-205	-2.099	0	64.4	65.2	66.8	56.8	93.2	85.4	84.2	89.3	193.4	190.4	185	189.7	259.4	279.5	276.8
ENSG00000066044	ELAVL1	protein_coding	620	-0.5068	1.6e-16	-0.4055	2.108e-11	-0.7415	1.088e-33	71.5	81.2	69.3	76.6	105.9	106.3	101.5	108.9	100.7	97.8	97	99.1	124	121.9	127.6
ENSG00000106333	PCOLCE	protein_coding	3108	0.2599	2.123e-16	0.3445	2.404e-29	0.2195	3.753e-11	506.1	526.8	531.6	518.8	419.5	426.6	456.3	438.2	409.7	401.1	407.9	423.8	442.5	451.1	447.8
ENSG00000177697	CD151	protein_coding	3134	-0.2708	2.214e-16	-0.3835	4.957e-34	-1.042	6.911e-231	599.4	592.5	629.4	581.7	707.2	732.9	732.8	728.9	771.9	799.9	773.2	796.7	1208.3	1257.2	1249.1
ENSG00000156642	NPTN	protein_coding	1067	0.3821	2.36e-16	0.7087	1.022e-54	0.7941	8.847e-58	227.8	235.8	240.2	234.5	183.5	171.7	180.4	184.1	142	146.7	145.7	137.8	144.3	136.8	124.6
ENSG00000004776	HSPB6	protein_coding	1498	-0.3849	2.488e-16	-0.7729	4.746e-69	-0.8355	3.908e-72	387	342.9	341	373.5	478	474.9	467.9	469.2	605.6	599.6	609.6	668.6	625.6	653.6	659
ENSG00000163110	PDLIM5	protein_coding	1975	-0.3117	2.525e-16	-0.3513	1.091e-21	-0.4877	7.451e-37	114.5	121.4	118.5	113.6	145.9	147.8	146.2	140.6	146.9	150.4	148.4	151.5	158	170.7	163.2
ENSG00000141696	P3H4	protein_coding	339.4	0.6213	2.652e-16	1.007	2.619e-41	1.207	9.488e-48	82.6	73.2	68.5	85.3	53.2	48.7	47.1	51.7	39.3	37.7	38.8	37.4	34.3	32.6	33.3
ENSG00000102189	EEA1	protein_coding	726.2	0.4468	2.692e-16	0.135	0.01547	0.1917	0.0009115	40.2	38	37.3	37.7	27.4	28.2	28	28.7	35.1	34	36.4	33.5	34.3	33.8	32.6
ENSG00000204463	BAG6	protein_coding	666.3	0.4508	2.802e-16	0.6537	2.151e-34	0.5325	1.732e-20	50.2	45.8	49.8	47.3	34.4	37.6	33.5	35.6	30.2	29.9	31.1	31.9	33.7	33.1	33.5
ENSG00000101825	MXRA5	protein_coding	552.5	0.5225	3.235e-16	0.2421	0.000119	0.2204	0.001147	16.3	13.7	15.3	15.1	11	10.6	10.5	10	13.3	12.2	13.1	12.4	13.2	12.3	13.5
ENSG00000184640	SEPT9	protein_coding	1175	-0.3705	3.586e-16	-0.3219	4.511e-13	-0.3906	5.959e-17	65.7	64.4	67.8	68.1	85.1	88.3	84.3	86.7	86.4	80.9	84.2	80.6	88.8	87.8	85.5
ENSG00000083099	LYRM2	protein_coding	310.3	-0.78	3.589e-16	-1.347	2.716e-52	-1.382	1.152e-50	79.9	74.1	85.3	79.3	154.3	128.2	130.2	139.5	199.3	215.3	200.6	206.6	212	208.7	209.8
ENSG00000276903	HIST1H2AL	protein_coding	263.4	-0.7439	3.645e-16	1.041	1.316e-25	2.067	5.901e-62	136.3	149	129.3	179.8	244.4	254.6	264.6	234.1	62.8	75.4	78.5	69.2	40.2	33.5	30.1
ENSG00000125144	MT1G	protein_coding	11.43	-3.625	3.94e-16	-0.1303	0.8535	-0.4116	0.4984	1.8	0	0.9	0.9	21.7	16.1	26.3	32.7	1.3	2.2	0.8	1.7	3.4	0.6	1.6
ENSG00000141429	GALNT1	protein_coding	1352	-0.4357	4.194e-16	0.1827	0.001318	0.1766	0.003788	147.7	160.8	168.2	126.3	203	203.9	204.6	203.7	128.5	136.8	135.8	128.8	134.9	131.6	132.9
ENSG00000153048	CARHSP1	protein_coding	762.1	-0.59	4.932e-16	-2.042	1.235e-225	-2.33	3.465e-279	110.2	114.3	124.7	105.3	179.7	161.2	179.3	168.4	472.9	468.8	469.7	473.8	561.1	576.4	588.1
ENSG00000133872	SARAF	protein_coding	1144	-0.4043	5.094e-16	-0.8925	9.876e-84	-0.9891	3.255e-93	132.7	134.6	132.3	124.7	174.1	171.4	176.3	172.4	245.8	243.6	238.9	246.5	258.4	248.8	273.5
ENSG00000109113	RAB34	protein_coding	460.6	-0.6491	5.391e-16	-1.168	1.099e-55	-1.341	8.651e-68	51	48.4	55.2	44	80.1	82.6	79.7	71.1	114.4	112.9	106	117.6	122.1	129.7	128.4
ENSG00000105640	RPL18A	protein_coding	148.3	-0.9613	5.73e-16	-0.2502	0.06464	0.09261	0.5811	49.5	29.8	44.4	45	81.3	80.6	84.4	88.8	52	49.2	53.6	47.5	43.2	35.2	41.6
ENSG00000135486	HNRNPA1	protein_coding	498	-0.5501	6.621e-16	0.07398	0.3837	0.9076	2.467e-30	79.5	89	78.8	76.5	107.4	119.1	131.9	115.3	73.5	79.3	77	76.8	44.9	43	40.6
ENSG00000051523	CYBA	protein_coding	155.6	0.863	8.139e-16	1.314	8.516e-35	1.067	5.38e-21	44.9	50.2	45.6	56.7	27.5	27.5	26.2	26.6	18	20.6	18.9	22.2	23	23.4	23.6
ENSG00000158092	NCK1	protein_coding	680.9	-0.7636	8.725e-16	-2.897	9.312e-269	-2.968	4.135e-266	26.3	26.2	28	25.7	44.5	45.6	51.4	41.4	202	207.1	209.8	181.8	210.7	223.6	199.6
ENSG00000108424	KPNB1	protein_coding	2000	0.2998	8.725e-16	0.8771	3.332e-126	1.14	5.412e-173	194.5	193.8	199.3	199.9	158.1	161.7	154	165.4	110	106.7	101.4	111.8	91.9	91.2	84.8
ENSG00000127920	GNG11	protein_coding	222.2	0.7297	8.952e-16	1.063	8.865e-33	1.289	3.421e-38	307.1	291	310.6	333.8	206.2	180.3	170.1	190.1	152.3	161.9	138.4	139.4	117.1	137.6	124.4
ENSG00000165124	SVEP1	protein_coding	289	0.9704	9.004e-16	-1.383	3.517e-52	-2.08	1.588e-114	2.6	2.7	3	2.6	1.3	1.2	1.3	1.6	7.4	6.9	7.2	7	11.6	11.9	11.3
ENSG00000092203	TOX4	protein_coding	441	-0.615	1.178e-15	-0.8868	1.29e-34	-1.136	1.777e-52	24.5	23.9	29	27.5	42.9	40.4	40.5	38.2	48.6	47.9	48.4	51.4	58.1	57.2	59.2
ENSG00000100865	CINP	protein_coding	204.3	-0.8566	1.405e-15	-0.6618	5.466e-10	-0.5984	1.358e-07	35	32.5	38.8	40.5	67.9	66.1	70	65.4	56.2	60.9	54.1	66.2	58.9	50.9	58.6
ENSG00000102007	PLP2	protein_coding	451.7	-0.5354	1.623e-15	0.1073	0.1784	0.437	1.114e-08	140.3	153	156.4	165	217.8	211.6	236.4	227.8	145.1	142.3	138.8	145.6	107.1	116.7	116.1
ENSG00000074695	LMAN1	protein_coding	1733	0.3014	1.656e-15	0.523	3.318e-46	0.6732	8.479e-64	276.5	288.8	291.1	268.2	225.1	236.6	220.4	228.7	192.9	195.4	201.3	190.6	178.5	176.5	173.3
ENSG00000163399	ATP1A1	protein_coding	1685	0.3178	1.995e-15	0.3411	1.345e-18	0.5283	1.412e-36	130.7	129.3	134.3	121.2	100.5	105.9	106.6	100.8	100.4	102	103.9	100.3	90.9	91.9	85.2
ENSG00000140319	SRP14	protein_coding	827.1	-0.4146	2.25e-15	-0.2891	2.731e-08	-0.269	1.287e-06	268.3	273.8	275.8	246	358.4	359.9	350.5	348.7	324.2	334.2	324.4	314.8	315.3	316	329.5
ENSG00000169976	SF3B5	protein_coding	1748	-0.6527	2.414e-15	-1.284	9.981e-60	-1.275	1.304e-51	729.7	605.9	678.4	871	1221.8	1090.2	1124.3	1123.2	1763.4	1804.1	1772.3	1736.2	1740.8	1749.5	1789.5
ENSG00000198682	PAPSS2	protein_coding	3350	-0.2598	2.638e-15	-0.9721	8.781e-229	-0.8431	1.689e-151	243	237.5	250.6	235.7	295.2	295.7	287.6	280.2	482.5	482.3	466.8	466.7	439.4	435.2	428
ENSG00000164530	PI16	protein_coding	6299	-0.2202	3.262e-15	-0.6484	1.991e-134	-0.2326	1.45e-15	732.3	728	710.5	728.2	832.3	838.9	885.9	822.2	1100.4	1153.8	1133.4	1160.7	852.8	851.4	850.5
ENSG00000136997	MYC	protein_coding	679.3	-0.4467	3.355e-15	0.112	0.08293	-0.06252	0.3902	90.9	91.2	87.9	91.6	120.4	123.9	119.2	129.1	83	83.7	85.5	81.5	94.1	100.6	88.7
ENSG00000159199	ATP5G1	protein_coding	165.6	-0.9068	3.911e-15	-0.6484	2.09e-08	-0.3139	0.01828	57.5	51.9	57.5	50.6	94.5	102.7	109.1	106	89.9	80.6	80.4	95.6	65.1	71.2	67.7
ENSG00000198886	MT-ND4	protein_coding	33.85	-2.244	4.68e-15	-1.416	1.707e-06	-1.693	1.371e-08	2.1	1	1.7	1	9.4	8.2	7.7	7.3	4.3	5	5	3.4	6.4	6.2	4
ENSG00000167978	SRRM2	protein_coding	3284	-0.2737	4.957e-15	-0.8875	4.766e-167	-1.287	0	48.5	51.3	48.4	46.7	60.9	58.3	59.1	57.1	91.2	90.7	87.6	90.9	116.5	121.8	118.2
ENSG00000136542	GALNT5	protein_coding	774.1	0.4356	5.263e-15	-0.3626	7.121e-13	-0.05884	0.3719	51.8	53.9	53.2	54.3	37.9	40	39	40.3	68.3	68.5	68.7	68.4	55.5	58.6	52.4
ENSG00000179051	RCC2	protein_coding	254.3	-0.6958	5.38e-15	-0.03181	0.8048	0.1511	0.1782	25.4	26.4	29.7	29.1	45.2	45.5	46.4	43.1	26.6	27.2	30.1	29.7	26.5	25.2	23.1
ENSG00000084623	EIF3I	protein_coding	1513	-0.3255	5.38e-15	-0.1885	7.197e-06	-0.1157	0.01368	275.8	267.3	287.1	257.2	341.2	343.8	333.9	344.5	309.2	298.9	323.3	306.7	298.4	288.7	297.3
ENSG00000131171	SH3BGRL	protein_coding	363.4	-0.6375	5.386e-15	-0.2975	0.0004528	-0.3115	0.0004984	136.9	172.6	172.8	177.8	262.6	248.7	236.8	277.9	208.8	197.3	195.1	212.6	214.6	192.1	207.7
ENSG00000103196	CRISPLD2	protein_coding	1320	0.3387	5.982e-15	0.5589	2.229e-40	0.1016	0.03491	199.2	202.3	207.3	184.7	149.7	161.4	162.8	153.5	134.6	136.8	131.6	135.9	181.6	185.8	186.9
ENSG00000090263	MRPS33	protein_coding	715.4	-0.6007	6.48e-15	-2.066	1.791e-205	-2.398	2.917e-263	167.7	153	153.5	140.6	244.3	214.2	246.3	234.4	650.7	629.5	680.6	624.2	814.3	809.5	827.1
ENSG00000204843	DCTN1	protein_coding	1233	0.3301	7.509e-15	0.4116	8.014e-24	0.5641	5.526e-37	73.7	75.3	74.7	72.6	60.2	56.5	58.8	60	56.6	57.5	54.6	53.6	51.2	50.5	48.4
ENSG00000175216	CKAP5	protein_coding	758.2	0.4023	7.509e-15	0.588	6.684e-32	0.9143	1.33e-60	31.4	31.2	33.7	32.8	24.4	23.9	24.2	25.2	21.6	21.7	21.5	21	15.8	18.1	17.4
ENSG00000214736	TOMM6	protein_coding	388	-0.5929	7.753e-15	-0.4496	2.706e-09	-0.4177	2.124e-07	278.2	267.7	247.7	250.2	420.2	382.1	378.8	394	355.3	369.9	336.7	371.5	352.5	356	338.1
ENSG00000181026	AEN	protein_coding	515.5	-0.7016	7.939e-15	-2.01	4.856e-140	-2.567	1.077e-220	37.2	35.8	37.1	29.3	57	55.2	52.6	62.7	144	136	146	139.6	212.1	212.1	202.1
ENSG00000129083	COPB1	protein_coding	1980	0.2686	8.863e-15	0.4849	1.32e-47	0.6705	3.882e-75	171.2	176.1	167	164.3	136.6	145.8	140.3	139.6	120	122.4	121	120.8	107.6	105.5	106
ENSG00000112110	MRPL18	protein_coding	298.8	-0.6841	9.357e-15	-0.4875	3.212e-08	-0.413	1.316e-05	72.8	83	83.6	85.6	132.3	138.5	133	120	114.4	114	120.9	103.9	117	104.8	103.5
ENSG00000116288	PARK7	protein_coding	2159	-0.3468	9.375e-15	-1.44	2.449e-283	-2.025	0	323.6	337.6	346.1	315.2	412.4	411.6	443.8	416.8	874.6	880.5	936.1	899.6	1343.5	1375	1325.4
ENSG00000119655	NPC2	protein_coding	214.4	-0.8592	9.803e-15	-0.9586	2.577e-19	-0.7762	1.217e-11	25.1	25.7	23.7	25.1	45.3	45.8	47	43.8	50.9	44.6	49	50.2	47.6	35	45.9
ENSG00000274641	HIST1H2BO	protein_coding	126	-0.9027	1.173e-14	0.8782	2.73e-11	1.822	7.964e-29	64.7	69.8	64.6	71.1	115.7	135.7	132.7	122.4	40.1	37.6	31.3	37.3	18.7	18.8	17.4
ENSG00000143545	RAB13	protein_coding	341.2	-0.6908	1.191e-14	-1.199	9.568e-48	-1.323	1.017e-53	54.2	58.8	66.1	62.5	97.2	103.8	95.6	95.5	142.9	141.2	139	135	146.8	150.8	159.4
ENSG00000105401	CDC37	protein_coding	672.5	0.4828	1.26e-14	0.7371	9.804e-34	0.8049	4.159e-34	125.7	119.1	119.8	132.2	77.6	96.6	95.1	86.5	71.3	76.1	74.9	76	66.1	73.4	73.5
ENSG00000166557	TMED3	protein_coding	210.5	0.7038	1.374e-14	1.014	8.664e-30	1.21	6.979e-34	75.1	72.2	74.6	85.7	44.5	46.7	47.9	49.3	38.1	38.1	38.7	36.2	34.2	30.2	34.6
ENSG00000162961	DPY30	protein_coding	214.6	-0.8279	1.382e-14	-0.7002	3.866e-11	-0.7231	8.314e-11	103.4	93.1	83.8	93.8	181.3	151.4	164.1	171.9	149.8	160.9	162.4	133.1	144.9	169.7	151.5
ENSG00000119335	SET	protein_coding	511.1	-0.594	1.406e-14	-0.5522	2.557e-13	-0.3242	0.0001098	80.5	60.3	76.9	78.2	106.5	103.5	119.6	121.3	118.3	110	101.8	107.4	90.5	99	90.5
ENSG00000180596	HIST1H2BC	protein_coding	241	-0.7958	1.534e-14	0.08118	0.5541	0.2739	0.02769	96.8	91.8	95.3	148.5	178.2	195.5	206.9	178	102.5	100.9	103.2	104.1	87.4	87.2	94
ENSG00000184357	HIST1H1B	protein_coding	992.1	-0.3278	1.607e-14	1.249	5.392e-161	1.992	1.789e-266	388.7	362.1	367.8	385.3	480.4	476.6	461.7	470.4	157.6	162.3	156	156.5	93.5	94.4	94.6
ENSG00000140416	TPM1	protein_coding	37840	-0.1578	1.607e-14	-0.3066	3.048e-54	-0.5408	4.419e-145	3864.2	3817.8	3878.2	3879.5	4407.5	4259.9	4300.4	4259.3	4794	4750.1	4890.4	4658.2	5533.3	5742.8	5574.6
ENSG00000130175	PRKCSH	protein_coding	1274	0.3131	1.841e-14	0.6418	1.057e-58	0.7932	4.611e-74	180.4	177.4	188	181.3	146.2	149.4	144.4	145.3	118.3	112.1	117	118.9	101.6	103.7	109.2
ENSG00000112419	PHACTR2	protein_coding	366.8	-0.6611	1.882e-14	-1.153	2.01e-47	-1.338	2.324e-59	19	18.6	17	19.5	29.2	28.4	29	31	41.1	42.1	42.3	39.7	49.6	45.7	46.1
ENSG00000107798	LIPA	protein_coding	792.5	0.4071	1.921e-14	0.2163	3.444e-05	0.2378	1.924e-05	145.8	135	151.5	138.8	110.7	109.7	101.4	108.8	125.2	121.8	121.3	124.5	116.8	126	121
ENSG00000117226	GBP3	protein_coding	231.4	-0.9076	2.037e-14	-1.787	1.331e-61	-1.8	3.077e-58	9.9	9.6	8.8	8.9	16.1	19.9	17.6	16.8	32	32.9	32.7	32.6	35.2	32.3	31.2
ENSG00000196937	FAM3C	protein_coding	343.6	-0.8672	2.053e-14	-2.491	1.272e-137	-2.417	1.375e-121	26	26.6	32.6	31.5	52.9	50.6	62.6	51.6	164.9	166.7	166.7	174.4	152.2	155.7	170.3
ENSG00000149428	HYOU1	protein_coding	1387	0.3025	2.498e-14	0.7793	3.064e-89	0.9879	1.769e-116	117.2	126	121.8	120.6	102.8	97.9	94.6	97.7	69.4	71.3	70	72.3	61.5	59.3	62.3
ENSG00000127914	AKAP9	protein_coding	541.1	0.4616	2.989e-14	0.1908	0.001521	0.4568	3.361e-13	10.3	10.7	10.8	10.3	7.6	7.4	7.5	8	9.3	9.4	9.1	9.1	7.8	7.7	7.5
ENSG00000081154	PCNP	protein_coding	245.4	-0.7586	3.131e-14	-0.1696	0.1437	-0.5907	1.735e-08	59.2	71.1	65.2	51.7	106.4	110.1	96.7	104	65.9	64.8	80	63.6	90.1	98.3	90.6
ENSG00000173889	PHC3	protein_coding	451.5	-0.6823	3.18e-14	-1.788	2.276e-110	-2.119	2.596e-147	11.6	11.7	10	11.4	19.1	18.1	16.7	17.8	40.3	37.6	39.2	37.4	46.4	48.7	51.2
ENSG00000198695	MT-ND6	protein_coding	21	-2.734	3.228e-14	-1.809	1.033e-06	-1.479	0.0001582	1.5	1.3	3	0.5	13.2	15.2	16.4	17.2	7.4	8.9	8.4	6.7	6.5	8.9	3.3
ENSG00000137693	YAP1	protein_coding	1212	-0.4106	3.978e-14	-0.8176	8.771e-59	-1.417	1.632e-164	102.1	89.7	103.7	88	121.4	131.4	133.6	125.7	166.1	182.1	166.2	164.2	255.6	258.9	257.4
ENSG00000115163	CENPA	protein_coding	130.9	-0.977	3.984e-14	-0.8157	1.611e-10	0.04391	0.826	36.4	33.4	33.4	44.8	70.8	74.2	75	75.3	69.3	62.9	60.8	72.6	34.4	35.6	38
ENSG00000204899	MZT1	protein_coding	141.9	-0.9266	4.265e-14	-0.6186	5.919e-07	-0.09828	0.5585	72.4	86.5	93.7	68.3	159	163.6	137.4	151.8	122.8	121.7	124.4	126.3	88	87.8	81.8
ENSG00000077721	UBE2A	protein_coding	449.2	-0.5409	4.271e-14	-0.4743	1.246e-11	-0.4553	9.318e-10	127.5	126.6	128.9	117.4	180	179.1	190.8	180.2	178.4	168	182.1	163.5	166.1	168.1	180.7
ENSG00000133706	LARS	protein_coding	1113	0.3464	4.374e-14	0.3225	3.211e-13	0.2152	7.715e-06	72	68.9	75.8	71.3	58.4	54.6	56.7	57.2	58.8	60.1	56	55.3	61.6	62	62.8
ENSG00000184678	HIST2H2BE	protein_coding	61.89	-1.374	5.871e-14	-0.0704	0.7959	0.4809	0.04115	25	15.9	19.7	29.9	66.3	54.2	58.4	63.8	19.3	24.4	25.9	28.1	13.3	19.7	15.3
ENSG00000119705	SLIRP	protein_coding	822	-0.398	6.04e-14	-0.03549	0.6097	-0.1247	0.03997	262	268.9	262.9	244.8	330.9	351.8	344.3	340.6	262.1	269.9	269.4	260.6	297.8	286.7	264.7
ENSG00000101132	PFDN4	protein_coding	539.4	-0.5237	6.247e-14	-1.014	1.023e-55	-0.3866	1.332e-07	156.9	187.6	189.5	171.1	255.7	256.5	242	257.7	335.7	354.9	366.3	370.1	233.5	219.1	237.9
ENSG00000125991	ERGIC3	protein_coding	1351	-0.3582	6.728e-14	-0.1084	0.03683	-0.3774	2.066e-14	162.4	181.9	185.8	152.6	224.6	216.3	217.4	215.9	189.4	181.1	186.2	176.3	218.3	223.2	222.9
ENSG00000143420	ENSA	protein_coding	78.95	-1.477	6.905e-14	-1.419	1.726e-13	-1.995	3.521e-25	6.6	7	9.5	7.6	22.6	29.4	18.8	19.4	23	20.9	22.3	20.3	33.3	32.5	32.2
ENSG00000108179	PPIF	protein_coding	546.1	-0.5044	7.279e-14	-0.5317	3.128e-16	0.162	0.04254	109.2	147	131.4	114.5	168.9	179.2	185.1	176.1	184.3	180.2	176.9	181.2	109.3	113.2	111.7
ENSG00000242372	EIF6	protein_coding	369.9	0.5513	7.38e-14	0.7828	6.405e-28	0.6938	1.963e-19	115.8	111.5	115.9	124.6	84.1	74.3	80.4	80.6	66.5	70.1	65.5	70.8	72.7	65.2	78.5
ENSG00000114353	GNAI2	protein_coding	1132	0.3781	7.678e-14	0.7478	3.958e-52	0.7321	3.981e-43	241.6	217.1	230	247.6	174	178.2	178.7	190.2	143.1	136.1	141	136.7	128.5	141.8	152.4
ENSG00000102316	MAGED2	protein_coding	1878	0.2653	8.503e-14	0.3159	2.444e-20	0.1311	0.0005452	230.2	224.1	235.2	228.5	191.4	196	187.3	189.1	182.8	181.2	185.3	189.8	210.6	206.7	211.8
ENSG00000100142	POLR2F	protein_coding	62.34	-1.326	9.088e-14	-0.1059	0.6755	0.3376	0.1494	6.7	7.9	8.4	7.9	17.2	23.1	20	18.6	8.2	8.6	9.1	7	6.1	6.4	5.6
ENSG00000198938	MT-CO3	protein_coding	51.09	-1.674	9.896e-14	-1.039	7.293e-06	-1.046	1.433e-05	6.1	5.1	5.6	6.4	17.5	24.2	19.7	18	12.5	14	9.7	15.6	10.8	14	13.3
ENSG00000100138	SNU13	protein_coding	644.2	-0.4199	1.003e-13	0.3042	2.233e-07	0.2544	6.055e-05	298.7	292.4	331	320.7	421.5	406.9	430.2	410.7	257.4	241.2	252.7	257.5	267.1	251	264.6
ENSG00000164924	YWHAZ	protein_coding	858.7	0.3761	1.124e-13	0.9264	6.942e-77	1.515	5.486e-151	303.6	298.8	309.8	283.2	235.4	240.6	217.3	225.9	154.2	153.2	161.7	158.8	113.2	104	95.7
ENSG00000112769	LAMA4	protein_coding	2018	0.3059	1.209e-13	-0.9174	2.3e-145	-1.185	5.11e-222	48.1	47.4	46.2	47.4	38.8	40.2	37.4	36.5	91.5	87.5	89.3	88.9	108.4	106.3	108.1
ENSG00000167325	RRM1	protein_coding	701.3	0.3774	1.558e-13	1.024	1.175e-89	1.641	6.519e-162	80.5	85.2	80.4	84.7	63.6	63.5	61.1	65.8	40.3	39.4	40.2	43.1	25.7	27.3	26.1
ENSG00000107862	GBF1	protein_coding	583.5	0.4461	1.709e-13	0.4286	1.849e-13	0.8887	4.352e-43	26	29.9	25.6	26.1	20.5	19.6	20	18.6	19.1	20.5	20.3	19.7	13.8	14.9	14.6
ENSG00000181704	YIPF6	protein_coding	128.6	-0.9006	1.975e-13	0.2404	0.09944	0.516	0.0004881	28	36	35.7	26.5	58.6	58.7	65.5	53.6	25.8	27.6	25.5	27.7	22.9	21.4	21.1
ENSG00000106803	SEC61B	protein_coding	389.3	-0.5484	2.05e-13	0.03379	0.7471	0.08368	0.3898	234.3	259	245	219	333.3	343.9	334.6	384.1	241.1	242.5	229.3	215.2	220.6	228.3	226.2
ENSG00000142192	APP	protein_coding	3457	0.2189	2.095e-13	0.214	1.302e-13	0.07948	0.01587	309.9	298.6	301.4	322.4	262.1	264.1	268.1	265.4	261.6	266.4	271.1	263.4	292.8	295.2	287.5
ENSG00000138061	CYP1B1	protein_coding	1150	0.5094	2.214e-13	-2.018	7.615e-301	-2.576	0	52.5	51.3	55.6	43.8	33.7	38.3	36.7	34	210.3	199.9	212.3	202.4	302.5	308	302.9
ENSG00000153130	SCOC	protein_coding	229.2	-0.7643	2.403e-13	-0.7647	3.548e-14	-0.9347	3.238e-19	48.2	56.9	58.9	47.3	87.3	92.7	84.7	94.7	94.6	88.1	94	80.3	98.5	108.6	97.3
ENSG00000118363	SPCS2	protein_coding	108.6	-1.355	2.437e-13	-2.229	4.837e-39	-2.256	7.501e-38	7.3	11.6	6	4.4	17.9	19.3	20.3	19.2	35.8	32.1	35	39	32.9	37.9	37.2
ENSG00000124164	VAPB	protein_coding	731.5	-0.6636	2.466e-13	-2.479	4.87e-222	-3.458	0	46	34	48.2	47.9	71	69.7	77.2	67.6	256.7	243.5	255.2	248.9	507.7	506.6	474.8
ENSG00000180398	MCFD2	protein_coding	666.8	-0.4862	2.514e-13	-1.262	1.843e-98	-1.115	5.327e-69	126	137.7	132.7	119	174.4	184.8	188.9	173.9	303.8	320	314	295.6	270.4	289.3	277.8
ENSG00000185130	HIST1H2BL	protein_coding	92.77	-1.103	2.533e-13	0.03055	0.8938	1.168	1.177e-09	42.5	38.9	39.5	39	92.1	72.6	99.7	84.4	32.4	39.8	38.5	49.1	21	16.6	14.1
ENSG00000165264	NDUFB6	protein_coding	648.6	-0.4569	2.563e-13	-0.2741	1.366e-05	0.02189	0.8113	270.1	321.7	288.7	269	404.7	407.9	376.6	381.9	336.2	330.7	351.8	370.8	298	282	265.9
ENSG00000084774	CAD	protein_coding	348	0.5597	3.001e-13	0.4228	9.691e-09	0.7402	2.977e-20	11.9	13.7	13.3	13.6	8.7	8.8	9	9	10.1	8.7	10.2	10	8	7.4	8.1
ENSG00000142949	PTPRF	protein_coding	752.6	0.4247	3.252e-13	0.1834	0.001671	0.09458	0.1547	29.9	29.1	26.7	28.3	22.2	22.2	18.9	21.4	24	24.7	25.5	26.4	25.6	26.8	27.7
ENSG00000120694	HSPH1	protein_coding	716.4	0.3906	3.334e-13	1.057	2.587e-87	1.843	1.553e-180	74.4	86.4	82.3	75.7	61.3	61.1	61.5	58.7	38.6	37.6	39.6	35.9	21.1	22	23
ENSG00000198034	RPS4X	protein_coding	987.9	-0.3505	3.385e-13	0.5062	3.549e-25	0.8177	5.878e-52	295.7	247.2	264.2	275	343.2	356.6	347.6	336.5	192.6	192.7	192.7	183.4	152.5	159.1	149.5
ENSG00000108588	CCDC47	protein_coding	710.2	0.438	3.771e-13	0.29	8.274e-07	0.4321	5.084e-12	104.6	126.1	114.5	99.2	78.2	81	83.2	84.1	93.1	85.4	91.2	91.9	81.4	82.2	82.1
ENSG00000163466	ARPC2	protein_coding	1438	-0.3194	4.001e-13	-0.05162	0.3261	-0.128	0.009078	242.7	244.6	237	244.7	292.6	310.8	294.1	310.6	237.6	263.7	260.4	240.4	261.3	266.7	266
ENSG00000103353	UBFD1	protein_coding	481.3	-0.5608	4.041e-13	-0.9654	2.327e-41	-1.251	2.924e-64	59	65.9	62.4	56.6	86.9	94.2	95	84.1	126.1	112.2	118.5	119.1	140.9	142.4	152.5
ENSG00000167996	FTH1	protein_coding	381.7	0.524	4.227e-13	0.8029	2.794e-30	0.7025	1.441e-20	128.2	136.1	134.9	128.4	101.4	91.7	86.5	86.1	79.4	76.9	73.2	70.8	81	84.9	76.5
ENSG00000170759	KIF5B	protein_coding	1156	0.3006	4.259e-13	0.6172	2.704e-53	0.983	3.364e-105	101.1	106.2	105.2	103.6	83.9	84.1	83.7	85.7	67.2	65.6	69	69.4	52.2	52.5	52.8
ENSG00000143324	XPR1	protein_coding	731.2	-0.4711	5.162e-13	-1.351	9.965e-120	-1.647	2.823e-167	36.3	33.8	36.2	35.1	47.5	47.9	51.4	50.1	91.7	92.6	90.3	87.2	110.7	110.8	112.4
ENSG00000159335	PTMS	protein_coding	382	-0.531	5.624e-13	0.4237	4.463e-08	0.7245	8.445e-18	208.2	183.9	194.8	212.6	287.7	275	300.9	297.4	140.4	147.5	145.1	170.7	126.3	109.8	126.4
ENSG00000077092	RARB	protein_coding	114	-1.498	5.794e-13	-2.615	3.835e-43	-3.287	6.61e-67	2.8	3.8	2.6	2.8	7.7	8.7	8.1	11.1	18.9	19.6	19.2	21.3	31.6	33.4	29.5
ENSG00000152234	ATP5A1	protein_coding	2332	-0.2499	6.305e-13	-0.08907	0.01559	0.2818	3.726e-14	211	224.6	214.3	204.3	252.4	250	255.5	256.5	231.9	228.6	218.9	228.7	172	175.5	178.4
ENSG00000175768	TOMM5	protein_coding	59.05	-1.375	6.816e-13	-0.5367	0.01038	0.1098	0.6938	19.9	14.1	20.2	34.2	62.9	52.1	59.5	65	35.7	33.4	30	33.6	22.4	19.5	20.3
ENSG00000143947	RPS27A	protein_coding	590.3	-0.4248	7.45e-13	0.3338	5.705e-08	0.274	3.697e-05	248.9	249.3	238.3	250.9	326.2	329.2	334.2	336.3	195.1	192.6	200.8	192.3	221.4	186.4	204.1
ENSG00000065559	MAP2K4	protein_coding	740.7	-0.6752	7.743e-13	-2.992	6.222e-303	-3.168	0	27.8	24	28	21.5	42.7	41.5	39.6	39.7	210.3	203.8	214.7	187.4	240.2	235.1	220.1
ENSG00000124733	MEA1	protein_coding	614.9	-0.4591	7.784e-13	-0.7279	3.807e-34	-0.8869	3.405e-46	152.1	146.5	158	142.8	200	217.1	210.9	198.4	244.5	246.1	248.9	258.9	278.5	281.2	274.7
ENSG00000151247	EIF4E	protein_coding	204.8	-0.7946	8.398e-13	-0.4522	7.002e-05	-0.7011	1.025e-09	30	28.7	31.3	31.8	51.4	56.1	56.5	49.5	40.7	39.9	44.1	43.3	59.4	47	43.8
ENSG00000130165	ELOF1	protein_coding	195.7	-0.8248	8.398e-13	-0.9918	1.405e-19	-1.012	1.184e-18	38	41.5	35.9	24.7	65.7	58.3	65.9	58.9	67.6	68.1	70	74.1	71.9	71.1	69.2
ENSG00000100811	YY1	protein_coding	324.4	-0.6532	1.007e-12	-0.8317	8.503e-22	-1.251	9.218e-46	32	27	35.6	29.9	43.8	49.8	50.7	53.5	57.1	54	58.4	53.5	74.9	76.8	73.4
ENSG00000104904	OAZ1	protein_coding	186.1	-0.8192	1.129e-12	-0.4437	0.0001844	-0.8875	2.587e-14	25.7	21.2	32.4	27.7	52.4	47.7	51.6	40.9	37.8	36.4	37.2	36.1	53	47.9	50.3
ENSG00000198856	OSTC	protein_coding	243.9	0.5938	1.148e-12	1.35	6.333e-57	1.613	1.897e-62	140.7	145.7	154.4	159.7	92	103.6	97.3	103.8	58.4	56.2	61.8	56.7	50.2	49.7	46.1
ENSG00000119878	CRIPT	protein_coding	105.4	-1.161	1.178e-12	-1.094	7.072e-12	-0.9341	4.022e-08	29.5	38.5	30.5	49.5	91.3	84.2	72.2	88.9	81.1	87	85.6	64.4	82.7	58.4	74.8
ENSG00000137309	HMGA1	protein_coding	204.4	-0.7106	1.23e-12	0.4313	6.96e-05	1.204	8.585e-23	126.9	135	120	124.6	224.1	207.9	177.9	216.9	105.6	98.1	87.5	78.6	55	53.6	53.6
ENSG00000173821	RNF213	protein_coding	903.4	0.379	1.23e-12	-0.3604	8.118e-14	-0.4969	4.446e-23	9.9	10.3	10.2	10.1	7.7	8.1	7.4	7.9	12.8	13.2	12.7	13.6	14.1	14.2	14.6
ENSG00000170315	UBB	protein_coding	591.9	0.4064	1.264e-12	1.066	6.546e-78	1.339	2.876e-96	254.5	259.4	249.5	241.7	188.4	198.3	175.4	193.2	115.3	121.3	120.2	123	96.2	106.9	93.6
ENSG00000073578	SDHA	protein_coding	918.3	-0.4265	1.564e-12	-1.461	5.518e-163	-1.12	1.958e-84	47.6	49.9	49.7	42.4	66.2	60.7	64.1	64	126.6	133.7	135	126.3	107	102.9	99.5
ENSG00000131459	GFPT2	protein_coding	305.3	0.5831	1.569e-12	0.341	1.868e-05	0.5722	1.831e-11	31.4	28.4	28.3	29.2	18.4	19.4	21.9	18.8	22.7	22.4	24.9	22	19.1	19.2	20.7
ENSG00000049540	ELN	protein_coding	2054	0.2593	1.575e-12	0.8026	1.717e-111	0.9022	3.732e-118	219.5	204.3	214.7	233.2	181.2	185.6	178.5	183.6	123.8	125.9	122.6	129	115.8	118.4	115.9
ENSG00000035862	TIMP2	protein_coding	5590	-0.1786	1.578e-12	-0.3184	1.35e-40	-0.8099	7.966e-238	1161	1192.4	1162	1127.7	1320.5	1322.4	1294	1313	1446.2	1441.2	1451.7	1445.9	2058.3	2006.7	2037
ENSG00000068366	ACSL4	protein_coding	1109	0.3102	1.631e-12	0.6489	1.46e-52	0.9452	8.83e-89	138.6	139.6	132.4	131.5	107.1	106.1	115.6	108.5	87.2	87	86	84.5	67.7	72.5	70.4
ENSG00000164171	ITGA2	protein_coding	694.2	-0.4391	1.741e-12	-1.079	1.213e-81	-0.7042	1.55e-30	24.3	25.9	26.7	23.5	34.7	32.7	35	34	53.7	55.4	52.1	51.2	40.6	41.5	40.8
ENSG00000174437	ATP2A2	protein_coding	3978	0.1948	1.8e-12	0.1115	5.015e-05	-0.1537	5.52e-08	258.7	251.7	258.9	250.7	222.3	222.4	225.3	221.7	233.2	239.4	240.6	230	284.8	285.2	281.5
ENSG00000143401	ANP32E	protein_coding	340.8	0.5128	1.875e-12	0.9686	9.396e-42	1.884	1.559e-100	118.6	125.4	121.6	120.9	85.2	89.7	88	77.5	61.1	61.7	66.3	56.5	33.9	31.4	32.4
ENSG00000138759	FRAS1	protein_coding	106.2	0.9976	1.985e-12	0.2009	0.1656	0.5348	0.0001852	2.3	2.5	2.1	2	1.2	0.9	1.1	1.1	2	1.9	1.7	2.1	1.5	1.6	1.5
ENSG00000156535	CD109	protein_coding	1737	0.2767	2.05e-12	-0.2757	3.355e-14	-0.329	9.323e-18	77.6	74.8	73	72.2	60.7	60.7	59.8	64.2	89.9	90.4	89.8	90.4	93.1	94.8	92.6
ENSG00000104529	EEF1D	protein_coding	994.7	-0.3652	2.143e-12	0.5009	1.236e-21	1.08	3.962e-75	107.1	89.9	97.3	111.9	130.7	129.9	134	130.8	69.3	73.7	69.7	76.4	49.1	46.4	48.7
ENSG00000156990	RPUSD3	protein_coding	344.1	-0.8983	2.355e-12	-2.627	7.002e-123	-3.359	1.598e-197	9.9	9.7	14.2	10.9	20	20	22.5	23.4	71.8	72.6	72.3	69.1	119.2	126	112.7
ENSG00000055208	TAB2	protein_coding	634.1	-0.606	2.801e-12	-2.278	3.376e-205	-2.778	6.593e-295	17.6	18.3	16.4	18.1	28.2	27.9	26.3	25.3	85.2	86.7	87.6	84.6	121.6	127.3	116.7
ENSG00000273703	HIST1H2BM	protein_coding	634.2	-0.3844	2.858e-12	1.395	2.136e-119	2.52	2.688e-217	409.4	462.7	466.1	413.4	567.7	569.2	557.5	587.3	163.7	167.3	165.7	166.4	72.2	85.4	68.4
ENSG00000183617	MRPL54	protein_coding	776.9	-0.454	3.22e-12	-1.247	8.096e-100	-1.225	4.27e-87	155.8	171.7	182.9	153	211.2	235.4	237.4	226	404.7	399.7	402.1	364.2	384.6	401.1	380.3
ENSG00000129351	ILF3	protein_coding	388.4	0.5093	3.592e-12	0.8719	2.453e-34	1.267	1.173e-55	37.5	37.7	38.9	41	28.8	26	25.2	28.7	20.3	21.6	20.5	22.7	14.8	14.9	18.3
ENSG00000145425	RPS3A	protein_coding	1243	-0.2947	3.762e-12	0.4097	6.278e-22	0.6202	1.031e-40	337.1	333.1	337.7	323.6	422	403.3	391.7	415.2	252.1	252.1	255.9	237.9	212.3	212.5	224
ENSG00000108797	CNTNAP1	protein_coding	660.9	0.4077	4.02e-12	0.1502	0.01161	0.1509	0.01732	33.9	37.6	36.4	33.8	26.2	27.7	25.3	27	31.3	31.6	33.2	30.9	30.3	32.7	32.4
ENSG00000168899	VAMP5	protein_coding	315.6	-0.6791	4.032e-12	-1.216	9.007e-42	-1.578	4.066e-66	90.7	113.1	93.1	74.9	152.8	141.8	164.8	135.8	215.9	219.6	218.6	205.5	279.7	280.5	272.1
ENSG00000104671	DCTN6	protein_coding	420.7	-0.5307	4.192e-12	-0.6445	8.274e-19	-0.56	6.328e-13	96.5	84.4	102.8	96.2	143.8	138	138.8	132.3	151.6	153.4	154.8	134.2	147.2	140.2	135.8
ENSG00000078668	VDAC3	protein_coding	958.8	-0.3924	4.372e-12	-0.5032	1.282e-20	-0.237	9.63e-05	174.2	174.6	186.5	165.9	243.6	222.7	231.6	224.1	261.6	245.4	260.1	221.9	209.9	210.3	200.3
ENSG00000134202	GSTM3	protein_coding	1100	-0.432	4.39e-12	-1.758	7.131e-227	-2.111	0	118.3	129.1	129.3	113.1	171.1	165.3	161.1	162.8	422.6	412.3	427.3	392.2	548.1	542	501.1
ENSG00000139641	ESYT1	protein_coding	1307	0.2826	4.473e-12	0.3045	7.589e-15	0.5071	4.898e-33	92.9	91.8	93.5	87.9	74	75.9	73.3	77.3	74.8	74.7	73.6	73	64.1	64.3	64.6
ENSG00000258653	RP5-1021I20.4	protein_coding	17.44	-2.81	4.503e-12	-2.401	2.695e-09	-2.29	3.184e-08	0.3	0.4	0.6	0.3	5.2	5.2	9.2	6.1	4.5	5.2	4	5.5	3.7	4.4	4.9
ENSG00000163453	IGFBP7	protein_coding	14790	-0.4055	4.564e-12	-2.745	0	-2.754	0	864.9	960.8	974.3	793.6	1220.2	1162.8	1228	1152.4	6111	6037.4	6077.8	5996.1	6112	6249.5	5930
ENSG00000103544	C16orf62	protein_coding	1063	-0.3857	4.834e-12	-1.537	1.003e-216	-1.39	7.495e-160	30.4	30.1	29.7	28.9	40.1	38.6	40.9	36.5	86.5	85	86.9	88.1	79.6	78.1	77
ENSG00000196569	LAMA2	protein_coding	1090	0.322	5.048e-12	-0.09909	0.03767	0.04467	0.4307	23.7	23.3	25.4	23.1	19.5	19.3	19.1	18.5	25.3	25.5	25.5	26.3	23.2	23.4	22.8
ENSG00000130309	COLGALT1	protein_coding	1396	-0.3189	5.635e-12	-0.7367	4.966e-67	-0.8111	5.89e-73	106	106.7	108.9	100.5	136.3	134.1	125.2	130.5	169	177.1	179.4	178.9	191	184.1	180.9
ENSG00000156875	MFSD14A	protein_coding	701.1	-0.6616	6.109e-12	-2.718	3.617e-242	-3.506	0	18.3	22.2	17.6	18	28.6	31.9	28.1	31.4	131.1	126.8	125.4	119.2	226	219.2	208.5
ENSG00000198840	MT-ND3	protein_coding	10.42	-3.126	6.36e-12	-1.488	0.002376	-1.793	0.0002138	1.5	0	0	0	13.6	8.6	14.7	18.9	2.7	5.8	2.4	5.8	3.9	5.8	5.5
ENSG00000143933	CALM2	protein_coding	1514	-0.2746	6.511e-12	0.4159	1.66e-25	0.896	2.55e-90	468.1	447.1	427.7	459.6	529.7	547.5	559.3	545.1	329.3	344.6	342.4	333.6	230.1	252.5	242.9
ENSG00000174021	GNG5	protein_coding	213	-0.6495	6.522e-12	0.3353	0.001213	0.2079	0.07009	193.5	177.2	199.1	187.3	293.6	290.1	314.7	297.7	139.3	149.6	163.4	145.9	153.4	167.7	170.8
ENSG00000117984	CTSD	protein_coding	1479	-0.3182	6.705e-12	-1.027	5.774e-134	-1.233	4.124e-177	135	126.5	122.4	137.9	168.6	156.8	166.7	160.3	266.9	266.8	266.7	264.7	313.2	307.6	301.4
ENSG00000145623	OSMR	protein_coding	1465	0.2931	7.208e-12	-0.2585	6.81e-11	-0.4399	4.892e-27	86.4	86.3	86.9	79.1	68.6	67.6	69.4	70.5	101.8	102.3	99.5	101.6	116.7	115.3	112.6
ENSG00000141101	NOB1	protein_coding	265.9	-0.6801	7.277e-12	-0.8783	7.621e-21	-0.7098	1.864e-12	32.1	22.5	30.3	25.5	46.6	40	46.9	46.2	48.1	53.2	51	54.8	47	46.3	44.1
ENSG00000164692	COL1A2	protein_coding	113400	0.1587	7.349e-12	-0.0539	0.02992	-0.2225	3.102e-20	5396.9	5495.7	5485.3	5066.3	4782.7	4819.3	4845.7	4760.6	5544.5	5492.7	5568.7	5654.8	6212.2	6283.9	6270.6
ENSG00000197958	RPL12	protein_coding	340.9	-0.5383	7.713e-12	0.5394	5.62e-11	0.9311	1.9e-24	148.6	142.5	148.9	133.9	200	199.2	219.5	217	105.9	88.2	106	89.7	69.2	82.1	73.2
ENSG00000112695	COX7A2	protein_coding	327.7	0.5678	8.168e-12	1.464	1.128e-67	1.465	5.117e-57	168.1	153.8	168.6	215.6	120.1	116.4	119.9	120.5	61.8	62.1	67.1	63.7	59.1	65.9	65.8
ENSG00000198763	MT-ND2	protein_coding	13.3	-2.893	8.833e-12	-1.925	9.809e-06	-1.968	8.848e-06	0	0	0.5	0.5	5	5.2	3.8	5.4	2.6	2.6	1.6	3.1	2.8	2.2	2.4
ENSG00000253368	TRNP1	protein_coding	123.1	0.8382	8.836e-12	1.769	7.078e-44	1.815	5.857e-38	65.2	67.4	56.5	70.3	37.8	28	37.4	40.8	19.2	19	17.4	19.3	19.4	15.4	19.2
ENSG00000134824	FADS2	protein_coding	630	-0.4599	9.406e-12	-0.6156	4.292e-22	-1.198	1.264e-77	47.1	41.9	48	44.3	60.5	62.9	63.9	63.4	69.8	68.4	67.4	75.1	100.9	100.6	112.3
ENSG00000155868	MED7	protein_coding	308.3	-0.7443	9.641e-12	-1.901	4.713e-86	-2.114	1.221e-100	34	26.4	35.1	36.3	55.3	50.6	61	58.9	123.8	124	132.5	121.9	146.1	151.7	141
ENSG00000146674	IGFBP3	protein_coding	57820	-0.147	9.744e-12	-0.3425	3.591e-62	-0.5543	1.298e-139	9875.1	9674	9719.9	10223.8	10799.4	10962.2	11189.6	10785.7	12554.3	12585.6	12554.3	12388.1	14676.9	14675.5	14154.3
ENSG00000139579	NABP2	protein_coding	206	-0.9011	9.804e-12	-1.892	9.621e-57	-1.956	1.063e-56	27.1	26.4	22.8	23	47.2	41.9	55.9	44.1	102.9	94.2	88.2	89.1	94.5	104.2	96
ENSG00000092020	PPP2R3C	protein_coding	147.5	-0.8959	9.849e-12	-1.26	1.052e-24	-0.8696	7.568e-11	9.3	10.9	11.4	10	20.9	20.1	17.1	19.6	26.3	24.1	25.1	25.1	17.9	20.5	19.1
ENSG00000197265	GTF2E2	protein_coding	631.8	-0.4678	1.003e-11	-0.9792	1.214e-54	-1.162	1.448e-70	81.1	90.6	93.2	67.2	116.9	113.9	117.3	111	160.9	167.2	161.3	166.3	185.5	186.8	185.5
ENSG00000079246	XRCC5	protein_coding	1353	0.2823	1.11e-11	0.633	5.072e-56	0.8806	6.851e-88	153.4	153.1	160.7	159.2	128.8	127.2	129.3	130.1	94.6	100.2	104.2	106.1	86.4	83.5	85.2
ENSG00000107438	PDLIM1	protein_coding	1722	-0.3156	1.135e-11	-1.292	3.455e-212	-1.085	2.709e-132	191.6	209.3	226.5	190.7	263.9	257.2	240.2	255.8	506.9	499.3	497.9	501.6	440.6	431.2	431.6
ENSG00000057608	GDI2	protein_coding	3192	-0.2598	1.217e-11	-1.231	4.513e-276	-1.053	2.712e-177	278.6	285.6	271.5	274.1	335	323.2	342.2	328.5	668.1	660.3	664.4	607.1	576	590.3	560.5
ENSG00000149100	EIF3M	protein_coding	1226	0.3012	1.24e-11	0.6349	1.555e-49	0.9704	4.319e-92	264.3	288.5	290.4	253.7	224.9	219.6	225.9	218.7	172.6	180.2	173.7	179.9	138.9	138.5	141.2
ENSG00000108788	MLX	protein_coding	405.6	-0.5566	1.247e-11	-0.9824	1.168e-38	-1.277	7.75e-61	54.1	52.5	51.7	54.5	78.4	80.3	74.8	80.1	102	101.7	113.2	104.6	127.4	127.6	133.9
ENSG00000198015	MRPL42	protein_coding	225.7	-0.6969	1.415e-11	-0.529	2.233e-07	-0.9735	8.983e-22	47.9	55.7	55.8	40	81.7	85.9	80.1	75.7	72.4	74.4	70.2	70.6	98.7	100	95.6
ENSG00000163818	LZTFL1	protein_coding	653.6	-0.5485	1.434e-11	-2.007	8.672e-180	-2.495	3.464e-267	35.8	35.4	42.1	30.5	56.8	54.1	53	47.8	146.2	143.6	147.1	146.1	204.6	205.4	204
ENSG00000156273	BACH1	protein_coding	265.3	-0.8177	1.466e-11	-1.839	1.209e-64	-2.351	1.892e-101	8.5	7.9	8.7	6.7	13.5	15	13.9	14.2	31.1	27.5	28.4	28.4	37.3	44.4	42.2
ENSG00000173726	TOMM20	protein_coding	791	-0.3537	1.53e-11	-0.02631	0.7111	0.2853	7.673e-07	334.9	358.7	352.2	320.8	429.1	450.2	437.1	427.4	357.1	346.6	335.9	351.5	285.4	275.1	278.6
ENSG00000157227	MMP14	protein_coding	3035	0.2298	1.546e-11	0.4035	5.033e-35	0.4296	3.122e-34	363.1	357.2	357.1	353.9	295.2	310.5	305.1	309.5	267.1	272.7	272.6	269.3	255.4	257	284
ENSG00000138768	USO1	protein_coding	900.5	0.3291	1.558e-11	0.4214	1.986e-19	0.714	4.893e-44	76.3	75.6	74	78.1	62.5	60.2	61.8	57.6	57.4	57.5	56.4	55.1	44	46.2	48.5
ENSG00000179431	FJX1	protein_coding	93.03	-1.04	1.561e-11	-0.3844	0.02285	-0.369	0.03854	9.5	9.5	7.7	12.3	19.6	23	20.5	18.3	12.1	13.2	13.9	11.8	12.2	11.7	14.2
ENSG00000163902	RPN1	protein_coding	3154	-0.2194	1.566e-11	-0.09586	0.004532	0.06322	0.09621	317.6	322.2	326.3	299.8	368.9	364.5	373.5	366.8	328	341.6	336.2	349	308.1	306.3	294.1
ENSG00000117122	MFAP2	protein_coding	256.3	-0.7112	1.595e-11	-0.9966	5.077e-24	-1.619	2.125e-60	58.1	40.8	42.7	53.4	80.5	77.9	83.6	82.2	104.7	97.7	92.8	100.8	149.5	152.1	155.8
ENSG00000115268	RPS15	protein_coding	438.2	-0.5026	1.642e-11	0.08467	0.353	0.1721	0.05049	139.4	126.9	120.8	160.9	209	196.3	195.2	179	128.9	133.5	127.1	128.6	126.1	122.5	116.9
ENSG00000115091	ACTR3	protein_coding	2958	-0.2198	1.688e-11	-0.1877	4.123e-09	-0.394	2.547e-33	401.6	435.7	395.6	392.3	462	480.9	476	469.7	461.8	467.2	460.1	457.4	530	531.4	537
ENSG00000154719	MRPL39	protein_coding	308.5	-0.5831	1.693e-11	-0.455	1.006e-07	-0.4541	5.034e-07	41.5	44.4	43.4	39.4	60.2	70.8	58.7	62.4	60	57.2	57.6	55.7	56.8	59.3	57.2
ENSG00000123562	MORF4L2	protein_coding	758.1	0.3654	1.7e-11	0.7493	6.374e-46	0.9699	2.117e-62	246.6	210.3	233.8	247.8	188.2	178.5	178.5	184.9	140.5	137.5	145.5	133.5	126	117.2	116.7
ENSG00000111142	METAP2	protein_coding	689.6	-0.4158	1.904e-11	-0.5717	9.348e-23	-1.183	2.013e-91	59.4	61.8	61	54	79.8	77.5	81.5	76.6	91.1	87.1	86.7	85.6	134.7	137	130.9
ENSG00000276966	HIST1H4E	protein_coding	527.7	-0.3956	1.911e-11	1.293	2.068e-90	1.818	3.382e-125	440.4	442.1	419.6	405.2	545.9	548.3	578.9	571.7	164.2	170.2	188.6	166.4	116	119.3	124.5
ENSG00000011198	ABHD5	protein_coding	402.1	-0.4782	1.971e-11	0.09068	0.2912	0.2026	0.01441	69.8	77.9	70	61.7	97.6	96.5	97.1	96.8	65.6	68.1	62.8	65	58.5	62	60.6
ENSG00000178913	TAF7	protein_coding	538.1	-0.4639	1.98e-11	-0.6732	2.637e-25	-0.8752	6.906e-39	63.4	73.4	75.6	70.8	99.7	97.3	102.4	92	116.1	109.7	114.5	110.5	126.7	129.4	133.9
ENSG00000136982	DSCC1	protein_coding	119.7	-0.8601	2.046e-11	0.348	0.01709	0.8554	3.351e-08	19.3	19.4	20.2	16	33.3	38.9	32.3	31.7	13.3	17.2	15.1	12.5	9.3	10.3	10.8
ENSG00000171867	PRNP	protein_coding	745.2	-0.3555	2.118e-11	0.2344	2.016e-05	0.1292	0.03543	183.5	194.7	199.4	180.9	247.6	243.5	238.5	240.1	154.4	162.7	164.8	162.4	169.2	174.8	175.5
ENSG00000030582	GRN	protein_coding	943.1	0.336	2.252e-11	0.2965	8.772e-10	-0.0811	0.1492	111.1	107.9	98	113.8	85	84.8	83.7	87.3	88.1	88.9	86.1	87.5	116.4	113	112.4
ENSG00000198612	COPS8	protein_coding	291.5	-0.58	2.381e-11	-0.4516	1.322e-07	-0.2232	0.02279	71.4	72.2	67.9	58.1	105.4	99.4	96.7	101.1	96.6	92.8	90.8	86.7	79.6	79.5	76.6
ENSG00000147403	RPL10	protein_coding	396.8	-0.5315	2.448e-11	0.0609	0.5545	0.06561	0.5351	71.8	58.3	75.6	87.6	106.4	109.6	105.1	106.4	70	69.8	68.6	76.4	66.4	68.6	76.5
ENSG00000172428	MYEOV2	protein_coding	217.4	-0.7687	2.667e-11	-1.067	5.412e-23	-1.256	2.736e-29	32	32.6	33.6	28.5	51.1	64.8	50.1	50.9	69.1	63.5	64.6	71.9	73.2	82.5	73.9
ENSG00000092531	SNAP23	protein_coding	1069	-0.3638	2.77e-11	-0.7454	3.501e-49	-0.739	3.981e-43	164.6	182	161.1	145.6	211.8	208.5	213	205.1	273.8	280.3	274.4	261.9	283.4	277.6	254.9
ENSG00000176261	ZBTB8OS	protein_coding	113.8	-0.9542	2.896e-11	-0.9087	6.598e-11	-0.8115	3.988e-08	16.3	20.1	21.7	17.8	36.3	38.3	39.7	34.7	35.7	36.4	37.7	33.4	34.5	32.1	34.3
ENSG00000173221	GLRX	protein_coding	336.7	-0.6001	2.948e-11	-1.173	2.522e-46	-1.219	6.184e-46	125.6	117.4	112.3	118.3	181.7	175.7	176.1	187	278.3	270.2	255.3	272.1	265.6	289.1	277.3
ENSG00000123136	DDX39A	protein_coding	197.8	-0.6302	2.948e-11	0.3108	0.002783	1.33	1.059e-28	31.2	26.9	27.2	28.8	42.8	43.2	46.9	44.6	24.2	22.3	22.4	22.9	11.6	10.7	11.3
ENSG00000143252	SDHC	protein_coding	197	-0.7054	3.07e-11	-0.2055	0.08395	-0.0839	0.5538	50.6	46.4	40.7	48.7	67.4	79.9	82.6	75.6	49.8	55.6	57.5	51.6	46.6	47.7	53.7
ENSG00000121022	COPS5	protein_coding	558.7	-0.5737	3.362e-11	-2.129	2.133e-180	-2.377	5.379e-214	29.9	34.7	30.6	38.3	50	52	51.1	46.3	148.2	148.3	146.4	143.8	176.4	175.8	171.4
ENSG00000122359	ANXA11	protein_coding	874.9	0.3513	3.418e-11	0.2019	0.0001097	0.3718	1.108e-11	132	125.3	123.3	117.6	100.9	96.7	99.3	93.7	107.5	106.4	112.4	105.5	93.2	92.3	102.9
ENSG00000103257	SLC7A5	protein_coding	285.7	0.523	3.44e-11	1.119	4.702e-46	0.9335	1e-28	52.2	53.9	54.4	57.2	38.9	38.5	38.4	35.6	23.2	24.6	26.1	26.2	27.6	29.5	28.1
ENSG00000133816	MICAL2	protein_coding	1337	-0.2773	3.559e-11	-0.1031	0.01996	0.1087	0.02265	68.7	68.1	70.9	64	83.8	82.8	81.6	81.1	73	72.7	71.9	74.8	62.7	63.6	62.6
ENSG00000106605	BLVRA	protein_coding	361.2	-0.5808	4.17e-11	-1.075	1.405e-40	-1.13	6.194e-41	52.4	46.8	52.7	39.3	70.1	76.8	70.4	70	105.4	102	101.2	95.5	109.6	102.3	104.3
ENSG00000111481	COPZ1	protein_coding	1049	-0.3489	4.576e-11	-0.3465	1.296e-11	-0.8177	1.314e-56	220.9	235.9	228.1	198	266.5	296.1	281.9	277.7	285.4	279	280.1	274.7	400.5	394	371.8
ENSG00000099783	HNRNPM	protein_coding	897.2	0.3389	4.63e-11	0.5824	5.847e-32	1.025	1.903e-76	100	105.4	97.9	105.5	75.2	80	85.3	82.5	65.7	67.9	70.6	68.2	53.4	49.6	47.3
ENSG00000168894	RNF181	protein_coding	478.5	0.4119	5.247e-11	0.762	5.031e-36	0.6476	3.715e-23	154.6	164.8	159.6	160.8	120.5	114.9	121.4	123.3	97.3	92.3	94.4	90.8	97.9	104	103.4
ENSG00000100030	MAPK1	protein_coding	1476	-0.3131	5.426e-11	-0.7815	2.23e-71	-1.024	3.019e-111	186.1	189.2	193.7	165.3	241.3	232.5	220	217.7	315.1	309.1	315.9	323.5	372.3	378.5	369.6
ENSG00000243749	ZMYM6NB	protein_coding	476	-0.4657	5.655e-11	-0.6076	1.168e-19	-0.6295	5.016e-19	151.2	154.1	143.3	149.6	211	205.1	210.4	200.5	233.4	230.9	231.9	210.9	235.2	239	220.6
ENSG00000132912	DCTN4	protein_coding	1203	-0.3713	6.694e-11	-1.56	6.702e-214	-1.6	5.723e-205	78.4	88.3	82.8	79.4	114.7	102.5	106	101.7	244.9	243	249.4	229.8	252.5	255	240.4
ENSG00000014138	POLA2	protein_coding	178.5	-0.6725	7.282e-11	0.2169	0.06615	1.237	4.008e-22	18.9	18.5	18.2	17.4	28.1	31.6	29.5	27.2	16.1	16.9	16	13	7.3	7.1	8.4
ENSG00000118257	NRP2	protein_coding	653.7	0.3928	7.521e-11	0.04202	0.5618	-0.2872	1.144e-06	42.5	43.8	39.9	44.5	32.3	32.5	32.4	32.5	40.3	43.2	39.8	43	53.1	50.2	52.7
ENSG00000164109	MAD2L1	protein_coding	349.7	-0.5924	7.657e-11	-1.326	2.806e-58	-0.5755	5.887e-10	67.4	53.4	68.4	80.8	112	98.8	97.5	103.4	178.6	172.6	166.5	168.4	94.3	104	107
ENSG00000198171	DDRGK1	protein_coding	126.4	0.7978	7.971e-11	1.194	2.984e-23	1.15	1.214e-18	35.7	35.7	30.5	41.5	19.4	20.2	22.4	20.2	17.1	13.9	14.4	16.8	15.4	14.5	17.9
ENSG00000136731	UGGT1	protein_coding	1910	0.2506	8.026e-11	-0.315	5.027e-19	-0.1051	0.01044	74	75.4	80.2	74.9	65.8	63.4	65.4	61.6	96.2	95.4	94.7	92.1	82.4	82.2	81.2
ENSG00000005884	ITGA3	protein_coding	890	0.3282	8.287e-11	0.2306	2.563e-06	0.2939	1.731e-08	59.1	59.8	58.3	55.4	47.4	46	45.7	45.8	47.5	52.1	50.2	48	47.9	45.9	48.2
ENSG00000112531	QKI	protein_coding	1619	-0.3208	8.448e-11	-1.695	0	-1.694	0	127.3	137.2	126.9	124.3	163.3	169	157.5	152.7	418.1	428.1	417.4	403.3	412.6	422.9	415.1
ENSG00000120509	PDZD11	protein_coding	737.4	0.3987	9.099e-11	0.7857	8.339e-40	1.123	5.459e-65	499.8	502.7	516.1	406.8	364.1	365.8	348.7	377.8	283.2	276.2	278.8	274.3	231.7	226.9	202.3
ENSG00000143158	MPC2	protein_coding	363.2	-0.5671	9.135e-11	-1.202	4.667e-52	-0.9908	9.51e-32	105	113.9	105.3	121	176.8	159.5	161.6	163.3	274.2	254.9	255	239.8	230	214.7	221.6
ENSG00000103187	COTL1	protein_coding	633	0.3559	9.379e-11	1.182	2.099e-101	1.279	5.079e-97	354.4	348.2	375	358.9	274.3	289.9	287.7	271.6	155.5	156.1	163.8	155.5	159.6	141.9	141.9
ENSG00000126524	SBDS	protein_coding	732.9	-0.3662	1.015e-10	-0.07582	0.2492	-0.03186	0.6772	188.9	168.2	178.8	163.4	222.7	232.7	214.7	232.1	191.6	183.7	184.5	176.1	174.1	183.9	179
ENSG00000164970	FAM219A	protein_coding	117.2	-0.9494	1.028e-10	-1.029	2.201e-13	-1.302	8.041e-20	16.1	15.4	17.8	17.9	33.8	33.3	32.1	33	35.2	36.7	33.3	34.9	39.3	42.9	44.8
ENSG00000116016	EPAS1	protein_coding	641.9	0.4661	1.035e-10	-0.7081	2.321e-30	-1.386	2.288e-109	35.4	36.1	31.5	33.4	23.6	25.6	24	25	52.6	56.5	53.8	61.2	89.8	91.4	86.4
ENSG00000277075	HIST1H2AE	protein_coding	838.6	-0.3275	1.068e-10	1.353	1.16e-138	2.257	2.978e-242	602.7	509.4	540.9	593.3	707.8	712.1	712.4	694.7	218.8	222.8	209.2	234.9	116.3	113.8	120.5
ENSG00000002549	LAP3	protein_coding	536.2	0.4008	1.07e-10	0.6537	6.906e-28	1.032	1.186e-53	90.8	93	94.9	89.9	67.7	68.7	69.8	72.6	63.6	56.5	54.3	59.8	43.8	46.3	44.6
ENSG00000133112	TPT1	protein_coding	537.8	-0.4186	1.07e-10	0.5693	1.066e-17	0.2852	7.732e-05	165.5	149.5	156.8	179.2	226	224.5	205.1	216.5	113.8	100.2	112.9	111.6	127.7	141.8	131.8
ENSG00000158406	HIST1H4H	protein_coding	447.1	-0.4136	1.077e-10	1.329	1.415e-80	2.024	9.707e-123	362.2	345.1	345.7	401.8	467.2	490.3	482.6	500.4	142.7	135.5	152	146.4	88.7	93.6	83.5
ENSG00000100804	PSMB5	protein_coding	488.7	0.4227	1.095e-10	0.813	1.923e-37	0.9827	1.068e-44	143	149.2	140.6	151.3	115.7	103.7	103.7	111.6	80.1	79.8	81	93.8	75.9	68.7	76.2
ENSG00000115760	BIRC6	protein_coding	659.3	0.3795	1.096e-10	0.1201	0.04863	0.2839	3.101e-06	10.6	10.2	9.8	9.9	7.9	7.8	8	7.5	9.6	9.4	8.7	9.7	8	8.6	8.3
ENSG00000116752	BCAS2	protein_coding	454.9	-0.4672	1.14e-10	-0.2165	0.004034	-0.2171	0.006505	108.4	124.1	114.7	103.8	157.7	143.7	156.6	164.1	130.2	132.8	137.6	118.1	134	130.7	127.3
ENSG00000124610	HIST1H1A	protein_coding	80.71	-0.9812	1.205e-10	-0.1161	0.5635	1.213	6.008e-10	22.1	18.7	20	23	44.6	40.3	39.5	43.1	23.4	21.8	23.2	22.7	6.8	7.5	11.7
ENSG00000125730	C3	protein_coding	285.3	0.6536	1.219e-10	-0.4461	4.545e-07	-1.36	5.35e-58	8.3	9.5	8.4	7.9	5.3	5.5	4.9	5.8	11.5	10.8	12.2	11.8	21.8	22.5	21.4
ENSG00000114209	PDCD10	protein_coding	556.4	-0.4372	1.235e-10	-0.5142	1.568e-15	-1.003	6.077e-54	119.8	102.5	121.3	116	154.1	156.5	155.2	160.3	163.6	154.6	168.2	176.5	228.7	231.9	235.5
ENSG00000120725	SIL1	protein_coding	222.6	0.6398	1.263e-10	0.7897	1.558e-16	0.7808	4.449e-14	45.8	39.1	41.5	46.8	24.1	27.3	26.6	32.8	22.6	23.7	26.2	28.3	25.2	25.1	25.2
ENSG00000112514	CUTA	protein_coding	636.4	-0.4169	1.329e-10	-0.4198	1.983e-11	-0.3858	8.005e-09	139.8	123	130.1	140.4	172.9	171.7	179.3	190.9	172.2	168.9	181.3	197.6	173.2	170.9	180.4
ENSG00000167110	GOLGA2	protein_coding	620.9	0.3652	1.507e-10	0.6105	6.892e-29	0.7107	1.11e-32	48.8	53.8	49	48.6	39.9	39	39.5	36.6	33.6	31.4	32.8	32.6	30.3	30.4	30.7
ENSG00000187240	DYNC2H1	protein_coding	173.1	0.781	1.594e-10	-0.2764	0.01606	-0.1884	0.1398	2.6	3	2.7	2.6	1.6	1.7	1.7	1.3	2.9	3.1	3.3	3.9	3.1	3.1	3
ENSG00000275714	HIST1H3A	protein_coding	393.1	-0.4452	1.617e-10	1.51	8.32e-85	2.041	4.729e-107	251.7	259.5	240.3	228.1	333.6	318.9	345.4	334.7	76.4	97.6	87.5	78.9	54.1	55.6	65.7
ENSG00000144224	UBXN4	protein_coding	335.3	0.5117	1.687e-10	0.2649	0.0007049	0.3017	0.0002858	48.1	43.3	44.9	48.2	32.3	31.6	32.6	33.1	39.6	35.5	39.2	39.3	40.7	37.2	34.5
ENSG00000138095	LRPPRC	protein_coding	773	0.3301	1.754e-10	0.4238	9.646e-18	0.7444	1.225e-42	44.2	45.7	46.9	43.2	36.6	35.4	34.7	36.2	34.6	32.6	33.9	32.5	27.2	26	27.2
ENSG00000166848	TERF2IP	protein_coding	340.3	0.5106	1.979e-10	0.467	1.193e-09	0.4242	2.86e-07	55	48	53.9	58.2	41.4	35.7	37.1	37	37.8	40.9	37.6	40.2	43.8	38.1	38.7
ENSG00000108582	CPD	protein_coding	795.6	0.3593	1.98e-10	-0.09089	0.127	-0.1446	0.01463	35.2	36.9	40.7	39.4	30.2	28.7	29.9	30	39.8	40.8	40.5	41.3	44.5	41.4	40.6
ENSG00000117139	KDM5B	protein_coding	749.8	0.3598	2.062e-10	0.0002377	0.998	-0.167	0.004128	30.4	32.1	31.1	32.6	25	24.1	25.5	23.7	32.4	30.2	32	31.2	35.2	37	34
ENSG00000198176	TFDP1	protein_coding	283.9	-0.6075	2.062e-10	-1.044	1.208e-32	-0.8101	9.021e-18	25.6	27.5	30	31.4	39	45.2	47	44.5	58.8	57.7	60.9	60.6	49.6	52	50
ENSG00000168036	CTNNB1	protein_coding	2156	0.2364	2.079e-10	0.2973	7.616e-17	0.4294	3.438e-29	211.4	212	216	204.2	170.6	181.8	181.6	181.9	172.3	163.9	170.1	181.8	154.6	155.3	159.6
ENSG00000110104	CCDC86	protein_coding	216.9	-0.6841	2.109e-10	-0.8536	4.286e-17	-0.8897	6.176e-17	26.9	27.3	24.2	23.5	44.9	40.8	37.9	40.4	46.9	49.5	45.6	41.9	47.4	44.8	50
ENSG00000104852	SNRNP70	protein_coding	205.9	0.6096	2.121e-10	1.017	1.977e-27	1.121	1.551e-27	41.4	46.2	45.3	49.9	32.1	29.9	27.8	29.4	24.4	19.9	22	23.6	20.2	19.7	22.6
ENSG00000123131	PRDX4	protein_coding	1567	-0.2886	2.317e-10	-0.4897	1.405e-30	-0.7503	3.021e-64	225.2	197	190.7	213.2	261.1	246	250.5	253.3	291.6	292.4	293.4	283.5	346.8	359.4	338.6
ENSG00000070950	RAD18	protein_coding	185.2	-0.6745	2.391e-10	-0.1796	0.1384	0.08223	0.5691	19.5	21.1	18.4	18.9	33.5	30.6	28.4	31.6	24.4	21	22.3	19.3	18	18.3	18.5
ENSG00000178922	HYI	protein_coding	176.5	0.6721	2.398e-10	0.9703	3.944e-21	1.217	2.061e-26	48.7	56.5	56.1	51.2	30.9	36.6	28.5	35.8	28.4	29.9	26.4	21.6	22.6	22.2	22.9
ENSG00000151779	NBAS	protein_coding	374.6	0.4585	2.443e-10	0.6044	2.827e-18	0.6646	1.001e-18	13	12.5	14.1	14.3	10.1	9.5	9.7	9.9	9.4	8.7	8.9	8.2	8.3	8.4	8.7
ENSG00000196449	YRDC	protein_coding	169.8	-0.7291	2.507e-10	-0.654	5.489e-09	-0.4801	8.595e-05	24	30.4	29	29.7	52.3	46	43.9	45.8	45.7	44.6	44.5	43.4	38.2	40.1	40.2
ENSG00000243137	PSG4	protein_coding	711.5	0.3802	2.604e-10	-0.2841	3.144e-07	-0.1359	0.03256	85	84.7	81.3	93.8	67.6	63.2	65	69	103	105.6	105.7	106.5	93.9	100.2	90.4
ENSG00000139684	ESD	protein_coding	645.1	-0.4239	2.608e-10	-0.8355	7.732e-42	-0.7218	6.083e-28	96.2	90.9	89.4	96.3	133.1	123.2	121.7	123.3	169.1	168.2	158.7	173.4	150.7	144.1	167.5
ENSG00000105825	TFPI2	protein_coding	6065	-0.3673	2.648e-10	0.4115	4.648e-13	1.176	1.877e-84	1817.1	2033.9	2019.9	1640.7	2453.9	2402.4	2460.3	2376.6	1419.3	1405.9	1436.1	1378.1	847.8	833.1	804.2
ENSG00000115963	RND3	protein_coding	2952	-0.246	2.682e-10	-0.8876	3.037e-138	-1.278	3.165e-260	490.8	540.6	532.3	466.8	608.4	603.6	592.7	599.2	934.4	953.6	949.5	911.6	1235.4	1261.8	1194.5
ENSG00000075213	SEMA3A	protein_coding	678.9	0.3378	2.775e-10	0.5805	1.105e-29	1.145	3.339e-84	79.7	77.7	74.4	78.2	60.5	60.6	60.3	63.6	52.2	51	52.1	51.7	33.4	34.3	37
ENSG00000153904	DDAH1	protein_coding	618.3	0.3543	2.933e-10	0.7025	2.421e-38	0.8364	8.482e-45	199.6	179	185.2	190	148.6	150	147.7	144	120.1	110.6	115.9	116.2	105.5	103.5	107.4
ENSG00000123472	ATPAF1	protein_coding	240.4	-0.6693	2.949e-10	-1.29	5.042e-41	-1.116	6.889e-28	23.4	23.6	22	23	34.7	38.8	35.5	37.5	58.6	54.5	57.1	55.4	50.5	47.6	52.3
ENSG00000117385	P3H1	protein_coding	1159	0.273	3.247e-10	0.3343	7.113e-16	0.308	4.935e-12	99.8	99.1	99.4	99.3	81.6	83.7	83.2	80.5	79.6	76.8	80.2	78.4	80.1	82.7	78.1
ENSG00000135940	COX5B	protein_coding	902	-0.3352	3.294e-10	-0.171	0.001727	-0.05622	0.4023	400.6	421.8	406.8	411.3	513.2	520.3	503.3	530.2	440.6	451.5	467.3	493.3	419	456.6	403.1
ENSG00000147400	CETN2	protein_coding	680.4	-0.4561	3.401e-10	-1.579	4.375e-137	-1.871	6.571e-181	130.8	107.6	112.4	123.8	165.5	159.6	168	163	362.9	334.2	366.6	367.3	443.8	438	432.8
ENSG00000108010	GLRX3	protein_coding	291.5	-0.531	3.496e-10	0.1244	0.2128	0.355	0.0002287	57.1	54.7	50.2	54.5	77.2	79.8	82.1	74.5	48	49.7	51.5	48.8	45.8	44.5	36.5
ENSG00000188706	ZDHHC9	protein_coding	119.1	0.7902	3.527e-10	1.003	1.516e-16	1.093	2.169e-16	30	31.6	33.9	37.1	19.4	17.6	19	20.3	18.4	15.8	13.8	18.5	14.7	15.4	16
ENSG00000064490	RFXANK	protein_coding	239.5	-0.8103	3.544e-10	-1.748	3.684e-51	-2.161	6.387e-74	18.6	23.9	26.8	15.2	37.6	38.3	37	36.5	72.8	74.4	63.3	79.6	104	96.5	88
ENSG00000150093	ITGB1	protein_coding	13340	-0.1411	3.647e-10	-0.2226	3.297e-25	-0.363	1.594e-57	918.1	947.8	969	920.9	1022.7	1055.2	1045.5	1018.2	1095.2	1098.4	1099.6	1088.1	1210.8	1221.7	1190.6
ENSG00000084754	HADHA	protein_coding	667.5	0.3598	3.949e-10	0.5978	2.239e-27	0.9829	2.079e-57	72.9	73.1	69.7	79	55.7	59.8	60	54.3	49.5	47.9	50.8	45.2	38	36.1	37.5
ENSG00000132382	MYBBP1A	protein_coding	548	0.3831	3.997e-10	0.5479	8.842e-21	0.9507	9.397e-48	36.7	37.8	34.7	32.9	26.9	27.8	27.1	26.7	23.7	24.5	23.2	26.1	18.1	18.9	17.8
ENSG00000117592	PRDX6	protein_coding	892.4	0.3402	4.011e-10	0.8838	1.088e-62	0.9081	2.505e-56	368.2	350.4	336.5	378.5	276.2	286.2	277.4	291.7	187.4	183.2	213.7	188.2	180.2	192.1	199.5
ENSG00000143198	MGST3	protein_coding	594.5	-0.3888	4.026e-10	0.04449	0.579	-0.09666	0.1917	193.9	185.7	189.5	185.3	247.6	243.5	256.9	242.4	182.5	180.5	170.8	205.2	206.6	196.8	202.2
ENSG00000079805	DNM2	protein_coding	437.5	0.4145	4.112e-10	0.6783	1.901e-26	0.7933	5.765e-30	35.2	35.7	35.2	35.7	25.2	25.5	27.5	28.1	22.2	20.8	22.8	22.5	20.4	19.9	20.9
ENSG00000185722	ANKFY1	protein_coding	337.5	0.4818	4.206e-10	0.4932	2.077e-11	0.5933	9.328e-14	22.9	22.8	24.1	23.6	16.3	16.7	18.3	15.8	15.6	16.6	17.5	16.5	15.2	16.2	15
ENSG00000188157	AGRN	protein_coding	609	0.3853	4.259e-10	0.1043	0.1087	-0.2893	1.516e-06	20.3	19.5	20.6	19.8	15.8	15.1	15.4	15.1	18.2	19.7	18.2	18.7	23.5	25.4	24.7
ENSG00000117602	RCAN3	protein_coding	115.9	-0.8844	4.746e-10	-0.557	0.0001109	-0.2106	0.2264	27	18.1	26.4	18.3	48.8	42.7	37.4	39.9	35.7	31.6	32.8	34.4	24.8	29.2	25
ENSG00000103550	KNOP1	protein_coding	149.2	-0.8623	4.904e-10	-1.317	6.092e-25	-1.566	4.854e-33	10.4	8.8	11.9	10.6	21.5	18.8	19.2	18	28.3	25.5	26.6	25.6	33.4	31.5	30.3
ENSG00000138760	SCARB2	protein_coding	1055	0.3045	5.895e-10	0.5842	2.633e-35	0.7624	1.144e-49	173	190.6	191.4	166.9	142.3	151	147.7	142.4	117.1	123.9	122.4	116.1	102.7	105.7	109.7
ENSG00000089280	FUS	protein_coding	1120	-0.2905	6.058e-10	0.3157	1.698e-11	0.9885	3.358e-79	147.4	157.2	162.9	147.7	181.2	196.6	190.4	184	121.2	122.1	129.7	119.3	79.6	76.7	75.7
ENSG00000185960	SHOX	protein_coding	431.1	-0.5273	6.345e-10	-1.525	9.653e-92	-1.321	4.885e-62	24.4	24.9	24.3	22	37.6	34.3	33.9	32.3	65.8	68.3	72.4	69.8	58.9	60.7	60.2
ENSG00000156515	HK1	protein_coding	1884	0.235	6.407e-10	-0.1697	2.624e-06	-0.1428	0.0002565	124.4	120.8	126.3	130.4	109.6	104.4	103.4	109.4	142.5	138.9	140.6	143.8	139.7	139.1	137.5
ENSG00000163463	KRTCAP2	protein_coding	469.4	0.4258	7.288e-10	0.7025	4.113e-26	0.749	2.975e-25	262	233.2	229.6	287.3	189.1	180.1	191	194.3	155.3	150.1	161.3	154.1	150.1	145.4	155.9
ENSG00000156136	DCK	protein_coding	418.2	-0.4266	7.658e-10	0.5269	1.298e-13	1.207	5.402e-49	90.9	91.6	93.4	88.1	123.7	119.2	126.4	120.6	55.8	63.9	67.2	66	39.2	36.5	41.7
ENSG00000147872	PLIN2	protein_coding	533.3	0.4221	7.742e-10	-0.18	0.0068	-0.2911	1.433e-05	66	73.7	74.1	80.6	54.8	52.7	54.2	57.7	81	87.4	82.2	83.7	87.6	90.1	92.7
ENSG00000140577	CRTC3	protein_coding	247.7	-0.8041	8.367e-10	-2.154	1.216e-79	-2.673	2.677e-119	7	7.9	9.5	7	13.6	13.6	14.3	14.4	36.5	34.3	36	36.4	49.5	52.9	51.7
ENSG00000161526	SAP30BP	protein_coding	276.2	-0.5194	8.389e-10	0.1609	0.0944	0.2381	0.01559	44.5	47.9	43.7	44.3	68	61.3	66.1	63.2	40.1	42.3	40.6	37	40.2	36.6	37.5
ENSG00000100219	XBP1	protein_coding	459.9	0.4349	8.391e-10	-0.07811	0.3142	-0.1223	0.1083	82.4	77.8	71.4	70	54.5	56.4	55.2	56.3	77.9	80	78.9	82.1	84.4	79.2	82.3
ENSG00000116221	MRPL37	protein_coding	503.6	-0.4135	8.49e-10	-0.1898	0.006698	-0.4012	5.551e-09	42.3	47.7	48.3	49.6	63.3	62.6	63.4	61.4	52.3	52.3	56.9	52.1	62	62.1	62.2
ENSG00000131737	KRT34	protein_coding	735.9	-0.3462	8.49e-10	-0.1202	0.04741	-0.1478	0.01812	97.9	104.7	103	91.4	121.5	124.8	126.7	131.1	106.6	108.8	110.3	103.9	105.7	112.8	110.8
ENSG00000251493	FOXD1	protein_coding	156	-0.694	8.692e-10	0.2296	0.07796	-0.08103	0.5952	21.3	20.5	18.2	17.5	34.1	28.4	30.2	32.7	15.8	16.1	16.6	17.5	20.3	20.4	20.5
ENSG00000131725	WDR44	protein_coding	682	-0.4719	8.833e-10	-1.354	8.324e-85	-1.17	1.961e-56	26.1	30.3	29.2	23.2	42.3	36.2	38.4	33.9	72.8	65.9	70.7	68.2	63.3	63.3	57.2
ENSG00000144867	SRPRB	protein_coding	647.8	-0.3723	8.859e-10	-0.2623	1.318e-05	0.1541	0.02708	141.1	139.4	148.4	135.1	187.1	190.2	180.5	172.9	171.1	170.1	177.5	153.8	128.4	127.6	124.2
ENSG00000116747	TROVE2	protein_coding	211.3	0.6024	9.315e-10	0.6668	1.306e-12	0.7632	7.833e-14	31.1	36.3	35.3	29.7	19.4	21	22.8	23.6	19.2	22.3	20.2	21.8	18.6	19.1	20.3
ENSG00000122042	UBL3	protein_coding	258.5	-0.634	9.315e-10	-0.8754	1.7e-19	-0.9288	6.169e-20	83.2	85.5	92.3	107.3	122.4	164.7	143.5	144.7	171.3	166.4	164.6	182.6	180.4	174.4	176.1
ENSG00000168397	ATG4B	protein_coding	429.9	-0.4716	9.331e-10	-0.6089	4.824e-17	-0.6512	1.483e-17	40.6	37.3	39	32.3	50.4	51.9	55	50.5	58.5	57	54	59.6	58.9	61.2	56.3
ENSG00000087303	NID2	protein_coding	772.6	0.3468	9.424e-10	-0.1901	0.0004017	-0.5267	1.525e-23	33.1	34.1	34.4	36.5	27.7	28	26.5	26.3	38.9	38.5	39.9	40.3	50.6	48.7	50
ENSG00000115685	PPP1R7	protein_coding	615.6	-0.3803	9.471e-10	-0.02863	0.7349	-0.1971	0.003493	84.3	85.3	92.4	74.1	109.2	103.8	113.4	112	84.8	87.1	83.8	88.2	96.8	97.7	94.7
ENSG00000006125	AP2B1	protein_coding	1137	0.2898	9.565e-10	-0.005916	0.9279	0.1841	0.0002083	74.8	76.2	81.8	76.1	64.4	63.7	61.9	62.7	77.8	76.8	77.8	78.2	66.1	65.2	72.5
ENSG00000113615	SEC24A	protein_coding	549.5	-0.402	9.6e-10	-0.3396	1.166e-07	-0.1879	0.009292	27	26.5	26.2	28.4	35.2	34.7	39.4	34	34.6	35	33.9	33.4	29.7	30.7	32
ENSG00000186174	BCL9L	protein_coding	346.7	0.4727	9.61e-10	0.5703	1.093e-14	0.3916	8.376e-07	19.3	18.8	19.2	19.5	14	14.5	14.6	12.4	13.3	13.5	12.3	12.6	14.2	14.2	15.5
ENSG00000184661	CDCA2	protein_coding	142.5	-0.806	1.019e-09	-0.9617	1.428e-14	-0.3256	0.02919	6.7	6.8	5.1	5.5	10.9	9.4	12.2	10	11.5	13	11	11.8	7.6	7.4	7.6
ENSG00000165678	GHITM	protein_coding	1567	-0.2647	1.094e-09	-0.5448	4.512e-42	-0.606	1.898e-46	223.3	237.3	241.5	228	272	282.9	285.3	277.5	350.9	324.6	344.5	334.4	359.7	356.9	345.5
ENSG00000168297	PXK	protein_coding	269.1	0.5498	1.105e-09	0.3026	0.0005568	0.3737	5.918e-05	36.6	33.1	34.6	34.1	22.2	21.6	25.6	25.3	29.7	26.7	27.5	28.3	26.1	29.4	24.5
ENSG00000198755	RPL10A	protein_coding	519.9	-0.3932	1.113e-09	0.5545	2.876e-17	1.17	7.41e-55	180.1	159.5	180	186.8	236.9	235	212.7	244.9	128	115	120.6	116.4	79.2	73.8	82.1
ENSG00000120837	NFYB	protein_coding	256.3	-0.7913	1.237e-09	-2.375	3.895e-99	-2.455	2.236e-100	25.6	23.4	27	21.4	44.7	43.2	47.8	36.8	131.2	131.2	134	119.4	138.7	136.3	136.4
ENSG00000148248	SURF4	protein_coding	1016	0.2883	1.254e-09	0.5035	1.072e-28	0.6299	2.065e-37	307.9	279.6	296	305.7	232	246.1	242.6	254	213.5	208.1	214.4	200.8	192.1	187.2	197.5
ENSG00000198561	CTNND1	protein_coding	936.9	0.3188	1.254e-09	0.3236	1.334e-10	0.3507	8.558e-11	69.7	76.2	76.8	73.1	57.2	62.1	59.9	57.7	62.3	58.5	57.3	57.7	60.7	58.8	54.3
ENSG00000198826	ARHGAP11A	protein_coding	134.1	-0.8477	1.277e-09	-1.297	7.24e-24	-0.7535	1.315e-07	5.1	4.5	5.1	4.7	8.6	10.2	7.8	8.7	11.3	12.4	12	13.1	8.5	7.9	8.5
ENSG00000143320	CRABP2	protein_coding	970.4	-0.2869	1.331e-09	0.5672	6.582e-33	0.2348	4.767e-06	475.2	511.5	500.5	463	569.5	606	602.6	598	326.5	335.7	322	330.9	415.1	404.6	420.5
ENSG00000071082	RPL31	protein_coding	781.2	-0.3044	1.413e-09	0.6466	4.734e-37	0.9467	2.718e-62	332.3	364.8	358.4	334.3	423	423.5	438.6	429.7	227	224.2	213.7	221.2	179.8	181.3	177.7
ENSG00000072501	SMC1A	protein_coding	656.8	0.3404	1.441e-09	0.7654	5.059e-45	1.266	6.06e-92	47.4	50.5	49.4	45.9	35.8	38.9	40.3	37.3	28.6	29.2	27.7	27.6	19.2	19.4	21.3
ENSG00000119969	HELLS	protein_coding	375.3	-0.4511	1.475e-09	0.09019	0.312	1.249	1.742e-44	27.5	30	28.7	23.9	37.6	37.8	39.4	35.6	26.9	26.9	24.5	24.7	11.5	11.3	11.6
ENSG00000180370	PAK2	protein_coding	892.5	-0.328	2.043e-09	-0.7287	2.353e-48	-0.3663	3.569e-11	88.4	92.2	86.5	76.8	108.7	109.7	106.6	105.8	139.3	141.7	147.6	139.3	112.1	110	109.8
ENSG00000131148	EMC8	protein_coding	281.4	-0.6248	2.115e-09	-1.461	6.29e-56	-1.451	9.004e-51	43.6	45.7	41	47.4	72	64.1	73.3	66.7	114.9	129.1	125.2	124.6	117.8	125	124.4
ENSG00000148634	HERC4	protein_coding	682.3	0.3375	2.238e-09	-0.06171	0.3249	0.6017	6.766e-25	42.4	43.5	45.3	42.3	34.2	33.5	35.2	34.5	45.9	46.1	44.6	44.3	28.4	29.9	27.4
ENSG00000141098	GFOD2	protein_coding	91.35	-1.378	2.443e-09	-2.994	1.87e-48	-2.819	5.017e-41	3.7	2.8	2.3	2	8.2	8.7	7.4	6.4	23.3	22.8	26	23.6	20.3	22.8	20.7
ENSG00000137809	ITGA11	protein_coding	1210	0.2948	2.974e-09	-0.2542	3.008e-08	-0.9501	4.707e-99	54.6	58	53.7	58.6	48	46.7	45.5	42.9	68.5	64.5	67.2	67.8	107	109.1	109.7
ENSG00000054148	PHPT1	protein_coding	503.8	-0.4346	3.286e-09	-0.6115	4.946e-19	-0.9347	2.199e-40	144.6	163.2	183.8	154.6	222.7	207.8	209.1	234.5	251.9	236.8	246	256.4	311.8	309.9	307.7
ENSG00000228474	OST4	protein_coding	159.1	-0.7172	3.364e-09	-0.6732	9.203e-09	-0.6562	1.116e-07	183.8	180	168.3	223.6	281.4	319.1	340.9	314.5	297.7	302.2	309.3	306.4	292	292.8	315.7
ENSG00000181789	COPG1	protein_coding	2896	0.1768	4.045e-09	0.2056	7.292e-13	0.1326	2.262e-05	230.6	230.5	229.4	233.5	207.3	204.8	201.7	203.4	198.3	203.7	199.7	199.8	214.1	208.9	209.2
ENSG00000164346	NSA2	protein_coding	146.4	-0.7061	4.138e-09	-0.09466	0.5379	0.003561	0.986	30.8	31.8	29.8	31.2	52	46.2	52.7	51.9	29.6	30.8	33.6	39.8	30.6	32.6	29.2
ENSG00000119285	HEATR1	protein_coding	293	0.4808	4.212e-09	0.3599	4.262e-06	0.8419	1.061e-22	11.1	11.1	11.8	12.2	8.2	8.8	8	8.1	9.5	8.6	8.8	9.1	6.2	6.7	6.4
ENSG00000117475	BLZF1	protein_coding	211.8	-0.6412	4.222e-09	-0.6607	2.406e-10	-1.072	1.538e-24	25.7	19.8	21.8	18.8	34.2	33.3	34.2	33.8	33.7	35.7	32	37	45.7	44.4	47.1
ENSG00000102172	SMS	protein_coding	467.9	-0.4255	4.409e-09	-0.795	3.732e-33	-0.125	0.1386	53.1	47.7	49.7	47.4	70.6	69.3	64.7	61.9	85.3	83.6	87.3	89	55.6	53.3	53.3
ENSG00000135624	CCT7	protein_coding	3127	-0.191	4.61e-09	-0.305	2.172e-23	0.03457	0.3951	331.4	347.7	338.5	353	405.4	386.1	377.9	393.9	421.9	432.2	423.4	414	329.7	339.9	333.6
ENSG00000142207	URB1	protein_coding	486.4	0.4047	4.769e-09	0.02631	0.7665	0.1844	0.01196	15.8	17	15.2	14.4	12.1	11.1	11.1	12.5	15.7	15.1	15.2	14.9	13.1	14.3	13.6
ENSG00000058262	SEC61A1	protein_coding	3329	0.1737	4.77e-09	0.3724	3.841e-40	0.2096	5.272e-12	516.5	505.8	516.7	504.7	442.8	466.9	454.9	447.6	395.9	385.4	397.6	400.7	434.8	448.1	442.9
ENSG00000213347	MXD3	protein_coding	57.3	-1.373	5.501e-09	-2.24	1.538e-25	-1.413	1.519e-09	4.1	3.2	2.9	3	9.8	9.7	8.9	8.2	16.4	14.8	18.5	17.5	9.6	9.4	9.2
ENSG00000213366	GSTM2	protein_coding	221.5	-0.6883	5.533e-09	-0.9597	2.859e-18	-1.276	1.427e-29	30.7	35.9	34	31.1	56	54.7	60	43.4	68.2	62.1	67.2	58.4	87.2	82.1	72.1
ENSG00000159377	PSMB4	protein_coding	2190	-0.2124	5.539e-09	-0.2074	3.354e-09	-0.3255	3.876e-19	477.8	471	498	466.3	562.5	550.8	553.8	551.6	556.7	529.7	553.8	573.8	602.1	589.7	607.8
ENSG00000131876	SNRPA1	protein_coding	234.4	-0.572	6.024e-09	-0.6196	3.463e-11	-0.3465	0.0009651	39.8	45.1	44.1	43.8	61.7	65.9	67.9	62.2	65.6	69.2	68.7	61	55.8	53.6	55.4
ENSG00000092148	HECTD1	protein_coding	618.6	0.3768	6.098e-09	0.1151	0.09095	0.2924	1.29e-05	16.3	19	18	16.5	13.4	14.3	11.9	13.8	16.6	15.8	15.9	15.9	14	15	13.6
ENSG00000141522	ARHGDIA	protein_coding	2076	-0.219	6.359e-09	0.1375	0.0003338	0.3059	1.252e-14	394.4	394.8	404.2	371.7	473.9	432.5	450.9	464.5	351.5	355.5	355.9	360.7	323.8	312	313.5
ENSG00000114503	NCBP2	protein_coding	198.6	-0.6261	6.456e-09	-0.433	5.583e-05	-0.4071	0.0003707	55.8	58.6	56.9	46.8	88.5	84.6	83	81.1	67.9	75.2	79.8	70.6	78.3	67.2	71.6
ENSG00000214026	MRPL23	protein_coding	512.3	-0.4383	6.514e-09	-0.6136	3.796e-18	-0.8879	3.365e-34	67.4	73.3	75.1	67.2	94.1	94.5	90.9	103.7	109.4	100.7	113	109.9	129.5	121.8	142
ENSG00000196262	PPIA	protein_coding	1139	0.2725	6.812e-09	0.7868	1.169e-67	1.056	3.777e-98	509.7	508.2	451.9	524.2	407.7	407.3	423.2	411.6	283.7	290.4	296.4	281	234.9	230.8	251.4
ENSG00000075131	TIPIN	protein_coding	97.29	-0.8651	7.12e-09	-0.5217	0.0006087	-0.03882	0.8658	15	15.4	13.3	18.2	29.2	27.5	26.9	30.2	20.3	22.6	23.5	23.4	18.5	13.6	15.6
ENSG00000082641	NFE2L1	protein_coding	650.4	0.3455	7.138e-09	0.2433	2.529e-05	0.2763	7.079e-06	57.9	56.4	57.7	60.4	46.4	48.4	44.9	43.2	47.8	49.9	48.1	51.6	46	51.1	47
ENSG00000083444	PLOD1	protein_coding	2882	0.2075	7.205e-09	-0.235	1.957e-12	-0.6551	1.201e-82	208.7	202.1	202.3	216.7	184.9	179.6	179.3	175.3	251.2	242.2	236.3	248.5	318	329.7	333.3
ENSG00000104067	TJP1	protein_coding	630.5	0.345	7.825e-09	0.2517	1.276e-05	0.3266	9.724e-08	25.5	23.9	23.9	26.4	19.8	20.4	18.2	20.1	20.6	22.1	20.8	20.2	19.8	20.1	19.8
ENSG00000173641	HSPB7	protein_coding	1182	0.2686	7.935e-09	0.4072	3.34e-20	0.5878	1.535e-34	325.7	331.8	345.4	308.3	264	279.6	278	266.5	239.3	255.6	239.8	257	215.5	212.5	225.4
ENSG00000116337	AMPD2	protein_coding	302.9	0.4728	8.577e-09	0.3815	1.102e-06	0.4097	1.079e-06	23.2	24.6	24.4	25.7	16.9	18.1	18.2	17.2	18.2	19.6	17.9	19.5	19.5	18.1	17.5
ENSG00000013810	TACC3	protein_coding	317.7	-0.4764	8.801e-09	-0.4578	8.897e-09	0.2942	0.001752	21.4	21.8	21.4	19.7	27.6	29.8	30.5	29.5	30.4	29	27.4	29.1	17.3	17.8	16.4
ENSG00000139921	TMX1	protein_coding	511.6	0.3639	8.909e-09	0.8155	1.247e-40	0.7778	5.787e-32	155.3	175.6	159.2	154	125.3	128	126.4	118.8	91.9	87.1	93.7	90.7	89	91.6	99.3
ENSG00000113083	LOX	protein_coding	9021	0.3192	9.124e-09	0.4964	8.751e-21	0.309	1.151e-07	1760.1	1606.3	1558.4	1904.8	1374.4	1360.2	1349.6	1387.1	1187.6	1194.1	1191.8	1265.8	1368.1	1383.8	1381
ENSG00000135966	TGFBRAP1	protein_coding	423.8	-0.6373	1.025e-08	-2.266	9.202e-127	-3.033	2.994e-222	9.2	9.2	9.1	7.8	15	13.7	14.3	12.7	40.1	44.3	45.8	42.5	70.7	73.9	76.6
ENSG00000059758	CDK17	protein_coding	320.6	-0.4831	1.066e-08	-0.4316	1.23e-07	-0.55	7.126e-11	28	31.2	28.3	29.9	40.3	42.3	40.2	40.9	38.6	39.6	40.9	38.7	44.5	40.7	43.6
ENSG00000004897	CDC27	protein_coding	432.8	-0.4242	1.093e-08	-0.3045	3.281e-05	-0.1527	0.06987	26.7	28.2	29	28	36.9	35	41.7	37.2	34.3	36.7	34.7	32.2	31.1	31.9	30.3
ENSG00000204941	PSG5	protein_coding	3568	-0.1778	1.109e-08	-0.3256	2.966e-29	-0.2167	6.947e-12	455.4	465.4	480.6	469	538.3	534.6	534.3	509.9	584.7	589.3	586.9	583.8	527.1	546.8	556.6
ENSG00000143156	NME7	protein_coding	175.2	-0.7018	1.168e-08	-1.023	2.123e-19	-0.9893	1.338e-16	17.1	20	19.1	15.1	32	27.9	28.7	27.9	34.3	35.6	40	35.2	34.5	36.6	35.8
ENSG00000070087	PFN2	protein_coding	1097	-0.3206	1.225e-08	-0.6123	5.929e-32	-0.3608	2.792e-10	246.3	275.1	263.8	214.1	314.7	313.8	311.6	305.1	390.5	382.1	374.4	377.2	317.9	340.8	301.9
ENSG00000103657	HERC1	protein_coding	302	0.4719	1.258e-08	0.415	1.486e-07	0.6565	1.548e-14	5.4	5.3	5.2	4.8	3.8	3.6	3.8	3.7	4.1	3.6	4.2	3.5	3.2	3.4	3.3
ENSG00000115318	LOXL3	protein_coding	565.1	0.3304	1.265e-08	1.424	1.861e-127	1.868	1.087e-158	81.3	73.5	77	78.3	61.9	60.3	60	64.4	27.1	30.2	28.6	30	20.7	22.9	19.9
ENSG00000132305	IMMT	protein_coding	1215	-0.3171	1.302e-08	-1.512	1.195e-215	-1.471	4.37e-185	48.5	58.2	53.6	57.4	70.4	67.5	69.2	63.9	151.5	155.5	159.3	153.8	149.8	154.8	148.1
ENSG00000126522	ASL	protein_coding	803.8	-0.4317	1.358e-08	-1.904	5.699e-190	-2.471	0	38.7	43.8	48	34.8	56.6	56.3	52.4	57.5	154.9	158	153.4	155.1	228.5	221	241.2
ENSG00000134986	NREP	protein_coding	278.2	-0.5252	1.431e-08	-0.39	1.964e-05	-0.1226	0.2763	104.9	113.8	98	130.8	158.7	169.3	166.4	151.1	147.8	156.5	139.3	144	125.5	127	113.1
ENSG00000167863	ATP5H	protein_coding	923	-0.3111	1.493e-08	-0.4223	2.497e-16	-0.5352	3.26e-23	262.2	315.5	285.5	279	367.5	361.6	340.5	341.8	369.2	394.2	377.6	387.7	421.8	414.2	402.2
ENSG00000163636	PSMD6	protein_coding	702.9	-0.3272	1.699e-08	-0.2094	0.0002879	-0.03872	0.6127	87.4	91.5	98	88.3	113.5	118.9	117.5	108.8	102.2	105.4	107.9	107.3	95.7	94.4	91.5
ENSG00000144560	VGLL4	protein_coding	199.6	-0.6523	1.765e-08	-0.8854	1.707e-16	-1.329	1.367e-34	18.7	21.1	22.2	20.2	30.1	33.3	33.1	33.4	40.3	38.9	37.1	36.1	55.6	50.8	50
ENSG00000204822	MRPL53	protein_coding	117.4	-0.8564	1.8e-08	-1.041	3.114e-13	-1.181	1.233e-15	44.6	34.7	34.4	40	65.8	78.5	75.6	64.1	87.5	79	82.6	70.7	80.7	87.6	98.7
ENSG00000168685	IL7R	protein_coding	208.8	0.5706	1.844e-08	-0.01546	0.9056	0.0233	0.8658	30	30.2	32.5	31	21.5	21.8	19.4	20.2	30.9	32	31.2	31.1	31.7	30.2	29.6
ENSG00000125835	SNRPB	protein_coding	852.7	-0.2921	1.902e-08	0.2465	2.497e-06	0.4007	5.872e-13	194.8	182.4	189.8	182.1	232.8	226.3	219.1	239.3	157	151.9	164.9	156.6	146.2	144.2	135.5
ENSG00000137996	RTCA	protein_coding	248.1	-0.5543	1.967e-08	-0.6033	1.232e-10	-0.4265	3.163e-05	31.5	30	34.7	31.3	50.3	43.2	47.1	48	50.1	46.6	47.3	51.9	41.1	47.3	41
ENSG00000168040	FADD	protein_coding	290.1	-0.5474	2.063e-08	-0.9219	5.007e-25	-0.9981	1.009e-26	60.5	65.5	55.4	52.1	87.4	87.4	91.9	74.9	115.3	111	104.9	111.8	121.6	111.8	116.6
ENSG00000135521	LTV1	protein_coding	200.2	-0.6102	2.075e-08	-0.6052	6.464e-09	-0.4919	1.204e-05	21.2	18.8	23.2	17.3	31	31.1	30.2	31.7	29.5	31.7	29.9	33.4	30.9	27.5	27.3
ENSG00000100906	NFKBIA	protein_coding	374.1	-0.5436	2.078e-08	-1.519	8.997e-72	-1.873	2.797e-103	33.9	32.8	41.6	33.7	50.7	53.3	49.5	55	100.5	100.8	102.4	109.9	125.7	129.1	140.6
ENSG00000197837	HIST4H4	protein_coding	82.88	-0.8768	2.086e-08	-0.04903	0.828	-0.1081	0.6106	40.8	41	37.4	47.7	77	80.3	72.9	79.2	43	49.1	39.3	42.4	51.7	41.7	42
ENSG00000064601	CTSA	protein_coding	806.4	0.31	2.134e-08	0.1982	0.0002356	-0.09072	0.136	110.9	117.7	112.4	115.1	88.7	93.2	93.1	92.4	97.1	98.4	99.2	103.4	114.9	130.3	118.8
ENSG00000112208	BAG2	protein_coding	473.9	-0.4065	2.184e-08	-0.6695	1.134e-23	-0.4311	3.812e-09	99.3	116.4	112.1	119	140.4	146.4	150	155.2	179.1	175.9	173.1	184.8	147.1	155.9	148.7
ENSG00000163468	CCT3	protein_coding	2723	-0.1883	2.285e-08	0.02282	0.5912	0.2971	2.586e-17	272.8	293.9	276.3	267.2	315.4	314.9	317.8	314.9	270.7	267.4	274.4	279.3	230.4	229.1	217.1
ENSG00000225921	NOL7	protein_coding	193.8	-0.5548	2.464e-08	0.2094	0.05974	0.6849	1.81e-09	49.8	52.1	47	41.5	69.9	66.2	74	69.6	40.4	40.5	41.6	41.5	27.2	30.3	30.4
ENSG00000162430	SEPN1	protein_coding	144.3	0.6802	2.539e-08	0.5794	5.509e-07	0.3629	0.004008	19.8	20.6	19.8	23.2	10.9	15.2	12.9	12.6	14.7	14.4	12.2	14.5	15.2	16.7	16.5
ENSG00000111358	GTF2H3	protein_coding	134.8	0.6783	2.654e-08	1.297	3.217e-27	1.496	6.28e-29	46.1	35.7	41.3	48.3	24.7	26.3	29.5	26.7	16.3	16.7	20.4	14.7	17	13	15
ENSG00000145147	SLIT2	protein_coding	1137	0.2908	2.708e-08	-0.06304	0.2779	0.07432	0.217	45.9	52.4	49.5	46	38.9	42	41.2	36.1	51.1	50.3	50.9	49.6	46.8	46.7	44.3
ENSG00000204569	PPP1R10	protein_coding	185.8	0.5626	2.708e-08	0.7051	2.29e-13	0.6875	3.736e-11	18.9	16.9	16.8	18.2	11.5	11.5	12.9	12.1	11.3	10.8	10.8	10.2	11.9	10.2	10.8
ENSG00000102572	STK24	protein_coding	538.3	-0.3716	2.731e-08	-0.266	5.394e-05	-0.3835	1.415e-08	54.5	63.4	62.6	61	76.7	79.9	79.3	76.4	77.1	71.5	70.7	70	76	80.4	79.6
ENSG00000168824	NSG1	protein_coding	36.73	-1.58	2.82e-08	-1.766	6.644e-11	-1.509	1.214e-07	4.3	5.4	2.8	6.2	15.8	17.5	13.5	15.2	17.3	22.1	19	11.2	16.4	16.7	11.3
ENSG00000198793	MTOR	protein_coding	290.2	0.4687	2.859e-08	0.6334	3.169e-15	0.79	2.18e-19	9.9	10.8	10	9.4	7.4	7.2	7.2	7	5.6	7	6.6	6.6	6.1	5.7	5.5
ENSG00000167005	NUDT21	protein_coding	335.5	-0.457	3.055e-08	-0.2226	0.009026	-0.1336	0.1659	85.7	81.7	86.4	77.7	120.7	110.9	120.7	104.8	95.3	102.4	93	97.8	95.1	87.1	90.9
ENSG00000168906	MAT2A	protein_coding	415.9	0.4019	3.213e-08	0.6599	1.59e-21	0.8267	1.089e-27	97.7	92.3	90.7	86.9	65.6	67.3	76.9	68.7	56.6	61	60.8	52.1	55	49	51
ENSG00000277157	HIST1H4D	protein_coding	177.6	-0.5424	3.25e-08	1.146	6.643e-27	1.796	6.662e-44	142.8	136.9	130.5	130.2	199.6	188.5	196	203.2	57.2	68.3	59.6	56.8	38.7	32.6	42.5
ENSG00000239672	NME1	protein_coding	622.7	0.3464	3.25e-08	0.7688	1.485e-37	1.172	8.002e-68	295.6	307.6	334.4	281.3	235.9	241	246.5	235	173.5	169.4	190.7	179	144.9	121.5	137.8
ENSG00000196159	FAT4	protein_coding	483.1	0.423	3.423e-08	-0.2079	0.004713	-0.3223	1.584e-05	6.7	5.8	6.5	5.6	5	4.4	5	4.1	7.2	7.5	6.9	6.9	7.4	8	7.7
ENSG00000143549	TPM3	protein_coding	1737	0.3968	3.454e-08	1.413	4.418e-94	1.771	8.923e-123	426.7	486.5	474.8	390.9	322.7	366.1	334.3	325.3	163.7	170.1	168.8	161.8	136.7	124.1	127.4
ENSG00000141002	TCF25	protein_coding	683.2	-0.3195	3.543e-08	-0.03617	0.6262	-0.05523	0.4456	48.1	48	47.1	51	64.2	59	60.9	58.7	48.6	52.1	49.8	48.5	50.5	51.4	49.6
ENSG00000173812	EIF1	protein_coding	5024	0.4689	3.588e-08	-0.486	3.174e-09	-0.4958	1.822e-08	2067.5	2560	2469.5	1916.3	1665.9	1651.1	1610	1569.6	3316.2	3177.3	3165.4	2982.4	3115	3294.7	3143.3
ENSG00000109184	DCUN1D4	protein_coding	350.8	-0.4862	3.642e-08	-0.7594	7.379e-21	-1.227	1.104e-50	30.5	36	33.6	28.4	45.4	46.4	46.1	41.8	54.5	54.3	56.4	50.9	75.3	77.2	73.2
ENSG00000237649	KIFC1	protein_coding	328	-0.5023	3.781e-08	-0.8924	1.269e-26	0.08668	0.4605	22.9	22.6	24.5	18.9	34.4	27.5	31	33.3	42.3	43.3	41.4	37.8	21.1	21.3	20.2
ENSG00000108826	MRPL27	protein_coding	154.8	-0.6224	4.006e-08	-0.007772	0.9638	0.2345	0.08443	54.9	56.7	47.7	50.4	75.5	82.4	81.6	83.2	50.6	51.7	51.3	58.3	42	46	44.8
ENSG00000196747	HIST1H2AI	protein_coding	230.1	-0.5028	4.018e-08	0.7216	3.277e-14	1.75	4.689e-50	117.4	137	143.2	135.2	190	193.1	192.1	180.2	75.1	82.6	74.6	94.6	39.3	34.4	42.6
ENSG00000168002	POLR2G	protein_coding	203.8	0.5471	4.089e-08	1.247	8.436e-37	1.453	8.342e-40	95.7	106.7	114	109.6	74.3	62.5	84.8	70.5	43.2	44.7	46.8	42.7	40.2	41.4	33.9
ENSG00000184787	UBE2G2	protein_coding	297.6	-0.5484	4.111e-08	-1.158	2.999e-38	-1.13	3.989e-33	54.8	64.3	55.8	65.5	82.1	95.8	89.7	84.3	132	145.9	127.6	133.9	125.6	140.8	129.6
ENSG00000124783	SSR1	protein_coding	1430	-0.2232	4.253e-08	0.3074	1.274e-14	0.3985	1.481e-20	298.7	304.7	279.8	300.9	351.7	351	342.6	335.3	241.7	241.1	232.9	240.9	226.5	223.7	222.5
ENSG00000127184	COX7C	protein_coding	114.5	-0.7934	4.505e-08	-0.7748	2.626e-08	-0.5113	0.0008895	72.3	69.7	74.6	89.9	133.6	116.9	130.5	157.9	128	128.6	137.8	138.6	112.4	102.8	116.4
ENSG00000101421	CHMP4B	protein_coding	271.6	0.4758	4.542e-08	0.4728	1e-08	0.4705	1.155e-07	97.5	94.2	109.1	98	67.5	75.3	70.3	73.3	74.5	71.3	67.1	76.2	70	70.5	75.3
ENSG00000127616	SMARCA4	protein_coding	520.3	0.3346	4.546e-08	0.6702	1.517e-30	0.8942	1.491e-43	25.4	26.2	25.7	26.5	21.1	19.4	20.8	21	16.2	16.7	15.7	16.8	13.7	13.9	14.2
ENSG00000122218	COPA	protein_coding	2860	0.1832	4.587e-08	0.189	3.922e-09	0.262	1.546e-14	170.4	168.9	173.3	162.3	149.2	147.9	149.8	147.5	143.1	151	146.1	153.1	139	145	138
ENSG00000139644	TMBIM6	protein_coding	3325	0.1598	4.625e-08	0.3102	1.655e-29	0.02244	0.5382	800.8	774.3	793.9	808.6	707.3	717.8	703.2	717	638.8	653.8	637	634.5	790.3	789.2	769
ENSG00000115241	PPM1G	protein_coding	1471	-0.2689	4.678e-08	-0.5396	1.214e-32	-0.4472	5.085e-20	141.9	154.4	139.8	131.1	170.4	166.9	173	171.6	212	206	201.2	203.2	200.6	200.2	178.3
ENSG00000177954	RPS27	protein_coding	93.98	-0.7733	4.69e-08	0.5629	0.0002734	0.7863	2.636e-06	52.1	55.3	45.6	60.7	98.5	88.3	88.7	91.1	35.8	34.2	36.7	36.6	37.4	23.5	30.6
ENSG00000128641	MYO1B	protein_coding	965.4	0.2981	4.691e-08	0.3152	1.49e-09	0.4917	1.184e-18	65.3	58.4	66.4	70.7	54.6	52.4	55.9	50.1	53.5	52.6	51.6	52.5	43.5	48.8	47.2
ENSG00000153113	CAST	protein_coding	2196	-0.3035	4.696e-08	-0.7552	4.872e-49	-0.8848	3.849e-59	110.2	114.6	117.3	114.3	141.1	139.1	148.6	135.2	194	193.9	197.7	185.1	198.1	194.3	240.7
ENSG00000142867	BCL10	protein_coding	319.4	-0.4803	4.8e-08	-0.5949	5.454e-13	-0.5876	1.66e-11	64.6	71.9	67.2	63.6	90.1	100.4	94.4	87.8	99.6	101.2	100.6	102.7	109.1	95.6	96.7
ENSG00000139514	SLC7A1	protein_coding	1492	0.2113	5.085e-08	0.6453	2.708e-68	0.8621	4.856e-99	201.3	205.8	198.5	196.4	170.2	175.4	170.3	175.6	130.3	126	128.8	126	111	105.9	113.3
ENSG00000138071	ACTR2	protein_coding	3008	-0.2245	5.885e-08	0.05613	0.2326	0.09033	0.05358	454.7	521.5	515.3	444	553.1	570.8	569.5	565.3	468.6	471.3	466.1	451.2	444	466.8	450.6
ENSG00000140105	WARS	protein_coding	1333	-0.2414	5.952e-08	-0.3155	4.044e-14	-0.5519	7.469e-38	125.6	128.4	125.3	120.7	142.8	151.2	149.9	147	158.2	157.1	152.4	154.3	187.6	182.7	179.5
ENSG00000197746	PSAP	protein_coding	4061	0.1505	5.974e-08	-0.0827	0.002537	-0.4358	3.821e-61	466.4	480.3	481.6	468.3	422	424.3	433.4	428.7	497.9	502.8	500.1	508.6	643.4	643.1	637.4
ENSG00000180098	TRNAU1AP	protein_coding	127.6	-0.7386	6.037e-08	-0.8008	5.725e-10	-0.6157	1.067e-05	20.3	20.6	21	16.3	32.8	33.4	32.5	32.7	33.5	36.6	34.6	32.1	28.3	28.6	33.4
ENSG00000144048	DUSP11	protein_coding	193.7	-0.6444	6.247e-08	-0.6378	2.276e-08	-0.972	3.963e-17	15.4	25	16.2	20.1	32.7	28.3	28.4	29.5	31	31	29.5	26.1	37.8	39.4	35
ENSG00000184260	HIST2H2AC	protein_coding	116.3	-0.6835	6.281e-08	0.9422	5.666e-12	1.268	1.987e-16	65.3	58.7	70.5	61.3	97.2	93.3	115.5	108.7	35.8	30.3	30.5	36.5	29.6	23.1	25.5
ENSG00000107186	MPDZ	protein_coding	251.4	0.5336	6.281e-08	0.06995	0.5421	-0.01691	0.8986	9.1	8.5	8.6	8.3	7	5.7	5.3	5.8	8.2	7.7	8.7	8.4	9.4	9	7.9
ENSG00000133226	SRRM1	protein_coding	530.3	-0.3829	6.29e-08	-0.7178	5.899e-29	-0.8431	3.131e-36	28.5	25.7	24.6	28.3	34.6	36.3	34.8	34.3	46.4	42.8	44.5	42.4	47.2	48.8	48.6
ENSG00000158470	B4GALT5	protein_coding	311.8	-0.5527	6.41e-08	-1.323	3.001e-48	-1.389	7.709e-49	30	25.9	31.1	25.9	41.3	43	42	41	70.9	72.6	75.1	66.1	72	83.9	69
ENSG00000124343	XG	protein_coding	263.5	-0.5255	6.542e-08	-0.4906	1.513e-07	-0.9749	5.748e-26	55.5	62.9	63.5	66.4	91.9	82.3	88.2	96.1	88.5	90.6	83.7	87.8	118.1	123.2	126.4
ENSG00000071462	WBSCR22	protein_coding	445.3	-0.4292	6.848e-08	-0.6249	2.712e-17	-0.5537	2.429e-12	62.8	66.1	65.6	58.1	91.9	78.8	89.5	80.8	103.5	91.9	93.7	101.4	94.5	97.1	86.9
ENSG00000229117	RPL41	protein_coding	32.64	-1.451	6.88e-08	-0.8237	0.003219	-0.8288	0.004349	40.8	25.9	36.6	64.7	115.4	138.3	144.4	106.4	79.1	93.9	67.2	83.2	102.3	66.3	72.9
ENSG00000013375	PGM3	protein_coding	593.9	0.3275	6.894e-08	0.3934	8.086e-12	0.7739	1.747e-34	73.2	83	73.8	69.3	57	61.5	60.3	58.7	56.7	57.5	55.2	58	44.3	44	42.3
ENSG00000149115	TNKS1BP1	protein_coding	1102	0.2906	7.334e-08	-0.6838	3.346e-49	-0.9907	1.801e-94	32.6	32.8	32.5	29.7	25.6	25.6	25.3	27.5	49.9	51.4	50.3	54	64.3	64.2	61.8
ENSG00000113312	TTC1	protein_coding	566.6	-0.3744	7.349e-08	-0.8829	7e-46	-0.9513	2e-48	68.9	77.4	74.6	67.5	93	87.9	93.7	98.8	131.4	132.6	131.7	136.9	137.6	140.6	139.9
ENSG00000111843	TMEM14C	protein_coding	387.6	-0.434	7.579e-08	-0.4526	3.834e-09	-0.53	3.988e-11	147.9	195.5	182.8	179.4	241.3	244.4	237.7	227.6	231.5	253.8	245.6	230.4	253	265.4	244.5
ENSG00000047849	MAP4	protein_coding	2145	0.207	7.918e-08	0.05039	0.2385	0.2345	2.649e-09	55.8	50.4	51.6	56.6	46.3	45.7	46.7	47.4	52.1	52.9	51.9	50.3	44.8	45.4	46.7
ENSG00000055070	SZRD1	protein_coding	64.7	-0.9734	8.238e-08	-0.3062	0.1353	0.09157	0.7191	15.4	11	15.5	15.5	32.2	30.9	27.7	25	17.6	18.6	19.4	16	13.4	10.7	16.5
ENSG00000115875	SRSF7	protein_coding	408.3	-0.3885	8.299e-08	0.1353	0.09122	0.7112	7.779e-19	92.1	102.4	93.7	101	118.5	130.5	135.8	124.7	83.3	93.5	87.7	90.2	58	57.9	61.3
ENSG00000112249	ASCC3	protein_coding	787.6	0.2908	8.414e-08	0.2188	2.887e-05	0.5297	1.245e-21	27.2	26.7	27.6	26.4	23.3	21.7	23	20.5	22.4	23.6	23.6	23.1	18.4	18.4	19.2
ENSG00000141428	C18orf21	protein_coding	135.2	-0.8224	8.836e-08	-1.577	1.367e-30	-1.693	6.148e-33	16.4	15.7	18.4	21.2	32.3	37.3	29	30.9	52.4	55.5	53.4	61	56.1	61.2	62.1
ENSG00000187189	TSPYL4	protein_coding	133.6	-0.6944	8.873e-08	-0.2611	0.0637	-0.6018	5.771e-06	14.5	15.7	15.6	18.1	25.3	26.7	22.9	28.9	18.9	19.8	20.3	17.4	25.5	23.7	24.1
ENSG00000154473	BUB3	protein_coding	769.8	-0.3589	9.259e-08	-0.2326	0.0005101	-1.577	2.665e-144	99.7	100.5	97.2	98	124.9	123.8	133.8	125.6	113.3	118.7	110.6	125	277.5	286.6	322.9
ENSG00000108774	RAB5C	protein_coding	115.1	0.6986	9.259e-08	1.096	4.357e-18	1.388	1.312e-22	37.3	37.7	43.3	45.8	24.2	22.1	26.2	28.3	19.2	16.9	17.2	24.5	15.5	14.9	15.9
ENSG00000116473	RAP1A	protein_coding	861.5	-0.3746	9.386e-08	-1.66	2.098e-166	-1.793	9.748e-179	138.6	146.7	152.3	131.6	189.6	171.2	185.8	192.5	457.5	450.5	476.5	411.4	505.9	504.3	475.8
ENSG00000182774	RPS17	protein_coding	2277	-0.2152	9.544e-08	0.9065	8.012e-118	1.348	3.333e-206	860.7	860.7	807.2	757.6	930	930.6	977.8	974.1	427.7	457.6	434	430.7	321.9	309.5	333.9
ENSG00000168298	HIST1H1E	protein_coding	532.1	-0.3457	9.574e-08	1.011	1.851e-52	1.331	1.293e-70	207	175.9	179.9	214.5	251	235.5	254.9	250.2	95.7	98.9	98.7	90.7	82.6	71.8	76.8
ENSG00000163956	LRPAP1	protein_coding	1385	-0.2436	9.713e-08	-0.4175	3.949e-23	-0.5959	6.238e-42	187.9	196.3	182.1	187.9	223.8	228.4	227.2	212.7	249.5	250.9	258.8	244.8	286.5	274.5	292.9
ENSG00000069275	NUCKS1	protein_coding	628.4	-0.3267	1.018e-07	0.03345	0.6779	0.01114	0.8999	171	147.5	152.3	165.8	197.1	200.7	195.8	207	157.8	158.3	147.9	162.3	165.7	151.6	157.8
ENSG00000115524	SF3B1	protein_coding	1389	0.2342	1.06e-07	0.2135	4.361e-07	0.5348	1.208e-32	81.8	75	79.4	78.1	66.5	64.7	68.1	68.3	68.1	69.7	68.5	64.3	53.5	52	57.2
ENSG00000170421	KRT8	protein_coding	111.8	0.7328	1.077e-07	0.194	0.1719	0.5678	4.908e-05	14.8	18.2	16	13.1	9	8.4	10.6	9	13.2	13	13.8	13.9	11.1	10.9	9.1
ENSG00000109606	DHX15	protein_coding	704.9	-0.3058	1.109e-07	-0.04437	0.5324	0.3673	2.716e-09	51.8	59.3	59.6	56.4	73.5	70.4	70	66.6	58	57.4	59.7	58.7	42.2	44.7	44.7
ENSG00000173674	EIF1AX	protein_coding	299.3	-0.4489	1.154e-07	0.3514	5.864e-05	0.9313	3.114e-22	136	136.1	153.8	147.1	203.5	179.2	208.6	194.9	111	114.8	108.4	117	79.7	62.9	81.6
ENSG00000196576	PLXNB2	protein_coding	930.1	0.2815	1.16e-07	0.058	0.3286	-0.3673	3.782e-13	32.9	33.5	31.7	33.2	27	26.2	25.4	29.2	31.5	31.8	30.8	32.2	43.3	41.1	42.6
ENSG00000007168	PAFAH1B1	protein_coding	688	-0.3385	1.182e-07	-0.349	1.086e-08	-0.1256	0.08167	87.3	98.8	101.8	91.8	125.2	126	110.5	117.3	118.9	124.6	126.8	110.7	103.9	105.2	101.4
ENSG00000122705	CLTA	protein_coding	696.2	-0.3022	1.261e-07	0.4027	1.295e-12	0.5257	9.624e-18	142.3	146	131.4	141.4	172.2	168.4	183.9	167.6	112.9	102.8	101.2	106.6	94.8	98.1	98.4
ENSG00000113721	PDGFRB	protein_coding	945.1	0.3	1.281e-07	-0.6635	2.035e-42	-0.9118	5.464e-73	42.2	47	41.3	43.1	37.3	35.1	34.1	34.1	68.8	69.7	68.7	67	79.9	80.1	84.5
ENSG00000156976	EIF4A2	protein_coding	379.7	0.3972	1.285e-07	0.2403	0.0009843	0.3954	2.402e-07	68.8	73.4	68.5	75.1	55.5	49.7	54.4	57.1	59.3	60.7	59.9	62.3	57.1	52.6	53
ENSG00000184270	HIST2H2AB	protein_coding	195	-0.5236	1.304e-07	0.8982	6.34e-18	1.68	7.846e-41	117.4	110.4	102.9	125.7	154.6	163	167.4	172.6	52.9	62.3	59.4	73.7	32.8	37.4	34.5
ENSG00000204356	NELFE	protein_coding	336.6	0.4206	1.306e-07	0.4628	8.521e-10	0.4109	4.189e-07	63.4	66.8	63.6	66.2	44.1	51.6	49.6	48.3	46.9	44.6	49	47.2	48.6	45.2	52.3
ENSG00000067225	PKM	protein_coding	27870	-0.1263	1.319e-07	-1.166	0	-1.181	0	1883.4	1939.7	1891.1	1807.4	2091.5	2011.5	2075.3	2029.9	4255.6	4213.4	4160	4252.9	4170.1	4317.1	4304.9
ENSG00000142168	SOD1	protein_coding	669.3	-0.3555	1.344e-07	-0.1968	0.004054	0.02162	0.8223	243	301.7	252.6	227.3	315.5	324.9	357.6	309.1	280.1	305	284.1	302.7	250.6	248.7	253.2
ENSG00000167123	CERCAM	protein_coding	985.9	0.2653	1.359e-07	0.4043	1.687e-17	0.04372	0.4735	104.9	91.6	94.5	97.8	81.2	79.9	80.6	82.3	74.9	76.5	71.3	71.2	91.5	95	96.8
ENSG00000197601	FAR1	protein_coding	591.2	-0.3311	1.402e-07	-0.1138	0.09376	-0.1945	0.003707	64.5	63.1	64.9	67.6	85.4	81.8	79.8	80.6	66.1	73.2	72.6	70.1	72.3	77	74.2
ENSG00000164442	CITED2	protein_coding	3728	0.167	1.438e-07	0.2147	1.034e-12	-0.02401	0.5446	941.2	975.2	977.2	895.5	832.3	843.5	835.2	860.6	790.6	825	827.4	820.9	975.4	958	954.5
ENSG00000120705	ETF1	protein_coding	788.3	-0.3122	1.507e-07	-0.4854	1.076e-18	-0.4232	7.117e-13	99.8	88.2	96.2	84.3	116.4	115.7	117.4	109.5	133	122.8	130.3	131.2	123.6	129	119.1
ENSG00000023191	RNH1	protein_coding	1743	0.2098	1.536e-07	0.4488	8.326e-33	0.3794	7.428e-21	260.3	242.1	255.2	257.9	209.5	220.5	232.1	217.8	179.6	188.8	188.7	188.3	191.5	196.1	198.4
ENSG00000140945	CDH13	protein_coding	981.6	-0.3066	1.536e-07	-1.101	2.23e-103	-1.464	6.852e-171	42.5	39	43.7	38.7	50.3	50.3	53.8	49.4	90.3	84.8	90.8	86.2	113	113.2	114.5
ENSG00000198836	OPA1	protein_coding	974.7	-0.2982	1.625e-07	-1.038	8.6e-96	-0.977	4.91e-76	34.3	39.8	36.9	34.8	46.6	45.5	43.2	43.4	76.5	76.6	73.7	71.4	69.6	72.1	73.1
ENSG00000121671	CRY2	protein_coding	111.5	-0.862	1.634e-07	-1.351	2.272e-19	-1.378	1.207e-18	4.2	5.9	6.9	6.5	10.8	11.9	8.8	11.9	14.2	15.3	16.7	15.4	15.1	14.5	17.5
ENSG00000108518	PFN1	protein_coding	2985	-0.2006	1.636e-07	0.3978	2.261e-27	0.5235	5.629e-40	904.7	899.6	909.3	1047.2	1088.7	1081.9	1071.7	1083.3	713.9	726.1	702.6	714.3	651.8	650.5	660.2
ENSG00000128567	PODXL	protein_coding	1577	0.1932	1.723e-07	1.817	0	2.698	0	302.9	301.5	283	302.8	262.1	258.5	255.1	264.3	85.4	86.6	82.6	82.2	46.5	44.1	46.2
ENSG00000186298	PPP1CC	protein_coding	392.8	-0.4166	1.733e-07	-0.5753	6.808e-15	-0.6289	5.058e-16	41.2	46.1	51.1	45.6	62.5	63.2	59.4	60.7	67	72.4	66.3	70.1	72.4	71.1	70.6
ENSG00000130508	PXDN	protein_coding	6904	0.1558	1.743e-07	-0.7324	5.176e-168	-1.412	0	201.9	203.7	208.5	191.6	184.7	179.3	178.7	180.2	340	331.9	340.5	325.1	536.2	545.4	527.1
ENSG00000122026	RPL21	protein_coding	433.6	-0.3827	1.743e-07	-0.01936	0.8494	0.6512	4.786e-16	182.9	173.4	164.2	180.4	231.5	234.2	225.8	223	179.7	175.1	187.7	163.3	100.2	106.8	126.1
ENSG00000164111	ANXA5	protein_coding	15780	0.1205	1.823e-07	0.08505	0.0002001	0.1606	1.151e-11	3404.5	3381.6	3438.5	3240.5	3068.8	3123.3	3140.5	3053.8	3130.2	3213.9	3182.3	3167.6	2997.9	3075.3	2961.6
ENSG00000164609	SLU7	protein_coding	849.5	-0.3377	1.84e-07	-1.551	1.639e-174	-1.535	3.205e-156	52.1	49.7	45.9	45.5	59.3	61	66.6	58.1	141.8	144	141.6	139.9	139.8	138.2	143
ENSG00000163319	MRPS18C	protein_coding	75.28	-0.9825	1.85e-07	-0.3978	0.05059	0.04545	0.8759	32.2	15.7	22.4	30.3	47.2	58	54.6	45.7	34.1	30.7	27.2	47.1	23.4	21.4	29.1
ENSG00000055211	GINM1	protein_coding	602.6	-0.3654	1.853e-07	-0.898	6.567e-47	-1.075	1.394e-61	83.3	80.2	67.3	70.8	97.4	97.6	97.8	95.1	142.3	147.6	137.3	133.5	154.5	161.4	160.6
ENSG00000086065	CHMP5	protein_coding	1572	-0.2801	1.895e-07	-1.592	2.562e-260	-1.722	5.269e-278	223.5	232.5	245.5	212.1	283.4	286.1	278	262.5	672.8	699.3	716.8	665.4	767.2	774.3	723.9
ENSG00000130779	CLIP1	protein_coding	660.2	0.3258	1.945e-07	0.3187	9.282e-08	0.4354	8.451e-12	30.2	37.7	36.3	35.2	26.4	28	28.7	27.8	28	29.2	28	25.8	25.5	26	25.5
ENSG00000159176	CSRP1	protein_coding	3439	0.1832	2.009e-07	1.018	2.878e-201	1.164	3.999e-220	1525.1	1344.7	1398.2	1496.4	1266.7	1266.9	1252.6	1294.8	725.9	701.6	700.1	721	646.5	625.3	657.1
ENSG00000166130	IKBIP	protein_coding	606.8	0.3238	2.084e-07	0.6796	1.812e-30	1.027	1.379e-54	92.2	77.3	82.2	88.8	67.3	71.7	63.6	69.4	56.5	53.3	52.7	49.2	41.3	41.9	42
ENSG00000166750	SLFN5	protein_coding	632.9	0.299	2.155e-07	0.5336	1.07e-22	0.4315	1.675e-13	57.5	55	57.9	57.8	47.4	44.5	46.2	47.6	38.7	39.1	40.6	39.1	43.8	40.3	42.7
ENSG00000104341	LAPTM4B	protein_coding	281.3	-0.4837	2.186e-07	-0.46	2.692e-07	-0.4345	4.924e-06	41.5	46.4	49.8	39.6	60.6	63.5	57.8	65.9	64.1	58.9	58	64.3	62.7	57.3	60
ENSG00000196866	HIST1H2AD	protein_coding	412.2	-0.3515	2.297e-07	1.219	2.344e-65	2.287	2.09e-132	276.7	257.7	255.3	294.6	344.1	331.2	361.8	350	112.6	111	120	121.9	48.8	60.7	54.6
ENSG00000126562	WNK4	protein_coding	289.3	0.4553	2.305e-07	0.3536	2.533e-05	0.2155	0.02007	17.8	17.8	17.1	19.9	12.6	12.9	13.6	13.7	12.8	14.4	14.6	15.3	15	15.1	16.7
ENSG00000140950	TLDC1	protein_coding	411.5	0.369	2.317e-07	1.083	1.969e-54	1.23	4.051e-57	87.8	73.7	93.4	84.3	68	61.8	69.3	64.9	40.5	38.5	41.3	39.7	36.5	36.8	35.2
ENSG00000155304	HSPA13	protein_coding	966.2	0.2554	2.422e-07	0.8018	2.274e-64	0.8295	1.715e-58	181.9	185.6	180.3	165	147	150.1	153.4	146	107.2	103.2	96.4	101.3	100.5	102.2	97.4
ENSG00000137815	RTF1	protein_coding	356.2	-0.4155	2.483e-07	-0.3594	3.74e-06	-0.3245	9.573e-05	26.9	24	28.4	27.2	34.8	35.3	36.5	36.4	33.5	33.8	35.5	34.7	33.5	35.5	31.7
ENSG00000185236	RAB11B	protein_coding	555.5	-0.3531	2.483e-07	-0.5525	1.478e-18	-0.8193	6.583e-37	121	108.4	118.7	121.9	150.9	156.8	154.8	141.1	169	170.8	173	182.6	210.2	210.2	205.2
ENSG00000004700	RECQL	protein_coding	476.9	0.342	2.583e-07	0.5534	1.143e-18	1.064	7.313e-51	61.8	68.8	63.3	62.4	51.1	49.7	50.8	49.9	44.8	45.7	41.1	42.5	30.9	32.6	27.9
ENSG00000050165	DKK3	protein_coding	1079	-0.3243	2.703e-07	-0.6127	4.083e-26	-1.23	3.643e-95	120.2	123.2	141.6	139.2	160.3	161	180.3	157.9	206.7	203.1	194.5	200.3	288.4	301.9	335.7
ENSG00000111669	TPI1	protein_coding	3292	-0.1644	2.796e-07	-0.2929	4.277e-23	-0.4806	1.632e-54	645.1	647.1	640.5	640.7	712.6	734.2	718.3	718.1	780.4	757	800.6	818.4	898.2	896.1	898.9
ENSG00000049656	CLPTM1L	protein_coding	116	0.6541	2.953e-07	0.7374	9.625e-10	0.8485	1.042e-10	21	17.3	20.7	21.4	13.3	13.6	11.5	12.5	11.9	11.5	13	11.3	11.6	11.4	10.4
ENSG00000204574	ABCF1	protein_coding	550	-0.3497	2.953e-07	-0.4806	3.212e-14	-0.4829	6.256e-13	32.6	31.6	36.9	34.1	42.3	42.7	44.9	43.3	46.1	47.6	48.4	47.2	44.8	47	50.4
ENSG00000164211	STARD4	protein_coding	116	-0.655	3.101e-07	0.6697	9.221e-07	0.7374	5.968e-07	35.6	30	32.3	30.6	47	54.1	52.9	49.6	18.7	19.2	21.2	21.5	16.1	22.6	18.6
ENSG00000135047	CTSL	protein_coding	550.5	0.3132	3.181e-07	0.3059	1.357e-07	0.7186	7.117e-30	118.2	125.8	125.6	131.2	101.1	101.1	101.7	98.9	101.6	98.1	101	104.9	78.1	76.1	73.6
ENSG00000182199	SHMT2	protein_coding	829.1	0.2699	3.181e-07	0.6441	5.932e-38	0.7559	1.246e-43	130.8	143.4	138	129.8	107.4	114.2	112.5	114.5	88.8	82.4	86.1	88.9	79	76.1	84.8
ENSG00000155506	LARP1	protein_coding	878.6	-0.2897	3.186e-07	-0.4797	3.441e-20	-0.5294	6.255e-22	39.6	39.8	38.5	34.6	46.5	46.6	49.2	44.2	53.2	54	54.1	50.5	55	53.2	56.8
ENSG00000124333	VAMP7	protein_coding	240.9	-0.5462	3.198e-07	-0.5862	6.88e-09	-1.089	3.407e-27	19.2	20.4	19	16.5	27.2	26.7	31	25.3	27.8	26.1	29.7	29.3	41.5	36.4	42.4
ENSG00000162408	NOL9	protein_coding	644.5	-0.3209	3.203e-07	-0.6811	1.893e-33	-0.3324	1.404e-07	48.2	49.3	49	41.9	60	58.3	58.8	58	76.3	73.5	75.7	76.7	60.1	57.7	60
ENSG00000140264	SERF2	protein_coding	603.8	0.8639	3.454e-07	1.388	7.337e-18	1.168	1.825e-11	264.2	186.2	211.1	351.4	130.5	132.4	140.2	145.8	85.5	97.8	90.9	104.4	107.8	111.9	111.3
ENSG00000132581	SDF2	protein_coding	157.6	-0.6208	3.518e-07	-0.4494	0.0001896	-0.2138	0.1272	35	35.7	35	41.8	57.7	64.1	54.2	51.9	55.9	51.4	46.4	48.4	42.2	42.2	44.2
ENSG00000135390	ATP5G2	protein_coding	638.9	-0.3007	3.541e-07	0.5307	1.059e-19	0.763	1.252e-32	251.5	250.2	218	223.3	289.7	287.7	276.3	304.1	158.6	165.3	166.8	158.4	133.7	140.6	140.4
ENSG00000091039	OSBPL8	protein_coding	960.4	-0.2915	3.905e-07	-0.8108	1.365e-56	-0.9173	2.023e-65	45	50.6	46.9	44.8	57.9	59.8	58.7	52.5	81.2	86	81.2	79.4	86.3	89.3	89.2
ENSG00000169032	MAP2K1	protein_coding	706.8	-0.3421	3.916e-07	-0.8906	1.005e-49	-0.9877	2.464e-55	79.4	74.6	76	74.5	102.2	95.6	99.2	90.3	144.7	142.2	146.1	130.7	162.5	146.3	146
ENSG00000099901	RANBP1	protein_coding	235.3	-0.4882	3.977e-07	-0.03417	0.7959	0.2933	0.007178	38.1	33.3	36.1	40.6	55.2	50.9	50.7	52.2	38.6	37.6	41.5	32.6	30.5	31.7	28.6
ENSG00000108784	NAGLU	protein_coding	190	0.5298	4.155e-07	0.6779	7.592e-12	0.5191	1.077e-06	20.7	19.9	20.8	24.3	14.7	14.7	16.8	13.3	13	13.2	13.3	14.2	15.9	13.6	15.3
ENSG00000113068	PFDN1	protein_coding	230.9	-0.5154	4.162e-07	-0.3337	0.00103	-0.2411	0.03118	77.5	81.4	97.7	83.1	122.9	110.9	130.1	125.4	118.5	109.1	102.5	97.4	102.4	99.5	100.5
ENSG00000042445	RETSAT	protein_coding	266.2	0.4553	4.195e-07	0.4292	4.574e-07	0.2755	0.003062	29.4	30.6	30.4	34.6	21.9	21.9	25.1	22.5	22.5	22.5	23.8	24.1	27.2	23.9	26.4
ENSG00000100442	FKBP3	protein_coding	370.4	0.3817	4.206e-07	0.6802	1.892e-21	1.11	3.446e-43	126.6	142.9	141.3	113.9	98.6	106	99.6	96.7	82.4	81.4	81.6	79.9	61.3	59.8	59.8
ENSG00000119707	RBM25	protein_coding	442.8	0.3693	4.284e-07	0.2184	0.002197	0.4855	6.174e-11	42.7	36.4	41.3	38.6	30.1	32.4	29.3	31.4	36.7	34.2	32.4	33.5	29.4	26.4	29.5
ENSG00000167283	ATP5L	protein_coding	287.4	-0.4662	4.331e-07	-0.4894	2.276e-08	0.01339	0.9192	135.8	157	152.4	125.5	185.9	202.5	192.7	205.5	188.2	206.8	216.2	184.5	134.8	141.1	146.4
ENSG00000127241	MASP1	protein_coding	197.5	0.5482	4.489e-07	0.1974	0.07033	-0.3627	0.0004319	13.6	14.1	12.3	13	9.5	9	8.8	8.8	11.4	11.2	12.5	10.6	18	17.5	15.7
ENSG00000148908	RGS10	protein_coding	181.5	-0.6131	4.489e-07	-0.4238	0.0004415	-1.029	7.946e-19	51.4	37.8	36.3	44.6	70.4	59.3	63.8	69.4	57.6	61.6	52.6	60	79.9	90.1	93.7
ENSG00000110841	PPFIBP1	protein_coding	832.4	-0.2784	4.634e-07	-0.03174	0.6539	0.3197	4.913e-08	48	52.9	48.8	42.8	61.1	57.8	58	56	48.8	49.5	48.4	49.6	37.4	38.8	38.9
ENSG00000108651	UTP6	protein_coding	668.4	-0.3493	4.892e-07	-1.139	2.579e-78	-0.8622	1.022e-39	46.3	45.5	47.4	43.2	60	58	57.3	57.6	106	103.1	102	89.6	80.1	86.6	82.7
ENSG00000277224	HIST1H2BF	protein_coding	79.96	-0.7557	4.904e-07	1.089	4.212e-11	1.883	5.914e-21	45.3	38	39.5	62	79.8	79.9	75.3	79.7	22.9	21.8	20	21	12	11	12.4
ENSG00000052749	RRP12	protein_coding	160.7	0.553	5.034e-07	0.9285	1.232e-18	1.299	1.096e-27	11.9	11.9	11.7	12.2	9.2	7.8	6.9	8.4	5.7	6.2	6.1	7.2	4.7	4.4	5.3
ENSG00000139154	AEBP2	protein_coding	260.6	-0.5532	5.085e-07	-1.12	3.374e-30	-1.598	5.792e-58	16.4	18	14.9	14	23.4	25.1	18.9	24.8	34.4	34.5	34.6	34.4	46	47.5	50.7
ENSG00000178031	ADAMTSL1	protein_coding	1413	0.2088	5.099e-07	0.3579	3.894e-20	0.4056	4.088e-22	59.5	55.9	58.4	60.1	49.8	52	52	48.9	45.1	46.3	45.1	46.6	44.6	43.3	44.7
ENSG00000124193	SRSF6	protein_coding	194.9	-0.5391	5.099e-07	-0.3001	0.006036	0.02215	0.8888	27.5	28.1	26.4	28	39.3	37.8	41.3	41.8	35.9	30.3	36.2	32	26	25.4	29.5
ENSG00000232112	TMA7	protein_coding	50.26	-1.123	5.103e-07	-0.8138	0.0002597	-0.9259	5.216e-05	19	19	31.9	44.9	56.8	59.8	69.1	78.8	59.2	48.7	53.8	48.6	61	59.1	52.6
ENSG00000138675	FGF5	protein_coding	347.6	-0.4003	5.124e-07	0.007474	0.9472	0.06831	0.5019	83.9	76.3	76.4	73.1	100.7	101.9	104.9	102.1	76.1	80.1	81.4	67.8	70.4	75.3	75.8
ENSG00000182287	AP1S2	protein_coding	104.1	0.706	5.175e-07	0.7308	3.648e-08	0.5537	0.0001053	45.7	46.6	50.9	39.3	27.8	25.8	29.5	28.2	24.6	24.4	31.1	28.9	34.5	30.4	28
ENSG00000168874	ATOH8	protein_coding	398.1	-0.4347	5.258e-07	-1.087	3.335e-46	-1.34	2.295e-65	44.2	48.8	53.9	43.4	65.2	63.8	63.8	65.1	101.4	101.5	100.5	103.3	128	120.1	115.5
ENSG00000144674	GOLGA4	protein_coding	662.7	0.2821	5.511e-07	0.5424	1.5e-24	0.8583	3.8e-48	23.8	24	24.9	24.6	21.3	19.8	19.3	19.6	16.8	17.3	16.2	16.5	13.2	13.1	13.9
ENSG00000174886	NDUFA11	protein_coding	84.93	0.7996	5.511e-07	1.735	2.864e-27	1.855	1.973e-25	41.9	27.7	28	43.5	19.4	18.8	18	24.2	9.2	10.1	10.5	12.2	9.7	8.5	10.1
ENSG00000118873	RAB3GAP2	protein_coding	278	0.4415	5.73e-07	0.6002	6.262e-13	0.6543	4.227e-13	17.6	17.2	15.8	16.5	12.4	13.3	11.5	12	9.8	12.5	11	10.9	10.7	10.6	10.5
ENSG00000163479	SSR2	protein_coding	2286	0.1719	5.898e-07	0.9675	5.922e-188	1.264	1.007e-255	855.1	843.6	888.5	814.1	742.4	757.2	783.2	739.1	426.6	439.2	438	435.4	353.8	352.2	355.3
ENSG00000198198	SZT2	protein_coding	90.17	0.7786	6.033e-07	0.3482	0.02073	0.0427	0.8312	2.4	1.9	2	2.2	1.3	1	1.5	1.2	1.7	1.8	1.6	1.5	1.9	2.2	2
ENSG00000117152	RGS4	protein_coding	194.3	-0.4862	6.118e-07	0.8407	1.306e-16	1.302	7.046e-29	51	48.2	42.5	49.6	63.7	67.1	67.6	69.6	25.3	29.3	24.4	28.2	19.2	18.5	19.7
ENSG00000103489	XYLT1	protein_coding	955.1	-0.2713	6.202e-07	-0.5523	3.153e-29	-0.8317	3.155e-60	48.5	49.1	51.8	46.1	56.7	58.3	61.4	59.9	72.3	72.2	69.5	73.5	84.7	89.2	87.4
ENSG00000009844	VTA1	protein_coding	559.3	-0.3747	6.417e-07	-0.4972	1.539e-12	-0.4534	1.637e-09	97.9	101.6	96.2	83.4	128.3	125.1	117.8	119.5	140.2	133.3	139.4	118	130.5	140.3	118.4
ENSG00000129625	REEP5	protein_coding	1008	0.2641	6.421e-07	0.08662	0.1218	0.1186	0.03786	263.1	297.7	295.1	298.7	244.4	239.6	232	243.4	269	254.4	285	277	256.1	266.2	274
ENSG00000132780	NASP	protein_coding	203.1	0.4604	6.57e-07	1.291	9.242e-45	2.171	5.887e-78	26.1	23.1	26.3	27.1	18.7	18.9	17.1	19.7	9.9	10.4	11	10.3	5.3	5.6	5.9
ENSG00000183684	ALYREF	protein_coding	362.4	-0.3807	6.621e-07	0.0353	0.7308	0.2328	0.006385	84.4	82.1	87.1	90.2	109.2	108.1	117.2	114.8	83	80.4	88.7	82.9	75.8	70.1	73.7
ENSG00000079482	OPHN1	protein_coding	136.1	0.615	6.663e-07	0.6714	9.138e-09	0.6846	5.592e-08	13	16.8	16.8	14.6	9.6	10.3	10.6	9.1	9.2	9.3	9.8	9.8	8.2	10.8	9.2
ENSG00000197858	GPAA1	protein_coding	496.7	0.3453	6.685e-07	0.03186	0.7134	0.0513	0.5406	57	54.1	50.5	60.3	45.9	43.6	43.4	41.8	57.2	52.5	54	52.9	53.4	53.6	53.6
ENSG00000197969	VPS13A	protein_coding	135.2	0.6235	7.024e-07	0.1839	0.1531	0.1953	0.1471	3.2	3.1	3.3	3.3	2.1	2	2	2.2	2.7	2.7	2.8	3.2	2.9	2.9	2.6
ENSG00000162298	SYVN1	protein_coding	263.1	0.4576	7.079e-07	0.3135	0.0003865	0.09658	0.3628	33.2	31.4	31	34.1	23.2	24.8	22.5	23.7	28.3	24.7	24.5	27.1	32.4	30.5	28.2
ENSG00000074755	ZZEF1	protein_coding	206	0.4877	7.227e-07	0.576	5.436e-10	0.7731	2.311e-14	6.2	5.7	5.6	6.5	4	4.3	4.8	4	4.1	4	4	4	3.4	3.7	3.3
ENSG00000157456	CCNB2	protein_coding	136.9	-0.6421	7.281e-07	-0.5649	6.43e-06	0.2568	0.09666	15.2	13.6	19.3	21.5	24.9	28.9	27.3	29.1	27.5	25.7	26.8	23.8	15	14	14.9
ENSG00000129235	TXNDC17	protein_coding	260.7	-0.4577	7.288e-07	-0.2935	0.001443	-0.09705	0.3941	117.3	119.1	124.4	107.5	157.4	151.2	166.9	169.5	144.6	146.8	135.7	150.5	126.6	123.9	125.3
ENSG00000215305	VPS16	protein_coding	435.1	-0.4399	7.386e-07	-1.492	3.117e-86	-1.795	6.981e-118	17.6	17.8	14.9	15.4	23.3	21.9	22.4	21.4	47.7	45.6	46.4	44.8	55.9	57.2	58.2
ENSG00000143322	ABL2	protein_coding	341.5	-0.3966	8.218e-07	-0.1422	0.1011	-0.3494	1.965e-05	15.3	15.6	16.2	15.2	19.9	20.5	21.6	20.3	16.9	17.4	17.5	16.9	19.2	19.9	20.5
ENSG00000154380	ENAH	protein_coding	1769	-0.209	8.299e-07	-0.2024	6.241e-07	-0.07152	0.1377	175.1	171.2	186.4	163.9	200.1	204.7	206.3	195.3	196.9	205.1	203.7	195.6	182.1	177.5	189.7
ENSG00000136522	MRPL47	protein_coding	214.7	0.5001	8.465e-07	1.064	1.826e-27	1.307	5.106e-33	87.7	80.9	98.5	73	58.3	65.2	57.5	58.9	39.7	37.4	44.3	39.8	29.1	35.2	37.7
ENSG00000196367	TRRAP	protein_coding	308.6	0.422	8.548e-07	0.08392	0.3759	0.2433	0.006231	6.1	5.7	6	5.7	4.9	4.1	4.3	4.3	5.4	5.6	5.5	5.7	5.2	4.6	5.2
ENSG00000060237	WNK1	protein_coding	787.2	-0.2937	8.614e-07	-0.6235	3.451e-31	-0.7913	1.982e-45	12.3	12.6	13.2	13.6	15.7	14.9	16.6	16.4	20	20.6	19.8	19.3	21.8	22.9	22.6
ENSG00000162735	PEX19	protein_coding	79.11	0.7391	8.615e-07	0.9859	5.309e-12	1.12	1.094e-12	25.4	26.5	26.8	23.7	14.8	14.4	16.2	15.4	12.7	11	13.6	13.8	11.2	11	12.4
ENSG00000077235	GTF3C1	protein_coding	578.7	0.305	8.631e-07	0.3374	7.935e-09	0.5183	1.693e-16	20.5	22	22.1	20.9	17.6	17	18.4	16.2	17.5	16.5	16.7	16.6	15.4	14.4	14.9
ENSG00000011132	APBA3	protein_coding	91.33	-0.9185	8.85e-07	-1.186	6.767e-12	-1.932	1.177e-29	4.3	4.7	4.5	5.4	7.6	7.7	10.7	10.8	10.1	11.9	11	11.4	17.4	18.6	20.1
ENSG00000111642	CHD4	protein_coding	1289	0.2173	8.864e-07	0.3436	1.125e-16	0.5799	4.22e-38	52.3	55.2	51.3	49.3	44.7	45.6	45.7	42.7	41.8	40.8	40.7	40.1	35.7	34	34.5
ENSG00000124767	GLO1	protein_coding	581.2	-0.3447	8.963e-07	-0.229	0.001001	-0.3379	2.06e-06	167.3	169.1	166.8	201.9	223.1	233	216.8	223.7	208.1	202.1	218.1	196	238.4	227	205.1
ENSG00000158859	ADAMTS4	protein_coding	130.7	0.5681	9.323e-07	1.878	3.612e-53	1.821	5.213e-42	17.2	16.2	18.3	17.9	11.3	11.1	12	12.5	4.8	4.1	4.3	5.7	5.6	3.9	5
ENSG00000185567	AHNAK2	protein_coding	432.2	0.3612	9.335e-07	0.03409	0.7096	0.06518	0.4526	5.3	5.4	5.1	5.3	3.8	4.1	4.3	4.3	5	5.2	5.1	5.6	4.9	4.9	5.3
ENSG00000184014	DENND5A	protein_coding	370.7	-0.4161	9.452e-07	-0.4257	1.261e-07	-0.6918	2.871e-17	13.8	14.1	13.1	15.4	20.8	17	19.5	18.2	18.9	18.6	19.8	18.3	22.4	22	24
ENSG00000138814	PPP3CA	protein_coding	355.4	0.3968	9.591e-07	0.4984	6.887e-11	0.7254	2.456e-18	50.6	62.3	58.3	54	38.9	43.4	42.3	45.5	37.1	43.1	40.5	37.6	33.9	35.5	32.2
ENSG00000085365	SCAMP1	protein_coding	881.5	-0.3153	9.591e-07	-1.359	9.812e-136	-1.772	4.19e-218	80.5	76.8	82.7	79.1	95.3	99	106.6	98.2	208.5	209.4	205.2	197.5	281.5	276.8	263.6
ENSG00000164253	WDR41	protein_coding	297.2	-0.4486	9.797e-07	-0.2344	0.01246	-0.305	0.00152	33.6	36	30.5	31.8	48.1	44.4	47.9	39.8	40.8	40.3	37.7	35.2	43.3	39.3	39.4
ENSG00000024048	UBR2	protein_coding	316.3	0.4488	9.797e-07	-0.5112	8.525e-11	-0.5738	3.563e-12	10.3	8.8	10.6	10.6	7.9	7.4	7.4	6.9	14.6	14.6	13.9	14.8	14.6	15.9	14.8
ENSG00000075790	BCAP29	protein_coding	473.6	-0.3386	9.876e-07	-0.03585	0.6923	0.1147	0.1558	56.8	57.3	63.1	61.9	77	76.4	73.8	75.8	59.7	66	58.5	62.3	55.5	57.2	53.3
ENSG00000100401	RANGAP1	protein_coding	894.5	0.2424	9.912e-07	0.3168	9.776e-12	0.6852	2.398e-41	120.4	116.7	124.6	119.4	101.7	100.4	102.1	102.9	98.1	94.9	95.8	98	71.6	74.2	78.5
ENSG00000189171	S100A13	protein_coding	533.9	-0.3762	9.989e-07	-0.1564	0.05399	0.05934	0.5466	302.8	364.8	325.6	296	416.8	431.9	421.5	398.4	368.6	329	354.6	383.1	312.8	266.4	343.9
ENSG00000131165	CHMP1A	protein_coding	369.8	-0.3948	1.03e-06	-0.3698	1.693e-06	-0.332	5.952e-05	84.9	71.6	74.1	86.1	108.2	108.2	105.4	96.9	104.3	105.2	101.5	99.7	96.2	100.7	103.6
ENSG00000204370	SDHD	protein_coding	93.72	-0.8438	1.076e-06	-1.247	2.819e-15	-1.052	3.847e-10	19.6	15.1	16.7	13.7	30.8	30.5	27.3	30.7	44.9	40.7	38.3	33.3	39.6	33	31.5
ENSG00000130985	UBA1	protein_coding	3092	0.1581	1.104e-06	-0.1069	0.0006442	-0.0757	0.02859	171.8	165.9	162.3	172.2	146.7	153	152	151	180.7	180.4	181.9	181.2	172.2	181.3	178
ENSG00000165609	NUDT5	protein_coding	248.3	-0.4641	1.123e-06	-0.03787	0.768	0.05194	0.6824	53.7	56.6	56.3	51.5	76	67.3	75.6	82.3	51.4	59.4	56.6	56.9	54.8	52.2	50.5
ENSG00000176438	SYNE3	protein_coding	44.84	0.9889	1.123e-06	1.208	4.398e-10	1.606	2.225e-13	5.7	5.3	4.8	4.6	2.3	2.7	2.2	2.8	1.7	2.3	1.9	3	2	1.5	1.3
ENSG00000243147	MRPL33	protein_coding	156.5	-0.6138	1.125e-06	-0.5186	2.178e-05	-0.7623	6.703e-10	45.7	53.4	48.8	51.8	74.4	80.1	67.6	83.3	73.6	74.4	64.3	77	83.2	80.6	91.3
ENSG00000153827	TRIP12	protein_coding	1139	0.2204	1.18e-06	0.2235	1.906e-07	0.279	1.052e-09	40.7	41.8	39.5	40.5	34.4	35.4	34.6	34.8	34.6	33.5	35.7	35.1	33.5	32.8	34
ENSG00000038002	AGA	protein_coding	439.4	-0.4244	1.188e-06	-1.229	2.33e-59	-1.762	1.207e-116	41.8	41	45.1	43.4	60.5	54.8	60	56.2	103.1	95.6	100.5	106.4	147.3	152	140.4
ENSG00000101367	MAPRE1	protein_coding	926.8	-0.2437	1.219e-06	0.3277	2.415e-11	0.4173	2.422e-15	238	233	232.6	255	281.3	279.9	296	280.3	193.8	186.2	197.4	183.7	175.7	186.3	176.4
ENSG00000196950	SLC39A10	protein_coding	345.6	0.4128	1.22e-06	-0.1647	0.04776	-0.2275	0.007117	28.6	24.5	26.8	29	21	21	21.1	19.1	31	32.1	30.7	28.3	31.9	34	30.2
ENSG00000131473	ACLY	protein_coding	3043	0.1569	1.238e-06	0.181	3.407e-09	0.3474	9.455e-27	203	194.2	197.3	213.3	178.3	183.2	182.2	181.5	179	180	179.1	174.1	157.7	158.1	160.7
ENSG00000177963	RIC8A	protein_coding	645.1	0.2762	1.239e-06	0.9636	1.032e-68	1.107	5.964e-74	91.8	90.5	85.8	87.9	72	72.6	71	77.7	45.4	42.4	46.5	48.1	39.2	42.1	42.1
ENSG00000109133	TMEM33	protein_coding	766.3	-0.3008	1.244e-06	-0.5315	6.516e-21	-0.4595	3.955e-14	128.2	153.2	152.9	124	180.6	166.4	170.4	168.8	198.3	205.8	198.6	203.6	191.3	195.7	187.7
ENSG00000112029	FBXO5	protein_coding	149.6	-0.5474	1.269e-06	0.7143	1.206e-09	1.961	4.112e-39	26.1	26.5	23.7	24.9	35.2	36.4	42.1	34.7	14.8	17.3	15.1	13.7	5.1	7.5	6.2
ENSG00000100612	DHRS7	protein_coding	382.5	0.3544	1.27e-06	0.6524	3.545e-21	0.9118	9.266e-33	68.3	73.9	77.5	72.8	59.3	58.4	54	56.5	47.3	43.3	47	48.3	40.3	35.9	39.9
ENSG00000125868	DSTN	protein_coding	2541	-0.1666	1.281e-06	0.09418	0.007219	-0.2008	6.07e-09	905.4	893.7	934.9	959.3	1036	1047.6	1053.3	1014.6	862.9	859.5	847.2	903.2	1066	1057.4	1064.1
ENSG00000085063	CD59	protein_coding	1753	0.196	1.289e-06	0.273	7.228e-13	0.4553	6.229e-29	664.2	656.5	638.7	634.4	554.2	558.1	575.9	575.4	516.5	534.5	532.5	569.7	485.8	480.6	451.7
ENSG00000130741	EIF2S3	protein_coding	745	-0.2604	1.314e-06	0.5246	2.543e-23	0.8455	2.592e-47	110.5	109.7	117	108.7	133.3	138	125.4	137.1	76.6	79	77.8	76.4	60.3	65.1	60.6
ENSG00000115504	EHBP1	protein_coding	566.9	-0.3656	1.351e-06	-1.188	5.519e-74	-1.516	6.654e-113	17.3	16.9	16.8	16.3	22.8	21.8	21.3	21	39	39.1	38.8	36.5	47.1	51	46.9
ENSG00000113595	TRIM23	protein_coding	134.2	0.5866	1.353e-06	0.5431	1.991e-06	0.5927	1.46e-06	19.3	19.4	18.3	20.7	12	13.1	12.4	13.9	13.5	11.7	14.1	13.7	12.4	12.9	13.2
ENSG00000119689	DLST	protein_coding	768.4	-0.2961	1.379e-06	-0.4639	2.186e-16	-0.2238	0.000441	86.8	94.8	103.3	81.9	115.3	111.2	116.2	108.1	130.6	126.2	121.2	128.7	107.4	106.2	107.6
ENSG00000087086	FTL	protein_coding	233.9	0.4589	1.385e-06	0.4255	2.122e-06	0.3706	0.0001289	98	97.9	96.2	103.2	69.3	81	71.9	64.6	72	73.7	73.5	75.2	76	72.1	80.6
ENSG00000143353	LYPLAL1	protein_coding	80.41	-0.9291	1.387e-06	-1.39	1.967e-15	-1.506	7.112e-17	11.1	11.3	11.3	8.6	22.9	18.5	18.9	22.3	24.4	32.9	28.4	29.4	30.4	32.7	30.1
ENSG00000127955	GNAI1	protein_coding	202.3	0.5397	1.44e-06	0.6319	2.501e-09	0.6999	9.161e-10	47.3	63.8	48.7	43.1	34	35.5	35.5	33.2	31.7	31.6	36	28.8	31.6	34.3	26.7
ENSG00000128524	ATP6V1F	protein_coding	154	-0.6206	1.458e-06	-0.6909	1.159e-08	-0.8741	2.069e-12	50.8	39.4	49	44.3	73.1	76.4	73.1	63.6	77.3	72	77	73.1	77.7	94	84.6
ENSG00000141378	PTRH2	protein_coding	150.3	-0.6717	1.458e-06	-1.284	6.084e-25	-0.8495	4.125e-10	39.1	30.4	30.1	27.4	54.2	52.9	44.3	52.4	78.1	87.4	73.3	75.4	53.5	64.9	55.5
ENSG00000166250	CLMP	protein_coding	1125	-0.2261	1.521e-06	0.3502	1.549e-14	0.4052	1.381e-16	219.4	200.6	213.7	207.6	243.3	245.4	241.9	254.8	168.2	163.5	160.4	170.1	149.6	165.9	161.4
ENSG00000183527	PSMG1	protein_coding	149.7	-0.602	1.522e-06	-0.4991	4.047e-05	0.2432	0.101	26.5	29.7	28	27.1	45.2	36.6	42.3	45.4	42.7	43	35.7	35.8	24.2	22	23.9
ENSG00000134779	TPGS2	protein_coding	276.5	-0.4822	1.523e-06	-0.8661	9.302e-22	-0.8677	7.929e-20	21.3	25.2	21.3	24	30.1	34.9	30	33	38.4	43.1	43	43.6	40.2	44.4	41.3
ENSG00000133030	MPRIP	protein_coding	772.7	0.2624	1.643e-06	0.5469	1.812e-26	0.771	1.461e-42	26.9	26.8	28	25	21.7	23.3	23	21	17.8	19.1	18	18.1	15.2	15.7	15.8
ENSG00000112893	MAN2A1	protein_coding	503.1	0.3441	1.67e-06	0.03431	0.7022	-0.1298	0.08804	30.4	29.6	28.9	32.1	26.1	22.4	22.6	24.1	29.3	30.8	30.6	27	31.4	33.6	34.3
ENSG00000185697	MYBL1	protein_coding	92.26	-0.7487	1.67e-06	-0.708	2.243e-06	0.324	0.08494	6.7	5.8	6	6	11.3	8.6	10.8	11	10.9	9.8	10.4	8.8	5	5	4.6
ENSG00000146112	PPP1R18	protein_coding	495	0.3135	1.695e-06	0.6563	2.27e-26	0.988	1.455e-46	67.7	70.7	73.9	70.4	55.8	59.4	54.9	56.9	43.9	48.4	44.8	41.2	37.1	36.2	33.3
ENSG00000278705	HIST1H4B	protein_coding	494.7	-0.3079	1.702e-06	1.025	3.621e-55	1.468	1.055e-83	374.9	414.1	416.3	360.9	493	480.3	455.8	504.3	184.9	202.7	187.9	192.7	136.6	143.9	140.6
ENSG00000162614	NEXN	protein_coding	540.9	0.2981	1.772e-06	0.3802	8.119e-11	0.5445	7.356e-18	61.4	63.9	64.1	63.9	52.9	52.9	51.1	48.9	50.1	49.2	47.9	46.7	44.4	43.5	42.2
ENSG00000273749	CYFIP1	protein_coding	975.9	0.2468	1.791e-06	0.1856	0.0001922	0.108	0.05265	50.2	50.2	48.7	51.4	41.1	43.8	39.8	43.9	43.6	43.3	45.2	44	49.3	44.9	45.4
ENSG00000129009	ISLR	protein_coding	832.7	-0.2564	1.802e-06	0.1136	0.04566	-0.07153	0.2552	126.8	123.6	115.8	123.4	146.9	140.6	149.3	148.3	114.9	107.5	113.4	117.1	132.1	124	129.6
ENSG00000105879	CBLL1	protein_coding	129	-0.6672	1.836e-06	-0.674	3.945e-07	-0.4321	0.003427	9.6	13.5	15	10.6	21	19.5	20.9	16.5	18.6	20.4	18.8	20.6	16	16.3	17.2
ENSG00000156928	MALSU1	protein_coding	280.8	-0.5409	1.963e-06	-1.058	1.198e-25	-2.205	7.092e-110	36.1	34.8	30.5	44.1	51.6	53.1	50.7	57.6	71.2	78.9	76.5	81.4	180.2	171.6	159.4
ENSG00000127837	AAMP	protein_coding	292.7	-0.432	1.968e-06	-0.3568	4.923e-05	-0.222	0.02403	35.4	40	33.5	30.8	45.3	47.6	44.7	49.9	45	42.5	43.5	48.2	38.9	43	39.7
ENSG00000074410	CA12	protein_coding	375.2	0.3673	1.973e-06	0.2771	0.0001657	-0.125	0.127	75.2	81.5	76.4	72.3	61.5	59.8	57.8	56.7	62.9	64.4	62.2	61.6	84.8	85.9	78.7
ENSG00000139343	SNRPF	protein_coding	62.31	-0.9067	1.976e-06	-0.2449	0.2686	0.1262	0.6296	18.6	12.7	16.3	21	36	36.2	32.9	26.9	20.2	20.3	21.4	20.6	16.2	20.1	11.3
ENSG00000112977	DAP	protein_coding	65.61	-0.8384	1.978e-06	-0.09097	0.7032	0.06467	0.7988	18.1	14.3	13	18.6	25.4	28.6	31.5	31.1	17.7	17.2	17.4	15.9	14.7	14.7	16.6
ENSG00000088986	DYNLL1	protein_coding	528.9	-0.3166	1.978e-06	0.05559	0.4917	0.01405	0.8846	309.5	294.1	269.9	283.4	359.8	365.4	358.3	356.8	291	273	259.9	293.3	288.5	274.7	294.9
ENSG00000019549	SNAI2	protein_coding	1247	-0.3146	1.99e-06	-2.037	2.449e-296	-2.229	0	103.9	127.2	124.6	107	142.5	144.7	157.6	131.1	462.6	488	475.2	474.6	526.8	570	532
ENSG00000099797	TECR	protein_coding	193.3	-0.5235	1.991e-06	-0.3382	0.002082	-0.3312	0.004436	32	29	28.5	28	45.1	39.6	43.5	41.6	38.9	34.1	37.8	38	32.8	38.6	39.6
ENSG00000101166	PRELID3B	protein_coding	202.8	-0.5235	1.996e-06	-0.2011	0.08918	-0.3898	0.0006504	53	49.5	52.6	65.6	90.8	74.8	85.2	69.9	65.1	63.6	63.3	62.9	73.6	70.6	74.2
ENSG00000129187	DCTD	protein_coding	341.7	-0.4433	2.031e-06	-0.9826	1.711e-32	-0.9996	1.616e-30	59.7	65.2	65	56.7	82.3	80.6	83.7	89.1	125.5	111.9	131.5	116.9	119	131.5	120.5
ENSG00000186340	THBS2	protein_coding	2921	0.1735	2.105e-06	-1.083	3.263e-275	-1.298	0	106.5	105.3	107.3	100.5	91.8	95.3	90.9	93.6	224.9	223.1	220.1	221.4	254.9	259.8	259.3
ENSG00000182154	MRPL41	protein_coding	320	-0.4036	2.13e-06	-0.3658	7.066e-06	-0.4765	1.419e-08	117.3	125.1	115.2	132.8	158.1	164.8	164.3	162.1	160.4	152.8	156.5	163.9	168.2	169.3	174.6
ENSG00000100258	LMF2	protein_coding	603.1	0.2834	2.134e-06	0.6048	5.29e-27	0.684	4.826e-29	69.3	70.5	75	67.5	55.2	60.6	58.6	57.4	44.6	46	46.5	49.3	43	43.8	44.7
ENSG00000182551	ADI1	protein_coding	203.4	-0.4739	2.234e-06	0.01094	0.939	0.1321	0.2807	42	44.4	40.5	43	57.7	60.5	59.8	58	41.4	42.6	41.9	42.7	36.9	41.8	37.3
ENSG00000152795	HNRNPDL	protein_coding	1103	-0.2316	2.284e-06	0.04456	0.4435	0.001905	0.9799	162.1	163	171	167.4	205	198.4	185.5	190.3	158.4	168	160.8	155.9	169.8	168.5	159.2
ENSG00000089048	ESF1	protein_coding	340.4	-0.4464	2.284e-06	-1.153	3.574e-44	-0.9613	1.315e-27	15.5	17.6	18.1	14	23	24	20.6	21.1	36.8	36	38.2	33.5	31.8	33	30.6
ENSG00000065308	TRAM2	protein_coding	604.2	0.3075	2.294e-06	0.1417	0.02928	-0.5245	1.523e-18	108.7	104.9	105.3	104.3	88	82.6	85.7	85.7	99.9	90	96.5	96.6	156.4	143.4	157.3
ENSG00000129003	VPS13C	protein_coding	378.7	0.3728	2.387e-06	-0.1821	0.01561	-0.1104	0.1951	6.7	6.8	6.7	6.5	5.2	4.7	5.5	5.2	7.6	7.7	7.3	7.8	7.3	7.2	7.1
ENSG00000162613	FUBP1	protein_coding	483	0.3338	2.419e-06	0.6376	1.112e-21	0.8175	3.401e-29	58.3	58.9	56.5	66	45.4	49.1	49.6	46.1	36.7	41.1	35.6	41.9	32.3	35	34.5
ENSG00000089737	DDX24	protein_coding	723.5	0.2689	2.452e-06	0.3283	9.241e-10	0.6324	1.27e-27	64.4	64.4	69.6	68.2	55.9	53.3	55.5	56.9	51.1	55.3	54.8	50.8	43.1	45.2	40.8
ENSG00000135245	HILPDA	protein_coding	27.43	-1.55	2.492e-06	-1.739	2.022e-08	-1.993	2.068e-10	12.4	7	9.5	5.5	22.5	29	31.1	38.6	37	39	26.1	39	37.2	42.6	46
ENSG00000136238	RAC1	protein_coding	595.9	0.311	2.494e-06	0.4851	5.109e-15	0.5422	5.094e-16	219.4	244.4	247	204.2	192.3	176.2	188.2	179.7	166.4	173.5	158.5	151.4	159.2	149.6	160.8
ENSG00000254772	EEF1G	protein_coding	1762	0.1694	2.518e-06	1.08	7.574e-210	1.764	0	387.4	382.3	388.5	378	342.6	333	341.5	348.9	187.3	184.4	177.7	175.1	114.9	110.5	113
ENSG00000119650	IFT43	protein_coding	290.1	-0.4957	2.542e-06	-1.252	1.248e-42	-1.72	1.254e-76	36.4	36.7	33.7	29.9	49.5	52.6	45.4	45.3	81.2	78.3	84.7	82.9	113.6	113.6	112.7
ENSG00000089289	IGBP1	protein_coding	202.9	-0.5111	2.545e-06	-0.5616	3.665e-08	-0.6288	3.36e-09	30.9	25.1	31.5	27.6	43.6	40.3	40.7	41.2	42.1	41.4	43.4	45.3	46.6	43.2	45.2
ENSG00000026508	CD44	protein_coding	8749	0.155	2.573e-06	0.2766	3.227e-19	0.7309	1.242e-108	883.2	945.7	941.4	830.9	804.1	805.9	811.1	811.6	727.4	749	736.1	760.1	544.1	539.6	542.1
ENSG00000279624	RP5-1042K10.14	protein_coding	17.95	-1.71	2.581e-06	-1.498	2.39e-05	-1.188	0.001687	8.3	4	2	5.2	20.6	18.4	19	21.5	18.4	20.9	12.6	16.6	10	15.1	15.5
ENSG00000188612	SUMO2	protein_coding	109.3	-0.6363	2.599e-06	0.2788	0.06402	0.7797	5.381e-07	78.3	71.3	86.4	58.1	121.1	102.7	115.8	120.8	59.6	64.7	61.6	54.6	45.4	40	41.7
ENSG00000135069	PSAT1	protein_coding	552	0.2978	2.649e-06	0.9603	6.298e-56	0.8735	2.551e-40	135.8	137.8	140	123.4	112.2	107.6	105.5	110.6	68.5	66.7	71	68.6	65.3	76.6	77
ENSG00000182752	PAPPA	protein_coding	704.4	0.317	2.649e-06	-0.6975	1.26e-34	-1.161	4.556e-89	21.8	20.2	22	19.5	16.9	17.3	17	15.9	34.4	34.6	34.1	32.2	49.1	46.3	45.1
ENSG00000181163	NPM1	protein_coding	784.1	-0.2488	2.658e-06	0.423	2.469e-16	0.7801	1.312e-42	198.5	186.7	192	192.5	222.2	226.8	222.3	243.6	142.2	142.2	147.8	140.7	111.1	115.6	109.3
ENSG00000149269	PAK1	protein_coding	211.4	-0.5048	2.682e-06	-0.2999	0.005697	-0.4627	2.165e-05	20.5	19.1	17.2	19	28.3	26.6	28	25.2	24.9	20.6	25.6	21.4	26.8	26.3	25.5
ENSG00000189056	RELN	protein_coding	71.8	0.8911	2.689e-06	-0.7137	5.199e-06	0.4803	0.01193	1.5	1.6	1.1	1.4	0.8	0.6	0.7	0.8	1.9	2.5	2.3	2.4	1	0.9	1
ENSG00000125651	GTF2F1	protein_coding	178.7	0.5124	2.728e-06	0.9092	2.463e-18	1.036	1.185e-19	30.3	28.8	24.6	31.8	18.9	21.6	21.1	19	15.2	16.5	13.1	17.1	13.8	13.5	14.6
ENSG00000170860	LSM3	protein_coding	345.6	-0.4399	2.749e-06	-0.1648	0.1026	-0.6062	5.072e-11	161.4	203.6	216.5	135.8	252.5	241.6	239.4	237.7	208.8	202	197	192.2	286.4	274.4	258
ENSG00000113407	TARS	protein_coding	1459	-0.1989	2.765e-06	0.1486	0.0004438	0.191	1.798e-05	127	127.9	122.1	121	141.8	143.4	146.4	139.9	113.4	111.4	108.9	116.1	108.9	104.4	113.3
ENSG00000121579	NAA50	protein_coding	429.4	0.3319	2.846e-06	0.8724	4.503e-38	1.202	3.011e-56	225.6	233.2	234.1	232.1	193.8	192.3	183.5	164.6	116.4	123.5	130.7	135.7	101.6	104	94.7
ENSG00000154839	SKA1	protein_coding	128.3	-0.6229	2.878e-06	-0.3383	0.0131	0.6397	2.431e-05	26.9	34.6	30.4	24.2	47.6	44.9	38	47.4	34.4	36.4	40.3	34.1	16.4	20.6	17.9
ENSG00000067334	DNTTIP2	protein_coding	305.4	-0.3978	2.953e-06	-0.07744	0.4442	0.2534	0.007498	24.1	27.2	23.6	23.8	32.8	30.6	33.9	32.4	25.5	28.2	24.5	25.7	19.7	20.5	21.4
ENSG00000139687	RB1	protein_coding	582.7	-0.3081	2.953e-06	-0.2143	0.000956	-0.1629	0.02172	33.5	37.4	38.7	36.4	46.2	46	42.9	45.5	43.8	41.1	42.3	42	38.8	39.8	43.9
ENSG00000244274	DBNDD2	protein_coding	167.2	-0.7238	2.953e-06	-1.82	5.961e-42	-2.073	3.061e-51	13.1	15.9	14.6	7.9	18.7	18.6	25.5	23.4	47.1	40.6	47.5	49.8	55.5	55.5	54.5
ENSG00000008256	CYTH3	protein_coding	164.9	-0.6251	2.987e-06	-0.8771	9.929e-13	-1.067	4.162e-17	18.3	12.6	20	15.9	25.1	22.7	26.8	30.5	32.2	29.1	30.6	34	38.5	32.7	36.2
ENSG00000135974	C2orf49	protein_coding	163.5	-0.7335	3.077e-06	-2.052	6.2e-53	-2.192	3.831e-57	16.3	15.4	14.1	19.8	30.3	22.7	32.2	27	67.4	74.1	67.8	72.1	74.1	81.2	77
ENSG00000129566	TEP1	protein_coding	132.6	0.6179	3.119e-06	-0.05969	0.7058	-0.01053	0.9517	3.6	3.7	3.8	3.3	2.4	2.1	2.4	2.5	3.6	3.7	4.2	3.3	3.5	3.7	3.7
ENSG00000132432	SEC61G	protein_coding	2059	-0.1984	3.121e-06	-0.4338	4.002e-29	-0.3475	9.138e-17	1690.2	1561.9	1548	1796.2	1932.9	1835.4	1888	1925.5	2197.5	2306.9	2211.6	2212	2065.3	2136.6	2103.8
ENSG00000206190	ATP10A	protein_coding	214.4	0.4557	3.168e-06	0.5934	1.069e-10	0.4677	2.279e-06	12.2	11	10.8	12.1	9	8.1	8.8	7.6	8	7.3	7.5	7.7	8.5	7.9	8.5
ENSG00000110711	AIP	protein_coding	275.8	-0.4554	3.277e-06	-0.5555	1.094e-09	-0.7341	5.407e-15	36	32.7	35.8	37.4	54.9	43.5	49.8	48	49.8	51.5	53.7	55.9	56.5	61.3	60.5
ENSG00000078304	PPP2R5C	protein_coding	249.4	-0.4719	3.351e-06	-0.6175	4.915e-11	-0.4891	1.423e-06	13.7	13.5	14.7	13.6	19.6	20.4	20.6	16.9	20.8	23.1	20.8	21	20.4	18.1	20.1
ENSG00000131711	MAP1B	protein_coding	5895	-0.1184	3.388e-06	-0.1613	1.376e-11	-0.02465	0.427	146.9	145.7	150.6	143.8	159.5	161.1	155.2	161.3	163.9	164.2	163.1	165.8	148.2	148.8	150.9
ENSG00000116209	TMEM59	protein_coding	1035	-0.2516	3.412e-06	-0.7375	9.345e-54	-0.878	4.968e-69	136.1	131.9	138.6	141.3	164.3	160.5	171.6	158.3	236.5	221.2	223.8	235.7	244.9	259.4	253.1
ENSG00000120129	DUSP1	protein_coding	655.6	0.2521	3.455e-06	1.415	4.666e-146	1.175	7.519e-90	179.7	163	170	176.3	143.9	145.8	145	144.6	63.8	64.8	63.6	66.9	72	78.9	77.6
ENSG00000013588	GPRC5A	protein_coding	302.4	0.491	3.65e-06	-1.198	1.35e-46	-1.272	2.707e-48	34.6	34.5	31	37.5	24.4	24.4	27.2	21.9	78	77.9	78.8	83	86.2	79.8	84.4
ENSG00000155438	NIFK	protein_coding	245.5	-0.4639	3.665e-06	-0.4524	2.083e-06	-0.08768	0.4831	40.3	55.7	43.5	43.1	59.3	62.9	64.1	63.9	64.6	64.4	62.7	54.6	47.8	45.2	51.2
ENSG00000100815	TRIP11	protein_coding	331.6	0.3987	3.665e-06	-0.0473	0.6455	0.1933	0.03315	12.9	11.3	11.6	12	8.5	9.7	8.6	9.4	11.9	12.7	12.9	11.7	11	9.4	10.9
ENSG00000104765	BNIP3L	protein_coding	1574	-0.2379	3.738e-06	-1.217	1.529e-168	-1.83	0	237.4	221.4	229.1	230.2	256	273.8	293.1	264.3	548.6	523.9	538.7	526.7	840.3	821.2	796.2
ENSG00000089220	PEBP1	protein_coding	802.5	-0.2697	3.74e-06	-0.3226	3.38e-09	-0.3035	1.872e-07	240.3	249.3	250.5	221.3	304.3	284.8	274	294	313.2	293.9	298.9	293.3	285.8	309.2	294.4
ENSG00000134318	ROCK2	protein_coding	768	0.2626	3.81e-06	0.1607	0.003844	0.3726	7.165e-11	42	42.1	39	41.7	34.8	34.7	32.7	34.8	36.7	38.1	37.3	34.6	32.9	32.9	29.6
ENSG00000077147	TM9SF3	protein_coding	987	0.2299	3.888e-06	0.3415	2.038e-13	0.2223	1.083e-05	124.2	133.1	123.8	121.5	104.2	111.8	104	107.1	97.6	98.3	97.6	103.5	103.5	108.8	109.9
ENSG00000168393	DTYMK	protein_coding	117.5	-0.6456	3.906e-06	-0.5153	0.0001556	0.01678	0.9338	21.6	21.4	18.2	20.2	29.5	32.6	33.8	32.1	27.1	28.1	29.1	33.7	21.6	21.8	16.9
ENSG00000128965	CHAC1	protein_coding	174.9	0.509	3.918e-06	0.7725	1.223e-13	0.2364	0.04111	57.4	62.6	45.7	58.1	40.1	39.8	38.9	37.1	35.1	29.5	32.5	32	47.9	47.4	46.3
ENSG00000264364	DYNLL2	protein_coding	83.69	-0.8024	4.011e-06	-0.813	8.506e-07	-0.6812	0.0001202	37.3	33.6	43.2	43.3	63.9	71.5	68.7	76.5	75	73.4	63.1	73	62.3	77.3	54.4
ENSG00000141905	NFIC	protein_coding	1523	0.1983	4.011e-06	0.3296	2.106e-16	0.05775	0.2391	217.1	227.2	215.5	209.5	187.2	187.3	191.9	190.1	168.5	184.4	165.9	173.2	206	207.8	211.5
ENSG00000136295	TTYH3	protein_coding	268.7	0.4201	4.076e-06	0.231	0.009226	0.0009648	0.995	31.5	30.3	30.7	32	25.3	21.6	22.2	23.8	27.3	25	28	25	30.7	31.5	31.2
ENSG00000151465	CDC123	protein_coding	488.4	-0.3072	4.161e-06	0.03399	0.6969	0.2857	6.687e-05	93.4	91.8	94.6	93	122.1	109.5	111.2	119	90.1	92.4	90.8	91.3	76.1	75.1	78.1
ENSG00000183258	DDX41	protein_coding	314	-0.4275	4.162e-06	-0.5189	1.979e-09	-0.7989	1.179e-19	21.3	25.6	19.1	19.5	26.8	28.6	30.7	28.4	31.7	29.7	28.5	32.5	36.6	38	36.4
ENSG00000109065	NAT9	protein_coding	96.57	-0.7631	4.278e-06	-1.066	2.005e-12	-1.108	2.231e-12	12.9	10.8	11.4	16.7	24.1	22.9	22	21	27.4	27.7	28.6	27.6	30.9	26.6	28.7
ENSG00000261236	BOP1	protein_coding	325.9	-0.3759	4.43e-06	0.1594	0.07216	0.261	0.003827	25.3	31.8	29.2	26.7	34.9	37.3	35.6	38.1	25.6	25.3	24.2	25.8	23	24.6	22.7
ENSG00000124575	HIST1H1D	protein_coding	387	-0.3253	4.504e-06	1.159	1.399e-56	2.154	1.126e-116	155.7	145.5	137.8	160.7	184.5	186.6	184	196.5	62	72.5	68.7	64.1	31.6	33.1	34.8
ENSG00000106400	ZNHIT1	protein_coding	572.5	-0.3179	4.606e-06	-0.37	1.267e-08	-0.3884	1.595e-08	216.2	206.2	214.7	168.5	248.9	255.3	250.2	249.9	252.7	273.8	264.4	248.5	273.6	261.7	256.3
ENSG00000154518	ATP5G3	protein_coding	557	-0.296	4.609e-06	0.3404	9.436e-08	0.6011	2.277e-18	281.3	287	276.8	248.9	337.1	324.5	350.5	331	205.4	221.9	215.8	221	167.5	175.1	195.7
ENSG00000112306	RPS12	protein_coding	332.2	-0.3626	4.686e-06	0.3639	4.793e-06	1.14	1.699e-36	194.8	175.4	167	187	234.6	224.6	229.7	243.4	132.8	146	147.8	133.8	88.5	82.4	74.4
ENSG00000063761	ADCK1	protein_coding	77.08	-0.9798	4.686e-06	-1.633	1.365e-17	-2.262	2.555e-32	3.5	2.1	2.8	4.2	5.4	7.2	6.6	7	10.9	8.6	11.5	10.6	16	16.5	16.3
ENSG00000175602	CCDC85B	protein_coding	134.6	0.5422	4.841e-06	1.433	6.507e-34	1.398	1.831e-27	69.7	66.3	66.8	77.2	47.4	45.4	47.5	51.3	24.9	29.5	23.1	25.8	20.9	29.6	28
ENSG00000105404	RABAC1	protein_coding	562.7	0.2972	4.938e-06	1.047	1.023e-62	0.9305	2.413e-43	286.6	248.4	268.5	303.2	222.9	211.8	239	230.4	130.8	132.4	136.8	135.9	141.5	138.2	155.6
ENSG00000146476	ARMT1	protein_coding	396.7	-0.3743	5.035e-06	-0.1586	0.06616	-0.02133	0.8571	51	50.5	57.5	51.9	65.6	65.9	76.4	67	57.9	54.4	57.7	68.1	55.3	54.5	51.1
ENSG00000168439	STIP1	protein_coding	1052	0.221	5.084e-06	0.3837	1.926e-17	0.6867	4.917e-44	130.3	132.3	136.2	136.8	117.1	110.6	113.5	118.3	107.9	98.8	101.1	102.4	87	82.6	80
ENSG00000213281	NRAS	protein_coding	140.7	-0.5604	5.134e-06	-0.05971	0.7134	0.3796	0.006614	47.9	37.2	49.6	42.4	61.2	68.7	61.6	71.9	48.2	44.4	44.7	49.5	34.9	36	31.6
ENSG00000179889	PDXDC1	protein_coding	239.5	0.4078	5.138e-06	0.7715	7.602e-20	0.945	4.47e-24	24.1	24.6	23.4	24.3	16.6	18.3	18.2	19.4	13.8	13.9	13.7	15.2	12.2	12.2	12.9
ENSG00000049323	LTBP1	protein_coding	1242	0.1951	5.366e-06	0.7692	3.446e-80	0.7489	3.306e-65	60.6	60	62.5	59	54.3	51.8	51.6	53.7	35.4	35.9	36	34.3	37.3	35.6	35.1
ENSG00000114744	COMMD2	protein_coding	254.9	-0.4781	5.491e-06	-0.521	1.4e-07	-0.8713	2.528e-18	46	57.9	56.7	49.9	79.6	63.9	78.2	72.3	75.5	76.4	69.5	83.3	94.8	102.2	92.5
ENSG00000093010	COMT	protein_coding	489.7	0.3161	5.76e-06	0.1692	0.01342	-0.1393	0.05371	78.9	91.3	84.2	80.7	69.6	66	66.5	65.8	70.3	77.1	75	75	89.1	92.6	94.1
ENSG00000084733	RAB10	protein_coding	260.7	-0.4647	5.77e-06	-0.4057	3.912e-05	-0.4584	8.757e-06	62.5	78.7	64.9	64.7	90.5	103.3	85.7	92	91.7	96.6	82.6	86.9	102.5	92.2	83.8
ENSG00000130724	CHMP2A	protein_coding	338.4	0.3697	5.857e-06	0.6376	8.676e-17	0.5476	3.105e-11	109.4	110.5	96.8	113.2	80.2	79.2	82.2	90.1	66.6	70.1	74.3	61.9	74.1	69.6	76
ENSG00000180879	SSR4	protein_coding	1278	-0.2288	5.99e-06	-1.087	5.534e-141	-1.302	5.142e-187	297.3	299.7	286.6	293.6	334.9	349.4	345.2	349.1	617.8	619.6	624.2	644.4	714.5	733.8	730
ENSG00000103222	ABCC1	protein_coding	741.2	0.2663	6.012e-06	0.1426	0.0143	0.09098	0.1616	33.8	35.4	34.3	33.2	26.6	29	29	28.8	30.2	29	31.6	33.2	32.9	32.5	30.7
ENSG00000188522	FAM83G	protein_coding	162.7	0.5096	6.09e-06	1.507	4.403e-41	1.74	8.144e-43	22.5	19.9	21.9	17.6	13.7	16.3	13	14.1	7.3	7.5	6.9	6.6	6.9	6.5	4.7
ENSG00000109107	ALDOC	protein_coding	355.6	-0.4631	6.123e-06	-1.519	6.574e-68	-1.801	1.518e-89	29.8	31.6	30.5	29.3	46.3	42.3	42.5	36.9	93.2	83	82.7	92.3	105.3	103.6	110.7
ENSG00000145495	MARCH6	protein_coding	572.6	0.3096	6.129e-06	0.09208	0.2067	-0.208	0.002277	41.3	40.7	42.2	43.2	31.6	31.8	35.5	36.4	39.6	38.8	39.8	38.7	46.1	46.6	52.4
ENSG00000205581	HMGN1	protein_coding	52.23	-1.006	6.131e-06	-0.7188	0.001161	-1.172	6.257e-08	14.4	15	10.3	19.1	33.9	27.6	24.6	35.4	26.2	30.1	22.1	20.4	35.7	34.3	33.2
ENSG00000116957	TBCE	protein_coding	304.7	-0.4496	6.185e-06	-1.192	2.037e-43	-1.133	1.052e-35	21.8	18.6	22.4	18.8	29.2	27.7	29.5	26.3	48.3	48.1	45.4	46.8	47.7	46	42.2
ENSG00000166451	CENPN	protein_coding	155.6	-0.5422	6.259e-06	-0.2154	0.09375	0.8343	8.61e-10	21	25	23.6	21.7	29.9	31.5	34.1	37.6	26.1	29.2	25.3	25.4	14.7	11.5	11.7
ENSG00000179954	SSC5D	protein_coding	824.2	0.2803	6.307e-06	-0.8864	5.057e-67	-0.9542	2.866e-70	25.1	24.5	25	24.3	21.1	19.6	21	19.9	45.5	46.2	45	46.7	46	50.3	47.7
ENSG00000087191	PSMC5	protein_coding	765.1	0.2425	6.34e-06	0.3593	7.228e-13	0.8263	4.251e-50	146.9	154.7	148.4	146.2	120.6	128.5	126.9	127	119.7	113.8	111.3	120.4	83.2	83.2	85
ENSG00000057252	SOAT1	protein_coding	691.2	-0.3332	6.629e-06	-1.223	8.629e-83	-1.683	2.822e-147	41.4	48.8	41.9	44.3	56.9	51	60.9	53.7	103.1	100.6	100.8	108.4	134.5	143.5	146.8
ENSG00000139112	GABARAPL1	protein_coding	425.1	-0.4381	6.741e-06	-1.771	5.043e-106	-2.189	2.828e-155	40.3	51.1	43.4	42.7	60.3	56.9	59.3	63.2	151.4	156.5	153.3	143.4	205.3	206.5	196.9
ENSG00000152683	SLC30A6	protein_coding	658.8	-0.3548	6.75e-06	-1.503	1.211e-112	-1.893	8.81e-168	38.2	44.6	36.2	36.1	50.1	46.9	54.8	46.3	111.5	104.4	107.6	116.4	138.5	146.5	146.3
ENSG00000112282	MED23	protein_coding	273.9	0.4221	6.766e-06	-0.08315	0.4179	0.1236	0.2342	12.4	14.9	13.1	15.1	10	9.4	10.7	11.1	14.9	13.9	14.4	15.6	12.3	12.8	12.9
ENSG00000196743	GM2A	protein_coding	154.7	0.5277	6.816e-06	0.3757	0.0007421	0.4061	0.0006444	48.3	49.5	61.6	50.2	34.9	36.3	39.3	35.1	38.9	43.2	39.2	40.5	41.8	38	38.8
ENSG00000130766	SESN2	protein_coding	209.3	0.4648	6.985e-06	0.9372	1.801e-21	0.5482	1.606e-07	41.2	36.8	42.4	35.2	28.1	29.9	27.1	27.4	16.3	21.8	22.2	20.9	26.6	26.8	26.3
ENSG00000013619	MAMLD1	protein_coding	156.5	-0.5817	7.497e-06	-0.7018	5.632e-09	-1.083	3.85e-19	6	5.6	5.4	6.4	9.8	7.8	9.1	8.7	9.7	10.3	9.3	9.1	12.9	12.8	11.9
ENSG00000111145	ELK3	protein_coding	108.4	-0.6105	7.519e-06	0.3361	0.02337	0.02508	0.8992	16.9	17.6	17.4	12.8	22.8	25.7	24.9	25.4	13.3	12.2	12.7	12.6	15.1	16.2	16.1
ENSG00000126010	GRPR	protein_coding	45.82	0.9459	7.532e-06	0.7184	0.0002499	0.1993	0.3879	10.1	8.7	10.3	13.1	5	4.7	6.1	5.8	5.9	6.1	6.4	7.3	9.9	8.7	9.2
ENSG00000147459	DOCK5	protein_coding	1122	-0.2343	7.534e-06	-0.3633	4.203e-14	-0.2692	2.575e-07	32.5	32.6	34.1	30.7	37.4	39.4	38.7	37.5	40.5	44.7	40.9	41.3	40.6	39.9	37.1
ENSG00000065978	YBX1	protein_coding	257.5	-0.4235	7.546e-06	0.3649	0.000151	0.6663	9.893e-11	44.5	30.6	40.2	40.6	53.8	47.4	54.5	55.6	29.6	32.1	30.8	28.9	26.1	24.4	23.4
ENSG00000188554	NBR1	protein_coding	453.8	0.324	7.629e-06	0.1312	0.07434	0.03311	0.7123	32.6	35.4	32.8	30	26.2	24.8	25.8	27.2	31.4	29.1	28.6	29.7	32.7	31.2	31.5
ENSG00000242265	PEG10	protein_coding	339.6	0.3363	7.726e-06	0.4964	1.545e-12	1.246	2.783e-52	38.4	39.3	38	36.2	29.7	30	29.6	30.6	26.6	27.3	27.4	25.8	15.7	15.5	16.6
ENSG00000214517	PPME1	protein_coding	1008	-0.2256	7.848e-06	-0.2604	3.338e-08	-0.4579	2.013e-21	107.2	101.9	111.8	99.1	123.3	123.8	122.4	122.4	125.2	127	125	127.5	145.3	145.2	143.1
ENSG00000090061	CCNK	protein_coding	405.6	-0.3445	7.89e-06	-0.4736	2.297e-11	-0.2338	0.003647	35.5	36.1	40.6	37.4	45.5	49.6	48.7	46.7	51.3	52.4	53	51.4	42	45.1	45.1
ENSG00000104756	KCTD9	protein_coding	341.8	-0.3731	7.897e-06	-0.3753	1.933e-06	-0.4887	1.936e-09	45	48.1	46.8	45.5	62.3	59.7	59.1	59	63.3	56.9	60	59.9	66.6	65.5	63.2
ENSG00000197879	MYO1C	protein_coding	2304	0.1535	8.02e-06	0.3999	2.717e-36	0.1431	4.296e-05	149.8	157.4	154.5	153.5	137.7	139.3	135.3	140.1	115.4	114.4	116.2	121	139.2	137.2	141.1
ENSG00000125817	CENPB	protein_coding	137.8	-0.5659	8.023e-06	0.06361	0.7066	0.1964	0.1958	14.1	15.5	12.2	13.6	22.3	20.4	18	21.1	13	11.2	14	14.8	10.9	12.8	12.4
ENSG00000115844	DLX2	protein_coding	107.8	-0.72	8.043e-06	-0.9632	7.894e-11	-1.065	4.186e-12	10.5	9.9	12.5	15.1	22.9	19.1	17.4	21.2	24.8	24.9	23	23.2	22.7	29.4	25.3
ENSG00000071282	LMCD1	protein_coding	1412	-0.3147	8.127e-06	-2.586	0	-3.28	0	57.6	59.4	51.7	58.6	72.6	70.1	72.3	68	346.9	334.9	337.8	350.7	533.7	571.8	556.7
ENSG00000119953	SMNDC1	protein_coding	572.1	-0.3534	8.222e-06	-1.134	7.833e-61	-1.057	2.171e-47	96.9	105.6	97.3	92.2	122.4	122.1	134.3	122.4	230.1	214.7	225.6	183.8	201.4	207.2	203.6
ENSG00000100227	POLDIP3	protein_coding	360.9	-0.3832	8.267e-06	-0.5425	5.988e-12	-0.6072	2.048e-13	38.7	32.5	32.7	42.5	47.1	47.4	49.5	48.3	55.6	51.7	55.5	50.7	53.9	57	57.4
ENSG00000159251	ACTC1	protein_coding	6694	0.1601	8.445e-06	-0.0872	0.0161	-0.4046	9.09e-31	1100.1	1153.2	1105.6	1061.1	978.6	1016.1	1003.3	955.4	1187.5	1145.6	1167.1	1194	1402.8	1423.2	1560.5
ENSG00000171055	FEZ2	protein_coding	435.4	-0.328	8.526e-06	0.009061	0.9303	-0.1783	0.02401	63	64.9	60.8	57.7	73.4	82.7	79.9	72.9	60.8	61.8	58.9	63.8	68.4	68.8	71.4
ENSG00000089876	DHX32	protein_coding	299.1	-0.4366	8.557e-06	-0.9836	3.506e-30	-1.07	1.186e-32	18.5	17.2	17	14.2	24.5	20.7	22.1	23.4	32.7	34.1	32.6	33.7	34.9	36.3	34.6
ENSG00000112655	PTK7	protein_coding	735.9	0.2586	8.892e-06	0.2583	2.428e-06	-0.3782	3.38e-12	40.9	38.9	40.4	42.8	34.8	34	35.1	32.6	33.9	35.5	32.5	35.1	53.5	53	52.7
ENSG00000140374	ETFA	protein_coding	709	-0.2612	8.921e-06	-0.2265	5.877e-05	0.04797	0.5135	81.7	89.5	87.3	82.5	104	103.8	96.1	103.7	96.2	103.4	98.4	101.3	81.3	81.1	84.5
ENSG00000134153	EMC7	protein_coding	468.4	0.3199	9.046e-06	0.6162	6.844e-20	0.6991	1.369e-21	150.3	159.2	164.7	177.4	131.2	128.4	121.5	139.8	110.6	104.6	98.7	113	95.3	107.4	97.9
ENSG00000178691	SUZ12	protein_coding	240	-0.4447	9.257e-06	-0.266	0.008279	-0.3222	0.001957	15.8	18.9	19.4	16.7	25.2	24.6	24.3	22.4	20.2	22.4	20	23.3	23.2	21.4	21.8
ENSG00000174227	PIGG	protein_coding	136.9	0.5345	9.27e-06	0.5381	1.878e-06	0.5309	1.255e-05	11.8	11.1	11.4	10.4	8.1	7.2	8.3	7.3	7.8	7.7	7.6	7.6	8.3	7.7	7.2
ENSG00000162576	MXRA8	protein_coding	2336	0.177	9.383e-06	0.4616	1.09e-35	0.17	3.145e-05	391.5	357.8	367	386.1	330	338.6	319.8	340.7	267.6	267.2	265.6	296	332.1	336.4	334.1
ENSG00000158710	TAGLN2	protein_coding	2803	0.1385	9.574e-06	0.3926	4.122e-42	0.5344	3.309e-65	967.8	978.9	996	979.4	872.6	900.4	886.9	902.4	735.7	744.9	757.9	748.6	693	669.9	668
ENSG00000119616	FCF1	protein_coding	245.9	0.4233	9.625e-06	0.1989	0.0356	0.2663	0.006817	83.9	97.1	93	92.3	71.9	68.7	65.2	66	80.7	80.4	74.6	84.3	82.8	70	74.9
ENSG00000101361	NOP56	protein_coding	213	0.4237	9.769e-06	1.033	3.004e-29	1.298	4.539e-36	31.2	33.6	33.6	32.9	23.9	24.2	23.9	25.4	13.6	16.7	15.8	18.7	13.2	13.1	13.4
ENSG00000067182	TNFRSF1A	protein_coding	670.7	0.2979	9.837e-06	-0.5983	1.485e-25	-0.7633	2.079e-37	55.9	61.3	62.5	53.6	49.5	47.9	48.1	44	87.1	86.5	91.6	87.5	97.2	97.1	102.7
ENSG00000125538	IL1B	protein_coding	68.86	0.9363	9.865e-06	-0.8181	9.534e-07	-1.131	1.942e-11	13.8	10.8	13.8	12.1	6	7.1	6.3	6.3	22	23.8	23.2	21.3	26	29.5	29.4
ENSG00000278272	HIST1H3C	protein_coding	516.1	-0.3069	1.008e-05	1.801	2.84e-131	2.873	1.577e-190	363.4	324.2	327.4	398.7	450.9	418.4	423.9	458.5	103.1	109.3	91.9	101.4	51.2	50.8	40.3
ENSG00000189184	PCDH18	protein_coding	2631	0.1435	1.021e-05	0.3972	5.477e-40	0.3232	1.382e-23	171.6	177.3	175.7	167.8	155.4	158.7	158.7	153.7	131.3	133.2	128.6	132.8	138.7	138.3	137.7
ENSG00000163938	GNL3	protein_coding	524.2	-0.303	1.026e-05	-0.5134	1.355e-16	-0.305	9.008e-06	49.5	52.9	52.2	49.1	64.4	60.6	63.4	62.9	74.6	74.2	71.5	69.7	61.2	62.3	65
ENSG00000196419	XRCC6	protein_coding	1116	-0.2076	1.036e-05	0.2209	1.455e-06	0.3929	6.441e-16	128.6	124.1	120.6	129.6	146.8	142.5	149.1	143	106	107.1	108.8	110	94.4	91.4	101.2
ENSG00000070669	ASNS	protein_coding	671.7	0.2589	1.039e-05	0.372	1.043e-11	0.3162	8.097e-08	88	87.5	90.7	85.8	71.2	71.3	77.6	74.4	65.5	72.1	68.4	65.4	72.4	68.6	70.9
ENSG00000118596	SLC16A7	protein_coding	773.6	-0.3107	1.064e-05	-1.552	5.175e-154	-1.856	2.422e-207	40.3	41.1	39	39.8	50.2	49.9	51.5	47.4	120.7	120.4	118.7	108.9	144.1	145.3	146.6
ENSG00000177156	TALDO1	protein_coding	982.7	0.2253	1.07e-05	0.5336	3.768e-29	0.6102	2.957e-32	231.5	210	217.1	233.8	203.2	181.7	189	190.8	151.2	154	151.3	163.2	147.9	142.4	148.4
ENSG00000203760	CENPW	protein_coding	97.1	-0.6828	1.102e-05	-0.4831	0.001658	0.3324	0.06915	56.1	49.6	59	34	72.1	82.6	85.6	82.1	67.5	64.6	71.8	77.6	33.8	45.5	38.4
ENSG00000109861	CTSC	protein_coding	253.9	0.4186	1.113e-05	0.06086	0.5842	0.5825	1.402e-09	38.2	40.5	35.7	36.5	26.7	27.3	28	30.3	36.1	32	37.5	39	26.5	23.2	25.4
ENSG00000010292	NCAPD2	protein_coding	736.4	-0.2823	1.123e-05	-0.8955	6.021e-58	-0.9169	7.896e-55	22.7	23.4	24.2	23.7	29.3	29.1	29	27	42.4	46.1	42	45.3	44.1	44.4	44.9
ENSG00000176171	BNIP3	protein_coding	688.1	-0.2893	1.128e-05	-0.8898	8.671e-55	-1.133	4.099e-82	102.5	113.1	107.8	113.1	135.3	131.3	137.9	129.4	202.5	201.6	207.4	195.6	246.1	241.6	231.4
ENSG00000169504	CLIC4	protein_coding	5791	0.1383	1.129e-05	-0.4339	6.705e-54	-0.7936	2.014e-159	1247.3	1207.6	1212.9	1256.4	1140	1098.1	1102	1134.7	1663.9	1608.8	1639.2	1753.9	2091.7	2156.7	2158.3
ENSG00000064666	CNN2	protein_coding	4185	-0.1673	1.133e-05	-0.3246	1.784e-20	-0.7265	1.581e-88	524.6	506	485.2	548.3	582.3	565.2	595.7	576.6	636.5	634	655.4	661.7	811.7	866.5	885.3
ENSG00000134851	TMEM165	protein_coding	307.2	0.3549	1.152e-05	0.6531	7.163e-18	0.566	4.064e-12	75.8	65.9	74.3	70.7	54.3	58.5	56.5	55.2	44.4	46.3	45.1	47.3	46.9	48.9	49.5
ENSG00000198898	CAPZA2	protein_coding	721.6	-0.2526	1.152e-05	-0.14	0.01579	0.08531	0.2012	128	144	131	127.1	156.2	160.9	155.8	156.6	146.6	145	147.6	142	128.6	126.4	118.7
ENSG00000239305	RNF103	protein_coding	179.3	-0.6032	1.158e-05	-1.292	9.972e-27	-1.551	8.352e-36	10.3	8.3	10.1	6.6	15	11.5	13.7	14.2	20.1	23.9	21.1	23.5	26.5	27.6	25.2
ENSG00000130706	ADRM1	protein_coding	765.1	0.2347	1.165e-05	0.6671	2.293e-40	0.8171	8.003e-50	157.1	166	157.4	156.2	131.2	133.8	139.4	136.1	101.6	97.8	98.4	103	96.3	87.8	86.3
ENSG00000167693	NXN	protein_coding	322.7	0.3765	1.171e-05	0.09758	0.2914	0.06249	0.5401	55.3	51.3	51.7	49.2	38	36.5	43.7	41.9	48.8	52.3	47.1	45.3	49.3	50.8	49
ENSG00000148943	LIN7C	protein_coding	387.9	-0.3474	1.183e-05	-0.02209	0.8376	0.2958	0.0005554	119.2	129.1	128.3	119.4	156	142.7	168.4	165	118.1	131.7	133.8	117.2	98.4	103.7	100.2
ENSG00000142188	TMEM50B	protein_coding	217.6	-0.5296	1.186e-05	-1.022	2.099e-21	-1.252	1.665e-29	48.8	41.5	42.1	49.8	62.3	71.8	62.7	68.1	93.7	103.1	94.9	80.2	103.4	123.4	103.4
ENSG00000090615	GOLGA3	protein_coding	523.5	0.2896	1.193e-05	0.2246	0.0003723	0.2485	0.0002154	25.1	24.7	25.4	25.3	21.4	20.1	19.7	20.9	21.9	22.2	21.6	19.9	21.1	22.3	20.1
ENSG00000133028	SCO1	protein_coding	381.7	-0.3626	1.226e-05	-0.624	5.87e-17	-0.8486	1.994e-28	62.7	60	57.3	59.3	78.4	75.2	75.5	78.9	88.1	91.4	96.1	94.4	107.1	112.4	104.9
ENSG00000157593	SLC35B2	protein_coding	111	0.5937	1.229e-05	0.5791	5.286e-06	0.5116	0.0001898	22.9	19.4	23.8	22.5	13.4	14.6	16.5	14.3	13.9	16.4	15.5	12.9	15.2	16.6	14.8
ENSG00000133454	MYO18B	protein_coding	9.513	1.785	1.242e-05	2.746	2.428e-11	2.757	2.109e-10	0.5	0.4	0.8	0.9	0.2	0.1	0.3	0.1	0.1	0	0	0	0.1	0	0.1
ENSG00000011566	MAP4K3	protein_coding	195.9	-0.5794	1.253e-05	-1.54	4.23e-42	-1.897	8.895e-61	6.7	6.1	6.9	6	9.9	9.7	9.3	9.9	17.8	20.1	19.8	17.9	24.5	24.2	24.4
ENSG00000124541	RRP36	protein_coding	214.6	0.4465	1.262e-05	0.4667	1.218e-06	1.026	6.178e-22	74.2	63.8	67.6	75.9	54.3	50.6	43.6	57.3	52.3	52.6	53.7	43	35.2	34.4	33.7
ENSG00000112996	MRPS30	protein_coding	182.8	-0.5002	1.286e-05	-0.2541	0.03131	-0.2565	0.03892	22.3	24.2	18.3	26.2	31.4	34.3	30.9	31.8	29.5	26.9	24.5	27.8	27.8	27.3	26.3
ENSG00000150403	TMCO3	protein_coding	188.3	0.4726	1.328e-05	0.1791	0.1019	0.1376	0.2493	18	18.9	18.9	18.5	13.7	13.1	14.3	12.3	17.6	15.2	15.5	17.4	17.4	17	16.1
ENSG00000170515	PA2G4	protein_coding	480.3	-0.3407	1.355e-05	-0.6225	1.22e-18	-0.4296	2.491e-08	56.5	54.1	63.2	58.2	74.3	70.1	80.1	71.3	89.8	90.6	94.5	82.1	71.4	81.6	82.3
ENSG00000128731	HERC2	protein_coding	291.1	0.364	1.355e-05	0.5795	1.245e-13	0.955	6.023e-28	5.4	4.9	5.1	5.5	3.7	4.2	4.2	4.1	3.3	3.5	3.5	3.8	2.7	2.5	2.8
ENSG00000160932	LY6E	protein_coding	544.2	0.2966	1.365e-05	0.228	0.0004792	0.2697	9.732e-05	149.6	146.7	161.2	171.7	129.3	123.7	131.6	129	125	130.4	137.7	148.4	131.5	129.2	131.4
ENSG00000183853	KIRREL	protein_coding	410.4	0.3433	1.374e-05	0.403	5.196e-08	0.1541	0.06827	38.3	42.5	40.8	41.6	30.9	30.5	32.5	34.3	32.3	31.5	32.1	25.7	38.5	34	37.3
ENSG00000198961	PJA2	protein_coding	883	0.2253	1.397e-05	0.03874	0.5191	0.2685	2.344e-07	88.2	86.2	89	91.9	77.7	74.7	76	75.8	83.4	89.2	86.5	87.8	73.3	72.7	75.2
ENSG00000171530	TBCA	protein_coding	179.5	-0.4907	1.411e-05	-0.03757	0.8056	0.0404	0.7968	46.6	53.2	54.7	50.1	73.7	72.8	63.1	77.3	49.9	57.7	55.8	44.2	48.6	51.5	48.9
ENSG00000182326	C1S	protein_coding	1418	0.2627	1.413e-05	-1.146	2.295e-115	-1.934	0	62.8	60.3	64.3	76.6	53.1	56.2	53.1	57.9	151.4	148.1	147.6	138.4	258	245.6	257.6
ENSG00000135837	CEP350	protein_coding	246.4	0.4418	1.421e-05	-0.2576	0.005982	-0.4351	3.277e-06	4.6	4.4	4.8	5.3	3.6	3.6	3.2	3.6	5.9	5.7	5.5	5.9	7	6.2	6.3
ENSG00000186625	KATNA1	protein_coding	243.3	-0.4777	1.421e-05	-0.9943	1.021e-24	-1.268	3.202e-37	18.2	22.8	18.8	19.1	26.6	28.2	24.4	29.9	38.7	39.4	39.5	39.4	45.5	50.7	46.4
ENSG00000214113	LYRM4	protein_coding	121.6	-0.615	1.452e-05	-0.425	0.002487	-0.1615	0.3436	26	32.4	34.5	24	41	46.3	50	42.7	41.6	36.6	42.1	35.1	28.3	34.5	35
ENSG00000173273	TNKS	protein_coding	188.8	0.4874	1.452e-05	0.2246	0.04358	0.1697	0.163	10.6	8.1	11.2	11	7.8	7.1	6.6	7.8	9.7	8.5	8.2	8.8	9.1	8.9	9.5
ENSG00000213699	SLC35F6	protein_coding	314.1	0.3963	1.475e-05	0.05734	0.5925	-0.207	0.02468	50.6	55.5	58.3	67.3	44.9	45.8	42.9	42.3	57.6	52.5	54.9	58.6	62.1	67.7	71.1
ENSG00000124214	STAU1	protein_coding	664.1	-0.2823	1.477e-05	-0.7807	7.871e-43	-0.803	7.099e-41	52.9	51.4	49.2	50.4	62.4	64.8	62.4	58.5	85.3	87.9	87.6	90.8	87.6	91.7	87.9
ENSG00000111605	CPSF6	protein_coding	299.8	0.3464	1.56e-05	0.8651	5.992e-30	1.097	3.995e-38	46	42.1	47.1	45.3	35.4	37	34.4	35.2	26.4	23.8	23.7	25.4	20.7	20.7	21.7
ENSG00000276410	HIST1H2BB	protein_coding	98.25	-0.5684	1.562e-05	1.26	1.093e-18	2.416	9.023e-37	45	42	48	51.8	70.6	66.2	72.7	69.2	18.6	18.8	20.7	18.5	9.6	6.2	8.6
ENSG00000116459	ATP5F1	protein_coding	678.4	-0.244	1.592e-05	0.06839	0.2848	0.49	1.41e-16	170.6	181.5	182.6	174.3	211.7	207.9	205.3	213.9	165.8	172.7	168.6	168.9	124.2	127.5	126.1
ENSG00000186575	NF2	protein_coding	307.3	0.3512	1.603e-05	0.6494	1.546e-17	0.7834	5.347e-21	44.4	43.3	40.1	46.7	34.5	34.8	32.7	34.5	29	26.8	26.4	29.3	25.6	25.6	24.6
ENSG00000115275	MOGS	protein_coding	286	0.368	1.614e-05	0.7601	2.988e-21	0.7448	1.066e-17	30.2	28.9	30.4	29.9	24.2	23.5	22	22.5	17.5	17.6	15.9	20.3	17.6	17.2	18.5
ENSG00000142864	SERBP1	protein_coding	623.2	-0.2671	1.681e-05	0.3326	3.918e-08	0.871	5.805e-39	117.2	97.9	102.3	122.5	131.5	131.6	136.8	131.8	88.3	87.5	87.8	86.2	59.5	59	61.9
ENSG00000122729	ACO1	protein_coding	1256	-0.2387	1.705e-05	-1.306	1.095e-171	-1.532	4.023e-218	49.9	52.2	52.9	48.8	60.9	58.7	61.4	59.7	128.9	128	126.6	119.7	151.2	150.8	140.9
ENSG00000165916	PSMC3	protein_coding	710.9	0.2396	1.705e-05	0.8635	3.303e-60	1.261	3.646e-98	133	145	128.5	144.9	117.2	116.1	117.8	115	72.9	73.2	75.9	81.7	56.7	58.3	56.7
ENSG00000088256	GNA11	protein_coding	234	0.4396	1.747e-05	0.5501	9.791e-09	0.4981	1.409e-06	47.5	40.8	42.4	54.8	32.7	34	36.1	34.3	27.3	31.9	33.4	34.8	32.7	34.8	31
ENSG00000160613	PCSK7	protein_coding	173.9	-0.4846	1.751e-05	0.3258	0.005769	0.4403	0.0004035	13.6	14.4	14.2	15.9	20.6	18.7	20.8	21.4	11.2	10.9	11.9	12.5	12.7	10.4	8.9
ENSG00000170606	HSPA4	protein_coding	903.3	0.2174	1.778e-05	0.6723	8.453e-46	1.159	6.458e-103	89.2	98.4	88.8	95.1	79	81.2	75.8	82.4	60.1	56.1	58.1	57.9	41.4	42.2	40.6
ENSG00000070614	NDST1	protein_coding	548	0.3158	1.779e-05	-0.5153	1.697e-16	-1.072	1.074e-65	33	30.2	31	32.5	23.2	26.3	25.3	27	45.1	45.1	44.9	47.1	67.5	68.2	65.2
ENSG00000101439	CST3	protein_coding	989	-0.2778	1.804e-05	-0.419	2.334e-12	-0.737	5.432e-33	351.9	381.5	326.9	322.2	410.5	443.6	417.1	400.4	467.2	441.6	436	507.6	527.3	597.2	600.6
ENSG00000111530	CAND1	protein_coding	736.7	0.2464	1.826e-05	-0.018	0.8059	0.1823	0.001963	41.9	42.4	43.6	39.5	34.6	35	36.6	35	42.5	41.9	44.1	40.1	36.9	36.8	36.8
ENSG00000166913	YWHAB	protein_coding	3972	-0.1362	1.847e-05	-0.4949	1.157e-68	-0.4809	4.368e-57	768.2	789.5	754.8	728.8	827.7	830.6	859.5	823.2	1082.2	1053.6	1050.2	1101.4	1064.2	1055.7	1060.8
ENSG00000100028	SNRPD3	protein_coding	614.1	0.2604	1.858e-05	0.5936	1.093e-25	0.7417	4.699e-33	367	383.1	361.1	342.4	295.3	311.6	280	320.8	238	234.6	241.6	247.8	224.6	208.5	216.5
ENSG00000169857	AVEN	protein_coding	242.1	-0.4548	1.883e-05	-0.6601	9.224e-12	-0.8762	1.297e-18	29.2	31.5	33.8	28.3	37	45.4	46	40.7	45.5	47.8	50.6	51.6	56.8	56.2	57
ENSG00000173546	CSPG4	protein_coding	229.6	0.3849	1.902e-05	1.028	1.285e-32	1.506	9.445e-51	9.1	9.8	9.9	10.1	7.2	7.4	7.4	7.6	4.6	4.6	4.9	4.8	3.2	3	3.8
ENSG00000175387	SMAD2	protein_coding	158.1	-0.541	1.902e-05	-0.6251	1.062e-07	-0.7747	1.577e-10	14.9	15.1	13.7	14.6	20.6	23.5	18.7	22.1	24.1	22	21.2	23.3	25.6	25.3	24.4
ENSG00000152944	MED21	protein_coding	69.63	0.6852	1.929e-05	1.063	3.189e-12	1.725	9.842e-22	30.7	30.7	29.3	31.5	17.9	19	18	20.2	16.3	14.5	14.3	11.6	7.4	8.2	11
ENSG00000104872	PIH1D1	protein_coding	102.7	0.5949	1.955e-05	0.7305	2.168e-08	0.5603	6.507e-05	25.8	25	23.9	22.6	16.4	16.6	15.6	15.2	13.3	17	13.4	15	15.5	16.4	17.2
ENSG00000138078	PREPL	protein_coding	1032	-0.2394	1.981e-05	-0.6456	1.083e-38	-0.6147	2.781e-31	69.9	73	67.6	59.3	80.9	78.4	80.6	78	104.6	106.4	106.2	103.7	102.3	108.7	98.3
ENSG00000114023	FAM162A	protein_coding	231.6	-0.4695	1.983e-05	-0.9632	2.46e-23	-1.086	3.148e-27	54.8	60.5	54	50.8	80.3	75.5	76.8	72.3	107.7	108.5	100.5	116.4	116.9	117.8	116.8
ENSG00000184445	KNTC1	protein_coding	143.4	0.4726	1.996e-05	1.378	2.814e-36	2.358	2.048e-62	7.4	7.2	6.8	7.3	4.8	5.4	5	5.4	2.9	3	2.7	2.1	1.2	1.5	1.4
ENSG00000135679	MDM2	protein_coding	219.5	-0.4696	2.059e-05	-0.7003	2.523e-12	-0.8361	7.192e-16	18	17.5	18.1	19.3	25.7	25.7	28.4	22.2	28.5	30.6	29	31.9	31.7	33.5	33.2
ENSG00000167553	TUBA1C	protein_coding	829.4	0.2619	2.078e-05	0.8866	3.37e-53	1.464	3.334e-110	138	132	125.3	133.3	111.3	109.8	115.8	104.2	68.4	82.1	64.8	71	49.5	46.3	47.3
ENSG00000125753	VASP	protein_coding	442.8	0.2975	2.094e-05	0.9439	1.144e-45	1.082	4.088e-49	95.1	83.8	93.8	90.9	71.2	75.9	72.6	76.4	45.6	52.9	47.4	42.1	41.8	43.2	43.7
ENSG00000003756	RBM5	protein_coding	208.2	0.4353	2.104e-05	0.5529	7.529e-09	0.608	3.843e-09	22.4	18.3	20.8	21.6	15.6	14.5	16.4	15.2	13.9	12.5	14.3	16.5	14.3	13.2	13.4
ENSG00000164930	FZD6	protein_coding	577.3	-0.3132	2.117e-05	-0.7614	7.512e-32	-1.067	2.041e-57	37.2	36.3	37	34	45.2	44.2	42.5	47.6	61.4	63.4	59	62.2	80.5	77.3	70.2
ENSG00000175582	RAB6A	protein_coding	481.1	-0.3293	2.117e-05	-0.6813	4.962e-23	-0.6401	2.551e-18	103.1	88.6	95.9	97.8	125.7	119.9	120.2	120.7	157.8	151.7	168.4	138.2	148.8	152.8	151.4
ENSG00000155959	VBP1	protein_coding	257.5	-0.3912	2.125e-05	-0.1026	0.3272	0.2866	0.004652	75.8	78.6	68.3	61.7	94.1	92.7	90.7	94.1	79	73.8	75.9	74.6	55.9	58.1	59.7
ENSG00000114251	WNT5A	protein_coding	260.7	0.4326	2.137e-05	0.19	0.06307	-0.06938	0.5641	47.9	51.5	47.5	41.8	29	39.8	35.3	34.7	41.4	37.1	40.1	47.3	50.3	49	48.7
ENSG00000120539	MASTL	protein_coding	112.1	-0.5631	2.152e-05	0.2276	0.124	0.9136	1.796e-09	8.7	7.9	7.9	9.2	11.8	12.5	12.7	13	6.5	7.4	7.7	7.1	3.7	4.9	4.6
ENSG00000173409	ARV1	protein_coding	89.91	-0.738	2.215e-05	-0.9365	5.268e-09	-0.6499	0.0002186	12.5	8.5	17	11.3	21.9	22.4	20.8	19.5	25.5	24	24.5	22.9	24.3	17.9	17.6
ENSG00000159403	C1R	protein_coding	1412	0.2232	2.223e-05	-0.7626	1.163e-66	-1.457	1.323e-229	81.7	81.6	92.2	85.9	79.8	70.8	70.9	71.4	145.9	147.5	141.1	147.3	236.1	232.3	237.4
ENSG00000031698	SARS	protein_coding	3200	-0.1593	2.226e-05	-0.3114	1.032e-19	-0.4503	8.548e-36	329.8	328.1	345.8	336.3	374.3	373.5	380.1	370.1	417.3	408.3	429.8	406.6	433.6	457	483.5
ENSG00000099992	TBC1D10A	protein_coding	49.3	-0.9717	2.28e-05	-0.8509	0.000118	-1.334	8.303e-10	3.2	2.9	3.9	3.2	6.2	7.3	5.7	7.6	6.1	6.4	5.7	6.9	9.9	8.5	7.9
ENSG00000113732	ATP6V0E1	protein_coding	953.6	-0.2228	2.29e-05	-0.3026	4.24e-10	-0.2042	0.0001241	624.5	612	599.8	602.7	697.7	720.6	717.8	710.9	766.7	733.3	743.3	768.9	660.6	715	731
ENSG00000130066	SAT1	protein_coding	40.06	-1.018	2.356e-05	-0.4226	0.1057	-0.5115	0.05228	5.2	4.8	9.1	8.3	17.4	12	12.1	16.8	11.2	8.7	8.5	9.8	10.4	10.2	9.9
ENSG00000099810	MTAP	protein_coding	47.56	0.8112	2.457e-05	1.954	4.5e-23	2.44	1.963e-25	17.2	16.7	12.9	15.2	7.4	7.7	10.4	9.4	3	3.6	4	5.1	2.3	3.1	2.3
ENSG00000176845	METRNL	protein_coding	140.5	0.5194	2.479e-05	0.775	2.074e-11	0.6679	7.861e-08	34.6	48.5	36.3	42	25.7	30.8	25.5	28.8	23.9	22.8	22.5	24.1	26.7	24.4	24.1
ENSG00000100162	CENPM	protein_coding	96.21	-0.6536	2.502e-05	-0.5126	0.000688	0.369	0.04038	30.4	19.8	23.8	18.4	35.9	37.7	37.9	35.9	32.5	34.3	30	38.3	17.6	16.8	19
ENSG00000105669	COPE	protein_coding	1479	-0.1937	2.525e-05	-0.2533	2.91e-09	-0.05936	0.2644	262.3	284.4	270.2	250.6	314.3	303.7	301.7	298.9	317.4	326.4	305.6	323.2	287.2	265.3	280.2
ENSG00000153147	SMARCA5	protein_coding	852.4	0.2471	2.529e-05	0.1639	0.004119	0.2552	1.66e-05	56	66.5	58.6	57.2	48.2	49	50.3	52.4	55.9	52.2	54	48.6	49.3	51	48.9
ENSG00000135372	NAT10	protein_coding	416.4	0.3194	2.552e-05	-0.04097	0.6505	0.4641	9.972e-10	27.9	29.8	32	29	23	24.7	25	22.5	30.5	31.4	31.3	28.5	22	20.1	22.4
ENSG00000155368	DBI	protein_coding	802.6	-0.2542	2.554e-05	-0.3101	3.53e-08	0.2206	0.0005616	236.5	261.3	247.3	212.4	290.2	267.2	308.5	275.8	302.9	296.3	291.3	293.4	201.9	205	207.1
ENSG00000124635	HIST1H2BJ	protein_coding	347.8	-0.3759	2.554e-05	1.232	5.723e-43	2.223	1.493e-89	226.9	177	183.7	256.1	266.7	282.5	277.8	272.8	89.3	84	89.5	97	49.9	45.1	38.5
ENSG00000108443	RPS6KB1	protein_coding	116.1	-0.732	2.586e-05	-1.809	5.976e-34	-1.667	1.05e-26	4.4	5.6	6.5	7.5	11	11	9.9	8.9	22.9	21.4	21.2	21.3	17.9	19.2	21.9
ENSG00000125863	MKKS	protein_coding	74.19	-0.7355	2.614e-05	-0.3981	0.02688	-0.4389	0.01837	5.7	4.2	6.8	5.9	9.6	9.7	9.7	9.5	7.1	7	8.3	8.1	7	7.9	8.6
ENSG00000050820	BCAR1	protein_coding	260.4	-0.4156	2.618e-05	-0.5558	8.837e-10	-0.425	1.556e-05	14.7	13.6	12.9	12.1	17.1	17.5	18.7	18	19.6	20.2	20.1	18.3	17.5	16.5	19.7
ENSG00000183023	SLC8A1	protein_coding	556.8	0.2683	2.624e-05	0.4554	1.45e-14	0.5255	2.068e-16	42.4	45	47.6	41.7	37	34.9	36.3	38.3	31.7	33.3	31.4	32.6	31	31.1	29.8
ENSG00000145284	SCD5	protein_coding	102.8	-0.6274	2.649e-05	-0.2995	0.05498	-0.3805	0.01629	15.3	11.3	13.7	12.9	23.2	21.4	18.8	19.7	17.7	15.2	17.2	15.5	18.2	18	16.4
ENSG00000086666	ZFAND6	protein_coding	136.9	-0.5803	2.68e-05	-0.625	1.433e-06	-0.3367	0.02244	22.4	26.6	20.8	20.7	28.8	36.2	37.6	32.8	34.2	36.9	34.5	33.9	24	28.4	32.9
ENSG00000125971	DYNLRB1	protein_coding	450.2	-0.6724	2.685e-05	-0.9469	2.47e-10	-0.7891	1.042e-06	111.8	112.4	104.7	111.4	173	188.9	165.5	181.1	227.4	228.2	217.4	186.1	155	164.3	258.1
ENSG00000170017	ALCAM	protein_coding	2619	0.1399	2.803e-05	0.7246	2.072e-120	1.057	3.581e-205	388.7	390	374.5	385.6	346.3	342	341.7	365.2	233.4	230.6	235.1	230.5	186.3	179.7	187.9
ENSG00000181222	POLR2A	protein_coding	1087	0.2033	2.803e-05	0.1901	3.387e-05	0.2174	8.208e-06	41.8	39.3	37.5	40	34.6	34.1	33.6	35.4	34.5	34	34.6	36.3	34.1	35	33.2
ENSG00000145979	TBC1D7	protein_coding	120.4	-0.6531	2.914e-05	-1.361	2.095e-23	-0.8852	3.1e-09	10.9	12.1	11.7	11.3	19.4	13.8	20.4	19.9	31.1	28.9	30.1	29.9	21.5	22	21.2
ENSG00000123992	DNPEP	protein_coding	249.3	-0.4767	2.953e-05	-1.325	3.099e-42	-1.586	9.295e-57	15.1	17	14.5	13.9	20	22.3	20.7	21.2	36.3	40.6	39	36.1	45.7	45.4	46
ENSG00000117318	ID3	protein_coding	2655	-0.1562	2.96e-05	-0.2802	2.106e-16	-0.5012	1.682e-45	1187	1209.3	1214.2	1353	1386.5	1408.7	1369.6	1369.6	1502.8	1510.5	1499.7	1523.5	1737.7	1758	1778.8
ENSG00000116212	LRRC42	protein_coding	408.9	-0.3417	2.981e-05	-0.4174	3.626e-08	-0.7105	2.233e-20	53.6	52.5	45.7	43.1	58.6	61.8	58.8	67	66	67	64.9	61.3	80.9	81	77.3
ENSG00000089327	FXYD5	protein_coding	745.3	-0.2598	3.097e-05	0.2759	5.869e-06	0.2778	2.053e-05	147.9	127.2	133.7	164.9	164.2	173.4	172.4	179.3	121.4	117	119.9	115.9	120.3	120.5	115.1
ENSG00000140682	TGFB1I1	protein_coding	856	-0.2547	3.106e-05	-0.724	9.007e-42	-1.012	8.919e-75	91.5	81.4	77.1	89.4	98.5	102.8	101.5	102.9	142.4	143.8	135.8	140.9	173.9	177.6	164
ENSG00000275221	HIST1H2AK	protein_coding	81.43	-0.6313	3.116e-05	0.7623	1.777e-06	1.207	1.814e-11	52.6	34.2	42.9	46.6	69.7	67.3	70.8	69.2	29	21.2	26.4	26.7	17.7	18.3	20.1
ENSG00000014641	MDH1	protein_coding	688.6	0.2326	3.124e-05	0.4389	1.873e-17	0.8482	2.83e-49	158.5	156.9	161.7	157.4	133	135.1	129.8	141.4	117.2	115.5	115.7	120.6	91.6	86.3	86.2
ENSG00000102595	UGGT2	protein_coding	471.2	0.315	3.157e-05	0.1884	0.01096	0.3109	4.76e-05	23.6	21.8	25	20.1	19	18.7	17.2	17.8	19.7	18.1	20.2	21.7	18	19.1	17.6
ENSG00000066279	ASPM	protein_coding	187.6	0.4333	3.207e-05	0.3152	0.00148	1.49	5.418e-38	4.5	4.9	5.1	4.4	3.5	3.3	3.5	3.7	4	3.8	3.9	3.3	1.7	1.6	1.6
ENSG00000109111	SUPT6H	protein_coding	953.7	0.2188	3.21e-05	-0.1385	0.005713	0.0487	0.4285	37.7	36.9	37.2	34.4	32.7	32.3	30.8	29.8	40.2	39.3	40.2	41.3	34.7	35.9	35.4
ENSG00000183077	AFMID	protein_coding	117.3	-0.6073	3.212e-05	-0.4889	0.000543	-0.9414	8.709e-12	12.6	14.1	11.9	13.3	20.7	18.6	21.3	18.9	17.3	18.4	20	16.9	25.8	26.3	23.1
ENSG00000127922	SHFM1	protein_coding	174.6	-0.4846	3.223e-05	0.4156	0.0005074	0.2974	0.02277	29.5	27.3	39.7	28.1	42.7	39.8	44.4	48.7	24.2	23.8	21.8	24.1	23.2	26.6	26.3
ENSG00000084207	GSTP1	protein_coding	1084	0.199	3.368e-05	0.6941	2.311e-54	0.6506	1.784e-41	380.1	348.7	351.5	381.3	309.9	324.8	306.3	332.2	222.7	228.6	222.9	231.6	229.8	239.8	229
ENSG00000113643	RARS	protein_coding	336.5	0.3262	3.487e-05	0.781	4.602e-26	1.045	7.285e-37	44.8	38.1	44.1	45.6	34.5	32.4	33.9	37.2	24.7	25.7	25.8	24	20.3	20.7	21.6
ENSG00000080345	RIF1	protein_coding	403.4	0.3084	3.525e-05	0.4774	5.244e-12	0.5671	3.383e-14	13.8	12.4	13.7	12.7	10.8	10.3	10.9	10.6	9.4	9.6	10	8.4	8.6	8.7	9.3
ENSG00000161021	MAML1	protein_coding	206.4	-0.5838	3.527e-05	-1.712	4.465e-47	-2.38	2.109e-88	5.2	4.7	4.3	5.9	7.1	8.4	7.7	7.4	16.2	15.9	17.1	19.1	26.5	28.1	26.3
ENSG00000180992	MRPL14	protein_coding	145.5	-0.5758	3.527e-05	-0.4271	0.001743	-0.3489	0.01829	40.6	51.5	62.7	49.1	82.2	71.9	73.6	78.2	81.5	65.4	57.7	72.4	58.9	68.6	68.1
ENSG00000077312	SNRPA	protein_coding	93.19	0.607	3.527e-05	1.073	1.515e-14	1.504	3.078e-21	37	27.2	29	40.1	21.2	22.1	21.6	22.4	15.9	12.9	17.5	16.4	11	11.5	12
ENSG00000074181	NOTCH3	protein_coding	160.5	0.4443	3.603e-05	0.9008	8.572e-19	1.047	1.268e-20	6.9	6.1	6.1	6.5	4.5	4.8	4.7	4.8	3.6	3.3	3.5	3.2	3.1	3	3.2
ENSG00000113594	LIFR	protein_coding	209.1	-0.6523	3.622e-05	-2.063	1.331e-55	-3.069	6.217e-122	3.7	3.8	3.1	3.4	5.9	5.3	5.6	5.6	15.1	16.1	14.3	14.7	32.4	31.4	27.4
ENSG00000073050	XRCC1	protein_coding	72.79	0.6724	3.622e-05	1.193	2.003e-14	1.41	4.76e-16	14.4	10.6	12	9.8	6.8	7.5	7	7.7	4.6	4.7	5.3	5.8	4.6	4.8	3.5
ENSG00000155366	RHOC	protein_coding	898	0.211	3.745e-05	0.8599	3.581e-71	0.98	2.202e-76	293.5	305.6	283.7	282.8	247	261.4	248.1	247.9	153.2	170.9	163.3	151.2	148.9	142.8	149.9
ENSG00000240184	PCDHGC3	protein_coding	330.9	0.3461	3.747e-05	0.528	1.345e-11	0.2745	0.001315	26.2	27.4	25.7	27.2	22.8	20.6	20.9	19.4	16.5	18.9	19.5	18.8	20.5	22.3	23
ENSG00000111817	DSE	protein_coding	839.8	-0.2932	3.838e-05	-1.424	2.578e-128	-2.249	0	25.5	27.8	25.4	23.2	31.5	30.9	29.7	32.4	69.1	70.5	68.7	64.5	122.4	124.3	117.3
ENSG00000223501	VPS52	protein_coding	171.1	0.464	3.88e-05	0.3181	0.00308	0.5273	3.174e-06	18.7	18.6	18	15.5	12.4	12.2	14.2	12.6	13.7	13.3	14.9	14.8	11.9	11.5	13.2
ENSG00000165630	PRPF18	protein_coding	120	-0.7007	3.903e-05	-1.224	6.474e-16	-1.748	2.648e-30	8.9	12.5	10.8	11.3	15	21.3	20.5	14.9	24.9	27	28.9	21.3	39.6	36.1	36.5
ENSG00000163710	PCOLCE2	protein_coding	400.7	-0.3285	3.925e-05	-0.3924	1.15e-07	-0.2833	0.0004705	47.5	52.5	48.2	53.4	59.7	63.9	64.6	64.8	67.3	68.8	64.7	63.1	59.9	66.4	57.7
ENSG00000167601	AXL	protein_coding	3357	0.132	3.943e-05	-0.08326	0.007782	0.03788	0.3064	249.2	253.1	252.2	244.3	228	217.7	231	234.7	261.1	264.8	266.5	265.5	242.3	240.2	246.8
ENSG00000104805	NUCB1	protein_coding	1766	0.1667	4.003e-05	0.1643	1.759e-05	-0.1995	3.751e-07	230.8	240.6	224.4	236.7	206.6	213.8	198.8	209.4	208.2	203.7	207.3	212.9	266.5	261.4	274.2
ENSG00000090863	GLG1	protein_coding	2749	0.1412	4.076e-05	-0.2153	3.353e-12	-0.2161	5.669e-11	141.6	137.8	145.5	138.2	125.6	126.3	131.7	127.9	164.6	164.1	162.2	163.6	160.9	168.3	161.9
ENSG00000135046	ANXA1	protein_coding	5302	0.1123	4.12e-05	0.6144	6.926e-132	1.04	2.753e-304	1259.8	1203.5	1241.7	1253.2	1143.7	1153.9	1146.1	1145.6	816.1	813.2	796.7	815.5	577.4	625.2	606.4
ENSG00000124444	ZNF576	protein_coding	119.2	-0.6546	4.3e-05	-1.071	6.14e-14	-1.516	5.977e-26	18.1	34.1	24.3	24.3	39.9	44.8	38.3	35.1	54.1	55.8	52.5	48.6	75.8	69	72.6
ENSG00000176619	LMNB2	protein_coding	345.9	0.3035	4.347e-05	1.057	8.525e-50	1.702	1.655e-88	56.7	54	54.1	53.3	42.8	45.8	46.2	42	24.9	25.6	27.6	26.1	16.6	15.9	17.3
ENSG00000101150	TPD52L2	protein_coding	920.7	0.214	4.537e-05	0.576	1.584e-32	0.6047	1.055e-30	282.8	303.1	298.8	260.5	246.5	241	254.7	243.9	189	192.9	196	186.8	193.6	189.4	180.5
ENSG00000139233	LLPH	protein_coding	166.7	-0.5083	4.661e-05	-0.4936	2.84e-05	-0.7686	9.357e-11	63.9	56.1	62.5	62.6	79.4	89.2	94.5	89.2	75.7	94.3	89.2	90.9	109.3	98.9	108.5
ENSG00000141252	VPS53	protein_coding	304	0.3433	4.663e-05	0.7177	7.595e-20	1.025	1.37e-31	26.1	27.8	27.5	28.3	20.3	22.5	20.5	22.8	16.5	15.1	17.5	17.4	13.3	12.1	14.8
ENSG00000099875	MKNK2	protein_coding	100.1	0.6501	4.835e-05	0.1174	0.5071	-0.1599	0.3537	13	12.2	13.8	16.2	9.4	8.3	8.1	9.1	13.5	14.7	10.1	13.2	14.1	16.4	15.9
ENSG00000138639	ARHGAP24	protein_coding	362.7	-0.3881	4.841e-05	-1.016	1.315e-34	-1.2	3.033e-44	16.8	20.1	18.6	18.9	27.1	21.9	23.6	24.7	36.7	36.3	39.8	37.5	39.9	46.1	42.4
ENSG00000126368	NR1D1	protein_coding	102.6	0.5807	4.841e-05	1.125	1.557e-16	0.9836	1.815e-11	14.5	17.9	17	16.6	11.7	10.7	8.9	12.3	7.6	6.7	6.5	9.6	7.4	8.7	8.6
ENSG00000105058	FAM32A	protein_coding	85.8	-0.6651	5.067e-05	-0.3801	0.02265	-0.4409	0.01023	26.2	19.9	26.1	28.3	41.9	43.3	40.1	37.3	33.7	32.2	32.7	35	39.9	33	31.5
ENSG00000063660	GPC1	protein_coding	1223	0.2047	5.137e-05	0.01696	0.793	-0.2742	1.312e-08	136	139.8	147.3	137.1	112.5	120.3	123.7	129.6	136.6	134	140.2	143.8	168.4	166.1	173.9
ENSG00000163520	FBLN2	protein_coding	1736	0.1768	5.137e-05	-0.4657	3.006e-35	-0.585	1.516e-49	76.1	72.1	74.4	77.7	66.4	68.3	65.5	65.6	105.1	101.6	100.5	109.4	113.3	112.9	112.3
ENSG00000105220	GPI	protein_coding	1144	0.1903	5.137e-05	0.3835	6.613e-19	0.3805	2.742e-16	145.2	146.1	148.6	144.2	130	124.7	123.6	133.1	111.2	108	111.6	118.2	108.3	113.8	114.2
ENSG00000128708	HAT1	protein_coding	420.2	-0.2815	5.445e-05	0.673	5.331e-23	1.071	6.203e-44	77.7	72.1	80.9	77.4	94.4	88.7	95.2	97.4	49	50.2	47.7	45.9	38.8	35.4	35.6
ENSG00000115541	HSPE1	protein_coding	373.8	-0.3593	5.536e-05	-0.03145	0.7894	0.1062	0.3172	202.8	194.1	221.5	154	266.4	248.1	243.7	234.5	202.2	189.3	191.9	209	198.9	173.9	165.8
ENSG00000065150	IPO5	protein_coding	1651	0.1591	5.536e-05	0.7367	9.643e-90	0.9334	9.605e-118	114.6	117.1	116.2	115.7	103.3	100.6	107.2	104.1	69.2	70.9	68.7	69.2	60.3	63.9	57.7
ENSG00000104763	ASAH1	protein_coding	350.1	-0.3547	5.541e-05	-0.22	0.01198	-0.5559	4.215e-11	44.7	44.1	39.8	42	59.6	54.2	47.6	56.1	51.3	53	45.4	49.3	62.5	63	62.8
ENSG00000149485	FADS1	protein_coding	186.6	-0.555	5.548e-05	-1.089	1.811e-19	-1.95	7.321e-60	9.6	11.2	12.8	8.7	16.2	14	18.8	14.1	21.9	23.8	21.4	24.5	40.2	42.4	41.8
ENSG00000188976	NOC2L	protein_coding	435.8	0.2691	5.614e-05	0.8054	9.857e-38	1.151	5.67e-59	52.2	51.6	53.6	51.8	44.9	41.8	43.5	43.6	29.5	29	30.8	30.3	23.6	23.4	23.4
ENSG00000100211	CBY1	protein_coding	88.28	-0.7061	5.69e-05	-0.681	4.16e-05	-0.7857	4.692e-06	23.9	17.8	22.9	26	39.7	36.5	47.6	28.7	37.1	34.6	39.5	37.2	43.6	37.3	39.3
ENSG00000129084	PSMA1	protein_coding	249.7	0.3556	5.797e-05	0.6234	3.216e-14	1.185	2.652e-36	85.5	82.4	76.9	85.3	67.1	65.3	62.2	62.6	52	53.6	55.2	52.2	37.4	36.5	34.2
ENSG00000143379	SETDB1	protein_coding	138.3	0.5462	5.798e-05	-0.1091	0.451	-0.5902	8.755e-07	7	5.9	6.3	6.4	4.5	3.7	4.9	4.5	7	7.5	6.9	6.2	10.1	9.7	9.5
ENSG00000173915	USMG5	protein_coding	514.3	-0.2876	5.831e-05	-0.4872	3.8e-14	-0.01798	0.859	493	446.7	476	537.2	585	594.9	633.7	583.7	707.1	679.9	669	696.4	527.8	496.9	464.6
ENSG00000133110	POSTN	protein_coding	31460	-0.08266	5.831e-05	-0.5422	4.709e-192	-0.6698	4.492e-254	1953.8	2002.4	2009.6	1903.9	2084.5	2069.9	2100.5	2078.2	2862.6	2869.9	2892	2833.4	3146.1	3146.5	3097.4
ENSG00000109610	SOD3	protein_coding	108.7	0.5973	5.878e-05	0.3048	0.03302	-0.6131	2.793e-06	26.4	27	33.7	35.3	21	19	21.1	19.8	25	25.3	24.4	24.5	47.5	45.9	48.5
ENSG00000068654	POLR1A	protein_coding	287.3	0.3517	5.891e-05	0.41	4.838e-07	0.6779	1.513e-14	15.1	13.6	12.9	13.3	10.5	11.5	10.8	10.1	9.7	10.5	10.5	10.5	8.9	8.8	7.9
ENSG00000264522	OTUD7B	protein_coding	126.8	0.5023	6.004e-05	0.6524	2.169e-08	0.8227	9.601e-11	13.9	12.6	14.7	12.4	9.3	10	9.9	8.7	8.5	7.8	9.1	8.5	7.2	7.7	7.7
ENSG00000137409	MTCH1	protein_coding	1177	0.1891	6.006e-05	0.9118	3.329e-94	1.012	1.764e-96	201.7	199	185.1	186.5	163.7	168.6	166.5	177.5	101.1	98.2	106.1	104.1	92.8	93.9	99.7
ENSG00000088970	KIZ	protein_coding	224.7	-0.6429	6.062e-05	-2.348	2.271e-72	-3.296	8.362e-142	4.6	4.8	5.4	4.3	7	7.5	8.1	8.1	25.7	25.6	25.8	23.3	46.4	50.4	49.8
ENSG00000037757	MRI1	protein_coding	65.64	0.6742	6.099e-05	1.04	6.064e-11	1.081	4.312e-10	15.5	16.3	17.1	17.5	8.8	10.5	9.6	12.2	8.4	8.1	7.9	7.1	7.8	7.2	8
ENSG00000156110	ADK	protein_coding	285.7	-0.3309	6.101e-05	0.6546	9.986e-16	1.18	2.014e-36	58.2	58.3	62.5	58.5	79.4	73.7	74.1	72	37.7	36.8	36.9	39.8	24.2	27.7	26.2
ENSG00000100997	ABHD12	protein_coding	149.8	-0.5245	6.127e-05	-0.4509	0.0003234	-0.3425	0.01251	14.2	16.8	12.8	14.1	20.9	21.5	22.6	18.3	18.6	19.1	18.5	24	19.1	17.5	18.3
ENSG00000086189	DIMT1	protein_coding	223.9	-0.4387	6.137e-05	-0.1993	0.08145	-0.09686	0.4679	39.1	45.2	37.4	33	51.4	59.5	51.8	46.2	41.8	41.1	47.9	46.1	40.7	44	38.8
ENSG00000116641	DOCK7	protein_coding	618.6	0.2543	6.381e-05	0.09591	0.144	0.002029	0.9827	20	19.7	20.5	19.3	17.7	16.4	16.6	16.1	18.6	18.1	19.3	18.3	19	19.7	21
ENSG00000005810	MYCBP2	protein_coding	432.6	0.3264	6.491e-05	-0.4119	5.35e-09	-0.7602	1.469e-26	5	5.3	5.2	5.3	4.5	3.9	4.4	3.8	7	6.8	7.2	6.5	8.8	9.2	8.4
ENSG00000060718	COL11A1	protein_coding	344.3	0.3581	6.504e-05	-0.1573	0.07034	-0.8442	9.688e-28	11.3	11.4	9.3	10.8	7.8	8.4	8.1	8.9	11.8	12.4	11.9	11.5	19.5	19.7	18.5
ENSG00000166803	KIAA0101	protein_coding	68.88	-0.6806	6.544e-05	0.2865	0.1343	1.42	7.298e-12	34.8	32.9	35.9	27.9	52.8	50.3	47.4	61.1	23.1	26.6	29	29.2	15	10.4	9.8
ENSG00000132205	EMILIN2	protein_coding	673	0.2616	6.91e-05	-0.5772	1.669e-25	-0.4994	3.419e-17	32.7	36.3	38.6	35.8	30.7	29.2	29.3	30.2	52.5	52.5	54.6	54.7	52.7	49.2	50.3
ENSG00000198715	GLMP	protein_coding	167	0.4462	6.924e-05	0.8356	1.89e-15	0.6692	2.882e-09	30.7	31.2	35.8	35.3	23.1	24.1	24.4	25.8	19	15.8	20.8	18	20.3	20.2	22
ENSG00000131773	KHDRBS3	protein_coding	233	-0.5266	6.936e-05	-1.808	1.625e-60	-1.98	5.119e-68	17.1	19.8	17.7	18.2	27.3	23.8	27.5	27.2	66.7	72	61.4	57.4	71.8	77.6	69.3
ENSG00000173542	MOB1B	protein_coding	301.6	-0.3886	6.96e-05	-0.3596	0.0001047	-0.7491	3.189e-16	71.4	68.3	63.3	66.8	81.4	86.3	99	88	95.7	82.5	83.2	84.4	108.4	124.9	107.9
ENSG00000151176	PLBD2	protein_coding	444.9	0.2948	6.964e-05	0.3113	6.707e-06	-0.02154	0.8241	54.5	58.9	54.9	51.8	45.5	47.3	43.5	42.4	42.4	44	44.7	46.2	53.9	53.5	59.7
ENSG00000204435	CSNK2B	protein_coding	21.28	1.123	7.116e-05	1.924	5.874e-12	2.261	8.274e-13	15.4	7.6	11.4	14.7	4.3	5.9	5	6.5	3	3.1	2.9	2.8	1.9	2.8	1.8
ENSG00000101152	DNAJC5	protein_coding	220.5	0.4098	7.463e-05	0.4598	1.806e-06	0.2352	0.02798	83.8	87.4	78.9	93.9	66	61.8	72.6	58.7	63.3	67.1	56.2	64	77.9	68.6	72.2
ENSG00000137312	FLOT1	protein_coding	759.5	-0.2518	7.546e-05	-0.2332	0.0001128	-0.3173	3.786e-07	94.4	95.1	91.2	85.2	102.8	110.1	111.2	111.3	106.6	112.4	111.5	96.8	110.9	121.8	109.1
ENSG00000022277	RTFDC1	protein_coding	734.6	-0.2427	7.668e-05	-0.1663	0.005652	-0.4363	8.701e-14	123.3	121.1	122.8	129	141	150.8	147	149	134.3	145.4	135.4	144.9	176.4	157.8	170.3
ENSG00000106399	RPA3	protein_coding	110.4	-0.5414	7.771e-05	-0.04084	0.8264	0.6248	4.354e-05	52.2	57	63	53	81	88	80.2	79.6	64.1	53.2	58.6	53.9	34.3	36.5	37.5
ENSG00000233927	RPS28	protein_coding	228.5	-0.387	7.878e-05	0.3969	5.332e-05	0.2392	0.0273	204.6	225.9	207.4	234	268	301.7	291.2	279.2	180.8	164.9	163.4	143.8	195.7	172.5	184.2
ENSG00000160752	FDPS	protein_coding	338.8	-0.3322	7.907e-05	-0.1035	0.2654	0.1068	0.2819	44.8	46.2	40.9	50.5	63.2	54.4	55.9	56.1	48.9	47.8	48.5	51.3	42.9	42	42
ENSG00000116260	QSOX1	protein_coding	5712	0.1223	7.946e-05	-0.5166	1.203e-81	-0.8765	1.6e-209	391.9	406.5	411.5	376.4	375.7	359.4	366.5	355.5	570.2	556.1	571.1	571.4	727.6	732.3	724.4
ENSG00000103342	GSPT1	protein_coding	810.7	0.215	7.946e-05	0.3551	1.33e-12	0.3152	5.039e-09	94.6	90.8	92.9	101.2	82.5	80.1	80.9	83.8	73.5	75.2	75.1	72.9	74.1	80.1	74.8
ENSG00000156113	KCNMA1	protein_coding	48.16	-0.8696	7.974e-05	-0.2795	0.2619	-0.8052	0.0002454	1.7	1.3	1.2	1	2.7	2.4	2	2.6	1.6	1.6	1.7	1.5	2	2.7	2.3
ENSG00000128626	MRPS12	protein_coding	57.74	0.7029	8.053e-05	1.88	3.747e-25	2.087	3.325e-24	55.3	47.6	45.4	53.5	22.9	34.2	28.6	36.4	13.8	12.4	14.3	11.4	9.4	13.6	10.6
ENSG00000204388	HSPA1B	protein_coding	17.71	1.25	8.065e-05	1.279	1.513e-05	1.944	6.679e-09	3.4	3.7	3.2	3.7	1.2	1.4	1.9	1.1	1.7	0.9	1.5	1.2	0.3	1.1	0.9
ENSG00000114902	SPCS1	protein_coding	224.6	0.381	8.081e-05	1.15	2.203e-35	1.365	1.353e-39	139.4	118.7	127.1	135.4	96.4	107.8	89.2	105.3	61.3	61.4	57.2	52.4	47.6	57.3	45.8
ENSG00000119801	YPEL5	protein_coding	238	0.382	8.368e-05	0.5559	6.624e-10	0.4868	5.075e-07	171	162.7	145.2	169.1	133.3	126.5	116.4	119.2	116.9	106	116.5	94.1	119.7	112.6	113.4
ENSG00000097021	ACOT7	protein_coding	233.7	0.3684	8.434e-05	0.7492	9.499e-18	1.156	9.436e-32	42.4	42.1	43.4	46.4	32	33.6	33.9	35.3	26.4	23.4	28.3	24.4	21.1	18.4	18.8
ENSG00000123179	EBPL	protein_coding	131.1	-0.5357	8.46e-05	-0.4457	0.0006562	-0.5782	1.516e-05	19	24.5	26.4	20.9	34.7	34	33.5	30	30.4	31.6	32.7	28.6	33.6	34.4	34.2
ENSG00000154813	DPH3	protein_coding	34.88	-0.9987	8.463e-05	-0.3884	0.1642	-0.6237	0.01987	21.3	18.9	14.6	19.2	43.7	37	39	34	19.4	28.1	28.7	22	33.4	28.2	26.6
ENSG00000164904	ALDH7A1	protein_coding	517.5	0.2804	8.47e-05	0.3304	6.443e-07	0.4008	1.609e-08	65.8	65.9	69	57.6	54.5	50.4	52.7	54.8	48.4	56.3	48.8	52.5	48.3	50	48.1
ENSG00000175467	SART1	protein_coding	359.5	0.3205	8.542e-05	0.4286	1.433e-08	0.5186	1.757e-10	32.1	35.5	38.5	35.6	28.2	30.3	27.7	27.1	24.9	24.5	27.4	28.9	25.9	24.2	24
ENSG00000123989	CHPF	protein_coding	610.1	0.2582	8.633e-05	0.198	0.001578	-0.1814	0.005388	54.7	53.1	53	56	42.5	42.2	47.4	49.3	47.4	47.5	47.7	46.2	61.7	63.8	59.2
ENSG00000138385	SSB	protein_coding	371.9	-0.3256	8.758e-05	-0.1786	0.03324	0.06042	0.5613	54.2	51.8	53.6	49.1	68.8	66.8	61.9	64.1	61.1	62.1	60.6	50.4	47	53.4	49.7
ENSG00000197728	RPS26	protein_coding	67.35	-0.7244	8.758e-05	0.002275	0.993	0.4473	0.03563	32.8	22.2	35.8	43.5	57.7	57.5	50.1	61.4	37	37.8	26.7	35.9	29.3	21.1	23.6
ENSG00000173575	CHD2	protein_coding	389.6	-0.3765	8.758e-05	-1.253	3.18e-54	-1.769	4.215e-103	7.7	6.9	6.5	6	7.6	9.1	9.7	8.9	16.4	16.4	16	16.1	23.3	23.7	22.8
ENSG00000130311	DDA1	protein_coding	334.2	-0.3184	8.758e-05	0.2875	0.00038	0.1945	0.02876	208.6	237.4	221.5	194.2	259.8	273.2	277.3	261.8	179.3	169.7	175.8	177.7	196.2	186.9	179.3
ENSG00000166855	CLPX	protein_coding	585.5	-0.2887	8.923e-05	-1.173	4.862e-81	-1.275	4.296e-88	36.4	34.8	37.5	35.5	43.5	44.1	44.7	44.5	80.3	83	83.3	79.8	85.5	87.7	90
ENSG00000179222	MAGED1	protein_coding	2508	-0.1394	9.008e-05	-0.07483	0.03714	-0.1428	6.307e-05	188.2	181.2	181.4	191.8	202	198.3	212.1	206.9	193.5	195.4	196.5	197.7	206.3	207.5	201.6
ENSG00000167088	SNRPD1	protein_coding	357.6	-0.3176	9.083e-05	-0.1888	0.01967	0.02621	0.8134	174.6	191.6	171.4	177.1	217.8	215.6	231.2	225.2	214.3	209.4	199.2	185.1	171.7	173.9	178.9
ENSG00000166189	HPS6	protein_coding	115.8	0.5063	9.104e-05	0.8178	1.355e-11	0.8241	3.201e-10	14	12.3	14.8	13.6	9.5	9.7	8.8	10.3	7.1	8.2	7.9	7.7	7.4	7.8	7.8
ENSG00000176731	C8orf59	protein_coding	55.59	-0.8458	9.165e-05	-0.583	0.006584	-0.5332	0.01921	24	14.7	19.4	33.9	49.1	41.7	42	39.1	27.2	41.5	33.8	42.8	36	32.8	34.4
ENSG00000144034	TPRKB	protein_coding	80.94	-0.6365	9.218e-05	-0.2391	0.1775	0.4695	0.01154	21	19.8	23.3	22.2	39.8	34.8	31.2	29.8	24.5	26.6	26	25.5	14.7	15	16.6
ENSG00000122971	ACADS	protein_coding	214.1	-0.6067	9.281e-05	-2.427	2.986e-83	-2.733	1.34e-101	9.6	10	7	8.5	13.5	14.1	11.8	14.2	48.2	49.5	50.5	43.2	58.6	60.5	59.9
ENSG00000107738	C10orf54	protein_coding	134	0.5603	9.284e-05	-0.1359	0.3629	-0.474	0.0003079	22	29.3	23.1	31.1	14.8	18.8	18.5	18.6	32.4	29.3	27.1	26	35.4	35.9	38.5
ENSG00000182196	ARL6IP4	protein_coding	150.5	0.4557	9.35e-05	0.948	6.456e-18	1.072	7.413e-19	32.3	31.5	31.6	35	24.4	21.9	25.5	23.3	14.3	17.5	18.2	17.3	14	14.6	17.4
ENSG00000189091	SF3B3	protein_coding	1002	0.1935	9.35e-05	0.1821	9.099e-05	0.3835	3.969e-15	61.8	58.9	62.7	59.1	54.2	51.5	55.4	51.6	54	52.6	53.6	53.6	46.9	47.3	45.4
ENSG00000113140	SPARC	protein_coding	42180	0.07974	9.372e-05	0.1112	5.447e-09	0.1598	2.535e-15	9661.4	9806.4	9751.5	9252.3	9156.7	9040.8	9112.4	9088.8	8842.8	8937.2	8971.1	8860.5	8616.1	8677.2	8532.1
ENSG00000161791	FMNL3	protein_coding	456.5	-0.3523	9.596e-05	-1.521	1.455e-92	-1.696	2.896e-107	13.9	12.2	14.7	14.3	18.6	17.6	16.5	18.1	41.2	41	40.2	36.8	46.7	44.4	44.4
ENSG00000218739	CEBPZOS	protein_coding	122.6	-0.5361	9.656e-05	-0.4146	0.001848	-0.435	0.001821	87.3	73.4	81.1	67.8	115	111.7	112.7	113.4	108.8	104.8	103.4	96.5	101.4	105.8	109.1
ENSG00000198832	SELM	protein_coding	1183	0.1935	9.712e-05	0.6785	1.246e-49	0.1915	0.0001297	653.4	597.6	595.5	679.7	555	546.7	547.5	562	375.5	392.6	396.6	421.6	568.1	551.4	542
ENSG00000111737	RAB35	protein_coding	180.2	0.4295	9.748e-05	0.6064	3.048e-09	0.381	0.0005869	56.9	62.3	63.6	66.6	44.9	48.2	49.5	42.3	39.6	41.3	38.5	45.5	45.9	44.6	52.5
ENSG00000186010	NDUFA13	protein_coding	2804	-0.3688	9.876e-05	-0.7144	1.895e-16	-0.7033	4.979e-14	492.5	585.1	560.6	415.3	634.7	677.5	700.5	642.2	838.7	857.4	813.5	870.2	843.4	856.7	815.5
ENSG00000148153	INIP	protein_coding	138	-0.5387	9.981e-05	-0.653	2.727e-07	-1.074	2.284e-17	52.4	42.4	56.5	54.8	77.4	73.3	71.5	81.5	81.5	86.3	84.7	75.1	116.8	109	106.3
ENSG00000073712	FERMT2	protein_coding	2684	-0.1331	0.0001017	-0.1772	1.902e-08	-0.3052	7.114e-21	218.2	225.1	225.4	217.2	245.2	242.3	243.4	240.3	251.6	248.8	255	244	272.6	268.3	279.7
ENSG00000163931	TKT	protein_coding	965	0.2175	0.0001025	-0.01718	0.8099	0.08986	0.1392	100.5	101.5	101	107.6	90.3	82.9	88.6	91.3	107	101.3	102.2	105.2	90	95.3	103.9
ENSG00000197343	ZNF655	protein_coding	116.7	-0.5573	0.0001047	-0.4765	0.0005262	-0.3044	0.04776	9	10	9.1	7.1	13.9	12.7	11.1	14.1	12.5	11.2	12.4	13.2	10.7	10.8	11.1
ENSG00000100201	DDX17	protein_coding	638.3	0.237	0.0001063	0.07413	0.2524	0.1142	0.0773	62.6	65	58.6	60.7	51.3	54.1	52.1	51.2	58.9	59.7	58.5	56.2	56.8	57.9	55.8
ENSG00000151892	GFRA1	protein_coding	260.3	0.3936	0.000108	-0.2062	0.03243	0.05024	0.6824	35.7	33.7	36.7	44.6	26.3	31.5	30.2	27	40.4	44.1	44.7	46.2	37.4	35	37.1
ENSG00000119333	WDR34	protein_coding	185.5	-0.4693	0.0001092	-0.868	5.538e-16	-0.3584	0.003885	15.7	17.6	14.5	12.9	19.6	20.8	22.9	20.7	27.8	27	30.4	24.5	18.6	19.5	20.1
ENSG00000167543	TP53I13	protein_coding	56.37	0.7601	0.000111	0.7724	2.45e-05	0.5983	0.002403	11.8	14.5	10.4	11.2	7.1	7.5	5.7	7.2	5.9	6.9	7.7	6.8	9	5.6	8.7
ENSG00000153815	CMIP	protein_coding	288.3	-0.3533	0.0001122	-0.05723	0.6089	-0.5222	2.24e-09	17.8	20.2	19.1	20.9	24.1	24.1	25.6	26	19.3	21.3	20.5	20	28	29.1	27
ENSG00000169223	LMAN2	protein_coding	1009	-0.2215	0.0001125	-0.6985	6.021e-45	-0.8898	4.447e-66	125.6	134.7	127	139.1	152.4	156.2	157	148.2	215.2	208.3	211.7	220.6	243.4	230.5	257.7
ENSG00000143570	SLC39A1	protein_coding	118.1	0.5044	0.0001129	0.8353	7.774e-12	0.5862	7.139e-06	34.8	31.4	29.8	33.8	21.9	24.3	24.5	20.6	18.3	15.7	18.6	20	21.1	21.4	22
ENSG00000173786	CNP	protein_coding	374.6	0.3187	0.0001129	0.2828	0.0002764	0.4745	7.49e-09	73.3	63	70.2	70.1	48.6	59.2	59.3	55.2	54.6	56.9	61.8	53.2	51	48.2	50.2
ENSG00000276023	DUSP14	protein_coding	301.7	-0.3442	0.0001145	0.107	0.2874	-0.005869	0.9631	88	96.9	99.4	93	120.3	119.8	120.2	118.9	84.5	92.6	79.6	97.4	89.6	102.3	92
ENSG00000160746	ANO10	protein_coding	385	0.3012	0.000115	0.136	0.08287	0.6544	5.795e-17	39.7	40	42.1	41.3	32.6	35.7	30.5	33.2	35.9	40	37.1	35	25.8	24.6	27.1
ENSG00000204590	GNL1	protein_coding	218.2	-0.481	0.0001151	-1.239	3.208e-31	-1.494	2.92e-42	12.8	11.2	12.3	12.6	18.4	15.2	19.7	16.2	29.9	26.5	29.4	31.9	36.9	33	35.2
ENSG00000146433	TMEM181	protein_coding	232.3	0.4025	0.0001151	-0.02184	0.8676	-0.08568	0.4679	24.7	28.4	25.9	26.3	20.7	21.5	17.3	19.4	26.6	26.1	28.5	24.6	29.1	29.1	25.4
ENSG00000179041	RRS1	protein_coding	65.63	0.6322	0.0001155	1.398	2.015e-18	1.706	7.787e-21	21	18.7	18.9	20.6	10.3	13.9	13.5	13	7.5	6.8	7.6	7.5	5.9	5.5	6.2
ENSG00000104886	PLEKHJ1	protein_coding	66.2	-0.7479	0.0001155	-0.3544	0.08174	-0.4845	0.0172	8.1	9.6	9.8	8.1	16.8	13.9	18.5	11.7	11.9	9.7	11.3	13.3	13	13.4	11.3
ENSG00000219200	RNASEK	protein_coding	167.6	-0.4632	0.0001156	-0.09941	0.4835	0.2214	0.1063	44.4	54.1	47.1	51.3	70.6	63.6	73.5	64.2	54	55.7	50.7	49.4	42.5	49	34.6
ENSG00000166886	NAB2	protein_coding	647.4	-0.306	0.0001158	-1.241	2.856e-77	-1.808	3.516e-155	41.5	45.8	41.1	39.4	44.6	56.8	50.5	54.7	103.1	96.7	95.4	102.2	146.2	149.4	145.7
ENSG00000114127	XRN1	protein_coding	251.7	0.3607	0.0001183	0.2039	0.02503	0.4385	2.572e-06	11.5	11.7	10.7	11.3	9.2	8.1	8.9	8.8	10.3	9	9.8	10	8.2	8.4	8.3
ENSG00000167565	SERTAD3	protein_coding	124.9	0.4935	0.0001183	0.9776	6.108e-16	0.6913	7.575e-08	53.9	63.2	55.3	61.1	43.8	35.6	44.1	41.5	28.4	28.2	27.2	35.5	37.4	36.1	33.9
ENSG00000108671	PSMD11	protein_coding	832.2	0.2011	0.0001192	0.5617	1.162e-31	0.9932	1.931e-75	145.4	152.2	157	147.3	125	137.3	132.7	128.2	103.6	99.9	101.3	102.6	75.6	75.6	75
ENSG00000122550	KLHL7	protein_coding	318.5	-0.3943	0.0001232	-1.214	7.72e-45	-1.693	2.777e-83	17.4	19.3	18.2	14.4	21.8	23.2	23.1	22.9	39.4	40.9	40	41.4	57.5	56.3	55
ENSG00000130723	PRRC2B	protein_coding	352.4	0.3238	0.0001236	0.1368	0.1085	0.02593	0.8124	11.9	11	11	11.2	8.5	8.9	9.4	9.3	9.7	9.9	10.6	11.2	10.2	12	11.1
ENSG00000091140	DLD	protein_coding	356.9	0.3013	0.0001251	0.479	3.691e-11	0.8053	4.716e-24	60.6	57.3	56.9	55.4	47.6	46.7	49.9	42.9	42.9	41.3	38.8	42.5	34.5	32.4	31.6
ENSG00000186908	ZDHHC17	protein_coding	211	-0.4439	0.0001257	-0.9143	1.264e-19	-0.9917	4.275e-21	13.9	14	12.9	10.5	17.8	16.6	18.4	17.2	23.5	23.5	25.7	24.1	25.1	25.5	26.2
ENSG00000166025	AMOTL1	protein_coding	352.9	0.3133	0.0001275	0.7571	2.082e-23	0.963	1.202e-30	33.6	27.5	32.2	31.4	25.9	25.2	23.8	25.6	18.8	20.1	17.4	17.5	14.2	17.5	16.2
ENSG00000099904	ZDHHC8	protein_coding	108.7	-0.5995	0.0001275	-0.4553	0.002797	-0.431	0.007707	5.8	4.9	8.8	5.4	9.1	10.4	9.1	9.9	9.1	8.4	8.7	8.5	9.5	9	7.2
ENSG00000111653	ING4	protein_coding	216.6	-0.5177	0.0001283	-1.26	1.512e-27	-2.126	1.442e-75	18.6	26.1	27.1	27.7	39.9	31.5	34.9	37.3	54.3	60.4	66.2	60.1	116	113.1	102.5
ENSG00000146066	HIGD2A	protein_coding	156	-0.5868	0.0001284	-1.028	2.493e-14	-2.213	2.671e-64	51.2	39.8	41.2	43.8	56.7	72.7	72.2	67.7	100.3	93.9	92	76.2	193.7	214.7	221.3
ENSG00000175581	MRPL48	protein_coding	123.7	-0.522	0.0001317	0.06698	0.7066	0.7107	2.261e-06	34.6	33.4	39.3	27.5	43.6	52.8	47	50.8	29.7	35.9	32.6	30.4	21.9	16.3	22.8
ENSG00000099942	CRKL	protein_coding	243.3	0.3921	0.0001317	-0.1074	0.3165	-0.08241	0.4783	55.8	59.4	48.9	53.6	39.7	45	43.8	36.6	58	58.9	58.5	58.3	53.3	62.6	56.4
ENSG00000184719	RNLS	protein_coding	77.03	-0.9036	0.0001322	-2.478	1.987e-36	-2.302	1.071e-29	3.4	4.3	4.9	3.4	7.7	8.1	8	7.9	24.4	26	23.8	21.3	20.8	20.8	22.2
ENSG00000183160	TMEM119	protein_coding	77.38	0.7208	0.0001324	-0.02978	0.8969	-0.9876	2.466e-10	15.3	14.2	15.8	19.6	7.9	11.8	8.8	10.2	17.2	16.4	16.8	16.1	35.3	33.3	29.8
ENSG00000181381	DDX60L	protein_coding	73.92	0.6598	0.0001333	0.1699	0.3473	0.3945	0.02395	2.9	3.3	4	3.6	2.1	2	2.1	2.4	3.1	2.7	3.4	3	2.5	2.8	2.6
ENSG00000147592	LACTB2	protein_coding	176.5	-0.5489	0.0001333	-1.593	1.208e-39	-1.639	6.425e-39	19.3	17.1	18.5	20.8	29.2	28.5	32.3	23	60.8	58	59.8	53.5	66.4	58.5	56.3
ENSG00000204264	PSMB8	protein_coding	92.72	-0.7593	0.0001336	-1.598	1.224e-20	-1.863	2.78e-26	9.6	8	9.1	5.8	16.1	14.4	11	14.8	25.6	21.5	28.1	27.1	32.7	26.8	33.2
ENSG00000172216	CEBPB	protein_coding	291.4	0.3424	0.0001345	0.4151	5.733e-07	0.1359	0.1583	62.9	62.2	67.7	64.7	51.3	49.6	47.9	53.9	47	43.6	50.2	53.1	54.7	61.9	59.3
ENSG00000136888	ATP6V1G1	protein_coding	513.9	-0.2696	0.0001358	0.1118	0.1397	-0.1639	0.02744	276.4	246	262.9	282.7	331	313	322.2	326	237.1	266.2	235.9	257.2	285.9	296.4	317.5
ENSG00000077380	DYNC1I2	protein_coding	338.1	0.3148	0.0001371	0.5556	2.959e-13	0.954	1.67e-29	45.9	44.2	43.7	42.7	39.5	32.6	36	33.9	29.8	30.8	27.6	32.7	21.7	23.4	22.9
ENSG00000205544	TMEM256	protein_coding	60	-0.8452	0.0001372	-0.9698	2.242e-06	-1.252	1.69e-09	16.6	14.4	23.6	19.7	24.6	33.7	43.4	38.2	45.1	34.6	35	37	42.1	47.1	50.4
ENSG00000106624	AEBP1	protein_coding	822.2	0.2071	0.0001373	0.2287	5.712e-06	0.02949	0.6583	47.4	44.4	48.3	47.4	42.1	40.2	39.9	40.5	39.8	39.3	41.1	39.8	46	47	45.1
ENSG00000037637	FBXO42	protein_coding	236	-0.4632	0.0001374	-1.07	2.811e-24	-1.45	2.398e-41	11.6	14.4	14	9	16.9	18.3	15.6	16.5	25.6	23.8	24.6	30	33.5	32.8	34.5
ENSG00000184743	ATL3	protein_coding	2108	-0.1541	0.0001377	-0.3127	5.708e-18	-0.5435	1.452e-47	199.9	184.3	199	201.5	223	212.9	217.7	221.6	245.3	241.8	241	250.1	277.6	297.6	284.7
ENSG00000121039	RDH10	protein_coding	526.4	0.3501	0.0001391	-0.9925	1.519e-41	-2.101	3.912e-182	57.9	60.7	47	51.5	44.1	38.8	44.3	42.3	108.9	112.4	104	106	246.8	218.1	234.2
ENSG00000183978	COA3	protein_coding	75.86	-0.7559	0.0001416	-1.075	1.882e-09	-1.385	2.268e-14	18.9	33.3	16.9	32.9	41.2	47.4	36.9	47	53.6	52	57.2	54.1	59.9	71.8	71.3
ENSG00000151835	SACS	protein_coding	641.2	0.2368	0.0001421	0.3579	4.217e-10	0.8659	1.041e-42	10.5	11.5	11.4	11.8	9.8	10.2	8.7	9.6	9.1	8.6	8.9	8.6	6	6.2	6.4
ENSG00000135930	EIF4E2	protein_coding	298.1	-0.366	0.000143	-0.3802	2.421e-05	-0.2723	0.005931	41.7	46.7	43	40.1	53.7	55.1	59.3	52.9	51.4	56.9	60.8	52.7	53.8	45.9	55.2
ENSG00000155827	RNF20	protein_coding	464.9	0.2901	0.0001436	-0.2709	7.28e-05	-0.2278	0.002022	29.5	31.9	31.1	27.9	25.4	25.6	23.9	23.2	34	36	38.2	37	34.2	35.5	36
ENSG00000196628	TCF4	protein_coding	421	-0.3143	0.0001443	-0.3797	6.537e-07	-0.2956	0.0003663	22.3	23.8	21.8	21.8	25.8	29.9	27.2	28.5	28.7	28.3	31.1	28.1	30.7	25.4	26.5
ENSG00000108828	VAT1	protein_coding	1459	0.1583	0.0001449	0.4887	7.634e-38	0.4769	2.721e-31	269.1	276.9	284.4	286.6	241.9	253.9	246.5	258.2	198.8	194.9	200.3	202.6	200.2	200.2	201.5
ENSG00000273802	HIST1H2BG	protein_coding	325.4	-0.7588	0.0001475	0.8175	2.461e-05	1.223	2.261e-09	163.6	158.1	118.4	264.2	289.5	309.2	300.2	312.4	94	96.5	103.8	97.6	70.4	76.2	71.3
ENSG00000077150	NFKB2	protein_coding	213.6	0.3979	0.0001498	0.2381	0.01867	0.135	0.2383	16	16.6	19.7	15.5	14.2	12.9	12.5	11.8	14.8	14.2	14	14.5	15.2	15.1	16
ENSG00000160948	VPS28	protein_coding	357.9	0.3119	0.0001506	0.3798	6.307e-07	0.4332	1.144e-07	105.4	105.5	108.6	109.9	96.2	77.5	82.7	89.2	84.9	76.5	83	85.5	78.9	84.3	75.1
ENSG00000135424	ITGA7	protein_coding	94.65	0.5742	0.000154	0.2505	0.09426	0.7156	2.477e-06	7.2	5.5	6	6.2	4.2	4.1	4.1	4.2	4.9	4.6	5.9	5.7	3.6	4.1	3.6
ENSG00000198108	CHSY3	protein_coding	123.4	0.4523	0.0001609	1.576	1.852e-39	2.334	1.96e-54	15.9	16.3	14.9	15.5	10.3	11.2	12.5	11.5	5.2	5.3	5.1	5.1	2.8	2.5	3.7
ENSG00000162607	USP1	protein_coding	200.8	-0.3776	0.0001611	0.5716	8.124e-09	0.9534	5.447e-18	20.5	17	18.6	18.8	26.5	24.3	23.6	23.2	12.1	12.8	12.7	12.9	9.3	10.3	9.2
ENSG00000187109	NAP1L1	protein_coding	624.3	-0.2226	0.000162	0.7764	2.2e-42	0.9569	3.912e-52	100	96.5	101.2	98.3	117.6	116.1	110.1	118.3	61.2	56.9	58	53.3	53.4	50.2	49.2
ENSG00000175063	UBE2C	protein_coding	173.6	-0.4126	0.000162	0.4602	2.574e-05	1.267	5.48e-24	51.1	51.1	56.7	61.1	65.2	77.6	76.7	74.6	38.4	37.3	40	45.5	22.6	22.9	22.2
ENSG00000196455	PIK3R4	protein_coding	159.3	0.4352	0.0001634	0.2904	0.00822	0.6118	1.089e-07	9.6	9.7	8.9	9.9	7.1	6.9	7.1	6.9	8.2	7.8	7.8	7	5.7	6.8	6.1
ENSG00000168288	MMADHC	protein_coding	683.8	-0.2284	0.0001636	-0.164	0.00531	-0.1127	0.08432	125	123	119.6	128.9	149.6	146.9	142.3	143	141	138.1	140.8	135.2	130.9	142	130
ENSG00000111802	TDP2	protein_coding	122.1	-0.5528	0.0001636	-0.6365	2.558e-06	-0.5781	6.051e-05	13.4	16.2	14	16.6	21.2	23.4	20.5	23.3	26.3	23.1	23.3	20.3	25.5	21.8	20.6
ENSG00000044090	CUL7	protein_coding	442.8	0.315	0.0001636	-0.639	1.738e-20	-1.082	3.713e-54	12.6	12	12.9	11.9	9.6	9.8	9.4	10.8	19.9	19.5	18.8	18.8	25.7	27.3	25.7
ENSG00000126216	TUBGCP3	protein_coding	204.4	-0.4235	0.0001636	-0.6547	7.589e-11	-0.4619	2.671e-05	9.3	10.9	10.8	10.6	12.8	13.6	14.6	15.1	15.9	16.3	17	16.5	13.4	14.5	15.2
ENSG00000102802	MEDAG	protein_coding	293	0.3578	0.0001647	0.2352	0.0102	0.4233	7.778e-06	81.4	67.1	71.1	78.9	56.6	57.6	55.2	63.5	63.1	67.9	68.1	52.3	59.4	53.6	54.2
ENSG00000140350	ANP32A	protein_coding	491.8	0.2594	0.0001651	0.6204	1.304e-22	0.8044	5.918e-31	162	182.9	162.5	153.1	141.8	140.3	135.7	131.4	102.8	112.6	107.3	104.4	90.8	90.7	100.2
ENSG00000124795	DEK	protein_coding	217	-0.3849	0.000166	0.1746	0.1118	0.2467	0.02837	31.6	31.9	36	32.5	42.8	41.4	46.6	42.7	31.9	27.5	26.6	31.9	27	27.6	28.9
ENSG00000126945	HNRNPH2	protein_coding	295.4	0.3343	0.0001665	0.1611	0.06748	0.4233	1.577e-06	48.9	49.1	47.4	54.1	40.6	39.3	40.9	37.5	44.5	44.9	46.1	42.1	40.9	33.9	36.7
ENSG00000054654	SYNE2	protein_coding	53.45	0.8389	0.0001667	-0.3559	0.08153	0.1193	0.6435	0.4	0.4	0.7	0.5	0.4	0.2	0.3	0.3	0.7	0.7	0.6	0.6	0.5	0.4	0.5
ENSG00000118816	CCNI	protein_coding	153.8	0.4922	0.0001678	-0.1214	0.3766	-0.03576	0.8305	30.4	29	22.6	24	17.6	18.2	18.5	20.4	28.8	27.1	28.2	31.5	23.7	27	30.4
ENSG00000185745	IFIT1	protein_coding	166.5	-0.4838	0.0001684	-0.8992	1.607e-15	-0.8511	9.466e-13	15	15.7	16.2	13.9	23	21	22.7	18.9	30.4	27.5	28.7	26.9	28.2	27.9	26.7
ENSG00000147224	PRPS1	protein_coding	613.9	-0.2542	0.0001696	0.6572	1.693e-24	1.03	4.885e-47	140	112.8	135.4	146.7	159.2	160.7	161	160.3	82.3	81.6	86.2	91.4	59.8	72.3	64.4
ENSG00000105819	PMPCB	protein_coding	473.8	-0.2649	0.0001722	0.01199	0.8997	0.385	1.403e-07	51.2	52.9	52.5	48.7	62	64.6	60.2	59.5	53.2	50.2	48.5	52.1	41.2	37.1	39.3
ENSG00000115207	GTF3C2	protein_coding	197.4	-0.4564	0.0001726	-0.6496	3.38e-09	-0.8828	4.328e-15	9.3	10.8	8.2	8.4	12.5	12.4	11.9	13.3	14.2	14.7	12.7	16.5	17.9	15.5	17.4
ENSG00000119396	RAB14	protein_coding	361.3	0.2839	0.0001741	0.6002	6.8e-18	1.122	2.589e-45	134.3	150	152.8	147.1	118.7	122.7	118.6	118.8	95.2	99.9	92.7	97.8	62.9	68.5	68.7
ENSG00000107223	EDF1	protein_coding	1254	0.2072	0.0001741	0.574	5.486e-30	0.8721	2.314e-56	590.9	620.1	668.2	530.1	513.3	530.4	526.9	514.9	411.2	411.8	415.2	371.7	333.2	322.3	329.6
ENSG00000164405	UQCRQ	protein_coding	207.9	0.3832	0.0001742	1.26	1.073e-37	1.333	6.908e-35	271.6	227	261.3	236.8	186.1	184.5	188	205.7	102.4	102.3	105.7	103.2	88	121.3	85.6
ENSG00000178449	COX14	protein_coding	99.72	-0.5863	0.000175	-0.5743	9.21e-05	-0.3149	0.06044	91.5	106.3	79	68.7	141.2	122	124.4	129.9	123.4	131.1	134.9	121.9	95.7	114.1	110.7
ENSG00000158417	EIF5B	protein_coding	484.4	0.2466	0.0001753	0.6666	4.34e-28	0.9535	4.092e-45	33.5	33.1	34.3	35.7	27.7	28.7	29.9	28.9	21.6	22.1	21.7	20.3	17.8	18.2	16.8
ENSG00000114978	MOB1A	protein_coding	719.8	-0.2437	0.0001759	-0.5319	1.54e-20	-0.6209	5.208e-25	167.5	175.2	178.8	162.8	196.8	212	199.8	201	251.8	250.6	252.7	230.4	282.3	252.5	255.3
ENSG00000140443	IGF1R	protein_coding	218.8	0.4084	0.00018	0.07424	0.5464	-0.2897	0.005609	10.7	11.9	11.2	9.9	8.7	7.2	8.2	8.7	11.2	10.3	10.5	9.1	12.5	13.3	14.2
ENSG00000108946	PRKAR1A	protein_coding	2220	0.1329	0.0001808	0.07006	0.0476	0.08744	0.0173	353.6	363.8	351	356.5	331.1	315.2	328	324.7	342.3	339.9	336.7	337.1	335.4	332.9	336.7
ENSG00000148396	SEC16A	protein_coding	409.3	0.2939	0.0001818	0.2618	0.0003873	0.1706	0.03625	11.9	11.3	12.8	12.8	9.6	9.7	10.4	10.2	10.6	10.9	9.5	9.7	11.3	11.3	10
ENSG00000162972	C2orf47	protein_coding	208.3	-0.4887	0.000182	-1.683	1.465e-54	-1.392	7.184e-34	20.9	22.9	24.1	19.2	29.8	31.6	29.1	32.2	73	68.8	72.8	67.1	61.8	60.4	51.5
ENSG00000126456	IRF3	protein_coding	57.59	0.689	0.0001821	1.025	3.009e-09	0.9605	2.461e-07	12.3	12.4	10.5	11.2	6.7	7.8	7.9	6.1	5.9	6.6	5.1	4.5	5	6.6	5.8
ENSG00000119421	NDUFA8	protein_coding	331.9	-0.3171	0.0001829	0.1579	0.07674	0.2304	0.01182	135.9	124.5	113.9	124.9	157.9	142.5	155.3	166.7	107	111.3	109.3	123.1	106.4	109.3	103.1
ENSG00000105664	COMP	protein_coding	2184	-0.1463	0.000183	-0.769	5.158e-118	-0.3597	1.308e-22	147.4	145.6	154.3	146.9	167.5	162.5	164.2	164.2	247.5	253	254.4	260.5	190.1	186.9	195.5
ENSG00000157514	TSC22D3	protein_coding	215.8	0.3586	0.0001855	1.08	3.326e-32	0.8714	3.992e-19	71.5	64.6	69.6	61	53.9	51.8	52	50.4	31.6	34.4	31.5	27.1	36.6	36.1	36.3
ENSG00000117155	SSX2IP	protein_coding	167	-0.4396	0.0001865	0.1252	0.3551	0.8374	7.316e-11	17.6	17.8	15.5	15.2	23.1	23.2	23.6	19.9	16.3	15.1	13	16.4	9.7	9.7	8
ENSG00000170802	FOXN2	protein_coding	93.29	-0.6556	0.0001879	-1.139	1.785e-13	-0.8985	6.346e-08	7.6	10.9	8.2	7.6	15.9	13	14.3	11	18.7	20.3	18.2	18.9	17.3	14.9	16
ENSG00000104231	ZFAND1	protein_coding	104	-0.5412	0.0001886	-0.1931	0.2226	0.02963	0.8863	19.7	22.3	19.6	19.8	28.8	27.9	30.1	31.9	21.9	24.6	24.3	21.7	19.2	19.1	21.1
ENSG00000143393	PI4KB	protein_coding	272.4	-0.3856	0.0001904	-0.8814	5.753e-23	-1.028	1.305e-28	14.2	13.2	13.7	12.6	17.1	17.5	17.5	18.3	24.1	24.1	24.1	28.2	28.1	27.6	27
ENSG00000197614	MFAP5	protein_coding	2020	0.1447	0.0001915	0.3803	3.534e-27	0.5215	1.238e-42	882.8	858.9	912.8	870.9	784.7	780.9	812.8	814	669.7	690.6	684.7	662	646.7	594.2	602.2
ENSG00000154174	TOMM70A	protein_coding	451.7	-0.2964	0.0001933	-0.2956	7.568e-05	-0.03368	0.743	46.5	42.4	41.2	43	60.3	48.7	51.7	52.2	53.3	54.1	53.8	50.9	47.8	43.8	41.4
ENSG00000162076	FLYWCH2	protein_coding	98.01	-0.6471	0.0001936	-1.012	5.513e-11	-1.391	4.353e-19	15.8	20.7	22.2	22.3	36.4	30.8	33	29	45.5	41.6	37.6	42.4	56.7	54.8	51.8
ENSG00000167491	GATAD2A	protein_coding	266.7	-0.351	0.0001942	0.01768	0.8902	0.1987	0.0566	28.3	26.1	27.1	24	31	33.9	34.7	35.2	26.5	25.2	25.1	27.9	25.5	21.9	21.5
ENSG00000142444	C19orf52	protein_coding	94.21	-0.7095	0.0001958	-1.491	7.595e-20	-1.855	5.163e-29	14.2	9.5	7.9	10.5	16.1	17.6	18	19.2	27.8	31.5	31	33.5	41.6	37.9	39.5
ENSG00000104695	PPP2CB	protein_coding	169	-0.443	0.0001985	-0.2758	0.01994	0.01264	0.9394	27.4	27.8	32.2	27.5	39.9	35.2	39.8	42.3	36.4	32.3	36	34.5	30.9	29.2	25.6
ENSG00000140259	MFAP1	protein_coding	251.2	0.3386	0.0002012	0.5359	1.667e-10	0.7659	7.224e-17	47.8	46.1	50.3	48.3	42.1	37	36.1	36.9	32.2	34	32.6	34.4	28.6	27.3	28.8
ENSG00000128050	PAICS	protein_coding	551	-0.2378	0.0002014	0.1341	0.04109	0.5711	7.144e-18	86.8	91.2	85.8	86.1	100.2	107.2	101.8	102.5	80.2	78	82.6	75.7	60.8	56.7	58.6
ENSG00000114784	EIF1B	protein_coding	155.1	0.4454	0.0002028	0.5897	1.088e-07	1.002	3.145e-16	124.9	130.8	118.3	113.4	89.4	85	100.1	82.6	81.2	78.8	89.5	67.1	69	52.2	59.1
ENSG00000071655	MBD3	protein_coding	65.79	0.6423	0.0002028	0.8837	4.159e-08	0.9334	9.299e-08	19.8	24	17.4	18.1	13.2	11.5	13.3	12.1	11	11	10.7	8.8	10.9	10.7	8.8
ENSG00000213593	TMX2	protein_coding	123.8	-0.5223	0.0002034	-0.2639	0.06856	0.02314	0.907	21.5	24.2	21.6	18.8	34.1	32.2	28.8	28.5	21.9	28.6	27.8	24.9	20.9	19.2	23
ENSG00000073756	PTGS2	protein_coding	1599	0.1522	0.0002035	0.6446	3.582e-66	0.9831	2.825e-122	229.2	215	224.1	223.9	211.8	195.8	201	195.4	139.3	144	145.4	142	114.6	113.7	110.3
ENSG00000120727	PAIP2	protein_coding	207.7	-0.4159	0.0002046	-0.5776	1.244e-08	-0.3277	0.004062	87.7	82.4	89.1	75.4	118.7	107.9	111	110.8	131.3	119.2	127.8	121.5	115	110	91.7
ENSG00000013583	HEBP1	protein_coding	296.1	-0.3469	0.000207	-0.4409	2.398e-07	-0.4899	4.261e-08	80.8	79.2	91.5	70.8	102.2	100.6	108.9	100.2	111.9	104.2	108.4	115.7	111.7	111.5	117.4
ENSG00000126777	KTN1	protein_coding	1391	-0.1733	0.0002091	-0.545	2.496e-41	-0.588	5.734e-43	50.1	51.6	53.1	47.7	57.7	56.4	56.4	57.8	74.9	72.4	74.3	73.8	75.3	75	78.1
ENSG00000111639	MRPL51	protein_coding	605.5	-0.2738	0.0002102	-0.1312	0.08496	-0.1821	0.01836	265.3	313.8	305.5	232	323.8	339.1	363.4	321.7	306.4	319.1	306.3	283.1	316.9	318.7	311.6
ENSG00000135655	USP15	protein_coding	416.2	-0.2994	0.0002118	-0.1564	0.05727	0.1216	0.1862	24.7	25.6	26.1	18.8	28.4	29.6	30	29.1	26.7	26.2	26.4	26.6	22.4	20.5	22.6
ENSG00000176946	THAP4	protein_coding	123.5	-0.5797	0.0002142	-1.124	1.717e-16	-1.186	6.658e-17	7.6	7.8	7.1	8.6	11	13.4	11.2	11.3	18.7	17.3	15.7	17.1	16.3	19.9	17.7
ENSG00000120690	ELF1	protein_coding	301.9	-0.3773	0.0002148	-0.7705	5.32e-18	-1.339	1.206e-50	19	16.2	21	19.5	25.5	26.9	23.1	23.5	32.7	31.7	31.6	35.2	46.5	51.7	47.3
ENSG00000110092	CCND1	protein_coding	3594	0.1026	0.0002176	1.734	0	2.254	0	1238.5	1277.6	1255.7	1239.1	1141.3	1181.6	1181.6	1160.2	373.3	376.8	375.2	379.9	260.3	265.6	260.1
ENSG00000105258	POLR2I	protein_coding	84.57	-0.7189	0.0002181	-0.344	0.09094	-1.23	1.286e-11	26.4	22	25.8	38.9	51.6	41.9	42.2	55	38.6	39.7	36.2	30.7	53.4	66	86.4
ENSG00000101882	NKAP	protein_coding	140.7	-0.5018	0.0002271	-0.371	0.005137	-0.269	0.06553	15.3	19.7	19.3	17.9	26.5	27.5	23	25.2	24.1	24.9	20.6	24.4	21	19	25.2
ENSG00000178202	KDELC2	protein_coding	404.1	-0.2837	0.0002281	-0.2335	0.001495	0.02374	0.821	44.3	40.9	47.4	40.9	54.4	53.5	50.1	53.7	51.2	51.7	50.1	51.9	41.5	43.8	43.1
ENSG00000065154	OAT	protein_coding	800.2	0.207	0.0002349	0.5014	1.59e-22	0.652	1.85e-31	159.8	142.7	146.7	139.2	125.5	132.9	124.5	126.8	103.8	104.5	108	97.4	96	91	93.8
ENSG00000114779	ABHD14B	protein_coding	254.4	0.3832	0.0002354	-0.3816	2.264e-05	-0.7176	1.302e-15	48.3	53.3	61.1	54.6	41.9	43	41.6	40.1	70.6	71.2	69.2	74.1	87.9	87.2	94.1
ENSG00000182831	C16orf72	protein_coding	336.6	-0.3286	0.0002367	-0.6952	5.069e-19	-0.498	4.347e-09	54.8	56.7	62.5	64.7	75.3	75	77.4	73.6	97.2	98.8	97.8	93.9	91.6	82.1	80.6
ENSG00000276293	PIP4K2B	protein_coding	332	-0.3662	0.0002379	-0.7982	4.401e-20	-1.116	8.03e-36	33.7	34.2	40.8	29.7	43.6	49.9	41.5	43.6	61.9	64.7	59.5	55.1	74.5	72.3	79.7
ENSG00000120675	DNAJC15	protein_coding	460.3	-0.2805	0.0002386	-0.2914	4.192e-05	-0.5409	3.764e-14	168.1	179.7	158	158.9	204.1	188.6	217.4	197.3	205.2	200.3	208	195	250.8	230.3	242.9
ENSG00000118939	UCHL3	protein_coding	532	-0.271	0.0002388	-0.9127	1.983e-48	-0.6688	3.442e-23	78.5	89	85.2	84	101.7	100.5	97.6	105.6	153.1	160.6	161.8	158.5	136.8	128.8	135.7
ENSG00000197948	FCHSD1	protein_coding	98.27	0.5271	0.0002394	0.6875	2.277e-07	0.6955	1.225e-06	10.8	10.7	12.4	11.8	8.7	7.9	7.1	7.8	7.7	6.4	7.1	6.9	6.6	6.7	7.6
ENSG00000096070	BRPF3	protein_coding	127.3	-0.5446	0.0002411	-0.688	3.388e-07	-1.328	7.795e-24	4.1	4.2	4	4.5	5.5	6.2	6.7	6.4	7.5	6.8	6.6	6.4	11.2	10.7	10.3
ENSG00000198833	UBE2J1	protein_coding	293.8	0.3252	0.0002423	0.5082	4.529e-10	0.3968	6.386e-06	77.9	74.2	72.1	71.6	61.7	53.6	60.2	60.3	56.1	50.1	48.2	53.7	52.7	59.1	56.2
ENSG00000182768	NGRN	protein_coding	88.02	-0.5975	0.0002423	-0.4214	0.008323	-0.3228	0.06436	13.7	15.8	14	17.3	23.6	21.7	22.5	24.7	20.9	18.5	21.6	20.4	17.3	19.3	20.5
ENSG00000140455	USP3	protein_coding	158.5	-0.5173	0.0002442	-1.153	2.259e-21	-1.177	2.027e-20	9	10.3	12.7	8	13.8	15.7	14.6	13.5	21.4	23.2	24	20.8	21.6	24.6	22.5
ENSG00000031081	ARHGAP31	protein_coding	324.8	-0.3563	0.0002459	-0.6946	4.975e-16	-0.7664	1.364e-17	10.9	11.1	10	10.6	13.1	13.3	14.5	13.7	15.8	17.8	17.7	17.8	18.9	19.7	15.9
ENSG00000154511	FAM69A	protein_coding	291.4	-0.4086	0.0002461	-1.245	7.367e-40	-1.415	2.117e-47	24.9	27.9	25.5	20.6	33.6	32.1	31.7	33.6	59	62.8	61	50.4	71.2	66.7	60.7
ENSG00000115365	LANCL1	protein_coding	200.5	0.3772	0.0002461	0.272	0.005259	0.6259	1.022e-09	40.9	38.5	39.4	35.2	29.7	29.9	29.7	29.1	33	30.1	32.4	31.5	25.9	24.7	24
ENSG00000171940	ZNF217	protein_coding	183.8	0.4128	0.0002469	0.3982	0.0001459	0.184	0.1216	13.5	12.4	12.3	13.9	8.9	8.9	9.8	11.4	10.1	9.4	10.2	9.5	11.6	12.1	10.8
ENSG00000148229	POLE3	protein_coding	181.3	-0.3991	0.0002493	0.221	0.05365	0.7766	4.877e-11	68.1	89.4	92.3	85.5	116.2	106.2	109.4	110.2	71.3	71.6	75.4	66.3	46.3	47.4	51.5
ENSG00000166920	C15orf48	protein_coding	15.58	-1.435	0.0002498	-0.9949	0.01103	-1.901	1.874e-07	3.4	1.4	1.7	2.9	9.3	7.9	6.6	8.4	5.2	4.3	7.2	6.4	12.8	11.5	10.2
ENSG00000155876	RRAGA	protein_coding	353.2	0.3107	0.0002503	0.1695	0.04188	0.1842	0.03581	90.1	74.6	79.8	84.9	63.3	65	72.4	66	70.2	67.3	77.4	79.7	72.7	71.8	73.6
ENSG00000177731	FLII	protein_coding	1037	0.1884	0.0002521	0.3977	2.181e-17	0.4826	1.356e-21	61.8	60.5	54.2	60.7	49.2	52.5	54.3	52.1	45.1	45.1	44.6	45	42.6	40.7	43.7
ENSG00000078140	UBE2K	protein_coding	243.4	-0.3614	0.0002525	-0.1417	0.1789	-0.1153	0.312	68.6	73.6	72.7	68.7	83.4	93.8	96.7	91.1	75	84.5	74.1	81.1	78.3	74.7	77.2
ENSG00000166046	TCP11L2	protein_coding	77.63	0.688	0.000254	-0.3089	0.07388	-0.5493	0.001042	8.6	7.9	8.1	10.2	6	4.8	5.3	5.3	12.2	8.7	11.6	10.7	11.8	13.1	13.9
ENSG00000100129	EIF3L	protein_coding	818.1	-0.2008	0.0002615	0.2353	7.741e-06	0.4956	7.929e-19	81.4	84.4	89.3	79.2	98.6	92.9	100.5	92.8	70.8	69.1	72.4	71.5	59.7	58.7	59.2
ENSG00000204389	HSPA1A	protein_coding	22.86	1.022	0.0002673	2.173	1.963e-14	2.265	3.908e-13	5.8	3.5	5.2	4.7	2.2	2.1	2.2	2.7	0.8	0.8	0.6	1.9	1	0.5	1.1
ENSG00000099250	NRP1	protein_coding	2624	0.1328	0.0002687	0.05956	0.1108	0.01565	0.7326	150.5	145.7	147.7	143	135.8	131.9	132.9	134.7	144.2	146	138.8	132.8	144.1	146.5	144.9
ENSG00000181019	NQO1	protein_coding	1928	0.1446	0.0002702	-0.0184	0.7065	0.07034	0.09708	384.5	382.2	369.8	397.7	357.6	341.6	332.8	354.6	382.4	390.3	386.4	397.1	371.4	363.2	361.4
ENSG00000102317	RBM3	protein_coding	1673	-0.1756	0.0002736	0.2477	4.71e-08	0.6875	1.138e-45	555.5	560.2	541.5	467.7	627.5	599.6	585.5	584.2	448.9	443.9	444.2	450.5	323.7	320.5	342.7
ENSG00000196284	SUPT3H	protein_coding	20.71	1.071	0.0002768	1.075	8.009e-05	1.296	1.253e-05	5.5	7	5.1	7.6	2.2	3.1	3.2	2.9	2.9	3.4	2.4	2.7	2.1	2.6	2.4
ENSG00000176953	NFATC2IP	protein_coding	132.1	-0.6483	0.0002768	-1.86	2.187e-36	-2.426	6.132e-60	8.4	7.2	7	6.7	12.8	11.7	10.5	11.9	28.5	25.1	27.8	29.1	38.3	43.3	41.5
ENSG00000109062	SLC9A3R1	protein_coding	85.09	-0.6183	0.0002768	-0.1922	0.3139	-0.7432	5.638e-06	12.3	12.5	12	10.1	16.7	18.9	16.8	20	12.3	13.4	13.1	15.8	22.7	18.8	18.2
ENSG00000077782	FGFR1	protein_coding	492.5	-0.2824	0.000277	-0.3012	3.124e-05	-0.4072	5.087e-08	30.4	26.2	28.8	27.1	36.1	30.8	38.1	32.8	33.2	34.9	34.8	36.6	36.4	38.4	37.5
ENSG00000150457	LATS2	protein_coding	327.4	-0.3516	0.000277	-0.8143	1.614e-22	-1.295	2.61e-53	11.9	12.7	12.5	13.2	14.8	15.6	17.3	16.6	22.1	21.2	21.6	24.1	31.2	31.5	30.1
ENSG00000166997	CNPY4	protein_coding	250.6	-0.4154	0.000278	-0.8808	6.836e-19	-1.472	1.925e-49	35.1	42.3	41.2	37.9	48.4	50.2	56.1	54.7	71.9	66.1	81.2	67.7	110.1	107.5	110
ENSG00000172716	SLFN11	protein_coding	177.5	0.4086	0.0002809	0.5437	1.659e-07	0.6917	7.392e-10	15.5	16.5	17.5	17.5	12.2	12.1	12.6	13.5	12.7	12.5	10.3	10.1	10.6	9.6	10.7
ENSG00000109686	SH3D19	protein_coding	185.4	-0.4441	0.0002829	-0.7872	2.799e-13	-0.803	1.335e-12	11.8	10.8	9.6	10.5	14.4	14	14.5	15.5	18.9	20.2	18.7	15.7	19.1	18.9	18.3
ENSG00000132549	VPS13B	protein_coding	229.1	0.3779	0.0002836	-0.04688	0.7057	0.06877	0.5723	3.9	4.2	4.1	3.5	3	2.9	2.9	3.2	4.5	3.9	4	3.8	3.7	3.9	3.6
ENSG00000078369	GNB1	protein_coding	1361	0.1735	0.0002853	0.1565	0.0005203	-0.05448	0.3098	277.4	286.5	275.5	264	242	237.3	262.5	237	236.6	248.3	245.2	262.5	285.4	285.8	287.1
ENSG00000221923	ZNF880	protein_coding	50.22	-0.8631	0.0002888	-1.217	1.22e-08	-1.26	1.222e-08	2.4	2.9	2.6	2.6	6.1	4.7	3.7	5.2	6.7	6.4	6.1	6.4	7.4	5.7	6.8
ENSG00000184047	DIABLO	protein_coding	153.1	-0.4334	0.0002898	0.03316	0.8367	0.0813	0.5918	28	24.8	30.9	24.4	36	37.7	34.8	38.1	26.2	26.6	25.6	28.3	25	26.5	25.4
ENSG00000164619	BMPER	protein_coding	190.4	0.409	0.0002923	0.293	0.006393	0.5016	7.881e-06	19.7	21.7	19.2	22.9	14.9	15.9	14.7	17.1	16.4	14.7	18.8	18.1	16	13.6	14.5
ENSG00000155561	NUP205	protein_coding	461.7	0.2468	0.0002931	0.7011	5.826e-29	1.257	1.641e-67	19.7	22.4	19.4	19.6	16.6	17.1	17	17.3	12.2	12.6	12.4	12.2	8.9	7.8	8.5
ENSG00000085719	CPNE3	protein_coding	530.6	0.2747	0.0002949	-0.4619	7.569e-13	-0.7225	8.638e-28	53.1	49.6	54.6	60.9	44.7	46.9	46	43.3	75.7	74.6	76.3	75.1	85.6	89.4	96.3
ENSG00000058729	RIOK2	protein_coding	187.4	0.3956	0.0002975	0.3837	0.000164	0.6827	3.95e-10	26.6	23.4	23.5	23.6	19.3	19.4	16.2	18.6	18.1	20.5	18.2	17.4	13.4	15.8	15.9
ENSG00000177917	ARL6IP6	protein_coding	89.79	-0.5676	0.0003035	0.5677	0.0004264	0.9072	2.076e-07	21.3	25.3	27.9	22	34.5	34.5	40.6	34.3	18.1	15.3	12.7	19.7	11.2	14.9	11.7
ENSG00000182220	ATP6AP2	protein_coding	2167	-0.1543	0.0003068	-0.97	3.119e-162	-1.313	4.485e-274	222.3	235.4	248	232.8	254.7	257.6	273.8	259.9	459.6	468.5	451.9	461.3	579.9	583.2	587.7
ENSG00000122420	PTGFR	protein_coding	37.97	0.8775	0.000307	0.7419	0.0009908	0.1817	0.4984	7.4	8.9	8.4	9.5	3.8	4.1	6.4	3.9	3.8	5.7	4.6	6.6	8.5	7.5	6.4
ENSG00000103152	MPG	protein_coding	546.4	-0.2629	0.0003079	-0.5993	3.547e-21	-0.7573	1.768e-30	91.3	97.9	77.4	86.5	109.2	103.6	100.5	108.3	134.7	130.1	133.7	134.7	147.5	145.7	153
ENSG00000109929	SC5D	protein_coding	286.7	-0.3773	0.0003093	-0.9434	7.278e-26	-1.072	1.618e-30	44.4	42	34.6	37.5	53.4	51.6	51.3	49.7	75.6	70.5	80.8	78.3	90.5	81.4	79
ENSG00000198730	CTR9	protein_coding	396.3	0.2786	0.0003152	0.09126	0.2618	0.3772	7.627e-07	24.6	22.6	26.9	25.4	20.9	20.5	20.6	20.3	22.9	24.1	24.6	21.8	19.3	19.4	18.9
ENSG00000165169	DYNLT3	protein_coding	126.9	-0.5149	0.0003181	-0.09234	0.5961	-0.05688	0.7623	40.9	50	35.7	35.1	61.3	52.1	67.7	50.2	38.2	42.5	47.4	42.6	40.8	38.9	45.2
ENSG00000143878	RHOB	protein_coding	376.9	0.3215	0.0003222	0.4816	4.947e-09	0.4618	1.822e-07	159.3	125.2	149.6	180.2	114.6	133.4	117.7	127	105.5	118.6	104.8	114.4	107.5	118.3	109.8
ENSG00000108468	CBX1	protein_coding	338.1	-0.2882	0.0003224	0.5655	2.548e-13	0.7538	5.013e-19	128	130.7	136.9	126.3	149	171.6	161.2	155.7	93.7	88.4	84.3	84.8	75.5	80.5	75.3
ENSG00000129255	MPDU1	protein_coding	127.9	0.4759	0.0003241	0.843	7.169e-12	1.055	6.224e-15	25	32.3	32.4	36	20.6	25.8	23.5	19.9	17.9	17.2	15.8	19.2	15.4	14.9	14.5
ENSG00000112742	TTK	protein_coding	92.11	-0.5322	0.00033	-0.05423	0.7808	1.054	5.384e-10	7	6.4	6.3	7.1	10.4	9.7	9.5	9.4	7.7	6.8	6.6	6.7	3.1	3	3.3
ENSG00000067064	IDI1	protein_coding	249.6	-0.3575	0.0003301	-0.5174	7.587e-09	-0.09888	0.3994	43.3	45.1	38.9	38	54.4	52.6	50.5	53.5	59.2	61.5	60.1	54	45.5	45	41.8
ENSG00000197324	LRP10	protein_coding	1039	0.1899	0.0003323	0.02791	0.6595	-0.2198	1.321e-05	96.7	92.2	94.8	99.3	82.9	82.4	89.1	82.2	95.6	95.2	88.4	98.4	111.3	113	110.8
ENSG00000156256	USP16	protein_coding	145	-0.4887	0.0003387	-0.4887	0.0001293	-0.3375	0.01684	11.2	7.6	10.3	7.2	12.4	14.5	11.5	12.9	13.3	12.8	13.3	11.7	11	11.1	12.6
ENSG00000124006	OBSL1	protein_coding	210.8	0.3946	0.0003404	-0.01339	0.9236	-0.3691	0.0002854	7.5	7.5	6.7	6.9	5.1	5.4	5.7	5.5	7.1	6.8	7.6	7.4	9.3	8.4	10
ENSG00000204256	BRD2	protein_coding	207.4	0.373	0.0003405	0.6221	8.594e-11	0.5344	2.22e-07	17.1	16.2	13.5	18.1	12.1	12.4	13.2	12.4	10.7	11.1	10.1	10.2	10.8	10.7	11.9
ENSG00000087470	DNM1L	protein_coding	510.4	-0.2542	0.0003427	-0.06522	0.4171	0.1913	0.01134	40.1	47.5	41.3	38.5	52.3	50.9	45.5	49.5	42.4	44.1	43.5	44.5	36	37.1	36.3
ENSG00000185963	BICD2	protein_coding	394.2	0.2964	0.0003438	0.3629	2.116e-06	0.5138	3.28e-10	37.3	37.1	32.9	37.8	29.4	29.7	30.1	28.7	26	26.2	28.2	33.4	25.9	23.5	26.6
ENSG00000181904	C5orf24	protein_coding	52.93	-0.73	0.000346	-0.1007	0.7037	-0.2907	0.2059	11.3	18.3	10.2	15.7	23.8	23.2	23.6	21.8	14.1	15.3	15.1	14.4	15.6	18.4	16.6
ENSG00000142657	PGD	protein_coding	1627	-0.1649	0.0003477	-0.4834	2.227e-33	-0.5979	1.847e-45	175.5	187.1	181.3	160.9	200.5	194.7	199.2	194.7	248.7	247.6	249.9	235.1	263.6	272.9	262.5
ENSG00000158941	CCAR2	protein_coding	336.3	0.3057	0.0003489	0.1605	0.05652	0.2018	0.02105	27.3	22.9	25	24.2	19.2	19.2	21.5	20.9	21	22.2	22.3	24.3	22.3	22	20.8
ENSG00000178951	ZBTB7A	protein_coding	131.5	0.4562	0.0003507	1.058	1.351e-18	0.8574	2.491e-11	19.8	19.9	22	22.7	15.3	15	16.9	14.5	11.3	9.2	8.7	11.5	10.5	13.2	11.1
ENSG00000112312	GMNN	protein_coding	262.3	-0.3225	0.0003519	0.9423	2.853e-26	1.777	1.773e-60	103.2	111.6	105.8	93.2	120.6	140.9	126.9	127.3	58.3	53.9	50.1	50.7	26.2	31.8	30.8
ENSG00000125675	GRIA3	protein_coding	387.1	-0.3096	0.0003522	-0.8001	5.004e-27	-0.7595	5.394e-22	18.5	18.5	16.2	20.3	22.1	23.7	23	22.4	31.6	31.4	34	30.7	30.7	31.1	31.8
ENSG00000173376	NDNF	protein_coding	301.4	0.3669	0.0003538	-0.2255	0.01965	0.06221	0.6148	40.9	33.3	31.9	36.1	30.2	29.5	23.7	26.5	39.4	42.9	39.1	46.5	33.8	31	37.4
ENSG00000020129	NCDN	protein_coding	192.5	0.3868	0.0003575	0.1931	0.06904	0.06204	0.6313	19	17.4	19.6	19.7	13.8	14.8	13.9	15.4	15.9	16.4	17.4	16.6	17.8	18.4	18.3
ENSG00000187024	PTRH1	protein_coding	82.82	-0.579	0.0003575	-0.1561	0.4009	-0.128	0.5191	22.7	20.2	19.1	20.7	30.7	32.7	28.8	32.1	24.6	23.2	21.6	23.2	22.4	23.3	22.3
ENSG00000117408	IPO13	protein_coding	77.19	0.5938	0.0003624	0.6535	2.267e-05	0.8847	1.25e-07	7	6.4	6.8	8.7	4.2	4.6	4.8	5.4	5.2	4.6	4.3	3.9	4.5	3.4	3.7
ENSG00000184867	ARMCX2	protein_coding	197.6	0.3872	0.0003636	0.2749	0.007564	0.001023	0.9954	25.1	22.7	21.4	22.9	19.7	16.6	15.7	18.2	18.4	19.3	19.3	19.2	22.2	23.7	23.2
ENSG00000139180	NDUFA9	protein_coding	387.2	-0.2734	0.0003647	0.08991	0.2912	0.04725	0.6263	52	46.8	54.1	54.2	61.6	63.2	62.9	64	50	47.5	48.5	49.5	48.7	50.2	51.9
ENSG00000185825	BCAP31	protein_coding	398	0.2646	0.0003693	0.6405	5.652e-21	0.4416	1.521e-09	100.2	108.6	97.2	108.3	87.6	87.8	83.2	84.9	65.6	68	67.4	62.5	72.3	79	76.6
ENSG00000164978	NUDT2	protein_coding	47.92	-0.7724	0.0003698	-0.343	0.1369	-0.3249	0.18	15.5	15.9	15.2	17.3	30.8	23.9	33.3	24.3	21.5	20.2	20.1	20.2	19.9	19.5	21.3
ENSG00000170624	SGCD	protein_coding	147.6	-0.4354	0.0003707	0.1807	0.1789	-0.2929	0.02081	26.7	25.9	24.1	28.1	38.2	35.8	32.8	35.1	23.3	22.6	22.9	23.7	33.2	32	31.3
ENSG00000140553	UNC45A	protein_coding	584.2	0.2411	0.0003721	-0.2237	0.000238	-0.2022	0.001973	39.7	36.7	40	40.4	34.7	32	34	32.3	46.8	45.3	44.1	47.9	43.8	45	46.7
ENSG00000138002	IFT172	protein_coding	110.4	0.5315	0.0003963	-0.1453	0.3436	-0.05455	0.7607	4	4.9	4.4	3.7	3.2	2.7	2.5	3.2	4.5	4.3	5	4.9	4.4	4.3	4.5
ENSG00000154305	MIA3	protein_coding	856.7	0.196	0.0003995	0.02255	0.7409	0.1269	0.02593	29.7	30.9	31.2	29.5	25.6	27.1	27.8	25.4	30.4	29.4	30.2	29.1	26.9	28.9	27.5
ENSG00000124574	ABCC10	protein_coding	117.6	0.4876	0.000401	0.5874	3.826e-06	0.3823	0.005738	6.2	6.1	5.8	7.2	3.9	4.3	4.8	4.9	3.8	4.7	4.2	4.1	4.8	4.4	5.3
ENSG00000106344	RBM28	protein_coding	144.4	0.4114	0.0004056	1.015	1.638e-20	1.396	4.629e-29	17.4	17.7	18.7	17.2	14.1	12.8	12.4	13.8	8.6	9.2	7.8	9.7	7.1	6.9	6
ENSG00000130529	TRPM4	protein_coding	146.6	0.4294	0.0004056	0.5475	9.566e-07	0.2857	0.02032	9.8	10.8	8.7	9.9	7.5	7	7.1	7.4	6.3	7.3	6.5	6.6	8.1	8.4	7.4
ENSG00000112992	NNT	protein_coding	217.8	0.3837	0.0004107	0.0886	0.4569	0.2588	0.01934	15.8	11.7	16.4	14.7	11.8	11.9	10.5	10.9	13.1	14.7	13.8	14.1	12.4	11.1	13.4
ENSG00000145386	CCNA2	protein_coding	325.9	-0.2805	0.0004128	0.5549	3.498e-13	1.692	8.58e-71	63.3	60.3	59.9	53.8	70	74.1	74.3	69.9	39.7	38.4	40.3	43.6	18.2	18.1	18.1
ENSG00000072778	ACADVL	protein_coding	950.3	0.2001	0.0004129	0.4506	1.999e-18	0.4333	5.242e-15	95.3	99.7	91.5	98	83.2	85	80.6	85.1	73.1	76	64.3	67.3	69.5	73.6	70.1
ENSG00000152049	KCNE4	protein_coding	178.1	0.4693	0.000415	-0.4766	2.323e-05	-1.138	2.067e-25	40.2	40.4	43.2	41.5	27.9	26.7	32.8	32.1	63	52.7	56.7	58.4	88	86.7	100.5
ENSG00000136231	IGF2BP3	protein_coding	64.88	0.654	0.000415	0.591	0.0005762	0.1806	0.3727	10.5	9.1	7.3	10.7	5.2	5.7	6.7	6.1	6.4	6.1	6.9	4.7	8.3	8.4	8.1
ENSG00000107521	HPS1	protein_coding	44.1	0.7509	0.0004199	0.6743	0.0006142	0.8312	8.825e-05	5.9	6.3	5.6	5.6	3.8	3.8	3	3	3	3.6	4	3.7	3	2.9	3.7
ENSG00000204231	RXRB	protein_coding	140.2	-0.5352	0.0004222	-1.033	4.364e-15	-1.542	2.443e-31	9.7	9	8.7	10.5	15.2	14.8	14.8	10.9	20.3	18.7	19.6	20.3	30.1	26.2	28.2
ENSG00000198899	MT-ATP6	protein_coding	8.142	-1.67	0.0004222	-1.062	0.02681	-1.412	0.002531	0.8	0.5	0.8	0.8	2.8	2.8	4.5	4.4	1.6	2	2.6	2.9	3.2	2.5	3.2
ENSG00000111452	ADGRD1	protein_coding	225.8	0.4721	0.0004232	-1.188	7.374e-31	-1.795	3.548e-67	8.3	10.1	7.4	7.9	6.6	6.4	5.1	5.8	19.9	19.8	17.7	19.5	28.7	30.8	28.4
ENSG00000117899	MESDC2	protein_coding	209.9	0.3621	0.0004294	0.7173	3.718e-14	0.9211	9.286e-19	52.8	70.2	55.2	60.8	43.9	46	48.4	46.3	38.9	34.4	34.6	35.9	29.1	33.2	31.1
ENSG00000143384	MCL1	protein_coding	888.2	-0.2061	0.0004305	-0.4508	1.938e-18	-0.322	8.816e-09	143.8	144.5	137.7	127.5	164.1	154.6	160.2	159.2	181.3	193.5	188	195.1	181.3	173.8	163.6
ENSG00000104517	UBR5	protein_coding	512.8	0.2528	0.0004357	0.1465	0.03696	0.2015	0.005561	13.5	14.4	13.3	12.1	10.8	10.8	11.6	11.4	11.7	11.7	13	11.3	11.5	11.8	11.3
ENSG00000104723	TUSC3	protein_coding	700.1	0.2292	0.0004414	0.03529	0.6482	0.0705	0.3373	133	149.5	141.4	122.7	118.7	117.8	121.6	107.2	134.1	128.5	134.3	134.9	122.1	133.5	133.4
ENSG00000164024	METAP1	protein_coding	346.4	-0.2786	0.0004421	0.3178	3.702e-05	0.51	5.671e-10	58.9	59.3	59.1	59.6	74.6	68.9	71.5	72.7	43.9	49.9	48	48.7	41.3	42.8	40.4
ENSG00000131446	MGAT1	protein_coding	652.9	0.241	0.0004421	-0.3959	1.519e-11	-0.6867	2.084e-30	82.7	84	78.3	85.2	76.8	71.5	64.4	65.7	106.1	112.3	105.8	111.3	133.5	133.5	131.8
ENSG00000118193	KIF14	protein_coding	117.6	-0.5066	0.0004458	-0.6207	2.424e-06	0.3334	0.03883	3.9	3.7	4.2	3.5	6	5	5.8	5.3	6.3	5.2	6.3	5.9	3	3.4	2.8
ENSG00000128654	MTX2	protein_coding	340.9	-0.353	0.0004495	-0.7855	3.037e-19	-0.9266	3.89e-24	55.2	48	62.9	46.5	60.2	79.1	69.4	64.6	96	92.5	94.9	84.4	102.6	101.6	101.9
ENSG00000171421	MRPL36	protein_coding	70.37	-0.6734	0.0004519	-0.8638	6.712e-07	-0.6453	0.0006474	26.4	36.7	25.8	29.8	47.5	46.9	50.2	45.8	51.6	57.6	53.1	56	38.7	53	48.1
ENSG00000016864	GLT8D1	protein_coding	222.5	0.3752	0.0004537	-0.1369	0.2022	0.1794	0.1094	41.8	36.4	40	37.6	28.8	30.8	33.1	27.8	39	44.4	45.5	42.9	37.4	33.3	32.7
ENSG00000136108	CKAP2	protein_coding	314.7	-0.3035	0.0004558	0.01933	0.8661	0.7694	4.366e-17	32.2	30.2	33.2	27.7	39.1	38.8	37.5	36.9	30.3	33.4	29.1	28.9	18.5	19.1	16.5
ENSG00000197150	ABCB8	protein_coding	88.45	0.534	0.000463	0.7965	1.674e-08	0.7649	4.995e-07	10.2	10	8.8	9.4	6.2	6.9	6.5	6.6	6.2	4.4	5.2	6.1	5.6	5.9	5.2
ENSG00000134644	PUM1	protein_coding	329.9	0.2901	0.0004637	0.3752	7.975e-07	0.4442	5.046e-08	19	19.9	20.7	22.6	16.3	17	16.5	17.3	15.7	15.9	15.5	16.5	14.5	14.9	15.8
ENSG00000163807	KIAA1143	protein_coding	85.3	0.6004	0.0004708	-0.05168	0.8001	-0.1342	0.4717	49.6	34	39.6	30.3	25.8	26.6	25.2	23.2	38.7	41.5	37.9	42.9	44.6	39.8	42.8
ENSG00000026297	RNASET2	protein_coding	27.03	1.057	0.0004725	0.4356	0.136	-0.09615	0.7842	6.3	6.5	4.2	3	1.7	2.7	2.3	2.2	3.6	2.2	3.9	4.8	6.3	4.6	5
ENSG00000064042	LIMCH1	protein_coding	952.5	-0.2207	0.0004739	-1.141	1.581e-106	-1.514	2.509e-175	19.8	22.3	20.9	22.7	23.9	25.4	24.8	25.8	45.9	49.2	46.7	47.8	59.5	63.3	61.1
ENSG00000160199	PKNOX1	protein_coding	128.1	-0.5378	0.0004787	-1.125	2.233e-17	-0.9601	1.125e-11	12.3	12.3	8.9	13.6	17.9	15.5	17	18.5	26.4	29.3	25.2	22.5	24.6	22.4	22.5
ENSG00000134248	LAMTOR5	protein_coding	138.1	-0.458	0.0004805	-0.343	0.006896	-0.2422	0.08453	38.3	44.9	38.4	41.2	55.5	49.9	58.6	59.9	53	53.2	49.9	50	46	50	48.2
ENSG00000159399	HK2	protein_coding	575	0.2824	0.0004814	-1.09	1.862e-66	-1.612	2.241e-138	23.6	24.7	26.4	24	20.8	19.9	20.5	19.9	52.5	51.7	53.8	52.6	76.9	72.1	78.1
ENSG00000167378	IRGQ	protein_coding	51.22	0.6892	0.0004865	0.6294	0.0005678	0.7881	6.106e-05	7.1	7.2	8.2	7.8	4.3	5	3.8	5.3	4.4	5	5.1	4.9	3.9	4.3	4.7
ENSG00000121578	B4GALT4	protein_coding	185	0.3877	0.0004869	0.1168	0.3156	0.09092	0.4698	38.9	40.5	35.1	37.7	28.9	29.6	29.9	27.4	34.1	36	35.4	34.3	34.2	35	37.6
ENSG00000130713	EXOSC2	protein_coding	264.2	-0.3639	0.0004886	-0.8719	1.698e-22	-0.8214	3.826e-18	42.4	41.6	42	36.1	53.4	54.3	50.8	50.5	75.7	71.7	73.2	78.1	71.1	77.4	67.5
ENSG00000120697	ALG5	protein_coding	211.1	-0.3901	0.0004901	-0.631	2.045e-10	-0.4694	1.359e-05	29.9	28.6	39.6	31.6	43.7	43.6	42.3	42	48.8	52.4	51.9	49.7	44.2	44	47.8
ENSG00000100739	BDKRB1	protein_coding	134.6	-0.5047	0.0004921	-0.8788	4.85e-12	-0.7588	2.263e-08	12.5	16.4	16	17.6	24.7	20.6	19.6	24	31.6	26.8	28.8	28	27.3	26.6	26
ENSG00000175756	AURKAIP1	protein_coding	215.8	0.331	0.0004943	1.095	4.786e-34	1.244	2.169e-35	102.1	104.9	102	104.9	82.8	77.2	78	89.8	48.1	46.3	50	47.4	45.9	42	42.1
ENSG00000204138	PHACTR4	protein_coding	94.61	-0.5549	0.0005003	-0.4237	0.006019	-0.275	0.111	7.2	5.3	6.1	7.1	10	9.9	9.5	8.8	8.2	8.9	9.5	8.1	6.9	8.3	8.3
ENSG00000151929	BAG3	protein_coding	411.7	0.2745	0.0005017	0.4869	1.37e-11	0.4364	1.825e-08	61.5	51.2	53.4	60.3	46.6	45.3	46.4	49.3	40.6	42.4	38.3	40.9	45.9	40.6	39.2
ENSG00000173692	PSMD1	protein_coding	1534	0.1533	0.0005044	0.09188	0.03374	0.5696	7.441e-40	114.1	115.6	113	109.5	98.1	103	105.4	100	108.7	108.6	104.2	101.7	74	74.6	79.5
ENSG00000138363	ATIC	protein_coding	598.2	-0.2287	0.0005053	0.03601	0.6561	0.3654	4.844e-08	56	59.1	60.3	67.7	74.9	68.7	70.6	71.1	60.4	57.5	61.1	57.7	47.7	45.3	48.5
ENSG00000134668	SPOCD1	protein_coding	132.9	-0.4635	0.0005103	0.6112	4.366e-06	0.3262	0.02593	8.2	6.4	6.8	6.8	10.1	9.4	9.9	9.9	4.3	4	5.3	4.8	5	6.8	5
ENSG00000168014	C2CD3	protein_coding	100.8	0.553	0.0005159	0.5455	0.0002217	-0.02905	0.8876	2.9	3.5	2.7	3.4	1.9	2.8	1.7	2	2	2	2.1	2.5	2.9	3.2	3.5
ENSG00000137573	SULF1	protein_coding	5986	0.109	0.0005162	-0.775	1.495e-187	-1.149	0	314.5	317.5	313.2	297.2	290.2	287.4	288.5	285.4	532.8	535.6	543.8	510.8	703.1	684.3	678.6
ENSG00000181191	PJA1	protein_coding	180.3	-0.4802	0.0005186	-1.272	7.101e-28	-1.693	1.239e-46	7.8	10	9.8	9.4	13.1	13.9	13.1	11.6	23.7	22.7	22.8	20.1	28.2	31.4	31
ENSG00000139433	GLTP	protein_coding	145.5	-0.4561	0.0005189	-0.3119	0.01548	-0.2401	0.08818	36.7	32.5	36.3	36	45.8	51.8	49.9	48.1	43.7	46.8	42.7	43.8	44.2	34.3	47.4
ENSG00000112335	SNX3	protein_coding	473.2	-0.2465	0.000519	-0.164	0.01822	0.05151	0.5526	160.2	156.8	141.2	148.3	184.6	182.2	176.5	175.1	169.7	169.9	168.6	170.7	143.8	148.8	145.4
ENSG00000169599	NFU1	protein_coding	190.5	-0.3955	0.0005256	-0.3206	0.00332	-0.0923	0.5006	32.2	44.1	40.2	39	47.2	52.1	52.3	52.5	44.2	49.1	50.3	50.7	41.9	39.2	42.7
ENSG00000105245	NUMBL	protein_coding	185.7	-0.3944	0.0005288	-0.2288	0.04453	-0.3264	0.0044	18	17.6	15.6	16.5	22.7	23.4	19.7	23.1	19.9	20.1	19.1	20.6	21.9	21.3	20.5
ENSG00000130844	ZNF331	protein_coding	86.62	-0.7964	0.0005316	-2.091	9.331e-28	-2.502	6.197e-38	4	4.8	3.7	3.1	7.5	5.9	8.2	6.6	17.2	18.5	18.7	15.1	28.1	22.1	20.4
ENSG00000182197	EXT1	protein_coding	456.8	0.2416	0.0005391	0.7496	1.637e-31	0.5959	4.636e-18	46.8	50.3	54.2	49.3	43.2	40.6	41.5	44.1	29.9	29.9	29.8	29.5	32	34.5	32.9
ENSG00000187118	CMC1	protein_coding	89.48	-0.5937	0.0005425	-0.261	0.1504	0.4898	0.01005	40.3	43.6	28.4	27.9	52.3	48.6	54.7	55.6	33.8	52	44.1	36.2	27.3	21.6	24.3
ENSG00000081087	OSTM1	protein_coding	308.2	-0.3287	0.0005468	-0.4849	1.354e-08	-0.3206	0.0006678	49.1	53.2	52.4	43.1	63.3	61.6	67.7	56.2	71.8	71.4	69.1	62.8	65.1	58	62
ENSG00000100242	SUN2	protein_coding	397.8	0.2705	0.0005505	0.2818	0.0001011	0.3414	9.524e-06	34.3	37.3	39.6	35.3	32	29.4	31.4	28.9	28.8	29.8	30.3	32.1	29.5	27.1	30
ENSG00000064199	SPA17	protein_coding	189.4	-0.5122	0.000556	-1.988	2.768e-62	-2.094	3.089e-65	30.2	31	28.4	36.1	44.4	46.9	41.6	48	131.2	127.8	123.8	127	131.1	141.6	139.2
ENSG00000161057	PSMC2	protein_coding	907.5	-0.1921	0.0005569	0.002938	0.9707	0.266	2.302e-06	142.6	146.3	131.4	128.3	159.1	155.7	154.5	156	141.4	139	132	133.4	120	114	107.4
ENSG00000135821	GLUL	protein_coding	796.4	0.1877	0.00056	0.4998	3.274e-24	0.5821	1.194e-27	169	178.7	172.6	160.2	150.6	147.2	153.5	145.6	117.8	118.8	120.5	124.1	111.9	116.6	111.6
ENSG00000001630	CYP51A1	protein_coding	181.1	-0.4181	0.0005626	-0.5144	3.161e-06	-0.5345	4.113e-06	16.6	17.1	20.5	16.4	22.2	23.1	24	25.6	22.9	27.4	25.5	26.2	26.8	26.1	24.4
ENSG00000172893	DHCR7	protein_coding	465	-0.3612	0.0005661	-2.066	1.17e-138	-2.632	1.012e-218	19.2	16.4	20.9	15.8	22.2	23.5	23.2	24.8	76.7	76.7	76.4	78.2	117.4	113.5	111.2
ENSG00000124785	NRN1	protein_coding	127.9	-0.5025	0.0005679	-0.7954	6.578e-10	-0.9681	2.616e-13	34.5	28.1	29.5	26.5	40.7	46.1	43.6	39.3	50.6	53	52.8	51.9	58	60.6	57.9
ENSG00000180628	PCGF5	protein_coding	239.8	-0.3778	0.0005688	-0.411	5.154e-05	-0.2743	0.01491	54	53.2	50.8	45.1	61.1	67.3	60.1	74.9	71.3	73.6	64.9	58.9	65.9	61.7	56.9
ENSG00000164889	SLC4A2	protein_coding	321.7	0.2937	0.0005699	0.5863	5.016e-14	0.5945	1.546e-12	20.7	20.3	20.1	23.7	18.4	15.9	16.9	18	13.6	14.8	13.4	15	14.1	13.8	14.3
ENSG00000180340	FZD2	protein_coding	278.3	0.3185	0.0005721	0.256	0.003173	-0.1705	0.06507	32.8	35.9	34	36.4	27.4	25.8	29	29.2	29.9	27.6	28.6	30.4	39.4	39.5	38.5
ENSG00000161547	SRSF2	protein_coding	319.7	-0.3132	0.0005723	0.4657	9.904e-08	0.7981	4.652e-17	101.2	91.9	102.4	120.4	126.5	131.7	139.2	122.5	69.7	79	72.3	83.6	61.2	52.4	65.4
ENSG00000138698	RAP1GDS1	protein_coding	307.2	0.2932	0.0005866	0.4413	1.49e-08	0.7197	2.275e-17	37.6	34.3	36.9	37.8	32.8	29.3	29.5	28.2	25.3	26.8	28.5	27.5	21.8	22.5	22.4
ENSG00000177542	SLC25A22	protein_coding	147.3	-0.4954	0.0005873	-0.8428	3.166e-11	-1.022	6.021e-15	19.2	17.6	17.3	17.7	30.3	23	21	27.2	31.8	32.6	31.6	34.6	32.8	37.4	40.2
ENSG00000198805	PNP	protein_coding	212.2	0.3193	0.0005915	1.785	1.206e-78	2.591	1.712e-99	73.1	67.8	69.6	74.2	59.4	58.6	53.1	56.6	21.8	22.3	18.5	19.3	12.6	10.7	11.2
ENSG00000164323	CFAP97	protein_coding	292.9	-0.3821	0.0006062	-1.427	3.796e-55	-1.682	5.923e-72	20.2	17	15.5	18	23.3	23	23.8	22.6	46.5	48.1	48.6	49.1	54.4	61.2	56.4
ENSG00000142507	PSMB6	protein_coding	520.6	-0.2197	0.0006118	0.5681	7.501e-21	0.6681	5.253e-24	161.3	160.5	157.7	149.3	182.8	186	178.1	184.2	107.5	104.4	103	109.6	96.2	97.9	101.7
ENSG00000128245	YWHAH	protein_coding	865	0.1909	0.0006155	0.0334	0.6059	-0.003749	0.9604	193.6	194.6	189.8	179.1	154.1	169.2	170.8	168.5	183.8	183.5	181.8	192	191.8	186	191
ENSG00000129562	DAD1	protein_coding	1087	-0.1769	0.0006212	0.01516	0.8213	-0.2464	7.619e-07	560.1	575.1	549.5	495.8	602	621	613.8	623.4	537.3	566.3	520.5	530.9	640.2	647.6	649
ENSG00000181458	TMEM45A	protein_coding	218.8	0.3604	0.0006267	0.1036	0.3531	-0.04474	0.7207	52.1	52.6	54.5	52.8	42.6	37.5	42.1	42.7	46.2	47.1	51.9	52.4	53.5	52	58.4
ENSG00000105426	PTPRS	protein_coding	612.7	0.2321	0.0006267	-0.4187	2.185e-13	-0.7341	1.196e-36	16.7	17.6	17.7	17.7	14.4	15.1	15.2	14.6	23	23.2	23.8	22.9	29.2	28.8	29
ENSG00000163001	CFAP36	protein_coding	168.6	-0.576	0.0006334	-1.766	2.942e-36	-2.153	1.548e-50	11.8	10.7	8.1	11.4	18.5	15.9	17.1	12.2	38.8	41.6	31.2	35.2	52.2	49.7	42.6
ENSG00000166888	STAT6	protein_coding	298.1	0.3007	0.0006417	0.3236	6.729e-05	0.1759	0.05248	27.5	26	23.4	26.8	21.2	20.2	20.9	21.8	20.3	20.5	20.4	21.9	21.8	23.7	23.1
ENSG00000152601	MBNL1	protein_coding	330.4	0.2915	0.0006419	0.3929	5.009e-07	0.4032	1.556e-06	67.4	58.3	56.3	61.6	49.8	52.6	50	46.5	49.3	43.4	46	46.3	46.2	48.3	43.7
ENSG00000113811	SELK	protein_coding	42.27	0.7083	0.000649	1.772	7.9e-18	2.01	6.461e-18	53.1	57.8	49.1	55	32.9	36.6	30.2	29.1	19.8	16.4	13	8.8	13.7	8.8	14.4
ENSG00000180957	PITPNB	protein_coding	467.8	-0.2545	0.0006537	-0.08814	0.2757	0.2398	0.002084	99.2	101.9	103	90.5	115.1	113.6	121.6	120.7	111.2	105.9	98.2	104.1	86	76.9	87.2
ENSG00000138756	BMP2K	protein_coding	199.4	-0.4243	0.0006551	-0.7427	1.243e-11	-0.9053	1.474e-15	7.7	8.3	7.8	6.7	10.4	10.4	10.5	9.8	12.7	13.7	13.4	11	12.5	14.1	16.3
ENSG00000187173	LCE2A	protein_coding	21.11	-0.9856	0.0006573	1.228	0.0001274	1.276	0.0002134	11.6	14.7	9.7	17.4	27.5	28.2	22	29.2	4.2	4.1	7.1	4.7	4.2	4.7	5.4
ENSG00000130559	CAMSAP1	protein_coding	293.9	-0.4395	0.0006574	-1.891	5.573e-75	-2.664	4.98e-146	3.6	3.5	4.7	4.5	5.6	5.6	6.3	5	16	15.4	15.6	14.4	27.3	26.2	25.9
ENSG00000104331	IMPAD1	protein_coding	297.4	0.2917	0.0006591	0.5819	9.232e-14	0.7523	1.206e-18	62.7	66.3	63.2	58.3	50.6	49.4	50.3	53.6	40.6	43.2	42.2	40.3	33.5	37.8	39.5
ENSG00000141380	SS18	protein_coding	321.1	-0.298	0.0006632	-0.3048	0.0001748	-0.000374	0.9983	35.1	36.1	33	33.2	40.9	43.4	41.1	43.2	41.7	39.7	43.6	45	34.4	35.9	32.6
ENSG00000171105	INSR	protein_coding	119.8	0.5168	0.0006661	-0.1322	0.4012	-0.4839	0.0004128	4.6	4.8	6	6.6	4.2	4.1	3.4	3.6	6.2	5.9	5.9	6.3	7.8	6.9	8.6
ENSG00000115234	SNX17	protein_coding	641.9	0.2152	0.0006675	0.6715	2.093e-31	0.7152	2.655e-30	108.7	111.1	109.6	116.7	87.4	105	95.5	95.8	66.6	72.1	69.8	72	67.6	66.8	69
ENSG00000132406	TMEM128	protein_coding	55.15	-0.7715	0.0006717	-0.7835	0.0002126	-1.009	2.513e-06	11.2	14.2	11.4	14.7	17.9	19	26.6	26.7	23.1	20.1	23.9	23.4	27.6	21.1	31.1
ENSG00000152253	SPC25	protein_coding	116.5	-0.4638	0.0006859	0.06494	0.7098	1.065	3.26e-12	38.5	32.9	36.1	30.3	53.6	44.1	47.1	46.3	30.2	36.5	31.9	34	17.6	15.3	15.7
ENSG00000102910	LONP2	protein_coding	700.2	0.2139	0.0006895	-0.1631	0.005067	-0.1568	0.01152	49.7	53.2	51	44.9	43.1	43.9	42.1	41.8	55.3	57.6	53.7	55.8	56.9	54.8	54.2
ENSG00000072952	MRVI1	protein_coding	164	-0.488	0.0006945	-1.124	3.425e-20	-1.749	1.513e-46	6.6	4.9	5.8	5.5	8.5	8.6	7.5	7.8	12.6	11.8	12.2	14.8	20	19.4	19.6
ENSG00000005007	UPF1	protein_coding	399.6	0.2601	0.0007082	0.3176	6.416e-06	0.3965	1.307e-07	25.6	29.2	26.9	27.3	22.7	21.8	22.7	23.4	21.7	20.6	22.9	21.7	19.4	20.8	21.6
ENSG00000142892	PIGK	protein_coding	597.1	-0.2177	0.0007181	-0.1153	0.07546	0.03869	0.6313	97.4	94.7	90	88	107	104.6	107.2	111.3	99.3	102	101.2	97.4	89.1	93.1	87.8
ENSG00000079308	TNS1	protein_coding	1849	0.131	0.0007211	0.5383	8.756e-54	0.3952	4.102e-26	71.4	70.8	73.1	72.6	64	65.7	65.2	68.2	48.4	48.7	50.7	50.7	54.1	55.3	54.9
ENSG00000125505	MBOAT7	protein_coding	692	0.2328	0.0007247	-0.1413	0.03149	-0.4318	5.558e-12	84.9	86.5	91.2	82.5	72.4	63.5	80.7	77.8	92.1	98.1	94.9	96.3	118.1	114.7	116.8
ENSG00000106483	SFRP4	protein_coding	179.3	-0.3974	0.0007252	-0.4339	6.184e-05	0.03304	0.8377	24	31.7	28.9	27.2	37.7	35.6	35	38.3	39.1	38.1	39.2	32.7	28.8	26.5	26.2
ENSG00000172301	COPRS	protein_coding	159.1	-0.4026	0.0007252	0.2112	0.09321	0.4828	0.0001417	46.9	43.2	47.7	42.1	66.9	55.6	59.5	56.9	36.9	39.4	38.4	41.6	30.8	28.8	36.5
ENSG00000104375	STK3	protein_coding	196.3	-0.4126	0.000726	-0.9609	2.855e-20	-0.8442	2.666e-14	14.2	15.3	14.3	15.4	17.2	21.7	19	20.8	29.9	27.4	29.9	28.1	27.5	27.3	25.3
ENSG00000151348	EXT2	protein_coding	833	0.1953	0.0007321	0.1356	0.0145	0.001589	0.985	73.6	74.6	71.5	77.2	63.5	64.2	65.7	65.9	64.9	68.9	69.1	67.1	70.9	71.8	79.6
ENSG00000105643	ARRDC2	protein_coding	37.16	-0.8882	0.0007321	-1.116	2.698e-06	-0.8037	0.001967	3	2.9	2.1	2.5	5.5	5.4	5.1	4.2	6.1	6	6	5.4	4.1	4.6	5.5
ENSG00000115317	HTRA2	protein_coding	100.9	-0.5136	0.0007333	-0.07156	0.7109	-0.1665	0.3433	12.8	14.3	10.1	11.9	15.7	17.7	20.4	16.6	12.5	12.4	13.5	12.9	13.9	13	14.2
ENSG00000131508	UBE2D2	protein_coding	266.9	-0.3461	0.0007333	-0.5077	3.195e-08	-0.463	2.275e-06	106	79.8	89.2	80	113.4	109.3	113.7	117.7	135	128	120.7	124.2	121.6	114.8	132.9
ENSG00000196230	TUBB	protein_coding	4736	-0.1158	0.0007333	0.8209	7.615e-154	1.183	9.795e-262	855.2	921.3	919.6	818.2	947	947.1	944.4	966.7	488.6	495.6	501.7	501.7	383.7	387.8	387.2
ENSG00000105583	WDR83OS	protein_coding	243.3	-0.3477	0.0007375	-0.2542	0.01074	-0.3045	0.003124	129.8	112.8	141.2	117.7	168	172.4	160.3	141.8	151.1	146.5	151.8	152.8	156.3	148.4	162.7
ENSG00000168028	RPSA	protein_coding	578.4	-0.2127	0.00074	0.5912	1.947e-23	0.9183	5.688e-44	150.4	144.6	143.6	150	169.1	170.4	164.6	177.8	90.6	97	102.9	100.3	76	75.4	81.5
ENSG00000132434	LANCL2	protein_coding	136	-0.4642	0.0007427	-0.3968	0.002408	-0.3036	0.03353	13.9	17.4	17.8	15.1	22.4	22.6	23.8	20.1	23	22.1	19.6	19.5	18	22.2	19.2
ENSG00000133657	ATP13A3	protein_coding	995.1	-0.1981	0.0007536	-0.8879	3.547e-73	-0.999	5.493e-84	32.7	33.2	36.2	34.7	39.4	39.6	38.9	39.3	63.3	63.8	65.3	60.9	65.1	69.1	71.5
ENSG00000130826	DKC1	protein_coding	167.5	0.3813	0.000759	1.17	6.805e-28	1.5	4.542e-35	34	31.8	30.1	30.8	27.1	21.1	24.9	24.1	15.1	14.5	13.2	12.7	10.1	9.9	13
ENSG00000011465	DCN	protein_coding	856.9	-0.2194	0.0007723	-0.9818	7.362e-74	-1.486	6.094e-160	73.8	75.3	74.3	63.2	80.4	82.5	86.3	84.2	146.7	135.7	140.1	143.3	199	201.5	202
ENSG00000172889	EGFL7	protein_coding	48.11	-0.7758	0.0007791	-0.6196	0.005352	-0.9257	2.534e-05	8.7	5.3	8.2	7.1	14.4	13.3	14.5	10.3	10.4	11.1	11.9	14	14.9	15.4	13.4
ENSG00000178952	TUFM	protein_coding	600.6	0.2173	0.0007839	0.3442	4.778e-09	0.613	4.889e-22	109	102.1	100.1	102.7	86.5	91.9	89.3	88.2	78.6	89.8	79.1	78.4	66.4	70	66.2
ENSG00000076321	KLHL20	protein_coding	112.7	0.4673	0.0007868	0.4584	0.0003659	0.6942	4.823e-07	14.2	17.6	16.2	14.9	10.8	10.1	11.2	13	10.8	11.7	11.8	10.9	10.5	8.9	9.4
ENSG00000124357	NAGK	protein_coding	275.6	0.2836	0.000789	1.205	1.882e-50	1.409	2.726e-54	70.4	62.4	65.7	72.5	54.5	56.4	56.4	55.6	29.4	30.3	29.8	27.1	24	24.9	27.1
ENSG00000167136	ENDOG	protein_coding	70.72	-0.6265	0.000789	-0.6111	0.0004553	-0.5274	0.004757	11.6	9.8	10.7	12.8	19.1	16.9	18.5	16.2	17.9	19	17.9	14.2	15.8	17.2	16.4
ENSG00000163297	ANTXR2	protein_coding	684.8	0.2016	0.0007952	0.5407	2.51e-23	0.4155	1.155e-12	104.2	97.1	98.1	103.6	86.6	84.3	87.3	92.5	68	71	71.5	65.3	78.8	72.4	75.5
ENSG00000078061	ARAF	protein_coding	127.4	-0.5252	0.0008105	-0.9572	2.554e-12	-1.027	5.857e-13	9	8.1	8.6	8.7	11.8	13.7	14	10.8	14.6	16.2	19.7	17	16.6	18.7	18.2
ENSG00000071967	CYBRD1	protein_coding	439.2	0.278	0.0008117	-0.2531	0.0006414	-0.6308	3.89e-18	71.3	80.6	88.1	84.5	69.7	67.4	71.1	60	94.3	101.9	94	98.1	124	123.4	130.3
ENSG00000152256	PDK1	protein_coding	260.2	-0.3892	0.0008237	-1.175	6.126e-34	-1.69	1.081e-66	20.2	21.5	19.4	18.5	23.7	28	28.2	24.6	44	48.1	45.1	43.1	66.2	66.6	61.2
ENSG00000119950	MXI1	protein_coding	385.3	-0.3843	0.0008255	-1.861	1.417e-92	-2.733	6.097e-197	25.7	25.9	26.2	29.3	37.1	31.7	37	35.5	95.5	102.2	99.5	97.1	189.6	181	172.3
ENSG00000167004	PDIA3	protein_coding	5640	-0.1056	0.0008265	-0.4316	1.25e-55	-0.3177	1.178e-26	576.9	602	600.5	571.8	609.9	644	636.2	638.6	798.7	806.1	799.5	762.7	749.1	732.1	716.2
ENSG00000188130	MAPK12	protein_coding	81.73	-0.5973	0.0008327	-0.4322	0.01306	-0.4639	0.01056	10.1	12.3	8.8	11.5	15.5	15.3	20.7	14	16.2	14.3	13.6	13.5	13.4	15.4	15.5
ENSG00000136938	ANP32B	protein_coding	682.9	0.2007	0.0008365	0.6612	8.196e-34	1.098	4.086e-71	230.5	239.9	227	240.6	198.7	210.6	192.5	211.9	148.5	140.2	151.4	151.8	99.8	116.8	110.9
ENSG00000132356	PRKAA1	protein_coding	674.4	-0.2075	0.0008379	-0.2299	5.658e-05	-0.1588	0.01184	68.4	66.7	66.7	66.8	81.1	75.6	79	75	76.6	81.9	78	79.2	76.1	75.9	73.2
ENSG00000117593	DARS2	protein_coding	93.71	0.4876	0.000846	0.6959	2.14e-07	1.124	7.029e-14	13	11.6	13.5	15.3	8.9	10.1	9.6	9.6	7.9	8.4	8	8.9	6.6	5.7	5.9
ENSG00000204392	LSM2	protein_coding	49.75	-0.7253	0.000846	-0.6411	0.001866	0.01864	0.9517	24.9	33.9	19.8	24.9	39.7	49.6	36	45.4	40.1	37	43.4	40.7	24.8	25.5	25.2
ENSG00000165304	MELK	protein_coding	135.1	-0.4173	0.0008563	0.1687	0.2185	1.3	1.154e-19	13.6	14.8	13	13.4	16.2	19.4	18.3	19.1	11.9	13.3	11.4	12	4.9	6	5.3
ENSG00000139329	LUM	protein_coding	524.2	0.221	0.0008563	0.5044	3.97e-17	0.556	1.012e-17	130.9	124.1	118.5	122.5	106.6	110	102.9	105.2	87.1	84.9	86	92.7	86.3	79.9	86.3
ENSG00000137713	PPP2R1B	protein_coding	237	-0.3359	0.0008596	-0.1709	0.09609	-0.1826	0.08767	19.7	16.9	19.2	19.3	23.2	25.2	24.8	22.2	20.9	21.8	20.9	21.5	21.2	20.7	22.3
ENSG00000128944	KNSTRN	protein_coding	161.2	-0.3937	0.0008689	-0.0966	0.4773	0.717	1.5e-08	28.4	24.3	23.2	29.4	35.6	33.6	37.4	32.8	29.8	28.6	26.5	28.2	15.6	15.6	16.5
ENSG00000167118	URM1	protein_coding	247.5	-0.3343	0.0008709	0.09621	0.3984	0.05903	0.6422	98.5	75.8	86.4	75.1	103.1	110.7	104.6	106.9	81.5	70.5	82.2	80.5	86.6	79.1	77.1
ENSG00000142166	IFNAR1	protein_coding	89.29	-0.5587	0.0008709	-0.2948	0.08578	-0.4209	0.01384	7.3	8.6	9.9	7.6	11.4	13	13.2	12.1	10.6	9.1	11.7	9.2	12.1	9.7	12.1
ENSG00000144580	RQCD1	protein_coding	303.5	-0.3768	0.0008805	-1.197	2.497e-37	-2.084	8.737e-111	22.3	23.6	26.2	25.7	31.8	30.1	31.2	34.6	54.8	53.9	57.4	61.5	111.4	102.6	101.2
ENSG00000166340	TPP1	protein_coding	682.7	0.2301	0.0008817	-0.4465	1.68e-14	-0.9447	2.049e-58	63.2	69.4	61.3	62	58.8	51.1	55.6	52.2	84.3	89.6	87.9	86.1	124.1	118.3	126.5
ENSG00000146263	MMS22L	protein_coding	148.1	-0.4017	0.0008851	0.1053	0.4524	0.6149	1.878e-06	7.4	8.7	8.1	7.2	11.1	9.6	10.4	10.4	7.4	7.5	7.3	6.7	4.6	5.3	5.3
ENSG00000128872	TMOD2	protein_coding	121.9	-0.504	0.0008992	-0.513	0.0002792	-0.3447	0.02785	19.8	19.1	16.2	16.1	27.7	22.1	25.1	26.6	28.3	22.4	28	22	25.1	19.4	23.5
ENSG00000123983	ACSL3	protein_coding	359.5	0.2715	0.000903	0.3774	4.214e-07	0.6415	1.607e-15	40.7	39.5	40.5	39	35.2	32.1	28.7	35.8	29.8	30.8	30.6	32.1	25	24.8	26.9
ENSG00000147140	NONO	protein_coding	1106	0.1657	0.0009035	0.5802	4.753e-38	0.859	4.752e-67	199.9	197.4	204.7	175.2	177.4	169.4	172.3	173.5	128.7	128.4	133.3	128.1	108.6	105.4	106.9
ENSG00000162849	KIF26B	protein_coding	60.51	0.6396	0.000912	0.7037	7.585e-05	0.6192	0.00121	2.1	3	2.8	2.6	1.7	1.4	1.6	1.9	1.8	1.8	1.2	1.5	1.8	1.4	1.7
ENSG00000213977	TAX1BP3	protein_coding	347.4	0.2985	0.000912	-0.1131	0.213	-0.2702	0.001499	159.2	195.6	185.3	182	134.1	150.4	141.3	157.8	195.3	182	193.5	211.6	209.3	213.2	229
ENSG00000123358	NR4A1	protein_coding	59.87	-0.6218	0.0009197	0.9162	2.211e-06	0.7476	0.0003159	5.6	4.9	5	6.7	8	9.4	8	9.2	2.4	3.8	2.8	2.6	4	3.4	2.4
ENSG00000164944	KIAA1429	protein_coding	510.5	0.2302	0.0009256	0.1431	0.03313	0.2895	2.113e-05	19.3	20	21.1	21	18.4	16.8	17.6	16.6	18.1	18.5	18	19.3	17.3	16.1	16.5
ENSG00000139722	VPS37B	protein_coding	51.36	-0.7005	0.0009358	-0.4908	0.01807	-0.3878	0.08517	8.8	5.6	8.3	8	13.6	12.7	12.4	12.8	11.6	11.4	10.4	11.1	10.1	10.4	10.5
ENSG00000059573	ALDH18A1	protein_coding	1325	0.1652	0.0009432	-0.3619	2.152e-17	-0.3901	6.277e-18	92.9	104.7	96	101.6	85.1	85.6	89.6	91.4	129.3	129.5	123.3	124.7	126.6	129.9	131.2
ENSG00000130921	C12orf65	protein_coding	78.18	-0.6486	0.0009532	-1.063	6e-10	-1.381	1.962e-15	16.2	13.9	17.8	18.8	25.4	23.9	25.6	32.3	32.4	37.6	35.8	39.2	46.7	42.6	45.9
ENSG00000166825	ANPEP	protein_coding	1932	-0.1267	0.0009574	0.04269	0.3055	0.3352	4.89e-19	130.6	135	133.1	131.9	149.5	144.6	144.9	140.2	131.1	128.1	126.7	129	106.1	105.6	103.6
ENSG00000101193	GID8	protein_coding	143.3	0.4053	0.0009591	0.5529	8.349e-07	0.6401	1.252e-07	51	58.8	55.1	48.3	41	42.6	35	40.6	36.5	36.8	37.5	32	32.9	32.8	35.8
ENSG00000166411	IDH3A	protein_coding	105.7	0.4737	0.000961	0.781	3.236e-09	1.052	4.904e-13	26.2	29.6	24.7	24.8	16.5	16.7	18.8	22.9	15.9	16.6	13.8	14.2	12.2	12.9	12.2
ENSG00000128340	RAC2	protein_coding	461.1	-0.2363	0.0009633	0.03916	0.6539	0.4091	1.955e-08	119.4	119.8	135.5	125.4	141.3	150.8	145.2	152.7	122.1	119.7	122.7	123.2	89.7	96.5	96.3
ENSG00000182446	NPLOC4	protein_coding	467.8	-0.2585	0.0009715	-0.5103	9.317e-14	-0.3532	2.375e-06	32.3	32	31.6	35.2	38.1	36.7	42.6	40.1	47.7	46.1	46.8	46.5	38.7	42.7	44.4
ENSG00000107625	DDX50	protein_coding	221	0.3526	0.0009769	0.2722	0.006989	0.4598	1.234e-05	22.4	21.4	21.9	24.1	16.2	19.6	16.7	17.7	19.3	15.7	19.7	19.7	17.5	15	16.5
ENSG00000101945	SUV39H1	protein_coding	120.9	-0.5374	0.0009789	-1.39	2.296e-24	-1.051	8.302e-13	8.6	9.1	11.4	11.7	17.1	14.3	15.9	13.3	25.2	29.3	27	28.8	20.3	21.8	22.9
ENSG00000126067	PSMB2	protein_coding	920.4	-0.215	0.0009804	-0.2496	3.392e-05	0.02208	0.7969	258.3	277	306.3	255.5	300.9	319.1	360.7	296.4	318.5	331.8	324	332.3	262.9	274.9	272.5
ENSG00000270629	NBPF14	protein_coding	27.83	-0.9513	0.0009804	-0.1079	0.7779	-0.7944	0.005894	0.4	0.3	0.5	0.3	0.9	0.7	0.9	0.6	0.5	0.3	0.4	0.4	0.8	0.7	0.6
ENSG00000090020	SLC9A1	protein_coding	115.8	0.4786	0.000981	0.2675	0.05599	-0.01806	0.9203	9.1	11.5	9.2	9.8	6.3	7	7.5	7.3	8.9	7.5	7.5	8.7	9.8	9	11
ENSG00000171206	TRIM8	protein_coding	226.5	0.3405	0.0009889	0.1811	0.07325	0.2584	0.01296	28.2	33.9	32.1	28.7	22.5	26.9	23.2	23.7	26.2	27.8	25.8	28.8	25.1	25.1	26.4
ENSG00000055917	PUM2	protein_coding	282.2	0.3086	0.000991	0.3488	5.149e-05	0.2625	0.005109	20.1	17.7	22	19.7	16.3	17.8	15.1	15.1	15.3	16.2	15.2	16.2	17.7	16.8	15.5
ENSG00000033627	ATP6V0A1	protein_coding	172.3	0.3785	0.0009961	0.2991	0.005546	0.5911	1.76e-07	15.3	15	16.3	13.2	11.1	11.5	12.4	11	13.4	11.6	12.1	11.2	10.2	10.1	9.3
ENSG00000060982	BCAT1	protein_coding	1326	0.1473	0.0009986	0.5196	3.072e-38	0.6814	2.225e-54	252.5	262.3	256.4	236.1	222.9	231.9	231.1	222.6	177.2	177.6	172.9	173.5	161.4	153.2	155.5
ENSG00000154832	CXXC1	protein_coding	73.65	0.5544	0.0009999	1.03	5.011e-11	1.043	8.63e-10	10.2	9.8	11.6	12.2	7.1	8.7	6.7	7.1	5.7	4.9	5.9	4	5	6.1	4.6
ENSG00000159216	RUNX1	protein_coding	263.4	-0.4314	0.00101	-2.009	1.862e-82	-2.048	5.386e-80	13.2	11.3	13.2	14.4	18.6	15.5	20.1	17.4	56.5	56.7	51.8	48.7	56.3	53.1	56
ENSG00000106799	TGFBR1	protein_coding	206.6	0.3863	0.001014	-0.3431	0.0008222	-0.5827	1.373e-08	25.2	23.8	24.5	22.7	18.1	15.3	20.9	19.6	28.9	29.8	32.8	30.8	36.1	37.1	35.3
ENSG00000125912	NCLN	protein_coding	350.6	0.2658	0.00102	0.55	6.6e-14	0.8602	2.431e-26	52.3	54.7	46.8	51	38.5	45.6	42.4	43	34.8	33.1	35.4	36.1	28.5	28.3	27.3
ENSG00000008869	HEATR5B	protein_coding	154.3	0.3956	0.001044	0.465	2.669e-05	0.7912	4.345e-11	6.3	5.9	6.7	5.7	4.9	4.2	4.2	5.3	4.5	4.7	4.1	4.5	3.5	3.4	3.7
ENSG00000170525	PFKFB3	protein_coding	238.8	0.3199	0.001044	0.3562	6.87e-05	0.1555	0.1271	25.6	28.2	28.6	29.1	21.1	22.8	22.1	23.1	21.7	20.4	22	23.1	25.7	25	24.4
ENSG00000062598	ELMO2	protein_coding	313	0.2793	0.001044	0.6193	1.265e-15	0.3782	5.694e-06	31.5	28.2	30.6	32.9	25.9	23.8	27.7	24.6	20	19.2	20.1	21.4	23.7	24.1	23.3
ENSG00000137656	BUD13	protein_coding	64.57	-0.6279	0.001054	-0.3565	0.06613	0.01391	0.9593	6.3	5.6	4	6.4	9.3	8	9.9	8	7.1	6.9	7.7	6.8	6.5	5.3	4.8
ENSG00000165775	FUNDC2	protein_coding	38.74	-0.8116	0.001076	-0.384	0.1412	-0.7827	0.001267	8.1	9.1	9.2	9	15.5	15.8	16.4	16.1	13.6	13.2	9	11.4	14	17.2	15.7
ENSG00000116774	OLFML3	protein_coding	1609	0.1418	0.001078	0.3768	2.498e-22	0.06098	0.1942	267.1	272.8	277.8	281.2	247	242.2	258.2	249.7	211.5	217.1	210.7	206.1	250.6	273.8	265.7
ENSG00000136840	ST6GALNAC4	protein_coding	9.957	1.326	0.001102	1.084	0.003641	1.372	0.0005544	5	3.3	4	3.8	1	1.5	1.9	1.2	1.5	2.4	2	0.8	1.1	1.7	1.2
ENSG00000154188	ANGPT1	protein_coding	180.4	0.3778	0.001107	0.3721	0.0004996	-0.002374	0.9884	25.2	30.8	27	25.9	20.8	22.7	20.5	19.1	22.7	20.9	20.5	18.8	28.7	27.5	25.2
ENSG00000149089	APIP	protein_coding	68.27	-0.6655	0.001116	-0.9354	2.838e-07	-0.6034	0.002822	9.6	17.6	9.4	11.4	17.4	19.4	18.9	20.1	21.4	24.8	22	24.1	21.9	18.3	14.4
ENSG00000144426	NBEAL1	protein_coding	190.6	0.3627	0.001117	0.2788	0.007715	0.401	0.0002564	5	5.2	5.7	6	4.5	3.7	4.6	4.3	4.7	4.4	4.4	4.6	4.1	4.4	3.9
ENSG00000055044	NOP58	protein_coding	272.2	0.2956	0.00112	0.5507	2.268e-11	0.8229	9.282e-20	43	37.5	44	45	35.3	32.9	36.8	33.9	27.1	29.1	30.3	29.5	22.2	25.1	24.5
ENSG00000134852	CLOCK	protein_coding	191.2	-0.3773	0.00114	-0.6314	5.332e-10	-0.4073	0.0002925	10.4	12.4	11.1	12	15.5	15.4	14	14.7	17.4	18.3	18.3	17.1	15	15.6	15.2
ENSG00000057019	DCBLD2	protein_coding	536.1	-0.2572	0.001144	-0.4571	6.559e-11	-0.203	0.01154	37.1	32	33.5	43.4	45.2	45.4	40.5	44	52.4	51	49	48.9	39.8	41.9	44.8
ENSG00000102119	EMD	protein_coding	263.9	0.3059	0.001147	0.3261	0.0001593	0.09329	0.3712	76.6	73.4	79.6	78.5	57.6	65.1	59.2	66.9	59.3	59.8	64	63	71.5	72	73.5
ENSG00000162434	JAK1	protein_coding	1702	0.1369	0.001157	-0.001066	0.9859	0.09233	0.03267	100.9	100.4	100.2	100.3	87.2	93.1	95.3	90	102.1	101.5	97.3	101.6	93.3	94.1	95.1
ENSG00000115902	SLC1A4	protein_coding	410.7	0.2517	0.001167	0.2869	5.4e-05	0.1522	0.0561	56.6	59.8	54.8	56.8	48.1	45.1	53.6	44.9	45.2	46.4	47.3	47.6	50.7	50.7	52
ENSG00000154229	PRKCA	protein_coding	425.2	0.2522	0.001167	0.4953	1.784e-12	0.7371	6.32e-22	48.3	55.6	50.4	46.7	40.6	43.6	43.4	40.4	34.6	35.8	33	39.8	31.4	28.1	30.3
ENSG00000006652	IFRD1	protein_coding	243.6	0.353	0.001173	-0.02278	0.8653	-0.5597	5.498e-09	29.4	34.2	29.2	35.9	23.6	28.1	25.2	23.2	34.5	30	32.5	33.4	46.8	50.9	44.6
ENSG00000138685	FGF2	protein_coding	2343	0.1185	0.001195	0.5529	3.502e-64	0.5583	2.384e-56	658.7	629	660.6	618.2	598.4	591	578.4	596.6	424.9	443.1	434.7	451.3	431.2	429.5	446.4
ENSG00000104976	SNAPC2	protein_coding	236.3	-0.3846	0.001195	-1.095	2.199e-28	-1.328	1.277e-38	27.4	21.7	26.8	23.1	36.3	31.9	31.3	31.2	53	53.9	53.9	53.9	64.4	67.7	57.4
ENSG00000110107	PRPF19	protein_coding	784.5	-0.2029	0.001204	-0.05884	0.396	-0.07601	0.2788	95	92	104.1	86.6	107.4	115.7	104.9	107.1	95.9	100.8	95.4	103.6	96.9	97.7	104.3
ENSG00000162591	MEGF6	protein_coding	239.4	0.3447	0.001209	0.06288	0.6033	-0.1474	0.1799	10.2	9.5	9.7	9.7	8.1	8.7	6.6	7.3	8.8	8.8	9.6	10.5	11.3	11.2	10
ENSG00000171681	ATF7IP	protein_coding	256.2	0.3051	0.001218	0.428	6.064e-07	0.6539	1.792e-12	16.4	16.4	15.1	16.2	12.9	12	13.6	13.4	12.3	10.7	12.1	12.4	10.8	10.2	9.5
ENSG00000169764	UGP2	protein_coding	534.1	0.2216	0.001227	0.1175	0.08167	0.1373	0.05085	68.4	66.3	64.2	63.5	60	53.7	52.7	58.2	60.8	61.4	59.8	59.7	59.8	60.4	58.6
ENSG00000103051	COG4	protein_coding	291.7	0.3033	0.001228	0.237	0.00736	0.352	0.0001364	27.1	30.6	26.1	26.5	22.3	20.2	22.1	24.3	21.9	24.6	23.3	23.4	20.4	23.7	20.4
ENSG00000131408	NR1H2	protein_coding	59.6	0.6864	0.001228	0.7116	0.0002922	0.6765	0.001335	11.3	10	13.3	13.3	5.8	8.9	5.3	9.1	9.5	5.8	7.4	5.6	9	6.3	7
ENSG00000139874	SSTR1	protein_coding	155.4	0.3937	0.001229	0.8588	1.703e-14	0.9154	5.708e-14	39	35.8	34.6	34.8	25.2	29.2	28.4	26.7	21.1	16.4	17.8	25	18.9	18.2	19.7
ENSG00000118402	ELOVL4	protein_coding	125.7	-0.4694	0.00123	-0.753	3.606e-09	-0.5149	0.0002407	20.2	19.2	19.2	17.4	27.4	23.8	26.9	28	30.9	35.8	31.8	30.6	26.1	27.2	28.7
ENSG00000101126	ADNP	protein_coding	344.7	-0.3016	0.001232	-0.7816	5.202e-23	-0.8542	6.377e-25	14.7	16.5	14.2	12.8	17.2	17	18.3	18.9	24.1	25.2	25.5	24.9	26.4	25	27.3
ENSG00000074696	HACD3	protein_coding	383	0.2586	0.001234	0.3846	1.197e-07	0.5809	1.108e-13	76.1	77.2	73.9	76.6	59.3	66.1	58.9	68.6	57.3	54.9	58.9	61.8	49.7	47.6	54.5
ENSG00000063244	U2AF2	protein_coding	779.5	-0.1804	0.001243	0.1339	0.01455	0.3712	2.678e-11	104.8	99.1	101.4	106.7	118.9	114.6	115.1	119	95.1	94.7	90.8	96.3	78.4	81.8	79
ENSG00000136448	NMT1	protein_coding	322.9	0.2875	0.001248	0.4951	8.866e-10	0.4832	2.746e-08	50.7	53.1	49.8	51.2	44.2	42.5	41.5	39.2	31.7	37.5	36.6	40.4	39.1	32.9	37.5
ENSG00000099917	MED15	protein_coding	355.4	0.2697	0.001263	0.507	2.137e-11	0.7674	1.659e-20	33.1	29.9	31.3	31.2	25.9	25	29.2	24.4	21.8	23.7	19.9	23.5	18.7	18.4	18.1
ENSG00000092010	PSME1	protein_coding	565.4	0.2255	0.001277	0.2392	0.0002119	0.1875	0.00766	157.3	146.1	156.5	134.4	134.1	127.5	121.5	125	131.4	130.3	124.2	115.2	123.8	133.4	134.1
ENSG00000138092	CENPO	protein_coding	70.85	-0.5375	0.001278	0.5555	0.001095	1.167	7.83e-10	16.5	14.1	16.2	18	21	22.6	25.6	25.8	11	10.9	10.4	12.1	6.9	6.6	7.5
ENSG00000185651	UBE2L3	protein_coding	138.4	0.4075	0.001284	0.8799	4.182e-14	1.038	4.954e-16	62.9	59.1	46.7	63	39.7	42.3	43.4	48.3	27.8	32	32.4	33.3	26.3	29.3	28
ENSG00000075420	FNDC3B	protein_coding	1438	0.1517	0.001294	-0.3125	9.611e-15	-0.3176	1.378e-13	71.7	65.2	73	73.4	63.6	63.9	66.1	62.2	88.7	89.6	87.3	87.3	86.7	87.7	91.1
ENSG00000189077	TMEM120A	protein_coding	111.7	-0.5145	0.001294	-0.6014	3.753e-05	-0.523	0.0008254	9.2	15	12.9	11.6	15.6	16.6	18.5	18.9	15.9	21.5	18.3	18.5	15.9	17.3	19.2
ENSG00000234289	H2BFS	protein_coding	12.34	-1.225	0.001294	0.3259	0.4893	0.3651	0.4429	8.4	2.6	2.7	5.6	11.8	12.8	13.3	12.1	4.6	3.1	2.8	5.2	2.7	3.9	4.1
ENSG00000188611	ASAH2	protein_coding	11.84	1.174	0.001297	3.259	4.195e-16	3.163	6.044e-14	2.5	3	1.7	2.3	1.3	0.9	0.5	1.1	0.3	0.1	0	0.1	0.1	0.1	0.1
ENSG00000116786	PLEKHM2	protein_coding	128.8	-0.4344	0.001299	0.01842	0.9198	-0.2187	0.1316	7.5	8.1	6.4	7.5	10	9.9	9.8	10.1	7.1	7.1	6.7	8.6	8.8	8.3	8.5
ENSG00000104419	NDRG1	protein_coding	2671	0.1437	0.001299	-1.051	3.231e-185	-1.674	0	204.6	206.2	207.9	201.9	183.7	179.1	194.3	186.4	421.8	423.9	423.5	433.4	620.3	678.5	667.9
ENSG00000178921	PFAS	protein_coding	139.5	0.423	0.001299	0.8327	5.145e-12	1.255	1.707e-20	9.5	11.5	8.1	9.2	6.9	6.2	7.8	7.4	5.8	6	5.1	4.2	3.7	3.7	4.4
ENSG00000110958	PTGES3	protein_coding	305.6	0.3133	0.001306	0.5632	2.026e-10	1.001	9.39e-25	145.2	165.9	168	157.6	111.3	129.2	137.3	133.6	115	111.5	88.7	118	80.3	80.9	75.6
ENSG00000064545	TMEM161A	protein_coding	93.54	0.533	0.001313	0.03074	0.8796	-0.02124	0.9177	17.3	13.9	12.5	11.9	9.3	8.8	10.5	9.6	13.4	12.7	14.4	13.7	12.1	13.8	16.3
ENSG00000196531	NACA	protein_coding	620.8	-0.1982	0.001316	0.7554	6.506e-39	1.144	2.671e-68	23	22.3	23.4	26.5	27	27.6	26.9	28	14.5	13.7	14	14.3	11.2	10.2	10.9
ENSG00000170364	SETMAR	protein_coding	80.53	-0.6112	0.001338	-0.8796	1.843e-07	-1.35	8.527e-16	3.5	5.3	3.9	3.4	6	7	6.2	5.5	7	7.4	7.9	7.7	10.3	10.2	10.8
ENSG00000096080	MRPS18A	protein_coding	210	-0.3296	0.001339	0.1624	0.134	0.4398	4.099e-05	52.2	53.4	49.1	52.3	60.9	67.4	63.8	67.6	46.9	46.3	47.5	42.7	36.8	41.3	35.9
ENSG00000152082	MZT2B	protein_coding	57.8	0.6254	0.001341	0.8143	5.598e-06	0.8176	2.309e-05	19.2	12.8	21.3	26.4	13.8	13	12.2	12.6	11	11.6	12	10.1	10	11.2	12.4
ENSG00000221968	FADS3	protein_coding	199.7	0.377	0.001351	0.02614	0.8575	-0.2244	0.05172	34.6	25.6	26.6	32.1	24.5	22.8	20.5	23.7	28.7	27.6	30.4	30.9	32.6	33.6	38.5
ENSG00000090432	MUL1	protein_coding	273.5	-0.349	0.001377	-0.959	8.795e-26	-1.369	3.454e-49	30.3	32.1	33	28.3	39.9	40.9	36.1	40.7	57.8	61.9	63.6	57.7	75.9	83.4	82.1
ENSG00000134247	PTGFRN	protein_coding	295.3	0.3237	0.001377	-0.347	7.111e-05	-0.7732	2.54e-19	19.1	21.2	19.3	16.5	15.1	14.6	16.6	14.4	23.2	22.3	25.6	25.5	31.8	32.8	32.8
ENSG00000136813	KIAA0368	protein_coding	817.2	0.1889	0.001389	-0.3168	3.749e-10	-0.1573	0.00604	23.9	26	25.4	24.7	21.5	21.4	22.4	22.3	31.4	30.3	32.5	29.8	27.4	27.9	28.3
ENSG00000008294	SPAG9	protein_coding	838.8	0.1854	0.001404	0.1496	0.006393	0.4954	1.101e-18	41.8	48.7	43.6	43.6	39.6	39.9	37.1	39.1	41	37.5	39.8	41.6	30.5	31.5	32.2
ENSG00000133393	FOPNL	protein_coding	223.9	-0.3836	0.001439	-0.5174	1.794e-06	-0.6528	5.77e-09	63.1	56	47.2	46.7	71	75.8	64.7	66	80.6	70.2	72.1	84.2	75.9	80.1	95.6
ENSG00000113734	BNIP1	protein_coding	64.25	-0.5888	0.001446	-0.2764	0.152	0.1449	0.5276	13.5	11.3	12.3	12.6	20.4	17.5	18.9	19	15.9	15.4	14.9	14.5	10.8	12	11
ENSG00000164733	CTSB	protein_coding	4053	0.1001	0.001458	0.08713	0.003346	-0.1499	5.595e-07	770.1	794.8	817	776.8	727.2	734.1	736.6	748.5	756.1	726.6	745.8	743.5	865.7	863.7	898.7
ENSG00000148444	COMMD3	protein_coding	76.88	-0.5671	0.001458	-0.3969	0.02245	-0.2602	0.1813	15.2	20.2	17.5	18.3	26.4	28.1	23	28	22.6	22.7	26.4	21.2	19.9	19.8	24.1
ENSG00000141279	NPEPPS	protein_coding	382.1	0.2621	0.00146	0.05975	0.5132	0.3295	4.266e-05	24.6	28.2	26.4	23.7	22.4	21.4	22.6	19.2	24.7	25.4	24.4	23.7	20.1	21.4	19.6
ENSG00000176788	BASP1	protein_coding	917.9	-0.2203	0.001463	-0.3996	8.208e-11	-0.434	2.775e-11	208.6	222.3	193.3	257.8	252.3	265.9	264.4	245.5	294.2	292.7	286	291.5	276.6	296	321.2
ENSG00000106993	CDC37L1	protein_coding	86.67	-0.5684	0.001463	-1.018	4.168e-11	-0.7555	6.344e-06	9.3	10.1	12.3	10.6	15.7	16.9	15.9	15.3	21.9	21.4	20.4	24.7	19	17.7	17.9
ENSG00000105171	POP4	protein_coding	135.2	-0.4376	0.001463	0.05693	0.7459	-0.02248	0.9043	32.5	28.5	31.4	31.2	33.2	43.7	44.3	47.3	32.9	30.9	28.1	26.5	33.9	29.7	30.9
ENSG00000006634	DBF4	protein_coding	26.92	-0.9101	0.001523	-0.5487	0.05816	-0.1312	0.7207	1.6	2.3	1.8	1.8	4.4	3.3	3.6	3.4	2.8	3	3.2	2	2	2.3	1.9
ENSG00000076944	STXBP2	protein_coding	47.43	0.6758	0.001526	0.6219	0.001516	0.4759	0.02477	3.8	5.5	4	4	2.4	3	2.7	2.4	2.5	2.4	3.1	2.9	3.3	3	2.8
ENSG00000170275	CRTAP	protein_coding	512.9	0.2201	0.001532	0.03352	0.6828	0.3306	9.064e-07	90.8	94	89	93.6	80.4	76.2	77.1	81.1	91.4	87.9	92.5	85	69.4	73.9	75.3
ENSG00000130150	MOSPD2	protein_coding	224.5	-0.4011	0.001532	-1.508	2.825e-49	-1.557	8.753e-49	12.6	14	12	15.2	15.9	18.3	18.2	18.8	38.5	37.6	38.4	39.9	38.6	41	40.1
ENSG00000204310	AGPAT1	protein_coding	25.42	0.8965	0.001545	0.5676	0.03087	0.5084	0.07046	7.5	7.1	8.8	9.4	3.7	3.9	3.9	5.4	5.2	4.7	6.2	5.6	5	5.5	6.5
ENSG00000183808	RBM12B	protein_coding	53.53	0.6155	0.001567	0.8505	1.945e-06	0.8803	5.174e-06	4.6	4.6	5.3	5.8	3.9	3.2	2.6	3.3	2.9	3	2.7	2.4	2.5	2.7	2.9
ENSG00000111247	RAD51AP1	protein_coding	56.71	-0.584	0.00157	1.019	7.924e-08	2.201	9.316e-20	12	12.5	12	13	16.5	18.1	23.3	17	6.2	6.3	5.9	5.3	2.4	2.9	1.9
ENSG00000110719	TCIRG1	protein_coding	257.4	0.2883	0.001573	0.9051	4.277e-27	0.7748	8.797e-18	25	26.2	28.5	26.9	21.4	20.8	23.7	21.6	14.5	14.5	13.2	14.8	15.2	16.2	15.2
ENSG00000165732	DDX21	protein_coding	790.2	0.1805	0.00158	0.5991	1.567e-31	0.876	7.875e-54	86.5	78.4	83.8	88	75.6	75	75.3	71.8	54.8	54.3	59.1	53.3	47.8	43.6	46.2
ENSG00000123094	RASSF8	protein_coding	299.7	-0.3199	0.00158	-0.634	4.544e-13	-0.9423	5.68e-26	32.4	29.5	35.1	32.3	40.1	45.8	37.5	38.5	51.9	50.5	49.5	50.1	66.8	63.2	58
ENSG00000165915	SLC39A13	protein_coding	186.9	0.3463	0.001584	1.003	4.794e-23	0.9849	3.81e-19	37	37	41.5	37.8	31.4	29.9	26.9	31.9	21.9	16.8	17.1	20.8	19.9	19.1	18.8
ENSG00000100938	GMPR2	protein_coding	174.2	-0.4205	0.001587	-0.9145	8.478e-16	-0.9149	1.909e-14	14	13.6	17.2	14	19.9	18.8	21	19.9	29.8	27.6	25.8	29.4	31.6	25.5	27.1
ENSG00000163875	MEAF6	protein_coding	186.3	0.3696	0.001598	0.5894	3.146e-08	0.3471	0.002818	55.4	68.9	71.1	69.8	53.9	54.3	50.6	45.6	43.4	41.3	48.2	40.9	51.3	58.4	46.3
ENSG00000130254	SAFB2	protein_coding	151.4	-0.3769	0.001598	0.2933	0.01485	0.4669	0.000212	9.8	11	11.2	10.5	14.3	12.6	15.1	13.4	8.6	8.3	8.8	8.8	7.5	7.8	7.6
ENSG00000054793	ATP9A	protein_coding	553.2	-0.2513	0.001616	-1.068	1.728e-60	-1.427	3.035e-101	19.7	20.5	21.6	20.4	25.7	23.5	25.4	23.8	43.9	44.5	43.1	41.3	58.2	54.1	54.5
ENSG00000130939	UBE4B	protein_coding	804.2	-0.2224	0.001627	-1.03	7.473e-71	-1.671	1.223e-177	20.7	23.2	23.3	22.4	27.4	26.3	26	24.9	47.4	47.8	45	42.3	69	73.7	71.7
ENSG00000172986	GXYLT2	protein_coding	53.89	-0.9617	0.001629	-2.187	5.644e-18	-3.254	4.345e-39	2.3	0.7	1.5	2.1	2.7	4.5	3.6	3.9	7.9	9.9	9	9.1	19.3	18.6	19.2
ENSG00000136436	CALCOCO2	protein_coding	609.7	-0.2433	0.001638	-0.9371	1.905e-48	-1.253	5.199e-80	45	43.5	46.4	43.7	58.2	51	51.2	51.6	84.3	87.5	86.2	85.6	111.1	111.6	98.5
ENSG00000134250	NOTCH2	protein_coding	1130	0.1613	0.001654	0.04948	0.368	0.04322	0.4606	29.2	31.2	29.6	30.5	27.1	26.4	27.5	26.6	29.1	27.9	28.6	31	30.2	29.6	27.8
ENSG00000122952	ZWINT	protein_coding	94.78	-0.4634	0.001661	0.4602	0.001878	1.024	3.088e-10	25.6	21	25	23.5	31.8	33.8	32.8	33.7	17.2	18.6	18	14.4	14	10.8	9.9
ENSG00000157895	C12orf43	protein_coding	72.63	-0.6201	0.001664	-1.026	2.152e-09	-1.055	3.359e-09	8.8	8.4	8.3	10.2	14.5	13.5	14.2	13.7	19.3	17.4	20	17	17.7	18.5	20.7
ENSG00000092199	HNRNPC	protein_coding	452.6	0.2457	0.001664	0.7877	8.99e-29	1.355	3.65e-63	126	107.6	115.5	146.4	102.1	106.1	105.5	105.4	71.7	70	73.9	71.3	47	46.2	51.6
ENSG00000196428	TSC22D2	protein_coding	360.1	-0.2895	0.001665	-0.4885	1.604e-09	-0.7824	2.237e-21	23.1	22.3	21.8	23.3	31	27.8	27.9	24.3	31.3	33.4	30.9	32	39.1	37	41.1
ENSG00000179021	C3orf38	protein_coding	257.3	-0.3141	0.001696	-0.4002	8.67e-06	-0.4158	1.153e-05	41.8	43.2	41.4	42.1	54	49.6	52.2	53.9	55	57.7	56.4	52.7	53.4	55.6	59.6
ENSG00000092108	SCFD1	protein_coding	464	-0.2334	0.001708	-0.01439	0.8821	0.03576	0.697	44.2	41.1	38.3	44	50.1	48.5	50.6	48.2	42.7	42.6	42	41.9	38.6	39.7	44.2
ENSG00000147649	MTDH	protein_coding	458.6	-0.2443	0.00173	-0.1682	0.0262	-0.1757	0.02728	47.2	43.5	42.8	52.8	58.9	53.8	51.4	56.9	53.5	54.6	51.1	50.5	52.1	53.2	53
ENSG00000171223	JUNB	protein_coding	281.4	-0.3019	0.00173	-0.01348	0.916	-0.4299	2.288e-06	46.5	49	44	47.8	57.1	52.5	60.9	60.6	47.7	48.9	44	49	62.6	59.6	66.8
ENSG00000183087	GAS6	protein_coding	1465	-0.1528	0.001731	-0.383	1.031e-19	-0.7393	1.489e-65	114.9	118.9	119.4	102.7	125.9	127.8	127.3	125.4	150.2	146.5	146.6	151.3	184.9	195.3	190.2
ENSG00000204469	PRRC2A	protein_coding	597.9	0.2123	0.001746	0.2176	0.0005017	0.1234	0.07873	19.1	20.2	19.6	21.2	17.6	17.9	16.6	17	17.1	16.9	18	16.7	18.1	20	17.2
ENSG00000120254	MTHFD1L	protein_coding	570.6	0.215	0.001746	0.009807	0.9101	0.004073	0.9645	39.4	38.2	37.9	36	33.9	31.2	32.6	32.7	37.8	35.9	38.7	37.7	40.4	36.4	36.5
ENSG00000105793	GTPBP10	protein_coding	194.7	-0.3666	0.001746	-0.7797	6.347e-15	-0.4129	0.0002454	24	22.6	24.1	21.1	29.9	30.4	29.5	29	38.7	42.4	39	38.4	29.5	31.4	31.1
ENSG00000023171	GRAMD1B	protein_coding	89.61	0.5019	0.001787	1.259	5.328e-17	1.935	8.553e-28	11.1	11.4	12.8	10.7	7.5	8.3	8.7	7.8	6.3	4.2	4	4.1	2.6	2.1	3.8
ENSG00000169607	CKAP2L	protein_coding	110	-0.4178	0.001791	0.5126	0.0001042	1.903	6.842e-30	11.4	11.3	10.8	11.5	14.8	15.5	16	13.9	7.9	7.6	7.3	8.8	2.7	2.7	3.2
ENSG00000108679	LGALS3BP	protein_coding	1207	0.1563	0.001795	-0.4054	3.114e-22	-0.3634	4.717e-16	104.7	110.8	109.6	103.9	95.5	97.2	97.1	94.6	142	138.5	146.3	139.9	140.2	136.9	136.5
ENSG00000069431	ABCC9	protein_coding	306.9	0.3049	0.001802	-0.4169	4.071e-07	-0.5852	4.521e-12	10.5	11.2	10.9	10.4	8.9	8.2	8.2	9.3	14	14.6	14.2	14.9	16.5	17.2	14.8
ENSG00000147526	TACC1	protein_coding	535.7	-0.2305	0.001804	-0.4819	4.753e-14	-0.4321	2.601e-10	33	33.6	32.3	32.4	38.3	37.4	41.3	37.3	48	45.2	46.5	42.7	43.5	47	42.5
ENSG00000149311	ATM	protein_coding	250.4	0.3211	0.001813	-0.1294	0.2039	-0.2508	0.01013	5.5	5.5	4.9	5.5	4	4.7	4.1	4.2	5.5	6.1	6	5.6	6.7	6.1	6.2
ENSG00000105738	SIPA1L3	protein_coding	166.8	-0.3645	0.001833	0.07316	0.602	-0.0427	0.7771	5.4	5.5	6	5.3	7.3	7.1	7.3	7	5.5	5.2	5	5.5	5.6	6.1	5.5
ENSG00000125503	PPP1R12C	protein_coding	105.5	-0.492	0.001841	-0.2403	0.1403	-0.3959	0.01268	7	6.5	7.9	6.2	9.4	9.2	10.6	10	8.1	7.5	8.5	8.9	7.8	11.2	8.6
ENSG00000176435	CLEC14A	protein_coding	65.41	0.5957	0.001853	0.7612	1.41e-05	0.407	0.03402	11.5	10.3	10	15	6.7	7.9	9	7.2	7.2	6.6	6.6	6.9	9.8	6.5	10.1
ENSG00000126001	CEP250	protein_coding	133.4	0.4728	0.001853	-0.6235	4.257e-07	-0.8986	6.839e-13	3	2.5	3	2.8	2.2	2.4	1.5	1.9	4.4	4.3	4.3	4.4	5.2	5.1	5.5
ENSG00000032444	PNPLA6	protein_coding	230.5	0.3069	0.001876	0.5108	1.025e-08	0.5632	4.751e-09	13.9	12.8	14.4	13.6	11	11.1	11.4	10.9	9.3	9.7	9.7	9.7	9.2	8.2	10.3
ENSG00000069424	KCNAB2	protein_coding	21.73	0.9519	0.001888	0.3046	0.3163	0.7422	0.0131	3	2.9	2.5	2.4	1.5	1.3	0.9	1.4	2.2	2.4	2	1.9	1.2	1.6	1.8
ENSG00000136153	LMO7	protein_coding	2509	-0.125	0.00189	-0.6263	2.201e-76	-0.4782	3.375e-39	73.3	70.2	72.8	72.2	81.3	80.4	74.9	78	109.9	116.3	111.3	107.9	100.7	99.2	101.8
ENSG00000132842	AP3B1	protein_coding	646	0.1978	0.001899	0.2495	1.631e-05	0.3404	2.968e-08	44.8	43.7	45.9	40.4	36.6	37.6	38.6	39.6	36.5	39.2	36.5	34.5	34.9	34.3	34.4
ENSG00000168303	MPLKIP	protein_coding	83.41	-0.587	0.001899	-0.8264	8.482e-07	-0.9846	1.15e-08	15.7	24.9	24	14.3	34.7	29.7	22.5	31.4	34.3	33.9	35.7	37.4	36.5	41.1	40.6
ENSG00000156860	FBRS	protein_coding	121.8	-0.4523	0.001899	-0.703	4.015e-08	-0.09171	0.6087	7	5.8	7	5.4	8.9	8.9	9	8.2	10.7	10	10.4	10.7	5.8	7.1	7.4
ENSG00000141552	ANAPC11	protein_coding	287	-0.3	0.001899	-0.1299	0.198	-0.1299	0.2191	67.1	76.4	70.6	66.5	88.5	79.5	84.9	91.8	73.6	80.6	77.6	74.1	82	80.1	67.8
ENSG00000064012	CASP8	protein_coding	88.31	0.5008	0.001916	0.3817	0.01119	0.3075	0.05927	9.6	11.4	12.4	13.9	8.9	8.3	7.8	8.4	8.8	7.9	9.8	9.7	9.7	9.3	9.7
ENSG00000120708	TGFBI	protein_coding	66370	0.08085	0.001921	0.7214	2.364e-221	0.9199	0	7764.7	8096.3	8034.3	7509.6	7383	7438.3	7438.5	7430.9	4813.6	4803.2	4749.8	4672.6	4099.1	4072.3	4271.7
ENSG00000039560	RAI14	protein_coding	1005	0.1761	0.00193	0.4052	1.366e-15	0.2985	5.21e-08	80.5	70.6	75.3	74.7	65	65.5	70.9	65.9	55.9	54.8	56.8	61	57.6	65.5	60.7
ENSG00000145348	TBCK	protein_coding	105.6	0.4838	0.001943	-0.1177	0.4715	-0.01326	0.9458	6.2	9.5	7.6	7.9	5.1	5.3	6.2	5.5	8.6	8.8	7.6	8.7	8.1	7.4	7.8
ENSG00000159202	UBE2Z	protein_coding	625	-0.22	0.001969	-0.4983	4.329e-16	-0.557	5.987e-18	82	87.4	86.4	97.8	100.3	98.4	103.5	110.1	132.7	121.9	124	120.3	132	133.1	126
ENSG00000023608	SNAPC1	protein_coding	476.6	-0.2346	0.001981	-0.1232	0.1075	0.1308	0.1106	75	84.8	91.1	72	99.1	92.3	95.5	92.8	89.2	85.9	90.9	83.9	72	74.3	74.4
ENSG00000101158	NELFCD	protein_coding	124.9	-0.4209	0.002001	-0.1141	0.4592	0.2012	0.1917	13.4	12.7	11.8	12.5	17.5	15.4	17.4	17.6	14.4	14	14	11.6	10.4	10.6	11.8
ENSG00000114270	COL7A1	protein_coding	38.8	0.6931	0.002021	2.041	2.704e-19	1.144	3.621e-07	1.5	1.2	1.7	1.6	1.1	0.9	0.8	0.8	0.4	0.3	0.3	0.4	0.5	0.9	0.6
ENSG00000100554	ATP6V1D	protein_coding	309.8	-0.266	0.002021	0.1906	0.02643	0.3107	0.0004524	84.3	81	85.5	79.8	99.3	96.5	100.1	102.4	76.3	66.4	73.2	73.3	67.3	68.4	64.2
ENSG00000146576	C7orf26	protein_coding	44.46	0.6567	0.002044	1.086	3.665e-08	0.9707	4.437e-06	8.2	8.6	10.2	8	5.9	4.9	5.9	5.2	3.9	3.2	4.3	4.9	3.3	4.9	4.8
ENSG00000166685	COG1	protein_coding	220.2	0.3215	0.002055	0.7014	1.159e-13	0.7901	1.475e-14	17.8	18.2	20.2	18.5	17.1	14.7	14.1	13.8	10.7	12.4	12.2	10.2	11.6	10.4	10.3
ENSG00000147955	SIGMAR1	protein_coding	366.4	-0.3653	0.002056	-2.27	1.88e-137	-2.399	1.023e-145	37.1	37	37.4	32.4	47.5	43.5	49.3	46.8	179.3	178.6	169.1	177.1	194.1	193.7	189.6
ENSG00000109534	GAR1	protein_coding	61.72	-0.5988	0.002083	-0.06996	0.7804	-0.1241	0.6045	13.4	20.1	13.5	17.1	22.7	27.9	24.3	21.9	17	15.5	17.1	16.8	19	14.8	18.1
ENSG00000136159	NUDT15	protein_coding	74.16	-0.6306	0.002097	-1.075	1.861e-09	-0.06048	0.827	18.8	22.4	24.6	15	33.3	39	33.5	21	43.9	44	46	38.3	17.2	23.3	22.6
ENSG00000062725	APPBP2	protein_coding	159.8	0.3736	0.002104	0.09768	0.4502	0.04548	0.7538	18.3	20.3	19	19.5	14.7	14.8	15.3	14.4	17.3	17.3	17.9	19.7	18.2	19.1	18.5
ENSG00000182054	IDH2	protein_coding	457.2	0.2532	0.00211	0.1255	0.1265	-0.01789	0.8704	68.5	71.1	80.7	63.1	59.2	61.5	61.4	55.7	69.8	67.6	63	57.8	74.7	69.1	71.4
ENSG00000008405	CRY1	protein_coding	42.42	0.6647	0.00212	0.679	0.0006018	1.141	1.607e-07	7.4	5.9	7.1	7.4	4.5	4.5	4.6	3.7	4.5	4.5	4.3	3.7	2.7	2.7	3.7
ENSG00000255302	EID1	protein_coding	810.6	-0.1744	0.002122	0.3296	2.729e-10	0.5229	1.435e-20	301.9	328.1	299.7	305.6	353.9	359.2	335.9	341	256.2	238.5	235.1	252.6	205.4	219.3	217.7
ENSG00000123213	NLN	protein_coding	184.1	0.354	0.002164	0.4501	1.833e-05	0.7955	2.647e-12	21.5	16.4	19.4	23.1	16.6	16.6	14	15.8	15.2	14	14.9	14.9	10.7	11	13.1
ENSG00000169855	ROBO1	protein_coding	194.8	0.3446	0.00217	0.1131	0.3342	0.3859	0.000454	7.7	7.4	9.8	8.4	6.7	6.2	6.4	7	7.9	8.2	7.4	7.4	6.5	6.4	6.2
ENSG00000184897	H1FX	protein_coding	99.16	0.4868	0.002178	0.696	1.549e-06	0.6568	2.505e-05	33.9	40.9	36.7	51.3	30.4	28.2	31	26.1	21.3	22.8	24.9	32.6	25.4	24.2	27
ENSG00000206562	METTL6	protein_coding	50.45	-0.739	0.002189	-0.6987	0.001942	-1.122	4.135e-07	3.5	6.9	6.8	3.3	10.1	8.1	7.8	8.5	9.1	7.6	9.6	6.5	12.5	12	9.7
ENSG00000164951	PDP1	protein_coding	204.7	-0.3379	0.002194	0.08001	0.534	0.1115	0.3873	21.5	19.3	25.9	24.5	28.3	29.9	29.5	28.6	24.2	21.4	19.7	21.7	20.5	21.2	22
ENSG00000146540	C7orf50	protein_coding	89.01	-0.519	0.002212	-0.05576	0.7984	-0.4288	0.01153	19.3	19.7	22.6	21.6	32.4	28.1	31.2	29	26.1	23.1	17	21	27.4	27.4	30
ENSG00000106367	AP1S1	protein_coding	460.3	-0.2365	0.002212	-0.2756	8.663e-05	-0.2235	0.00334	139.4	123.5	128.1	135.6	150.4	155.6	158.4	158.2	170.1	166.7	151	150.1	158.3	153.1	151.3
ENSG00000081320	STK17B	protein_coding	103.9	-0.4617	0.002235	-0.03746	0.8497	-0.009727	0.9631	14.7	14.4	20.8	15.7	25.1	22.1	21.9	22.2	18.1	17.4	16	16.3	15.8	17.3	16.8
ENSG00000116750	UCHL5	protein_coding	247	-0.348	0.002239	-1.138	2.956e-34	-1.102	2.577e-29	16.1	16.9	18.9	21	22.9	22.8	25.1	22.8	39.8	39.3	41.3	41.9	38.3	40.5	39.8
ENSG00000126581	BECN1	protein_coding	183.9	0.3429	0.002239	0.2695	0.01006	0.3725	0.0006956	27.6	30.6	26.2	27.5	21.5	21.3	21.4	23.4	23.6	20.6	24	24.2	20.9	21.5	21.9
ENSG00000196141	SPATS2L	protein_coding	325.3	-0.2678	0.002254	0.02512	0.8239	0.08354	0.4151	29.4	31	31.9	34.4	39.6	39	36.3	37.7	33.2	32	30.6	28	31.1	28.7	29.9
ENSG00000115970	THADA	protein_coding	171.8	0.3587	0.002278	0.2939	0.007294	0.5735	5.578e-07	7.2	7	6.1	6.4	4.4	5.9	5.1	5.2	5.7	5.1	5.4	5.4	4.5	4.5	4.3
ENSG00000135932	CAB39	protein_coding	330	-0.2852	0.002278	-0.6024	5.249e-14	-0.7922	8.756e-22	46.6	42.7	45.1	51	54.8	59.2	54.7	58	70.6	75.3	69.1	67.8	79.8	79	83.5
ENSG00000175906	ARL4D	protein_coding	34.37	0.7699	0.002323	0.6342	0.006441	0.4451	0.07822	17.9	16.1	15	12.3	8	9.5	6.6	10.5	10.6	10.4	8.5	9.1	14	9.1	10.2
ENSG00000154277	UCHL1	protein_coding	2369	0.1084	0.002324	0.01309	0.7634	0.1445	2.735e-05	664	658.7	663.1	656.9	606.3	611.4	630	605.5	662.5	653.4	653.7	647.7	592.3	590.4	610.2
ENSG00000170265	ZNF282	protein_coding	63.99	0.5533	0.002324	0.746	6.725e-06	0.8315	3.513e-06	9.2	10	8.5	7.4	5.6	5.7	5.3	6.9	4.6	5.3	5	5.9	5.2	4.6	4.6
ENSG00000138028	CGREF1	protein_coding	22.83	0.9329	0.002325	0.549	0.05577	0.7471	0.01271	4.8	5.4	3.6	5	2.4	2.3	2.4	2.2	3.4	2.3	2.3	4.9	2.5	2.7	2.9
ENSG00000163535	SGOL2	protein_coding	119.8	-0.4156	0.002339	-0.1715	0.2341	1.014	1.251e-11	6	6.2	6.2	5.7	7.8	8.7	7.4	8.2	6.9	7.2	6.3	6.8	2.5	3.1	3.2
ENSG00000126953	TIMM8A	protein_coding	50.52	-0.6662	0.002339	-0.472	0.02689	0.3605	0.151	29.8	28.6	31.7	19.9	44.7	45.6	50.3	37.2	32.9	44.7	34.4	45	20.2	22.7	20.4
ENSG00000130340	SNX9	protein_coding	711.3	-0.1942	0.002347	-0.07465	0.27	0.05473	0.4632	72.9	74.1	72.3	78.9	84.7	81	89.5	86.8	77	75.4	80.1	82.2	72.8	76	66.8
ENSG00000177885	GRB2	protein_coding	271.5	-0.2859	0.002376	-0.1991	0.02842	0.0833	0.4511	68.7	71	69.1	78.1	85.5	87.9	86.5	90.2	82.4	85.5	82.9	77.7	68.7	66.1	68.2
ENSG00000088247	KHSRP	protein_coding	333.8	0.266	0.002394	0.6291	1.404e-15	0.8166	2.46e-21	36.7	34.1	33.6	38.1	27.5	27.7	29.8	33.5	24.1	23.1	23.5	20.7	20.1	21.5	19
ENSG00000105254	TBCB	protein_coding	501	-0.2324	0.002394	-0.0647	0.4476	-0.0578	0.5209	95.7	109.2	115.6	89.1	119.1	122	121.4	118.3	109.1	108.6	109.4	98.3	110.4	107.9	101
ENSG00000180104	EXOC3	protein_coding	422	-0.2757	0.00242	-1.087	8.004e-49	-1.291	1.301e-63	21.9	20.3	20.7	22.4	24.5	26.3	27.5	25.5	44.5	44.2	45.4	49.1	55.3	49.8	52.5
ENSG00000039523	FAM65A	protein_coding	680.5	-0.2059	0.002427	-0.5668	6.702e-23	-0.6975	3.887e-31	25.1	30.5	28.3	26.3	32.8	30.6	31.5	31.8	42.1	39	41.6	39.4	44.5	44.1	45.1
ENSG00000088812	ATRN	protein_coding	506.2	0.2343	0.002501	-0.2128	0.002183	-0.2466	0.0006801	21.4	23.2	23.4	21	19.9	18.4	18.3	18.9	23.6	26	26.2	28	25	27.5	26.7
ENSG00000168310	IRF2	protein_coding	64.89	0.5706	0.002513	0.2936	0.1067	0.4213	0.02452	12	12.9	14.6	10	7.9	9.1	8.3	7.6	9.9	11.6	9.3	9.4	9.8	9.7	8
ENSG00000132680	KIAA0907	protein_coding	136.2	-0.4369	0.002515	-0.5743	8.512e-06	-0.8699	2.158e-11	10.4	8.9	9.2	11.9	13.4	13.5	15	13.4	14.7	17.6	14.1	14.5	18.2	19.6	18.3
ENSG00000182667	NTM	protein_coding	39.41	-0.7263	0.002523	-0.158	0.5816	0.2763	0.3363	4.6	4.5	4.1	7.6	8.2	8	10.5	8.8	6.1	6.7	5.9	4.6	5	4.1	3.8
ENSG00000106211	HSPB1	protein_coding	1896	-0.1415	0.002525	0.1804	3.25e-05	-0.1177	0.01291	446.2	425.2	436.8	499.9	495.1	500.8	479.8	520.5	389.9	398.9	394.4	418.5	497.5	485.3	491
ENSG00000144567	FAM134A	protein_coding	85.51	0.5421	0.002529	0.3173	0.06529	0.1491	0.4514	10.1	11.5	11.4	15.8	7.9	9.3	9.7	6.5	8.5	10.7	9.1	11.3	12.3	9.6	11.1
ENSG00000135018	UBQLN1	protein_coding	604.2	0.1941	0.002532	0.4949	5.581e-18	0.605	2.124e-22	85.7	79.8	84.2	78.8	68.3	75.8	71.6	71.5	58.4	57.4	61.4	54.6	54.2	55	52.8
ENSG00000147162	OGT	protein_coding	220.6	0.3123	0.002576	0.2839	0.002995	0.3458	0.0006362	15.6	18.4	15.9	15	13.1	13.8	12.4	12.5	13.4	13.6	13.2	12.7	12.1	12.3	13.6
ENSG00000105329	TGFB1	protein_coding	552.3	0.2389	0.00258	0.2528	0.0005258	-0.3919	5.91e-08	92.9	79.1	81	107	75.9	78.9	75	75.9	75.1	70.6	80.4	76.5	120.4	119.9	115.7
ENSG00000120860	CCDC53	protein_coding	113.9	-0.4807	0.002604	-0.8189	3.448e-09	-0.6099	5.134e-05	18.9	19	20.6	26.1	27	28.1	34.5	30.4	34.5	41	41.4	33.6	32	33.2	32.9
ENSG00000100299	ARSA	protein_coding	167.4	0.3707	0.002606	0.205	0.08498	-0.07609	0.5845	24.5	22.7	24.9	20.3	18.3	16.3	17.8	18.9	20	18.5	19.9	22.2	23.9	22.7	26.5
ENSG00000164818	DNAAF5	protein_coding	156.9	0.3886	0.002608	0.6135	1.566e-07	0.9057	1.232e-12	16.6	17.6	14.7	14.2	10.6	11.3	12.2	13.7	10.6	10.9	8.9	10.6	8.6	9.6	6.7
ENSG00000144320	KIAA1715	protein_coding	602.9	-0.2356	0.002619	-0.3794	4.422e-08	-0.6273	1.039e-18	60.3	81.9	71.3	65.2	79.2	82.4	81.9	82.9	84.7	88.1	97.7	89.9	107.6	112.5	101.7
ENSG00000021762	OSBPL5	protein_coding	285.3	0.3043	0.002622	-0.2585	0.003991	-0.4329	1.5e-06	22.7	18.6	18.1	19.9	16.7	14.9	15.8	16.9	24.3	22.6	23.5	25	27.2	25	28.5
ENSG00000023228	NDUFS1	protein_coding	815	0.1688	0.002626	0.2536	4.638e-07	0.3899	3.509e-13	82.9	84.5	79.6	78.9	71.5	71.4	72.1	74.3	65.9	67.5	68.4	72.2	62.2	63.8	60.2
ENSG00000004399	PLXND1	protein_coding	304.1	0.2704	0.002628	0.1886	0.02656	0.07433	0.4599	11.2	11	11.4	11.5	9.3	9.4	8.6	9.8	9.4	9.5	10.4	10.2	10.2	10.8	11.1
ENSG00000138029	HADHB	protein_coding	608.5	0.2128	0.002637	-0.3351	2.56e-08	-0.3841	1.218e-09	66.7	79.8	77.4	75.3	69.6	62.2	64.5	61.1	95.5	95.6	91.6	94.2	95.7	99.8	96.8
ENSG00000124172	ATP5E	protein_coding	188.1	-0.3518	0.00266	-0.03264	0.829	-0.07833	0.5766	227.8	217.8	177.8	246.9	276.6	256.6	285.9	294.3	223.6	228.3	214.6	225.5	238.4	247.1	204.4
ENSG00000088038	CNOT3	protein_coding	244.9	-0.3253	0.002683	-0.4455	3.735e-06	-0.9097	1.139e-21	14.6	13.5	14.3	10.9	17.5	16.1	16	17.3	18.1	18.1	19	17.2	24.7	26.1	24.7
ENSG00000165669	FAM204A	protein_coding	39.48	-0.7857	0.002688	-0.5927	0.01917	-0.6883	0.007765	5.6	5.8	7.7	6.6	10.9	11.2	8.2	15.3	9.6	11.3	7.7	12.3	11.3	9.9	10.9
ENSG00000014216	CAPN1	protein_coding	1601	0.1412	0.002696	-0.3812	5.914e-22	-0.209	1.827e-06	134.5	140.7	132.6	128.9	119.6	117.8	128	121	170.5	173	181.6	172.2	149.8	156.9	157.8
ENSG00000157214	STEAP2	protein_coding	65.38	0.6071	0.0027	-0.05926	0.8011	-0.2995	0.1225	9.9	7.7	7.4	8.8	5.1	5.7	5.5	5.6	10.6	8.5	7.1	9.3	10.6	10	10.9
ENSG00000132383	RPA1	protein_coding	508.8	0.197	0.002711	0.6498	2.478e-28	1.066	1.787e-57	71.8	70	71.6	70.3	59.4	64.8	62	61.2	44.6	43.7	46.5	45.8	33.6	33.3	34.5
ENSG00000161203	AP2M1	protein_coding	3511	0.1184	0.002716	-0.5193	2.576e-55	-0.8171	9.218e-122	342.5	342.1	336.9	356.8	306.5	324.7	310.5	327.2	496.8	491.5	484.4	505.6	581	605	636.4
ENSG00000148834	GSTO1	protein_coding	927.4	-0.1613	0.002727	0.42	8.955e-18	0.6003	1.33e-29	267.4	280.4	281	295.9	322.5	304.4	322.1	310.1	209	204.3	220.2	203.8	190.7	189	176.5
ENSG00000116711	PLA2G4A	protein_coding	26.39	0.7899	0.00274	1.208	7.521e-07	1.838	7.202e-11	3.5	4	3.6	4.8	2.3	1.7	2.7	2.3	1.4	1.6	1.8	1.8	1	1	1.1
ENSG00000108349	CASC3	protein_coding	120.5	-0.4235	0.002762	-0.1389	0.3703	0.1937	0.2273	10.6	9.3	9.1	10.4	12.9	13	12.9	14.2	11.6	11.2	9.8	11.1	7.3	9.7	8.8
ENSG00000111321	LTBR	protein_coding	435.7	-0.2513	0.002774	-0.7287	3.469e-25	-0.7171	5.392e-22	45.2	38.5	44.9	45.3	57.1	46.8	51.8	52.8	71.7	72.8	73	73	72	72.3	71.8
ENSG00000135070	ISCA1	protein_coding	10.94	-1.316	0.002783	-1.173	0.004851	-1.087	0.01207	1.9	1.6	2.5	2.6	10.1	6.8	5.9	5.2	5.9	7.7	6.7	4.3	5.8	6.1	5.8
ENSG00000123297	TSFM	protein_coding	164.7	0.3523	0.002823	0.6308	3.158e-09	0.8107	2.888e-12	33.4	36.8	33.2	30.5	26.5	27.3	24.7	25.5	18.7	20.8	23.8	22.6	20.6	17.7	18.4
ENSG00000203879	GDI1	protein_coding	853.5	0.175	0.002866	0.5089	1.499e-22	0.5048	2.498e-19	136	135	130	124.4	122.1	110.3	115.9	116.7	92.4	89.6	94.3	91.9	92	85.1	99.8
ENSG00000104408	EIF3E	protein_coding	414.6	0.2321	0.002869	0.9005	3.257e-37	1.32	7.954e-61	70.7	76.8	71.3	78.6	57.8	60.5	64.7	69.6	42	36	40.3	40.1	29.5	30.6	28.6
ENSG00000265241	RBM8A	protein_coding	185.7	-0.3385	0.00289	0.1007	0.4311	0.5406	4.19e-06	65.2	78.2	66.7	71.8	81.1	87.5	95	92.2	62.6	67.2	61	73.7	43.7	51.2	49
ENSG00000034693	PEX3	protein_coding	131.1	0.394	0.002892	0.7322	9.907e-10	0.8676	3.002e-11	27	33.6	32.3	32.4	22.4	24.4	23	24.9	21.4	19	16.5	17.8	14.5	18.3	18
ENSG00000099622	CIRBP	protein_coding	167.7	0.3488	0.002896	0.5675	7.775e-08	0.8939	1.3e-14	36.7	31	32.3	34.1	24.7	26.9	26.5	27.2	20.9	21.1	24.7	23.7	15.5	18.2	20
ENSG00000132475	H3F3B	protein_coding	144.7	-0.4157	0.002913	0.01433	0.9388	-0.0242	0.8978	54.5	38.9	47.6	66.3	72.6	68.8	62.6	75.4	55.7	43.9	51.1	57.3	50.9	49.6	58.9
ENSG00000165704	HPRT1	protein_coding	374.4	-0.2376	0.002968	0.07941	0.3648	0.5302	4.806e-11	111.4	122.9	120.7	107.5	135.6	135.9	139.8	133.6	101.9	113	110.2	113.2	77	82.3	79.8
ENSG00000170779	CDCA4	protein_coding	64.66	0.5123	0.002993	2.062	1.059e-31	2.492	8.417e-33	31.8	32	29.6	35.5	18.9	25.4	23.7	21.6	8.1	4.8	8.9	7.2	4.7	4.8	6.3
ENSG00000105971	CAV2	protein_coding	477.2	-0.2515	0.002999	-0.7872	5.694e-29	-1.14	4.803e-56	118.9	131.2	119.6	107.5	141.7	127.5	157.2	142.3	204.1	206.3	205.7	206.8	249.2	270	269.3
ENSG00000166226	CCT2	protein_coding	1378	-0.1375	0.003007	0.02825	0.6009	0.3564	2.204e-15	160.4	163.1	157.6	159.3	172.7	177.8	173.5	179.8	155.7	153.1	156.6	163.5	132.8	121.2	120.9
ENSG00000170581	STAT2	protein_coding	719.6	0.1948	0.003014	-0.5069	2.6e-21	-0.836	1.092e-52	45.8	42.3	44.1	43.6	38.3	38.4	38.5	38.6	63.4	61.1	64.4	60.6	80.3	78.5	77.4
ENSG00000111790	FGFR1OP2	protein_coding	151.3	-0.429	0.003025	-0.9985	1.692e-16	-1.242	1.458e-23	23.1	23.1	25.2	22.4	31.6	31.4	31.2	33	47.5	50.7	44.2	47.9	61.2	51.1	56.5
ENSG00000179335	CLK3	protein_coding	176.9	-0.3711	0.003025	-0.3091	0.008868	-0.6022	1.786e-07	13.3	12.9	10.7	12.7	17.3	14	15.7	17.3	15.3	16.7	14.5	15.3	20	18.8	18
ENSG00000154678	PDE1C	protein_coding	337.9	0.2653	0.003046	0.3433	2.288e-05	0.5075	4.139e-09	34.3	30.3	33.8	30.9	26.4	28	27.6	25.9	26.3	23.1	25.4	27.5	21.3	21	25.9
ENSG00000186350	RXRA	protein_coding	36.65	0.6867	0.003052	1.151	7.889e-08	1.024	8.225e-06	9.4	9.2	6.7	7.5	4.9	4.6	4.1	6.1	3.6	3.7	3.8	2.9	3.5	4.2	3.9
ENSG00000103994	ZNF106	protein_coding	466.7	-0.2408	0.003062	-0.8025	7.441e-33	-0.7547	3.494e-26	10.8	11.9	11.5	11.4	13.5	12.9	14	13.6	21.3	19.4	19.7	19	19.5	19.3	19
ENSG00000250479	CHCHD10	protein_coding	65.56	-0.5634	0.003063	0.1815	0.4039	-0.1591	0.4752	28.9	20.2	25.3	27.1	37.9	34	40.7	40.4	27.1	22.9	18.8	21.1	28.7	32.3	25.3
ENSG00000100410	PHF5A	protein_coding	142	0.3746	0.003066	0.7007	9.005e-10	0.6829	3.132e-08	98	120.2	121.5	103.7	87.9	84.1	90.2	78.5	58.8	74	69.8	68.9	70.4	64.2	70.6
ENSG00000168818	STX18	protein_coding	180	-0.3407	0.003073	-0.01676	0.9113	-0.07813	0.5684	32.2	28.9	32.2	34.3	43.1	41.9	39.7	37.8	33.7	32.9	32.6	29.5	33.9	34.6	33
ENSG00000105520	PLPPR2	protein_coding	49.36	0.6293	0.003074	0.8606	9.116e-06	0.2765	0.208	9.8	9.9	9.7	9.2	6.3	5.3	6.7	6.4	5.3	4.3	6	5	5.9	9	8.8
ENSG00000068323	TFE3	protein_coding	273.8	-0.3053	0.003088	-0.5384	1.711e-09	-0.8442	1.26e-20	23.8	25.1	22.7	21.5	30	27.7	27.3	29.7	33.1	32.9	34.3	34.9	38.2	43.9	43.2
ENSG00000112343	TRIM38	protein_coding	89.8	0.483	0.003113	0.2458	0.1207	0.2057	0.2279	13.7	16.6	15	14.2	9.1	10.5	11.2	11.4	10.7	12.4	14	12.7	13.6	12.9	12
ENSG00000182871	COL18A1	protein_coding	86.92	0.4799	0.003113	0.331	0.02933	0.2494	0.1321	3.6	3.9	3.8	4	3.1	2.4	2.7	2.7	2.9	3.2	2.9	3.1	3	3	3.6
ENSG00000057663	ATG5	protein_coding	110.8	0.4469	0.003155	-0.00522	0.9792	-0.1222	0.4502	26.3	26.8	28.2	30.2	19.5	23.5	19.2	19	27.9	28.5	27.6	28	29.5	27.4	34.1
ENSG00000166889	PATL1	protein_coding	119.5	-0.4585	0.003161	-0.4992	0.0004277	-0.6384	1.083e-05	6.1	7.9	8	8.8	10.8	10.8	11	9.9	10.6	11.6	11.5	9.7	10.8	11	14.3
ENSG00000187555	USP7	protein_coding	480.4	-0.2233	0.0032	-0.352	1.28e-07	-0.05725	0.5172	24.1	26.3	25	24.2	27.6	29.5	28.6	30.4	31.4	32.8	32.6	29.7	24.8	27.6	25.2
ENSG00000108312	UBTF	protein_coding	564.8	0.1937	0.003209	0.528	1.615e-19	0.698	7.434e-28	56.3	59.6	59.1	55.6	49.6	50.9	50.5	50.3	38.4	41.5	39.5	40.6	32.2	36.8	37.2
ENSG00000038382	TRIO	protein_coding	1070	0.1578	0.003218	0.04922	0.3887	0.02325	0.7174	22.4	23.1	24	22.2	21.7	20.2	20.2	20.1	22.5	21.8	22.8	21.2	21.5	23.5	22.7
ENSG00000185009	AP3M1	protein_coding	304.8	0.2763	0.003221	-0.2792	0.0006126	-0.14	0.1367	47.5	49.2	48.3	41	36.9	41.1	36.4	38.4	57.1	56.5	56.8	54.4	51.3	51.5	50.6
ENSG00000188352	FOCAD	protein_coding	234.2	0.288	0.003225	0.3441	0.000102	0.775	6.903e-16	10.1	10	10.8	10.7	8.8	7.9	8.3	9.1	8.1	8.3	7.9	8.6	6	6	6.2
ENSG00000172456	FGGY	protein_coding	22.45	0.8785	0.003271	0.6438	0.01922	0.9084	0.001839	4.1	3.3	3.4	4.3	2.2	1.5	2	2.2	2.9	2.6	1.8	2	1.9	1.8	2.1
ENSG00000139637	C12orf10	protein_coding	104.4	-0.4778	0.003283	-0.4194	0.006015	-0.2196	0.2136	14.3	13.7	17	13.9	21.6	18.6	21.3	21.4	21.2	15.7	20.5	22.1	15.9	20.4	15.5
ENSG00000175029	CTBP2	protein_coding	188.5	-0.3928	0.003284	-1.057	1.67e-21	-1.095	4.219e-21	5.4	8.2	7.4	7.4	9.6	9.8	8.6	9.1	14.1	15.4	15.3	14.2	13.8	14.8	16.9
ENSG00000000419	DPM1	protein_coding	755.8	-0.189	0.003284	-0.6618	4.177e-35	-0.3768	1.707e-10	132.3	139.4	136.9	127.7	146.4	150.9	163.1	151.5	210.9	215.2	216.9	203.2	181.5	174.8	166
ENSG00000274523	WBSCR16	protein_coding	120.7	0.3951	0.003347	0.644	1.17e-07	0.6141	2.752e-06	19.8	21.7	19.8	18	15.4	14.3	14.4	15.7	14	11.6	12.1	12.4	12.2	13.8	12.4
ENSG00000104738	MCM4	protein_coding	673.4	-0.1767	0.003354	1.012	6.922e-72	1.867	2.734e-160	66.8	68.5	70.9	65.6	74	79.7	73.7	79.5	32.2	36.2	34.2	31.4	17.4	18.7	19.4
ENSG00000078142	PIK3C3	protein_coding	508.3	-0.223	0.003354	-0.5144	1.836e-15	-0.6425	1.434e-21	27.5	28.1	28.5	28.7	33.5	34.3	30	33.6	40	39.7	40.8	41	42.1	44	46.1
ENSG00000166833	NAV2	protein_coding	150.1	0.35	0.003376	0.739	7.355e-12	0.9753	2.751e-16	5.2	5.7	5.4	5	4	3.9	4	4.7	3.1	3.3	3.3	3	2.5	2.7	2.8
ENSG00000118523	CTGF	protein_coding	16190	0.07293	0.003379	0.8446	0	0.8688	2.118e-300	3952.1	3792.2	3840.7	4032.2	3770	3689.1	3680	3711.2	2142.3	2162.4	2157.7	2240.8	2162.3	2125	2126.4
ENSG00000214160	ALG3	protein_coding	150.4	0.3646	0.003407	0.883	6.256e-15	0.6651	3.966e-08	31.8	23.1	28.9	26.6	21	21.1	22.2	21.8	17.5	14.5	13.9	13.5	16.2	18.5	17.5
ENSG00000141458	NPC1	protein_coding	643.4	0.1903	0.003409	0.291	5.679e-07	0.2847	5.15e-06	33.9	37.8	36.8	33	30.3	30.8	31.6	30.9	30	27.4	27.7	30.7	29.5	29.1	28.2
ENSG00000072958	AP1M1	protein_coding	174.6	0.3515	0.003414	0.5436	5.064e-07	0.416	0.0003793	33	24.6	28.9	31.4	22.7	21.2	26.7	22.5	19.4	22.5	18.5	21.4	21.7	21.5	23.2
ENSG00000134352	IL6ST	protein_coding	996.2	-0.1748	0.003438	-0.8088	2.339e-61	-1.038	1.98e-92	45.8	51.7	45.5	52.3	53.1	56.3	55.2	55.5	84	87.5	85.9	84.1	100.2	102.7	97.6
ENSG00000100650	SRSF5	protein_coding	352.7	-0.2604	0.003446	-0.163	0.06196	0.03315	0.7694	65.2	86.9	69.9	71.3	86.5	92.2	87.3	83	81.6	76.3	85.3	82.5	72.9	66.7	73.6
ENSG00000181817	LSM10	protein_coding	11.07	-1.272	0.003461	-0.8162	0.06073	-0.6311	0.1751	2.9	4.5	2.1	2.9	7.1	8.9	7.1	11.9	4.3	4.9	8.6	6.7	7.3	5.8	3
ENSG00000100504	PYGL	protein_coding	631.3	0.2101	0.003461	-0.4848	2.769e-16	-0.5141	2.234e-16	38.4	44.9	44.3	36.7	34.4	35.9	34.5	36.6	56.8	57.2	57	58.7	55.8	59.7	60.1
ENSG00000006744	ELAC2	protein_coding	241.2	0.2883	0.003461	0.3331	0.0001949	0.4484	2.435e-06	23.3	21.8	22	22.6	19	18.3	17.7	18.3	17.5	19	17.3	17.3	14.8	16.4	17.9
ENSG00000125743	SNRPD2	protein_coding	862.6	-0.166	0.003464	0.06172	0.3098	0.2066	0.0002584	442.6	470.8	452.2	420.9	482.9	508.5	520	491.1	434.3	408.1	422.4	447.6	399.6	379.5	379.6
ENSG00000163602	RYBP	protein_coding	57.45	-0.6372	0.003468	-0.6785	0.0006637	-0.6201	0.003392	8.6	10.6	7.4	6.7	13	11.5	14.6	13.2	14.1	15	10.9	14.2	12.8	14.6	11.3
ENSG00000137106	GRHPR	protein_coding	717.8	-0.1873	0.003481	-0.08807	0.1799	-0.215	0.0005126	77.9	76.2	73.2	75.8	92.4	86.5	84.5	81.8	79.5	78.9	77.9	87.8	85.3	88.6	90
ENSG00000012822	CALCOCO1	protein_coding	386.3	0.2367	0.003481	0.2437	0.0009843	-0.1124	0.1752	38.4	35.4	37.5	35.8	31.1	31.2	30.5	31.9	30.9	33	29	32.3	39.2	39.7	40.5
ENSG00000185950	IRS2	protein_coding	153.3	0.3865	0.003481	0.5446	5.155e-06	-0.3302	0.007285	8.2	8.6	8.7	7.7	4.9	6.6	6.8	7.1	5.2	5.6	5.8	6.2	9.8	11.3	10.3
ENSG00000163541	SUCLG1	protein_coding	429	-0.2399	0.003485	-0.3383	3.534e-06	-0.1957	0.01717	67.3	73.3	63.1	74.7	83.9	77.8	83.1	83.6	83.9	93.9	88.8	84.5	84.9	74.8	79.1
ENSG00000130818	ZNF426	protein_coding	137.8	-0.5316	0.00349	-1.893	1.712e-39	-2.463	6.784e-65	5.9	5.9	5.6	5.7	8.4	8.9	9.3	7.5	21.4	23.9	22	21.1	34.3	32.4	32.3
ENSG00000068097	HEATR6	protein_coding	164.2	0.3779	0.00352	-0.002477	0.989	-0.3408	0.004187	8.1	8.4	10.2	8.5	6.5	6.3	7.6	6.7	8.3	9.8	8.7	8.5	10.3	11.1	12.1
ENSG00000180011	ZADH2	protein_coding	126.8	-0.5413	0.003525	-1.797	9.486e-34	-2.21	9.393e-49	7.5	9.5	7.3	10.1	12.1	14.3	11.9	12.3	32.3	30.5	27.9	32.3	39.5	38.1	45.1
ENSG00000121067	SPOP	protein_coding	116.1	0.4062	0.003561	0.6901	4.266e-08	0.7175	1.323e-07	25.2	25.2	27.9	23	18.3	16.1	21.2	20.9	14.1	15.3	16.8	16.4	15.4	15.9	14.6
ENSG00000047932	GOPC	protein_coding	203	0.3122	0.003608	0.4989	2.21e-07	0.5886	1.433e-08	36.1	34.9	36.6	35.9	26.9	31.6	26.1	30.5	26.4	24.7	23.3	27.8	23	24.2	24.2
ENSG00000204120	GIGYF2	protein_coding	240.5	0.3002	0.003616	0.07995	0.4703	0.09426	0.4068	11.8	12.5	12.1	14.2	10.6	10.6	10.1	9.7	12.2	12.9	11.1	11.8	11.7	12.1	11.7
ENSG00000061987	MON2	protein_coding	458.3	0.2316	0.003676	-0.3963	2.527e-09	-0.3492	9.553e-07	14.7	15.6	16.4	16.2	13.7	13.1	14.3	12.6	20.8	20.4	21.5	19.8	19.7	20.8	19.7
ENSG00000172534	HCFC1	protein_coding	296.3	0.2712	0.003687	0.2956	0.0005163	0.5342	2.874e-09	11.7	10.6	10.5	11.5	8.9	8.1	10	9.8	8.4	9.3	8.8	9.8	7.9	7.4	7.6
ENSG00000171451	DSEL	protein_coding	298.1	0.288	0.003688	-0.4786	4.211e-09	-0.5977	1.518e-12	12.9	13.8	14.1	14.4	11.8	11.1	11.8	10.5	20.1	19.9	18.8	18.1	20.9	20.4	21.6
ENSG00000172172	MRPL13	protein_coding	237.3	-0.2997	0.003708	0.1831	0.0811	0.4246	5.536e-05	84.5	99	84.5	89.5	101.7	118.9	118	100.6	78.7	77.8	81.9	73	72.7	64.3	61.4
ENSG00000080573	COL5A3	protein_coding	97.77	0.4369	0.003711	0.9264	1.508e-11	0.9233	5.312e-10	5.5	5.3	5.6	4.5	4.1	3.3	3.5	4.5	2.8	2.8	2.9	2.2	2.7	2.9	2.7
ENSG00000081307	UBA5	protein_coding	168.6	-0.3761	0.003789	-0.3613	0.002672	-0.2326	0.08403	22.6	22.2	22.3	22.6	30	31.2	24.3	30.8	29.7	32.4	26.8	26.5	27.4	29	22.9
ENSG00000084093	REST	protein_coding	206.5	0.3068	0.003789	0.3534	0.0002321	0.5198	3.694e-07	15.8	14	13.3	14.9	12.6	11.8	11.6	10.9	11.1	10.9	11.9	11.4	10.3	9.9	10
ENSG00000172348	RCAN2	protein_coding	197.1	-0.3953	0.003789	-1.293	7.953e-32	-1.809	1.284e-59	24.7	17.5	23.3	20.3	27.6	28.5	29.8	28.7	52.4	55.9	54.2	51.7	77.7	78.7	74.5
ENSG00000144136	SLC20A1	protein_coding	333.1	0.2383	0.003791	0.8247	1.159e-28	1.319	8.66e-54	42.5	43.1	43	44	35.9	38	32.7	39.2	23.8	25.7	23.7	24	18.2	15.8	17.5
ENSG00000083799	CYLD	protein_coding	230.1	-0.3363	0.003791	-0.6544	5.689e-11	-0.4005	0.0003047	11.1	13.6	11.2	11.2	16.8	12.7	14.9	14.8	16.7	19.1	18.9	19.5	16.3	14.4	15.7
ENSG00000169180	XPO6	protein_coding	344.9	-0.2706	0.003798	-0.3156	0.0001907	-0.4107	2.561e-06	15.1	15.7	18.8	14.6	17.8	20.5	20.1	19.4	20.3	20.5	18.6	21.3	21.1	20.8	22.4
ENSG00000114942	EEF1B2	protein_coding	183	-0.3228	0.003834	0.1354	0.2585	0.6396	2.878e-08	48	47.7	56.7	55.9	61	68.3	65.7	66.6	48.9	45.1	49.8	45.1	34.1	33.9	32.1
ENSG00000132005	RFX1	protein_coding	32.79	0.7768	0.003836	0.3417	0.1924	0.6002	0.02291	2.8	3.4	3	2.4	1.8	1.9	1	1.8	2.3	1.6	2.6	2.4	1.3	2	2.3
ENSG00000167770	OTUB1	protein_coding	690.5	0.204	0.003839	0.483	1.212e-14	0.5509	3.144e-16	169.5	178.4	164.9	141.6	145.5	140.8	135	144.6	108.4	126.8	120	110.6	110.2	117.4	106.2
ENSG00000119139	TJP2	protein_coding	201.4	0.3205	0.003846	0.2152	0.04091	0.7357	9.999e-12	12	12.5	12.6	12.7	9.8	9.5	10.9	9.7	10.8	11.3	11.3	8.9	6.5	7.7	8.1
ENSG00000103197	TSC2	protein_coding	283.8	0.2804	0.003856	-0.1552	0.08866	-0.3076	0.000492	9.3	8.6	10	9.8	8.3	7.6	7.4	7.8	10.4	10.7	10.5	10.7	12.1	12.1	11.1
ENSG00000161217	PCYT1A	protein_coding	495.7	-0.236	0.003858	-0.6786	3.624e-23	-0.7082	1.082e-22	42.7	41.3	50.7	41.6	53.6	52.3	49.6	52.9	73.8	68	66.8	76.6	72.7	71.7	72.9
ENSG00000139269	INHBE	protein_coding	31.48	0.779	0.003861	0.5937	0.01655	-0.08596	0.7801	7.3	4.9	8.5	7.3	4.1	3.7	4.2	4	5.3	4.7	4	4.3	9.2	7	6.5
ENSG00000048828	FAM120A	protein_coding	600.7	0.1864	0.003869	0.2098	0.0003396	0.4102	2.551e-11	37.9	35.1	38.6	39.1	32.9	32.8	33.9	33.3	31.6	33.6	33.2	32.1	29.6	27.7	28
ENSG00000015153	YAF2	protein_coding	54.11	-0.628	0.003887	-0.532	0.009544	-0.6958	0.000771	8.4	6.5	7.2	6.9	10.4	11	11	13.2	9.7	11.5	11.1	10.5	13.5	11.4	11.2
ENSG00000186222	BLOC1S4	protein_coding	46.61	-0.6186	0.003894	0.2947	0.2099	0.2881	0.2449	14.6	9.3	15.1	13.8	19.5	22.1	19.6	21.6	10.3	10.7	12.2	9.5	10.1	12.8	9.7
ENSG00000104177	MYEF2	protein_coding	57.94	-0.634	0.003894	-0.7925	5.676e-05	-0.2111	0.4028	4.7	2.8	5	5.4	8.9	6.5	7.6	5.8	9.5	7.6	7.6	7.2	5.1	6.1	4.8
ENSG00000014123	UFL1	protein_coding	257.8	0.2879	0.003916	0.2934	0.00131	0.3007	0.00205	23.4	26.7	23.2	25.5	20.4	21.3	19.3	19.4	19.5	21.2	18.6	21.6	20.5	21.3	18
ENSG00000102804	TSC22D1	protein_coding	178.6	0.3388	0.003916	0.3851	0.0003011	0.1593	0.1941	11.4	10.8	11.2	13.4	9.2	9.3	9.3	9.2	9.4	9.5	8.1	9.1	11.4	9.7	10.4
ENSG00000146648	EGFR	protein_coding	502.7	0.2081	0.003921	-0.05121	0.512	-0.1475	0.03539	24.7	23.2	24.6	24.8	21.1	22.2	20.7	20.4	25.7	24.7	25.1	25.7	26.5	26.9	27.6
ENSG00000151553	FAM160B1	protein_coding	199.5	0.3219	0.003962	0.1874	0.08159	0.2753	0.01267	18.6	20.3	17.3	19.2	14.6	14.2	15.1	16.1	17.3	16.3	16.4	15.6	14.9	17.4	14.2
ENSG00000184635	ZNF93	protein_coding	9.459	-1.252	0.004017	0.2572	0.6412	-0.3838	0.4447	0.1	0.6	1.1	0.5	1.6	1.4	1.6	1.7	0.7	0.2	0.5	0.3	0.9	0.8	0.7
ENSG00000181929	PRKAG1	protein_coding	735.8	-0.2064	0.004034	-1.316	6.96e-120	-1.395	7.315e-124	69.5	74.7	68.1	72.6	79.4	81.1	89.6	79.2	175.6	179.9	175.5	179.4	185.8	189.6	187.1
ENSG00000253719	ATXN7L3B	protein_coding	101.6	-0.4687	0.004042	-0.8271	3.46e-09	-0.3537	0.03085	49.6	48.1	56.4	44.3	61.9	71	75.1	69.7	88.5	90.6	94	80.6	67	65.9	59.1
ENSG00000168385	SEPT2	protein_coding	3131	-0.09768	0.004043	-0.06383	0.05373	0.2421	8.251e-14	367	380.3	369.9	359.4	398.6	397.9	399.9	382.9	385.3	383.3	386.2	387.5	322.5	308.7	304.5
ENSG00000105677	TMEM147	protein_coding	33.4	0.726	0.004062	1.009	1.263e-05	0.6675	0.006954	12.9	15.9	16.8	12.5	9.1	10.5	5.9	8.3	7.7	6.6	8.1	4.4	9.8	9.6	7.4
ENSG00000165322	ARHGAP12	protein_coding	230.3	-0.3221	0.004065	-0.6924	3.02e-13	-0.7263	3.166e-13	13.2	12	14.5	12.5	16.8	16.8	16.5	15.7	21.7	21.7	21.8	19.4	22.4	22.7	20.3
ENSG00000143669	LYST	protein_coding	60.38	0.5709	0.004076	0.03909	0.8679	0.1186	0.5931	1.1	1.1	1.2	1.2	0.7	0.7	0.8	0.8	1.1	1.3	1	1.1	1	1	1.2
ENSG00000225663	FAM195B	protein_coding	156	0.3376	0.004083	0.7308	5.261e-12	0.8562	1.434e-13	80.8	95.4	87.1	83.7	67.8	71.7	61.7	70.9	51	53.5	50.8	52.4	50.3	42.8	49.1
ENSG00000138867	GUCD1	protein_coding	81.65	-0.5056	0.004083	-0.3143	0.07069	-0.3971	0.02416	13.3	13	13.9	15.1	18.1	19.9	18	23.1	18.1	15.1	18.2	17.6	17.3	17.7	20.1
ENSG00000196497	IPO4	protein_coding	169.1	0.3138	0.00409	1.143	2.009e-29	1.451	3.915e-36	16.4	13.4	14.8	15.3	12.2	12	12.6	11.5	6.9	7.2	6.4	6.6	5.6	5.6	5.1
ENSG00000135778	NTPCR	protein_coding	115.6	-0.499	0.004095	-1.143	2.939e-15	-1.647	1.211e-29	18.2	12.5	17.1	15.5	22.6	21.4	22.8	24.8	38.3	37.6	33.7	34	45.2	52.5	56
[truncated: 18,277 more rows]
