# Supplementary material for: Cytosine-5 RNA methylation links protein synthesis to cell metabolism
Source: PLoS Biol. 2019 Jun 14;17(6):e3000297. doi: 10.1371/journal.pbio.3000297 (PMC6594628; doi:10.1371/journal.pbio.3000297)
Supplement: S16 Data — (XLSX) [file pbio.3000297.s023.xlsx]

## Sheet: Sheet1
Compound Name	Precursor Ion	Product Ion	Ret Time (min)	Delta Ret Time	Fragmentor	Collision Energy	Cell Accelerator Voltage
A ySILIS	278	141	2019-01-05	1	200	40	5
C ySILIS	253	116	2019-09-01	1	175	30	5
G ySILIS	294	157	4.0	1	95	30	5
m5C ySILIS	270	133	2019-04-03	1	185	13	5
U ySILIS	254	117	2019-08-02	1	95	5	5
A	268	136	2019-01-05	1	200	40	5
C	244	112	2019-09-01	1	175	30	5
G	284	152	4.0	1	95	30	5
m5C	258	126	2019-04-03	1	185	13	5
U	245	113	2019-08-02	1	95	5	5
