# Supplementary material for: Cytosine-5 RNA methylation links protein synthesis to cell metabolism
Source: PLoS Biol. 2019 Jun 14;17(6):e3000297. doi: 10.1371/journal.pbio.3000297 (PMC6594628; doi:10.1371/journal.pbio.3000297)
Supplement: S1 File — (XLSX) [file pbio.3000297.s024.xlsx]

## Sheet: Figs. 1C-E
Figure 1C				Figure 1D				Figure 1E
	Log2 FC	FDR -log10			log2 FC	FDR -log10			Log2 FC	FDR -log10
HAL	3.88614	0.571234		DHDDS	1.17746	0.0467175		GTSE1	0.194768	0.0459
MYL1	-6.99443	0.369527		LHFPL3	-0.375792	0.0470209		RPS20	-0.10041	0.0459
TAS1R2	4.05835	0.13517		IFITM1	3.38908	0.0478715		RBM13	2.17081	0.0459
NOLC1	0.612108	0.10351		DDIT3	-2.95917	0.0478715		LOC383492	-0.11768	0.0459
BRD4	-0.110041	0.10351		EG665075	-0.349251	0.0478715		OLFR67	0.191639	0.046
4121402D02RIK	2.30769	0.10351		5430405C01RIK	-2.69565	0.0478715		ZSWIM6	1.09718	0.046
CPLX2	-0.127701	0.10351		ZFP207	-2.91719	0.0478715		GM853	-0.133151	0.046
SPEER8-PS1	0.312142	0.10351		RNF183	-0.254282	0.0478715		H2-M10.6	0.179905	0.0461
LOC100043402	-0.296182	0.10351		ZCCHC6	1.8978	0.0478715		CNIH4	3.28818	0.0461
C5AR1	0.168835	0.10351		TRIM3	3.42859	0.0478715		RSRC1	1.67557	0.0461
DBX1	-0.232541	0.10351		RBM8A	4.17763	0.0478715		SRCRB4D	-0.120296	0.0461
6530404N21RIK	3.48099	0.10351		NA	-3.65635	0.0478715		BC050092	-0.12361	0.0461
LOC100042921	0.399366	0.10351		2610001J05RIK	4.09816	0.0478715		LOC674888	2.11428	0.0461
TSN	-0.188248	0.10351		LOC674114	-0.189431	0.0478715		1600014E20RIK	0.0968883	0.0461
LOC386199	-0.300122	0.10351		TMSB10	-2.19317	0.0478715		SLC7A2	-0.324668	0.0463
NA	0.163234	0.10351		GPR4	-0.271789	0.0478715		MID1	0.138537	0.0463
RECQL4	2.23207	0.10351		SNX21	4.94168	0.0478715		MYH7	-0.140164	0.0463
D130003E24RIK	-0.261588	0.10351		TAPT1	-2.60211	0.0478715		SULT1C2	-0.143835	0.0463
LOC226565	-0.22629	0.10351		1190020J12RIK	4.95958	0.0478715		EG216082	0.144196	0.0463
6430503K07RIK	0.104194	0.10351		1810027O10RIK	3.79256	0.0478715		CUGBP1	0.140867	0.0463
NA	-0.139223	0.10351		LOC383826	-1.22988	0.0478715		MTF1	0.397218	0.0463
KRT10	0.571523	0.10351		PFN1	-2.00147	0.0478715		EFTUD2	2.30416	0.0464
ACTBL2	-0.674668	0.10351		SNX9	-1.26725	0.0478715		9830134C10RIK	2.07143	0.0464
OLFR678	-0.204017	0.10351		6330514E22RIK	1.46681	0.0478715		ARL2BP	-1.60138	0.0464
OLFR1298	0.307579	0.10351		2310033K02RIK	1.24264	0.0478715		2010012O05RIK	-0.330681	0.0464
PUS10	2.0015	0.10351		LOC676724	-3.37946	0.0478715		DKK2	-0.123405	0.0464
TAAR4	-0.121595	0.10351		PSMD2	-0.435403	0.0478715		UBB	0.506901	0.0465
2310061I04RIK	0.122576	0.10351		IL20RB	1.65057	0.0478715		EEA1	0.102527	0.0466
SPEER2	0.209876	0.10351		CPA4	4.08548	0.0478715		OLFR640	0.140294	0.0468
PRKX	0.163718	0.10351		DHX30	3.38768	0.0478715		OLFR973	0.275775	0.0468
PTCH2	-0.250499	0.10351		B4GALNT4	-0.719536	0.0478715		LOC385639	-0.354365	0.0468
STXBP4	0.156851	0.10351		VCPIP1	-1.20078	0.0478715		LSM2	2.0887	0.0468
TPBPB	-0.276915	0.10351		RPS6KA5	-1.18274	0.0478715		HELT	-0.12911	0.0468
H2-T22	-0.203603	0.10351		ZBTB7A	-3.40394	0.0478715		CDH2	-0.129782	0.0468
KSR2	-0.167449	0.10351		NFE2L3	0.608177	0.0478715		LOC100042492	-0.886656	0.0468
BTN2A2	-0.149492	0.10351		C230082I21RIK	4.95496	0.0478715		SYMPK	-1.84032	0.0468
4930479M11RIK	0.145778	0.10351		ILVBL	3.9433	0.0478715		CSDA	1.76177	0.0468
LOC382372	-0.109692	0.10351		KCTD4	1.98413	0.0500312		ZFP786	-0.257087	0.047
KCNK6	-0.209718	0.10351		GUK1	-1.54183	0.0510632		MALT-1	-2.05082	0.047
F730031O20RIK	0.218599	0.10351		PMVK	1.42206	0.0515728		2007-09-01	-0.105928	0.047
RNF25	-1.72874	0.10351		CRYAB	-2.2608	0.0515728		PARG	-0.0904194	0.047
NUDT12	-0.183738	0.10351		FBXO21	-4.21189	0.0515728		ATP6V0A2	0.752852	0.047
MTDNA_ATP6	0.455737	0.10351		LOC673419	-0.11776	0.0515728		4631426J05RIK	2.86215	0.0471
PPP1R14D	-0.121107	0.10351		TSSK6	0.581867	0.0515728		OBOX3	-0.175856	0.0471
RGS3	-0.368912	0.10351		QARS	-3.00426	0.0525307		LUZP2	-0.721165	0.0472
AKAP1	-0.174946	0.10351		ARL4C	1.14481	0.0550144		C130078N17RIK	-0.781167	0.0475
DMXL2	-0.152258	0.10351		PRNP	0.511991	0.0550144		NEUROD2	-0.786256	0.0475
TRFP	-0.400636	0.10351		PGLYRP4	0.748865	0.0550144		C630025L14	-0.173613	0.0475
CMTM4	2.95154	0.10351		C730023J07RIK	1.71845	0.0550144		DRG1	-0.107926	0.0475
NA	-0.321327	0.10351		PCDH1	3.75455	0.0550144		6330549D23RIK	-0.134091	0.0475
1700091H14RIK	-0.0897198	0.10351		AP4M1	-3.52749	0.0550144		SYN2	-0.273313	0.0475
FCER2A	-0.171177	0.10351		A130090M16RIK	-1.20405	0.0550144		9530068E07RIK	0.164109	0.0475
NA	-0.181986	0.10351		SI	-2.079	0.0550144		SLC7A2	-0.306447	0.0475
1700037C18RIK	1.52699	0.10351		9830002I17RIK	1.14055	0.0550144		NRAP	-1.04244	0.0475
9930104L06RIK	0.0999713	0.10351		PVRL2	3.69449	0.0550144		NLRP12	-0.116139	0.0475
PPP1R14C	0.174622	0.10351		OCLN	1.49919	0.0550144		HSD11B1	2.89193	0.0475
TRAPPC5	1.18099	0.10351		DAPK2	-1.76542	0.0550144		OLFR1113	0.390288	0.0475
GLRX1	-3.12203	0.10351		IL10RA	0.883425	0.0550144		D130004H04RIK	-0.152633	0.0475
2900009I07RIK	0.272425	0.10351		CDYL	-1.22107	0.0550144		TNFRSF11A	0.0985797	0.0475
ZFP264	-0.247104	0.10351		LCE1M	4.51684	0.0550154		NA	-0.203928	0.0475
GFI1B	-0.107913	0.10351		RAB4A	-3.95689	0.0550154		1700007E06RIK	0.114777	0.0475
LOC332427	-1.87957	0.10351		A330023F24RIK	0.179169	0.0550154		2810405I11RIK	-0.191345	0.0475
CCL4	-0.171209	0.10351		TPST2	3.61703	0.0550154		H2-Q5	0.104466	0.0475
AHI1	2.94319	0.10351		PDZK1IP1	1.4046	0.0550154		1700052N19RIK	-0.12026	0.0476
CDC14B	-1.47575	0.10351		RSBN1L	-0.524547	0.0550154		SULT1D1	-0.140989	0.0476
ALOX8	1.21751	0.10351		LOC381514	-0.181202	0.0558962		ADCYAP1R1	-0.242303	0.0476
KRTAP12-1	-0.412754	0.10351		TOX	-1.60603	0.0566489		ZFP277	0.133266	0.0477
LOC386107	-0.218058	0.10351		5730427N09RIK	-1.19948	0.0566489		RPS6KB1	-0.407556	0.0477
CLMN	4.51217	0.10351		A930029N17RIK	4.23416	0.0566489		TMEM121	1.81996	0.0478
LGALS9	-1.63698	0.10351		RBM8A	4.34734	0.0594935		V1RD3	-0.13824	0.0478
PPP2R5E	2.8268	0.10351		5730502D15RIK	1.46128	0.0601699		KLRA12	-0.118134	0.0478
1810057B09RIK	-0.096126	0.10351		D230039L06RIK	-0.164748	0.0601699		6430530L21RIK	1.12432	0.0478
C430048N08RIK	-0.727686	0.10351		LACE1	-3.63739	0.0601699		E130112H22RIK	0.144341	0.0479
LIF	0.131274	0.10351		JAKMIP1	2.8509	0.0601699		TBX5	-0.198139	0.0479
SRRD	0.396009	0.10351		2310051E17RIK	-2.38492	0.0601699		APOC4	2.11557	0.048
LOC330599	-0.102764	0.10351		ST3GAL5	-3.38183	0.0602857		4631422O05RIK	0.245212	0.048
MAT1A	0.114774	0.10351		TMEM49	-3.79326	0.0611822		UTP14B	-0.144633	0.048
A430088A22RIK	-0.359657	0.10351		EG627311	-0.183569	0.0613384		CREB3L4	-2.59297	0.0482
D0KIST3	2.88311	0.10351		RBM12	-2.89392	0.0621273		SH2D6	-0.119115	0.0484
OLFR583	0.0916495	0.10351		BCL2	-2.93132	0.0628792		FAM131C	-0.154173	0.0484
1700010D01RIK	-0.311118	0.10351		4930404F20RIK	0.399729	0.0628792		CNTNAP1	-0.225175	0.0484
HSP90AA1	-0.212818	0.10351		LRP5	0.188701	0.0628792		CCDC117	2.78522	0.0484
NPC1	-1.54927	0.10351		BCL10	-3.30342	0.0638051		SPAG9	1.08613	0.0484
BRSK2	-0.187557	0.10351		CMAS	-2.39888	0.0638051		SIAH1B	-0.163306	0.0484
LRPPRC	0.651355	0.10351		IGBP1	-4.04433	0.0638051		MRPL3	-0.133819	0.0484
LOC668863	-0.14357	0.10351		NUP210	-3.67906	0.0638051		CBLL1	-0.107691	0.0485
RPS6KA6	0.100924	0.10351		DHRS7B	3.69036	0.0638051		RHOX9	-0.131135	0.0485
ADPRHL1	-0.507368	0.10351		EG666756	-1.56503	0.0656031		OLFR1009	0.10974	0.0485
V1RF2	0.134728	0.10351		THOC2	1.10385	0.065991		FECH	0.39309	0.0485
A530021N07RIK	-0.14536	0.10351		4930402H24RIK	-3.84424	0.0665337		BMYC	-0.0959058	0.0485
4833405L16RIK	-0.0964882	0.10351		HIST1H2BM	-2.92442	0.0678409		NA	-0.107646	0.0485
GSTA3	1.86433	0.10351		LOC386508	-0.655529	0.0682335		NNMT	2.03521	0.0485
NR0B2	-0.120941	0.10351		A730091E08RIK	-0.330214	0.069015		GLRB	-0.223414	0.0485
CHRM5	-0.136309	0.10351		CCDC49	-1.58404	0.0691556		PVRL1	-0.353029	0.0485
PPBP	0.116072	0.10351		OLFR1129	0.171817	0.0691556		D330005C11RIK	-0.151433	0.0485
IGHV1S36_M13788_IG_HEAVY_VARIABLE_1S36_40	-0.194818	0.10351		SEMA4G	-0.219472	0.0701189		PRNP	0.33502	0.0485
ACSM1	-0.250969	0.10351		TMEM120B	4.32958	0.0707335		CCDC18	-0.126432	0.0485
SUHW2	1.50898	0.10351		LOC225058	-3.2303	0.0707335		NKX2-4	-0.141931	0.0485
IFNGR2	-1.19319	0.10351		UBE2H	-3.39199	0.0728495		D230023E14RIK	-0.209526	0.0485
FXYD4	-0.748454	0.10351		IK	1.17982	0.0728495		OLFR969	-0.153219	0.0485
ARPP21	0.195134	0.10351		BSND	1.58802	0.078507		2510049J12RIK	0.831724	0.0485
ZZZ3	-0.117179	0.10351		OLFR477	0.20671	0.078507		MEF2C	-0.210629	0.0485
GCAT	-0.709097	0.10351		ZCCHC14	-1.71173	0.0798147		LOC100045280	2.78454	0.0485
NA	-0.27505	0.10351		ENSMUSG00000068790	-3.99448	0.0802562		A230068P09RIK	-0.213278	0.0485
C030014K22RIK	-0.19143	0.10351		FBN1	-2.44135	0.0802562		LOC667395	-0.12508	0.0485
FMN2	0.19584	0.10351		FBXO6A	2.30483	0.0802562		MYL4	2.99651	0.0485
THBS4	-0.177445	0.10351		1810027O10RIK	3.05463	0.0802562		NA	-0.426118	0.0485
DPPA5	0.175914	0.10351		ATP6V1C1	-3.24002	0.0802562		TMEM43	2.54508	0.0485
LOC383576	-0.222602	0.10351		2010312A17RIK	-1.22697	0.0811088		EG236891	-0.0998653	0.0485
KCNN1	1.78689	0.10351		LOC233040	-0.126336	0.0811088		ZFP46	-0.151214	0.0485
DPPA4	-0.210387	0.10351		2002-03-01	-2.92794	0.0811088		TM9SF1	-0.129427	0.0485
SYTL3	-0.287266	0.10351		SERPINA12	2.75106	0.0811088		PTPRN2	0.230727	0.0485
HSF1	2.8876	0.10351		2410142K10RIK	1.95086	0.0811088		LOC327995	-0.238344	0.0485
1700008I05RIK	0.122212	0.10351		OVOL1	3.31487	0.0811088		AADAT	-0.202476	0.0486
ZKSCAN1	-0.129651	0.10351		HMX1	-0.341242	0.0811088		WBP7	0.134851	0.0486
SLC25A41	-0.123969	0.10351		1700086L19RIK	-0.185454	0.0811088		NETO1	-0.251036	0.0486
EPIM	-0.216646	0.10351		LOC385110	0.13283	0.0811088		EML5	0.628587	0.0486
DEFB23	0.122129	0.10351		4632417N05RIK	4.1156	0.0811088		TOE1	0.334099	0.0487
CYP26A1	0.285715	0.10351		LOC381245	0.144817	0.0811088		NOL4	0.146061	0.0488
OLFR919	0.147006	0.10351		ABCE1	-1.56345	0.0811088		OSR2	2.34814	0.0488
DAP3	4.21816	0.10351		TMEM16J	1.67447	0.0811088		LOC619597	-0.124954	0.0488
LOC546723	0.152086	0.10351		5430406J06RIK	-2.22362	0.0811088		CCRL1	-0.152884	0.0488
DNAHC10	0.122108	0.10351		KHSRP	1.54409	0.0811088		2700004E22RIK	0.247004	0.0488
TLL	-0.125598	0.10351		2610205L13RIK	-0.213305	0.0811088		A930008G19RIK	-0.142375	0.0488
MRAS	2.31116	0.10351		2810051F02RIK	-0.22685	0.0815677		D930008O22RIK	-0.173345	0.0488
CLCN1	-0.262553	0.10351		SLCO4A1	-0.309077	0.0818778		RC3H2	-0.10073	0.0488
DNM2	-0.185181	0.10351		GPNMB	-3.07455	0.0818778		LOC383446	-0.142127	0.0488
CBY1	0.180926	0.10351		1700120B22RIK	-0.430913	0.0818778		TTLL11	-0.448717	0.0488
1700052I22RIK	0.149991	0.10351		SAPS3	1.27799	0.0819575		EFHA1	1.15233	0.0488
GAL3ST2	-0.197413	0.10351		GSTP1	-3.8934	0.0819575		2310015A05RIK	-0.117772	0.0488
8030466K23RIK	-0.290404	0.10351		COL25A1	-0.292273	0.0819575		H2-M10.6	-0.115278	0.0488
HTATSF1	1.09002	0.10351		6720490M18RIK	-0.262295	0.0822589		SLC43A3	0.213866	0.0488
OLFR836	0.142229	0.10351		C030014I23RIK	-4.61433	0.0822589		OLFR112	-0.175454	0.0488
A630098G03RIK	0.127715	0.10351		PRPF8	-2.1475	0.0822589		1810030N24RIK	2.54513	0.0488
PPHLN1	-0.181885	0.10351		CTSA	-3.1852	0.0822589		BC003236	2.02835	0.0488
CAR9	-0.359001	0.10351		PGF	1.72004	0.0822589		FUT9	-0.307378	0.0488
NA	-0.183617	0.10351		GNGT2	2.06807	0.0822589		OLFR488	-0.145483	0.0488
1700001C19RIK	-0.866477	0.10351		NDUFB8	1.53218	0.0822589		WNT5A	-1.43556	0.0488
JUNB	0.188156	0.10351		C130087D21RIK	-0.163769	0.0827435		RQCD1	-1.36403	0.0488
ELMOD2	-0.267511	0.10351		TCF12	0.246108	0.0834841		PTPRR	-0.240257	0.0488
B430203M17RIK	-0.310994	0.10351		ZNRD1	-2.11885	0.0834841		AW146299	0.133744	0.0488
A630047E20RIK	-0.109593	0.10351		CTNNBIP1	4.22505	0.0834841		TLCD2	-1.19278	0.0489
TRPM7	-0.160249	0.10351		GLS2	1.57551	0.0848698		LOC216081	-0.558519	0.0489
ELAVL1	-0.730181	0.10351		C230011D12RIK	0.148042	0.0848698		OLFR1443	0.42687	0.0489
4932411E22RIK	-0.283382	0.10351		TMEM49	-3.89842	0.0848698		OLFR974	-0.202265	0.0489
6030419C18RIK	-0.241858	0.10351		NFIX	-0.310059	0.0848698		DBX2	-0.160665	0.049
A630095E13RIK	-0.150312	0.10351		LOC630146	-1.86436	0.0848698		LOC674072	0.111487	0.049
CLEC2G	-0.193682	0.10351		LOC677216	0.623235	0.0848698		MCM9	0.248435	0.049
FNDC8	0.209776	0.10351		LOC672663	-0.460319	0.0876181		C330021F23RIK	-0.131082	0.049
LOC386391	0.15939	0.10351		OLFR1056	0.152613	0.0876181		USP22	2.55124	0.0491
NIT2	-0.2064	0.10351		BC030499	-4.60018	0.0876181		DTYMK	1.75307	0.0491
9430019C24RIK	-0.424087	0.10351		AA407659	2.95329	0.0876181		E130120C16RIK	-0.130388	0.0491
SLC46A1	1.4319	0.10351		FOXO6	0.408753	0.0876181		9430077D24RIK	0.110811	0.0491
6530401D17RIK	-0.521249	0.10351		LSS	-0.132086	0.0876181		6430605C03RIK	-0.126963	0.0491
STAB2	-0.470716	0.10351		PABPC1	-2.18675	0.0890768		TNFRSF22	-0.131005	0.0491
D6ERTD160E	-0.155406	0.10351		RXRB	-0.705255	0.0895676		ATP8A2	-0.341556	0.0491
8430432M10RIK	2.13088	0.10351		RGS11	3.41184	0.0899551		DCLRE1A	-0.112372	0.0491
CAR5B	-0.802995	0.10351		OLFR46	0.284776	0.0903473		NPFF	2.11827	0.0492
OTTMUSG00000011595	-0.164114	0.10351		PHXR5	-0.841048	0.090417		OLFR356	-0.916445	0.0492
LOC227757	-0.1136	0.10351		PP11R	3.23713	0.0906155		1700061G19RIK	0.122324	0.0492
PLEKHM1	-0.299282	0.10351		CCDC80	-2.06062	0.0906155		EG233445	0.116178	0.0492
ACOXL	2.4226	0.10351		AKAP9	4.28029	0.0923536		LRRC56	0.924311	0.0492
PDZK8	-0.0855443	0.10351		GOLGA7	-2.54877	0.0947269		TDPOZ3	-0.193842	0.0494
ARHGEF7	-0.268634	0.10351		H2-Q8	-2.53785	0.0951343		D630011N09RIK	-0.128586	0.0494
EG637758	0.223439	0.10351		HELB	4.01737	0.0951343		IMMT	-0.153513	0.0495
PPP1R14A	1.58927	0.10351		MYLC2B	-1.35833	0.0951343		NBEA	-0.13879	0.0495
EG224572	-0.263283	0.10351		KHK	-3.47279	0.0965278		LOC278266	-0.115509	0.0495
D030022C03RIK	-0.45026	0.10351		SLURP1	2.89214	0.0983349		FPGS	-0.668184	0.0495
PRKCQ	-0.415077	0.10351		CAR2	-0.253818	0.0985096		IGHV1S35_M12376_IG_HEAVY_VARIABLE_1S35_13	-0.13165	0.0495
KCNK1	-2.20381	0.10351		CENTD1	-0.293805	0.0987544		COX7B2	-0.16413	0.0495
TMEM171	-0.322298	0.10351		ZKSCAN6	4.64496	0.103017		RBBP4	-0.181985	0.0495
DNASE2A	-1.28274	0.10351		PPP1R16B	-1.68762	0.103017		9330154J02RIK	-0.179985	0.0495
IGHV1S42_D13202_IG_HEAVY_VARIABLE_1S42_216	-0.11151	0.10351		SORT1	1.42924	0.103017		WNT16	-0.722942	0.0495
CLCN6	-0.279324	0.10351		LOC236371	0.45056	0.103185		1700031F05RIK	-0.213424	0.0495
OLFR630	-0.100314	0.10351		VAMP4	2.84916	0.104172		SHH	-0.272317	0.0495
LOC236136	-0.210948	0.10351		5730507C01RIK	-0.189014	0.107155		ACOX3	-0.13652	0.0495
OLFR690	-0.157462	0.10351		RTKN	1.71004	0.107155		EIF3S8	-1.06683	0.0495
9630013A09RIK	0.106329	0.10351		GGCX	4.32778	0.107298		B830005I23RIK	-0.357425	0.0495
NA	-0.27572	0.10351		CAMK2B	3.43604	0.10758		4930565G20RIK	-0.11536	0.0495
2310047A01RIK	-0.0797806	0.10351		LOC385614	-0.192886	0.113905		KIF1A	1.31951	0.0495
F10	-0.108182	0.10351		TSPO	-3.62909	0.113905		TRAV2_AF259071_T_CELL_RECEPTOR_ALPHA_VARIABLE_2_75	0.147326	0.0495
E030049M15RIK	-0.276237	0.10351		LOC100044566	-3.44038	0.114154		OLFR485	-0.739966	0.0495
LOC100039087	-0.259507	0.10351		TRIM34	-0.268847	0.114154		DGKZ	0.170468	0.0495
GTSF1L	-0.347193	0.10351		MAG	2.91903	0.114154		LOC208641	-0.312126	0.0498
XRCC2	-0.429257	0.10351		A230046K03RIK	3.48994	0.114154		DCTN3	2.65018	0.0498
PLCXD1	1.47367	0.10351		DIP2B	-1.82097	0.114154		ELMO1	-0.118105	0.0498
SHANK2	-0.416952	0.10351		GRM8	-0.168738	0.114154		LOC545866	1.77246	0.0498
LOC384249	0.127793	0.10351		LAT	-2.67187	0.115155		WDR63	-0.159852	0.0498
PRF1	-0.212279	0.10351		TRIM33	1.68319	0.116901		NA	-0.160903	0.05
3010031K01RIK	-2.66782	0.10351		RWDD3	-2.97288	0.116901		NARG1L	2.2268	0.05
OLFR1080	-0.125349	0.10351		D130059J11RIK	-0.246882	0.117984		4931417G12RIK	0.168374	0.05
LOC239392	0.126904	0.10351		KIF1C	2.21261	0.117984		2310047C04RIK	1.98046	0.05
VAPB	2.76426	0.10351		TMEM102	2.28196	0.117984		0610038F07RIK	2.53382	0.05
LRP8	0.261271	0.10351		MAPK6	-0.516975	0.117984		ARFGAP1	-0.270975	0.05
LOC667964	-0.158018	0.10351		LOC624159	-0.20648	0.117984		IFNK	-0.164623	0.05
CASKIN1	-2.04689	0.10351		GDAP6	-0.256809	0.117984		OLFR1302	-0.409339	0.05
MTAP2	-0.182089	0.10351		PTDSS2	3.75095	0.117984		E030028L09RIK	-0.130386	0.05
5430419D17RIK	-0.0753768	0.10351		BMPR2	-0.131229	0.117984		LSM6	-2.11706	0.0501
ARSJ	-0.236119	0.10351		AKAP9	4.37134	0.117984		AGTPBP1	-0.100616	0.0502
HOXB3	-0.541981	0.10351		TUBA4A	2.42626	0.117984		LOC382026	0.133852	0.0503
1700094D03RIK	-0.108751	0.10351		D9ERTD392E	4.07175	0.117984		RHAG	0.533957	0.0503
IFT122	2.93875	0.10351		4930573I19RIK	-3.37265	0.117984		F11R	2.65642	0.0503
2210012G02RIK	0.120939	0.10351		2900058M19RIK	-0.458959	0.117984		C630024B01RIK	-1.41374	0.0503
POLG2	1.8992	0.10351		RAB4B	3.13906	0.117984		XPO7	-1.03749	0.0503
NA	-0.141547	0.10351		LOC380991	-0.387705	0.117984		NA	-0.380381	0.0503
ADAM15	-0.310353	0.10351		TMEM86B	0.873178	0.117984		PCDHA7	-0.157183	0.0503
VAV3	0.183968	0.10351		LOC383308	-4.23834	0.117984		2310011J03RIK	2.09432	0.0503
LOC381967	0.178531	0.10351		ZCCHC3	0.664026	0.117984		OLFR520	0.201814	0.0503
NA	-0.161319	0.10351		EMILIN1	-1.59685	0.117984		LOC380973	0.30487	0.0504
CEACAM1	-0.371588	0.10351		LOC381829	-0.24023	0.117984		9630058G16RIK	0.20969	0.0504
5830454E08RIK	2.94996	0.10351		NA	-0.612916	0.117984		SCN1B	0.297047	0.0504
RIPK5	-0.288204	0.10351		CCDC114	2.78429	0.117984		PRKAB1	1.69147	0.0504
GTF2IRD2	1.9033	0.10351		EPB4.1	-0.673874	0.117984		UNK	-1.07593	0.0504
LOC100047419	0.91014	0.10351		CARD14	0.500587	0.117984		PLA2G4D	-0.204484	0.0504
LRRC1	2.08495	0.10351		LOC640739	2.97207	0.117984		NA	0.108669	0.0504
ADAMTS7	-1.20449	0.10351		TSPO	-3.57028	0.117984		DHRS7C	-1.43602	0.0504
NR5A2	-0.53988	0.10351		ADRBK1	2.2142	0.117984		MAP3K7	0.434451	0.0504
MYLK	3.83568	0.10351		A530013C23RIK	-0.276776	0.117984		4932431H17RIK	-0.22269	0.0505
LOC381901	-0.382153	0.10351		SH2B2	1.10428	0.117984		SH3D19	-0.428069	0.0506
D230004N01RIK	1.83068	0.10351		PIH1D1	3.27623	0.117984		2410016O06RIK	-2.40084	0.0506
9630009A08RIK	-1.33058	0.10351		5730469M10RIK	-2.19751	0.117984		C130002N06	-1.99288	0.0506
ZKSCAN6	-1.16332	0.10351		PLA2G1BR	0.656414	0.117984		ZFP276	-0.816171	0.0507
LOC434172	-0.300727	0.10351		NRGN	-2.67081	0.117984		E030040N07RIK	-1.4922	0.0507
LOC330134	-0.522435	0.10351		SETD1B	5.25115	0.117984		TIMM17B	-2.20533	0.0507
BC013491	-0.307738	0.10351		DAP3	3.99071	0.117984		LOC100046457	2.60986	0.0507
A830041P22RIK	-0.0955538	0.10351		RBM47	4.38727	0.117984		9230002F21RIK	-0.0854162	0.0507
OLFR1036	0.178733	0.10351		POLR2E	-2.62913	0.117984		INO80E	2.84289	0.0507
LHX3	-0.149206	0.10351		KCNQ2	-0.825149	0.118271		CSF3	-0.733367	0.0507
PAX1	-0.108743	0.10351		TEX264	2.13082	0.118271		SPATA20	-0.162669	0.0507
LOC669030	-0.134016	0.10351		D930049F02RIK	-0.264287	0.118271		4933424A20RIK	-2.11071	0.0507
COMMD5	2.10984	0.10351		NA	-4.20694	0.118271		FHL4	0.126457	0.0507
LOC245066	0.110738	0.10351		SNX1	-2.02422	0.118271		E030034H13RIK	-0.115464	0.0508
LOC216768	-0.153661	0.10351		HIF1A	-2.0467	0.118271		AASS	-0.213316	0.0508
TOLLIP	1.77845	0.10351		1110008J03RIK	0.268634	0.118271		SLC36A3	-0.668485	0.0508
ZNRF3	0.201477	0.10351		PSME1	-2.32331	0.118271		UBE2CBP	1.94084	0.0508
SOX6	0.109649	0.10351		WFDC5	3.9318	0.118271		BCL7C	1.21446	0.0508
NA	-0.127699	0.10351		NA	-4.05765	0.118502		FAM171B	-2.77738	0.0508
TCFAP2A	-0.674922	0.10351		NA	-0.214425	0.118985		TBL1X	-2.55574	0.0508
DDX17	-0.131584	0.10351		WNT5A	-0.179433	0.119911		SHMT2	2.99107	0.0513
V1RI10	0.161395	0.10351		STRN	-1.37385	0.120291		KLK1B26	-0.306578	0.0513
RASGRF1	-0.119512	0.10351		KIF1B	3.28785	0.12143		PDX1	0.124817	0.0513
DNPEP	0.275109	0.10351		LOC385019	-1.27342	0.122611		A730098N08RIK	-0.20879	0.0514
VRK1	2.27082	0.10351		2010001A14RIK	-1.01327	0.122611		SLC39A12	-0.178014	0.0514
RLF	-2.65701	0.10351		ZBTB7C	5.21776	0.12323		A530098C11RIK	-1.29589	0.0514
CCDC121	0.0797274	0.10351		CLK4	-1.58082	0.126577		GRXCR2	-0.147654	0.0514
SPA17	0.0947396	0.10351		ZXDC	-2.89473	0.126577		9030418K01RIK	0.18623	0.0516
H2-Q2	-0.208588	0.10351		GLRX5	3.89687	0.126577		TMEM27	-0.317906	0.0516
MTUS1	0.203854	0.10351		EDG5	4.33479	0.126577		NA	-0.0953727	0.0516
LOC217591	-0.399233	0.10351		2610036L11RIK	3.93317	0.126577		1600012H06RIK	-1.79688	0.0516
E130309A10RIK	-0.316177	0.10351		LOC667769	0.161916	0.126577		HSPB1	-0.125408	0.0516
ART2A	-0.165735	0.10351		4631424J17RIK	-0.379553	0.126577		D330014H01RIK	0.410321	0.0518
SPT1	-0.558071	0.10351		D130003B22RIK	0.606566	0.126789		1700019N12RIK	3.31152	0.0518
PVRL1	-0.262301	0.10351		CLEC4F	-0.253186	0.127351		EXOC3L	1.91205	0.0518
ZMAT3	1.74969	0.10351		CD74	1.6305	0.128683		MAPK15	-0.32142	0.0519
FIBP	3.29651	0.10351		KLK1B27	-1.93654	0.128683		TMEM138	1.09232	0.0519
CGRRF1	3.26119	0.10351		LOC385957	-1.73535	0.129166		ZFP346	-2.65465	0.0519
A130062I03RIK	-0.381477	0.10351		OSMR	-2.88363	0.129166		NA	-0.152428	0.0519
SPAG16	-0.331387	0.10351		ECD	-4.40002	0.129166		LYPLA1	-0.857941	0.0519
CYP2B9	0.108298	0.10351		PSMC5	1.14321	0.129166		PCDHGA10	-0.830909	0.0519
GSTM1	-0.718877	0.10351		PTP4A2	-1.72766	0.129166		LOC193438	-0.181699	0.0519
LCE1F	2.28322	0.10351		LOC627985	-3.56474	0.129166		LTBR	1.84578	0.0519
OLFR448	-0.274422	0.10351		UFSP1	4.16475	0.129818		BMP7	-0.427105	0.052
KLRG2	4.06549	0.10351		4732418C07RIK	-3.14198	0.131116		LOC331336	-0.70187	0.052
ZFP821	-0.108828	0.10351		C130040J09RIK	-0.256449	0.132805		D830015G02RIK	-0.386481	0.052
ESCO1	-0.144309	0.10351		LOC665237	-0.460264	0.134923		C230029F24RIK	0.400641	0.052
SCL0001199.1_86	-0.262471	0.10351		EG333669	0.203497	0.134923		LOC100040505	-0.109467	0.052
TNFRSF25	-0.165132	0.10351		ZFP518B	4.87581	0.13533		MYST1	2.99245	0.052
FBXO16	-0.404995	0.10351		PITRM1	-3.09162	0.13533		CLEC4B1	-1.40033	0.0521
SUV420H1	2.8955	0.10351		FHL1	-2.7409	0.13533		1810064F22RIK	0.14955	0.0521
ZFP777	0.215352	0.10351		FZR1	3.3943	0.13533		IGHV7S2_J00500_IG_HEAVY_VARIABLE_7S2_59	-0.162711	0.0521
5530601H04RIK	0.0953428	0.10351		BACE2	-2.37166	0.13533		2310033P09RIK	-1.178	0.0521
RDH5	-0.272854	0.10351		DARS2	0.815014	0.13533		SLFN10	-0.117328	0.0521
CCNK	-0.134944	0.10351		NEK1	-3.21631	0.13533		A730063M14RIK	-2.70015	0.0521
FAM20B	2.68772	0.10351		2410137M14RIK	1.80633	0.13533		ARMC8	0.210622	0.0521
TEX15	-0.141096	0.10351		PROS1	-3.24853	0.13533		B930007M17RIK	-0.180594	0.0521
TMEM90A	-1.30293	0.10351		RNASEH2C	-3.19279	0.142498		PSME4	-0.139762	0.0521
SMAD1	-1.07019	0.10351		CASC1	1.78622	0.142888		4833446K15RIK	-0.112272	0.0523
GARNL3	2.71904	0.10351		PCTK1	2.47522	0.147054		NA	-0.156145	0.0523
NA	-0.261602	0.10351		ATPAF2	-2.3486	0.147442		1700102P08RIK	-0.708178	0.0523
PIAS3	2.98947	0.10351		4930553D19RIK	0.229477	0.148108		TRB	3.72022	0.0523
TMEM32	1.924	0.10351		5133401N09RIK	-3.62228	0.149549		ATR	1.03142	0.0523
CTH	-0.176895	0.10351		AW540478	-3.1655	0.153412		TLL1	-0.197953	0.0523
SRGAP3	2.6209	0.10351		CASP4	-1.64902	0.154435		VAV1	2.29985	0.0523
BRWD1	-0.508507	0.10351		TRF	-2.75145	0.156135		MEP1A	-0.229242	0.0526
PLB1	0.105832	0.10351		LMF2	-1.66981	0.156733		OLFR630	0.161621	0.0526
EEF1A2	-0.199482	0.10351		5530400B01RIK	4.54731	0.157596		V1RC30	-0.129233	0.0526
E430033B07RIK	1.38086	0.10351		RHOV	2.47399	0.157596		ROBO1	0.110709	0.0527
4930488I03RIK	-0.119834	0.10351		EG224572	-0.346833	0.157666		E230022G02RIK	0.128571	0.0528
OLFR813	0.130123	0.10351		ANXA9	3.19213	0.157666		DIDO1	-0.194803	0.0528
OLFR652	-0.137836	0.10351		KRT42	0.931178	0.157666		4930433M22RIK	-0.128918	0.0528
OTUD7B	1.49973	0.10351		ARHGEF2	1.49728	0.157666		5133401H10RIK	0.235582	0.0528
A630014N10RIK	0.112287	0.10351		6530404N21RIK	2.60617	0.158536		TMEM98	0.823911	0.0528
GM70	-0.286853	0.10351		NUS1	5.95214	0.158536		PNPLA8	-1.0061	0.0528
NTRK2	-0.245079	0.10351		MOCOS	4.81429	0.158536		ZFP317	-1.52359	0.0531
LOC233437	-0.186094	0.10351		DSCAML1	-0.180867	0.158536		HAS1	-0.477117	0.0531
CBX6	1.60751	0.10351		ADD2	1.16605	0.158536		A530032J19RIK	0.445415	0.0533
DDX52	1.81623	0.10351		CHFR	1.93121	0.158536		B930008G09RIK	-0.404092	0.0534
TGFBR1	-0.124471	0.10351		A430069L09RIK	0.353831	0.158536		LMTN	-0.410243	0.0534
4933439C20RIK	2.3001	0.10351		ACSL4	-2.35539	0.158536		A530032D15RIK	-0.140098	0.0535
A630046J22RIK	-0.417015	0.10351		CUTA	2.50673	0.158536		2610206C17RIK	0.119003	0.0535
5830454D03RIK	2.99711	0.10351		RNF25	2.06061	0.158673		ZFP597	4.04283	0.0535
2610040L17RIK	-0.385114	0.10351		SDC2	-4.03341	0.158673		A830027N12RIK	0.183318	0.0535
D130077B20RIK	-0.627639	0.10351		GPR97	-2.79661	0.158673		SCUBE3	-1.49534	0.0535
SOX8	-0.464312	0.10351		E430003J01RIK	-1.2107	0.165828		TMEM48	1.91531	0.0535
MUSK	-0.212059	0.10351		4933440L10RIK	2.90702	0.165828		LOC386134	0.304754	0.0535
ZFP7	-0.108245	0.10351		PLEKHA6	2.78864	0.165828		ARHGAP20	-1.86779	0.0535
0610037L13RIK	-1.03289	0.10351		CDH3	-2.25165	0.165828		4833417J20RIK	0.198577	0.0535
LOC241073	-0.179071	0.10351		MEGF9	4.13941	0.165828		H6PD	2.9275	0.0535
EPC1	3.35891	0.10351		CYP2J6	0.202506	0.165971		1810010H24RIK	0.136739	0.0535
9330104G04RIK	-0.11963	0.10351		COMT	-3.37541	0.168333		GPR56	-0.138513	0.0537
4930519F16RIK	0.139708	0.10351		AW555464	2.00017	0.168333		TM7SF3	1.30142	0.0537
LOC329188	0.12381	0.10351		SDF2	-3.03311	0.168333		OLFR365	-0.114233	0.0537
4930563E22RIK	-0.601794	0.10351		LENG9	4.47973	0.168333		OLFR1469	0.120074	0.0537
LOC100044766	0.0882403	0.10351		SYT4	-3.12039	0.168333		MECR	-0.966444	0.0537
APBB2	-0.341057	0.10351		SLC5A8	3.2058	0.168333		KLF10	-0.673361	0.0537
HNRPA1	-0.144387	0.10351		PTGDS	-3.00472	0.168333		LDHC	-0.254555	0.0537
D630035L11RIK	0.128184	0.10351		GHDC	-0.378748	0.169189		GADD45GIP1	-0.509353	0.0537
PKIG	-0.123423	0.10351		FDXR	-2.77068	0.169189		MC5R	0.659465	0.0537
FCGR2B	-0.116857	0.10351		9630027A13RIK	1.22586	0.172051		LOC386382	-0.357272	0.0537
HRK	-0.24333	0.10351		ZFP330	-3.74673	0.172129		GRSF1	-1.24022	0.0537
POLG2	1.80622	0.10351		MTPN	-3.79336	0.17471		FGF14	-0.301933	0.0537
5730405M06RIK	-0.206329	0.10351		SULT2B1	1.99917	0.17471		4732472L14RIK	-0.146852	0.0537
NOS1AP	-0.143003	0.10351		OVCA2	3.25696	0.17471		PTF1A	0.204513	0.0537
LOC384047	-0.217554	0.10351		SH3KBP1	-2.60182	0.17471		SLC25A33	-2.18289	0.0538
8430427K15	-0.158052	0.10351		PRKCB	4.55946	0.176507		4732419E09RIK	0.104447	0.0538
SCG2	-0.0995163	0.10351		4930430K04RIK	-0.159042	0.177138		ASB15	0.146597	0.0538
E130314P11RIK	0.0921524	0.10351		B230315N10RIK	-0.171357	0.177138		SSBP2	-0.106243	0.054
LOC210633	0.0716124	0.10351		ATF5	2.62122	0.177138		UBR5	2.47795	0.054
PMVK	0.762687	0.10351		DNAIC2	-0.316059	0.177138		PSP	-0.177235	0.0543
4930540C21RIK	-0.199327	0.10351		SLC35B2	2.73619	0.177138		BHLHB2	2.5463	0.0544
TK1	-0.891157	0.10351		FAM171A2	3.83476	0.177138		OAZ3	-1.7815	0.0544
MYBL1	0.132618	0.10351		HNRPAB	4.51537	0.177138		LOC382015	0.137719	0.0544
1810043M20RIK	-0.587734	0.10351		SLC38A6	0.333691	0.177138		LYG1	-0.291861	0.0545
MCFD2	-0.28276	0.10351		YIF1A	3.67243	0.177138		LOC546233	-0.134639	0.0545
AVPR1B	0.212519	0.10351		SERPINH1	-2.9331	0.177138		ARMC1	0.115443	0.0545
4921537F17RIK	-0.111313	0.10351		CKB	5.03478	0.177138		CHI3L4	0.119118	0.0545
MLLT3	-2.37599	0.10351		LOC224532	-3.16283	0.177138		DECR1	-1.39873	0.0545
LOC546486	-0.133428	0.10351		LOC384985	0.171756	0.177138		HMHA1	-3.28954	0.0545
ZDHHC17	0.227471	0.10351		RPL35	-0.934976	0.177138		NA	0.186124	0.0545
TAS2R129	0.108136	0.10351		CALU	-3.15345	0.177138		FUCA2	-0.196517	0.0547
CTSW	1.59665	0.10351		ARHGEF1	-2.33528	0.177138		2210016L21RIK	-1.95323	0.0547
CYP2D22	2.93923	0.10351		ACADS	-0.264502	0.177138		D5ERTD505E	-0.276089	0.0547
FOXO6	-1.329	0.10351		DAP3	4.01988	0.177138		LOC384155	0.137659	0.0549
4921511K06RIK	-0.156162	0.10351		IGSF11	-2.31995	0.177138		OLFR559	-0.372133	0.0549
LOC100045644	3.08758	0.10351		CASP9	-0.292819	0.179528		OGG1	0.14672	0.055
ITIH4	-0.11754	0.10351		DAAM1	4.17392	0.179528		LOC385089	-0.359878	0.055
EYA2	-0.391683	0.10351		KIF15	3.57114	0.179528		ZFP575	0.133238	0.055
OLFR374	-0.426477	0.10351		MICAL1	-3.37754	0.179528		CRISP4	-0.172617	0.055
2510012J08RIK	3.58326	0.10351		GTF2E2	-3.30554	0.179528		SCYA28-PENDING	-0.130617	0.0551
B930034F23RIK	-0.397022	0.10351		CXCR6	-0.44563	0.179528		PIGO	-0.136961	0.0551
9629553_2023_RC	-0.279154	0.10351		A230001M06RIK	-0.825089	0.179528		WDSUB1	2.06653	0.0552
LOC383908	-0.105669	0.10351		5830405N20RIK	-1.61471	0.179528		2210404I19RIK	-0.250453	0.0552
GLT1D1	0.687235	0.10351		APS-PENDING	0.365258	0.179528		OLFR624	-0.15863	0.0553
LOC227885	-0.269884	0.10351		CCNC	-2.5688	0.179528		GSTM4	1.62983	0.0556
LHX8	-0.447917	0.10351		KIT	-4.17775	0.179528		BPTF	-1.09593	0.0556
1700045I11RIK	-0.391801	0.10351		A830015G10RIK	0.99991	0.179528		LRP12	3.65616	0.0557
DRCTNNB1A	3.30333	0.10351		S100A8	3.7055	0.179528		C730018L13RIK	-0.742718	0.0557
NPM1	-0.175496	0.10351		A530021E08RIK	-1.52577	0.179528		NFATC2	-0.353186	0.0557
NA	-0.146075	0.10351		LIG1	-3.9674	0.179528		LOC384389	-0.143101	0.0557
ACTR10	0.164113	0.10351		ADCK4	5.2736	0.179528		A030007I19RIK	-0.162669	0.0557
DAGLA	-0.568639	0.10351		D730001G18RIK	2.1928	0.179528		D330015D10RIK	0.239482	0.0557
MRPL3	2.50865	0.10351		UHRF2	-0.308749	0.179528		DNAJB7	0.188617	0.0557
SAPS3	0.751269	0.10351		TDRD3	-2.21141	0.179528		MGAT4B	-0.22462	0.0557
CASKIN1	-1.88835	0.10351		NME4	-3.54184	0.179528		PGM5	-0.147148	0.0557
PDZD2	-0.233998	0.10351		LBXCOR1	-0.238943	0.180835		G430022H21RIK	2.63138	0.0557
LOC634213	-0.108582	0.10351		LOC233400	-2.18443	0.181165		LOC384538	0.347783	0.0557
VAMP4	2.89944	0.10351		EG434402	3.44591	0.181165		AW822252	0.23431	0.0557
GSTZ1	3.46272	0.10351		OLFR197	-0.24749	0.182077		NA	0.107319	0.0557
RANBP17	-0.381416	0.10351		LYPD6B	2.75941	0.182077		PCYT1B	0.472801	0.0559
SPHK1	-0.216408	0.10351		KCNA6	0.241858	0.185832		1700123J19RIK	-0.143507	0.0559
ST7	0.656543	0.10351		LOC100046035	0.887234	0.189752		LOC100048307	-0.455533	0.0559
2310008H09RIK	2.32504	0.10351		CNR2	-1.67579	0.189752		LCORL	-0.124719	0.0559
LOC100044008	-0.0976288	0.10351		0610006I08RIK	-1.55145	0.190447		FRY	-0.473073	0.0559
APOH	-0.128511	0.10351		NOSIP	-3.218	0.194555		1700094G20RIK	0.126301	0.0559
LOC386505	-0.118142	0.10351		SLC17A6	-2.58731	0.19516		EG432743	-0.207687	0.0559
D330022A01RIK	0.137153	0.10351		POLR2E	-2.9669	0.201561		GAS2L1	0.261311	0.0559
0610007P22RIK	1.48484	0.10351		IFNAB	-2.45685	0.201561		SVS7	0.117921	0.0559
EG631922	0.1183	0.10351		PCDHGC5	-0.175947	0.20394		4933414I15RIK	-0.143986	0.0559
LOC241215	-0.142488	0.10351		KCNK2	-2.83334	0.20394		WDR25	-1.08315	0.0559
OLFR1261	-0.690255	0.10351		MED13	-0.172252	0.20394		1600012H06RIK	2.31629	0.0559
RXFP1	-0.749246	0.10351		UBXN1	1.35252	0.20394		TSC1	0.516834	0.0559
V1RC20	-0.105527	0.10351		PTK2B	-2.72717	0.20394		LOC100045002	0.518747	0.0559
9630025H16RIK	2.13673	0.10351		RPL31	5.24796	0.20394		RBAK	2.66065	0.0559
A430037M23RIK	-1.35013	0.10351		5730494N06RIK	3.33089	0.204358		DAAM1	2.43735	0.0559
ATP6V1A	-1.64876	0.10351		SLC22A6	-0.272838	0.204362		LOC234911	1.16901	0.0559
TYMS-PS	-2.36678	0.10351		SCFD1	-2.21215	0.204362		CYB5R3	-0.266636	0.0559
4930427A07RIK	2.22075	0.10351		SNX8	5.01316	0.207911		NA	-0.380284	0.0559
TAS2R113	0.157239	0.10351		OLFR1206	0.231881	0.207911		4930418G15RIK	-0.184779	0.0559
TMEM139	-1.32658	0.10351		ADAM23	4.01274	0.208633		HNRPA2B1	-0.213855	0.0559
ADIPOQ	-0.7187	0.10351		C330005M16RIK	3.13428	0.208633		PRL3D3	0.185253	0.0559
OLFR1328	0.143214	0.10351		4933427G23RIK	-3.58158	0.208633		CNP	2.0277	0.0559
1700021J08RIK	-0.197331	0.10351		FOXK1	-2.55942	0.208633		RASIP1	1.59913	0.0559
OLFR498	-0.122336	0.10351		LOC100044324	-0.810405	0.208633		LOC386054	-0.196065	0.0559
1700034H14RIK	2.92443	0.10351		BARD1	-2.39815	0.209027		LOC100044565	-0.861721	0.056
LOC381735	-0.553738	0.10351		LOC433745	-0.672642	0.210574		LOC100048123	3.14588	0.056
KCTD12B	0.131164	0.10351		GNAQ	2.66864	0.210719		LOC637089	-0.467168	0.056
NA	-0.160507	0.10351		EG433865	-1.99529	0.211174		OLFR923	-0.326866	0.056
DNAHC17	-0.219711	0.10351		B230353G19RIK	1.98615	0.212016		PSG27	-0.513764	0.056
LOC677216	1.38395	0.10351		SNN	4.0197	0.212109		4833418A01RIK	-0.0961529	0.056
2610318N02RIK	-0.167831	0.10351		CPNE8	-3.74715	0.212109		NA	-0.236539	0.056
SLC39A3	-0.531034	0.10351		2810003C17RIK	5.50537	0.212109		PSPH	-0.131404	0.056
5330431N19RIK	3.6525	0.10351		LPXN	-4.01782	0.212109		C530044N13RIK	1.48834	0.056
THSD4	-0.14276	0.10351		0610006I08RIK	-4.17113	0.222565		4930448I06RIK	0.126562	0.056
BC057079	-0.543843	0.10351		RASL10A	3.34973	0.222565		STAMBPL1	-1.05756	0.056
2310021J05RIK	-0.306845	0.10351		DAZAP1	-2.25681	0.222565		NA	1.3783	0.056
ATP5E	-0.509798	0.10351		SVIL	-0.277289	0.224879		DYNC2H1	-0.114235	0.056
6330527O06RIK	0.115263	0.10351		PHF20	-4.28402	0.227172		POLR2H	2.83691	0.056
PUS1	-0.53462	0.10351		MRPL36	3.98744	0.22829		OLFR570	-0.161146	0.056
1110069O07RIK	0.110206	0.10351		EXOSC8	-3.14469	0.22829		LRCH3	0.115858	0.056
OVGP1	-0.384362	0.10351		RPRD2	-0.269969	0.22829		1810049H13RIK	2.43328	0.056
IRX1	-0.154746	0.10351		2310058J06RIK	0.795777	0.22829		HAPLN2	0.155418	0.056
TRPC4	-0.124428	0.10351		LOC232067	-0.18932	0.22829		DACH1	-0.144237	0.056
KRT42	1.67558	0.10351		TCRG-V4	-4.00984	0.22829		EG226472	-0.195794	0.056
B430320O11RIK	-0.184165	0.10351		MED10	-0.775479	0.22829		DDX20	-0.198293	0.056
TCFAP2C	2.52471	0.10351		4930579C15RIK	-0.233701	0.228537		VPS13B	0.0935133	0.056
HMGB2	-0.488	0.10351		ZDHHC14	-4.94563	0.231618		1300010F03RIK	0.238442	0.056
CAMK2B	2.6297	0.10351		SUFU	1.94923	0.233183		FLRT2	3.81596	0.0561
ISLR2	-0.34758	0.10351		TXNDC9	2.12683	0.234325		NGFR	-0.157229	0.0561
OLFR1443	-0.505672	0.10351		E130319N12RIK	0.537749	0.234759		OLFR272	-1.0476	0.0561
4833426J09RIK	0.941422	0.10351		NA	0.266886	0.235162		EPHA8	-0.436092	0.0561
5730598B06	-0.542549	0.10351		ARHGEF1	-2.94592	0.235162		YWHAE	-0.677492	0.0561
SCL000349.1_0	-0.0946623	0.10351		C1S	-0.455511	0.235162		TOP1MT	0.538834	0.0561
ASH1L	-0.0882211	0.10351		PDLIM5	0.241609	0.237907		SCL0004190.1_3	-2.28709	0.0561
OLFR487	-0.22224	0.10351		LOC100046393	3.15819	0.237907		CRTC1	-0.118606	0.0561
GM715	0.156204	0.10351		LOC235857	-2.93001	0.237907		IRX2	-0.295002	0.0561
2810048G17RIK	-0.460079	0.10351		RAMP1	-2.99836	0.237907		SAAL1	0.159749	0.0561
MJ-5000-147_398	-0.451428	0.10351		IPMK	2.11118	0.237907		B930083N20RIK	-0.125114	0.0561
NAALADL1	-0.226924	0.10351		SGSH	4.39067	0.237907		SCN1A	0.171953	0.0561
2810407C02RIK	2.36252	0.10351		NA	-0.548377	0.237907		HSPA14	-0.241643	0.0561
LOC100044146	0.0941461	0.10351		AEN	0.761194	0.237907		HIST1H1E	-0.265549	0.0561
2310057K05RIK	-2.65011	0.10351		ASPRV1	1.85092	0.238479		HAGHL	-2.90964	0.0561
MED18	2.84188	0.10351		C630028N24RIK	-1.91154	0.239591		4930540L03RIK	0.869405	0.0561
CPEB4	-0.154466	0.10351		TGFBRAP1	4.28385	0.239591		1700047I17RIK1	-2.10281	0.0561
E130309K17RIK	-0.174351	0.10351		HRNR	3.53183	0.239591		LOC382933	-0.261277	0.0561
OLFM2	0.218595	0.10351		LOC628101	-0.228877	0.242325		ITSN1	-0.189259	0.0561
KRT2-8	-0.28673	0.10351		EDNRB	-2.39778	0.242325		CSTL1	-0.181828	0.0562
OLFR937	-0.0815783	0.10351		NOSIP	-3.08195	0.247298		9930021O22RIK	-0.186444	0.0563
RNF13	-0.1068	0.10351		4933400C23	-0.181326	0.247298		LOC278668	0.175749	0.0563
A830093I24RIK	-0.605658	0.10351		TMEM70	-4.23907	0.252572		GRIA2	-0.980813	0.0563
4921511H03RIK	-0.248288	0.10351		COMMD2	0.399492	0.252572		KCNMA1	-0.181577	0.0563
OLFR466	-0.159886	0.10351		4933428G09RIK	-1.94049	0.252572		OTTMUSG00000010173	-0.201582	0.0563
5430405G24RIK	2.31135	0.10351		KLK7	1.82773	0.253188		ANKRD40	2.14628	0.0564
LOC380691	0.110914	0.10351		RNF216	1.92758	0.253188		OLFR1297	-0.132445	0.0564
TUB	-1.01372	0.10351		FANCE	4.56713	0.255296		EYA3	0.239332	0.0564
TRIM10	0.104397	0.10351		FADS1	5.24547	0.255296		LOC100045340	-0.125293	0.0564
LOC213560	-1.23619	0.10351		RAB11FIP5	3.63313	0.255296		ZFP262	-2.98681	0.0565
LOC383262	-0.308508	0.10351		GI_39893_EMB_X17013.1_BSDPD_1251	-4.87946	0.256524		C730048C13RIK	-0.494566	0.0567
PLEC1	-0.778536	0.10351		SIAT7B	-2.22247	0.256524		FYB	1.74547	0.0567
TES	3.686	0.10351		MED8	4.17589	0.256524		HCRTR1	-0.140957	0.0567
CMTM7	1.80012	0.10351		EMD	-0.693929	0.256524		IGHV5S15_AF290966_IG_HEAVY_VARIABLE_5S15_49	0.176375	0.0567
OLFR1161	-0.869131	0.10351		SIAT10	-1.55591	0.256524		SPEER4C	-0.1156	0.0567
LOC383612	-0.15187	0.10351		PCDH7	-2.9753	0.256524		PPP1R1C	-0.181585	0.0568
OLFR318	-0.147581	0.10351		LOC386330	-3.38498	0.256524		DUT	0.470555	0.0569
RPS6KA5	-0.293182	0.10351		9330155C01RIK	1.41426	0.257437		CACNB1	-1.12856	0.057
MOBKL1A	-0.14825	0.10351		ANKRD33	-0.482655	0.257437		LOC100047073	0.11848	0.057
SLC35A2	-0.329027	0.10351		GJA5	-0.296872	0.257437		INSRR	-0.18952	0.057
PRLR	0.276104	0.10351		LOC100047856	-2.58179	0.260769		MCCC2	0.156989	0.057
RBM31Y	-0.393727	0.10351		FZR1	3.883	0.263491		LOC384180	0.237299	0.057
SAMD4	1.65484	0.10351		SCL0002069.1_48	-3.88134	0.272047		CACNG6	-0.300409	0.057
2810423A18RIK	1.62739	0.10351		GJC2	4.17312	0.272047		PSMB2	0.140219	0.057
ZNHIT6	1.57691	0.10351		ATG9B	6.15799	0.272047		NA	-0.156232	0.057
TAS2R107	-0.38712	0.10351		LCE1D	4.30178	0.272047		SELK	-1.34472	0.057
DEFB1	1.31968	0.10351		RHBDL3	3.78903	0.272047		EG668356	0.115176	0.057
TGFBR2	2.45628	0.10351		HIST2H2AC	-2.91458	0.272047		CRYAB	1.52523	0.057
EG329541	-0.291755	0.10351		STX8	-0.367539	0.272047		2310046M24RIK	-0.394282	0.057
WDR55	-1.46275	0.10351		C030002J06RIK	0.845633	0.272047		B130010N03RIK	-0.698927	0.057
SMEK1	-0.275457	0.10351		SMPD4	-2.70643	0.272047		DLGAP4	-0.492057	0.057
RTL1	-0.436875	0.10351		NDUFS4	-3.1938	0.272047		GOT1L1	-0.138041	0.057
LOC385574	-0.212505	0.10351		ATP5G2	-3.14633	0.272047		TRGV6_D29793_T_CELL_RECEPTOR_GAMMA_VARIABLE_6_95	0.498957	0.0571
ANGPTL2	-0.146261	0.10351		ALDH16A1	3.85955	0.272047		PIGK	2.4284	0.0571
NLK	-0.71547	0.10351		RHOQ	0.239343	0.272047		HEL308	-0.269293	0.0571
A630005I04RIK	-0.219457	0.10351		LOC674707	-2.45239	0.272047		D330008E13RIK	-0.471686	0.0571
VCAM1	0.117922	0.10351		HSD17B11	2.51826	0.272047		ABT1	0.248312	0.0571
LOC384864	-0.276538	0.10351		SMCHD1	-3.1679	0.272047		5730530J16RIK	0.0928683	0.0572
TRIM17	-0.116586	0.10351		IGSF4A	-0.239336	0.272047		HERC1	0.351517	0.0572
NR1I3	0.123143	0.10351		LYNX1	4.1283	0.272047		FBXO3	-0.132487	0.0572
AB182283	1.1405	0.10351		CNTN1	-2.83542	0.272047		PRRG3	0.23495	0.0572
ZKSCAN6	-3.09537	0.10351		CD247	-1.33383	0.272047		GSTCD	-0.0923705	0.0572
2310005P05RIK	1.13939	0.10351		OSBP2	2.28866	0.272047		HR	1.86572	0.0572
OLFR78	-0.171068	0.10351		VKORC1	-4.45335	0.272047		MTHFD1	0.226619	0.0572
FBXO40	-0.3271	0.10351		2310047A01RIK	-2.41775	0.274131		LOC671878	2.22498	0.0572
SFRS7	2.25927	0.10351		H2-DMA	2.12446	0.275394		6430574F24RIK	0.41295	0.0572
LOC219145	-0.950682	0.10351		HEBP2	5.53117	0.275672		ARFGAP3	2.26252	0.0572
MICAL3	2.42337	0.10351		LOC210711	4.27485	0.276041		LOC383185	-0.117102	0.0572
SVIL	-0.102222	0.10351		ATF4	-2.37288	0.276041		BFSP2	0.155556	0.0572
CHRNB4	-0.449487	0.10351		1700052N19RIK	-0.234404	0.276041		SMOK3B	-0.200963	0.0572
TCEAL5	3.03645	0.10351		KCNAB2	3.65285	0.276166		IFNA2	0.117543	0.0572
GM628	0.183526	0.10351		GNG12	4.56531	0.281511		5730409E15RIK	-0.34664	0.0572
LOC384343	-0.140517	0.10351		ING2	3.97202	0.293239		OLFR902	0.184305	0.0572
ZC3HC1	2.45281	0.10351		ANGPTL4	-2.00847	0.293239		HIST1H4F	2.02316	0.0572
GM606	0.141433	0.10351		SNURF	-1.74797	0.293239		MPPE1	1.10839	0.0572
5430414B19RIK	2.66843	0.10351		EFCAB6	-2.16162	0.293297		NLRP4F	0.174037	0.0572
DHCR24	-0.175496	0.10351		RBP2	2.61969	0.293297		RPS2	2.83623	0.0574
HNRNPA2B1	-0.168389	0.10351		FSTL4	-2.30845	0.293297		CALB2	-0.368439	0.0574
ELAVL4	-0.294435	0.10351		2300005B03RIK	3.97438	0.293297		NA	-0.150823	0.0575
LOC243431	-0.0770429	0.10351		SCL0001905.1_3	-3.22224	0.295321		IGKV4-90_AJ231224_IG_KAPPA_VARIABLE_4-90_22	0.128561	0.0575
IGH-VS107	-0.11575	0.10351		PRKCDBP	-2.58287	0.295321		2410025L10RIK	-0.10306	0.0575
IMPG1	-0.238517	0.10351		PODN	2.89885	0.295321		OLFR874	-0.172878	0.0575
SCARA5	-1.7729	0.10351		MED11	-2.83163	0.300066		FUT4	1.92126	0.0575
HERC1	0.105639	0.10351		HRMT1L6	0.942722	0.300066		HSPA9	2.37077	0.0576
WSB1	2.43654	0.10351		HDGF	0.617136	0.301009		EIF2C2	-1.51073	0.0576
HUS1B	-0.175998	0.10351		GPR141	0.713968	0.301323		LOC100045268	-0.197916	0.0576
ZXDA	-1.56995	0.10351		RDH9	4.0336	0.301323		PPP1R2	2.06131	0.0576
HSD3B2	-0.195797	0.10351		RRP9	4.2063	0.301323		9030612E09RIK	0.232635	0.0576
MYO1A	-0.589253	0.10351		COG8	5.48504	0.301323		TTN	2.29099	0.0576
1700023B02RIK	1.93771	0.10351		IL18R1	3.59095	0.301323		D930002C23RIK	-0.164012	0.0576
LOC381571	-0.105974	0.10351		9930108O06RIK	-5.37542	0.301323		1700049G17RIK	0.127321	0.0576
TMEM102	1.46787	0.10351		DAB1	2.21179	0.301323		TSSK5	-0.114081	0.0576
AVEN	-0.266205	0.10351		JMJD1A	-3.59795	0.303516		CABP2	-0.21303	0.0576
LPCAT3	1.04111	0.10351		ANXA6	-3.49752	0.308829		PI4KB	-0.209723	0.0576
FIP1L1	-0.287783	0.10351		SLC11A2	5.41585	0.308837		LOC382184	-0.171967	0.0576
1700019B03RIK	-0.131362	0.10351		ECSIT	3.10884	0.309885		OLFR444	-0.108219	0.0576
NR1H3	-0.458289	0.10351		FMR1	2.21354	0.309885		LOC100046088	-0.165428	0.0576
SCL0004040.1_123	-0.179042	0.10351		EMILIN2	2.94421	0.309885		H2AFZ	2.92587	0.0576
GABRB3	-0.234935	0.10351		OGDH	-3.60621	0.311108		NDRL	1.5039	0.0576
9130020K20RIK	1.98569	0.10351		RRM1	-2.67516	0.314954		VTI1A	2.71596	0.0576
TLE2	2.71162	0.10351		CALU	-3.23692	0.316026		RASGRF2	-0.444539	0.0576
DHCR24	-0.383641	0.10351		TLE2	4.23902	0.318539		ADORA1	-0.421954	0.0576
LOC633936	-0.356228	0.10351		CDK10	-0.301124	0.318539		LOC278062	0.350967	0.0576
A830084P16RIK	-0.198828	0.10351		CNO	4.80719	0.318539		SLC12A3	-0.966188	0.0576
OLFR1321	-0.181537	0.10351		SLC8A1	2.90547	0.318539		2700024D06RIK	0.173516	0.0576
ZNHIT3	-1.65304	0.10351		MYO18A	2.16518	0.318539		4930524B15RIK	-0.140298	0.0576
OLFR527	-0.122536	0.10351		PCDHGB2	2.72374	0.318539		THADA	-0.453203	0.0576
KIF1B	-0.391806	0.10351		FAAH	5.50279	0.321582		PCDHGB7	0.189592	0.0576
PRLR	-0.16326	0.10351		TAS2R121	0.201714	0.329296		NPFFR1	-0.226595	0.0576
AU042671	-0.168098	0.10351		RAB11FIP5	4.31665	0.329296		PLEKHO1	-0.175455	0.0576
5730559C18RIK	0.587576	0.10351		NR4A3	3.46974	0.336216		SSXB5	-0.231524	0.0576
DNAJC13	2.30361	0.10351		SLC4A8	-1.81509	0.339064		MDN1	0.569975	0.0576
KLHDC2	2.61527	0.10351		LOC624198	-2.5806	0.339064		ERF	-0.503056	0.0576
SLC7A2	-0.802159	0.10351		LOC381593	-0.229482	0.339064		LOC100041137	-0.116742	0.0576
ARHGAP30	-1.98418	0.10351		EVL	-2.86413	0.34081		OLFR918	0.192571	0.0576
1810020G14RIK	-0.213383	0.10351		D3ERTD751E	0.806084	0.348436		1810013L24RIK	2.69241	0.0576
GUCY1A2	-0.324508	0.10351		EG244911	3.53487	0.350639		OLFR1104	0.168421	0.0576
UROS	0.14354	0.10351		FBXO7	-1.9504	0.351221		CHN1	-0.192255	0.0576
BCL11B	2.87773	0.10351		CCDC82	-2.95083	0.351221		LOC383362	-0.163905	0.0576
BBC3	2.35205	0.10351		PIGH	4.10359	0.351221		GM239	-0.158715	0.0576
LOC333154	-0.309007	0.10351		BBX	1.01934	0.351221		6720489N17RIK	-0.167937	0.0577
RGS20	-0.15896	0.10351		ATP5S	-2.93532	0.351221		RASSF7	2.23049	0.0577
MFSD3	-0.436782	0.10351		WSCD1	-2.93613	0.353235		NOTUM	0.855119	0.0577
IL1F9	-0.150085	0.10351		FOSL2	2.43636	0.358478		NPSR1	0.19954	0.0577
A130019H11RIK	-0.124996	0.10351		PELI1	-3.13196	0.358478		STFA2L1	-0.976478	0.0577
OLFR801	-0.131178	0.10351		KLK1B5	-0.202599	0.358478		PLCL2	0.571663	0.0578
CACNG4	-0.32578	0.10351		BRRN1	2.1186	0.358478		SETDB2	0.281501	0.0578
PSIP1	-0.276682	0.10351		TMEM134	5.22125	0.358478		2510008P16RIK	1.16889	0.0578
OLFR1346	-0.279531	0.10351		SKAP1	-1.86274	0.358478		D130052B06RIK	-0.226352	0.0578
A430106H13RIK	-2.23837	0.10351		2810423O19RIK	4.81623	0.358478		MADH1	1.25249	0.0578
C230089D15RIK	-0.128281	0.10351		NAP1L4	1.69214	0.358478		HSD3B2	-1.57849	0.0578
LOC234097	0.168685	0.10351		PHF20	-5.24106	0.358478		ZNHIT6	-0.318455	0.0578
9530020I12RIK	0.108064	0.10351		2400010C15RIK	4.16356	0.358478		FBXW15	-0.194526	0.0578
NAGS	-0.136578	0.10351		A030009B12RIK	1.38816	0.358478		ITPR2	-0.160475	0.0578
5730521N16RIK	-0.383795	0.10351		LY6G5B	-2.31032	0.358478		GLIPR1	-1.39553	0.0578
ZFP644	-0.313132	0.10351		AP2A1	-3.21381	0.358478		NR2C2AP	-0.116209	0.0578
CEACAM9	-0.192084	0.10351		PRELP	-4.63157	0.358478		LOC384128	0.121448	0.0578
NLN	3.69281	0.10351		1810074P20RIK	-1.96609	0.365109		SLC10A7	0.172693	0.0578
MAPK6	-0.273485	0.10351		GPR56	0.277375	0.369138		PKHD1	-0.178729	0.0578
1190002A17RIK	-0.610589	0.10351		2310005L22RIK	-4.70073	0.369138		OTUB2	2.0552	0.0578
ANAPC10	0.235677	0.10351		ZFP523	5.2712	0.369138		PLDN	1.08129	0.0578
DAG1	-1.94671	0.10351		AP4M1	-3.06921	0.369138		NR4A1	-0.227191	0.0578
2010005H15RIK	-0.246747	0.10351		P2RX2	3.25844	0.369138		PVRL3	-0.211788	0.0578
SAA1	0.27186	0.10351		D10BWG1379E	-4.18585	0.369138		TERC	-0.120336	0.058
ANKLE2	2.03571	0.10351		EG633570	-1.59214	0.369138		CSTAD	-0.304563	0.0583
CML2	-0.167049	0.10351		RAB43	1.41494	0.369138		ZRANB3	2.52272	0.0583
MFSD7C	1.2769	0.10351		CARD14	2.165	0.369138		LOC100047126	2.20362	0.0584
SERPINB3D	-0.211742	0.10351		MFSD7C	3.14718	0.369825		GCC2	-1.64058	0.0584
CXADR	2.50559	0.10351		2410187C16RIK	2.2315	0.37231		A430002G09RIK	-0.370485	0.0584
1110002N22RIK	2.47092	0.10351		P2RY14	5.24208	0.37231		LOC195150	0.333631	0.0584
FCRH3	0.126945	0.10351		GSTP1	-2.51812	0.37521		C87499	0.139327	0.0584
TPR	-0.118559	0.10351		CYHR1	5.49427	0.37521		BMP1	2.51653	0.0584
KCTD14	-1.22933	0.10351		1110008J03RIK	2.81628	0.37521		GM53	-0.154997	0.0584
EBI3	-1.14157	0.10351		PCP2	0.760566	0.37521		LOC243362	0.294238	0.0584
LOC385050	-0.147499	0.10351		ANAPC13	2.07439	0.37521		NUDC-PS1	-1.20211	0.0584
HMGCS2	1.20428	0.10351		F730031O20RIK	2.6172	0.37521		LOC380647	0.163153	0.0584
ARHGAP29	1.78552	0.10351		LOC331595	-0.302502	0.388012		CMKLR1	-0.17149	0.0584
NA	-1.11901	0.10351		FHL1	-3.72436	0.388012		ZFP112	-0.159813	0.0584
5530400B04RIK	0.196935	0.10351		PORCN	-3.99591	0.388012		PLOD2	-0.128174	0.0584
LOC233040	0.118585	0.10351		MFN1	2.19217	0.388012		EG433604	-0.182442	0.0584
2210009G21RIK	-0.604358	0.10351		1110034O24RIK	3.73426	0.388012		NA	-0.322174	0.0584
LOC231046	-0.130618	0.10351		NBR1	0.356498	0.388258		FKBP2	-0.757062	0.0584
CDC25C	0.718579	0.10351		SCAMP3	-3.47133	0.388258		TMC1	-0.145965	0.0584
A930104D05RIK	-0.117003	0.10351		MED11	-4.00778	0.388258		4833422F24RIK	0.190508	0.0584
4930591A17RIK	-0.130513	0.10351		HELB	5.11434	0.388258		PPP2R4	-0.127997	0.0584
LOC637448	-0.535265	0.10351		TMEM56	4.57602	0.388258		LOC384396	0.215909	0.0584
AQP7	-0.233972	0.10351		LOC329076	-1.01181	0.388258		RHOH	-0.144974	0.0584
PDE6C	0.273744	0.10351		AGPS	-3.75183	0.388258		TSPAN15	0.200412	0.0584
A130010J15RIK	-0.73821	0.10351		C630004H02RIK	-2.96389	0.388258		TRIM21	-1.6164	0.0584
4930408G06RIK	-0.22074	0.10351		SEH1L	-0.645897	0.388258		STK36	-1.96229	0.0584
RTP1	-0.103031	0.10351		SPAG7	-4.2966	0.388258		2310015B20RIK	-0.789812	0.0584
GM412	-0.130061	0.10351		COPS7A	-3.95273	0.388258		MUG4	-0.129012	0.0584
FOXC1	2.6264	0.10351		PVRL1	2.06143	0.388258		TSPYL5	0.217023	0.0584
DPP6	-0.455147	0.10351		P2RY14	4.48762	0.388258		PPFIBP2	0.29121	0.0584
CHRDL2	-0.123288	0.10351		CLEC7A	2.97004	0.388258		EG232801	-0.255922	0.0584
LASS4	-1.25138	0.10351		VPS39	0.36048	0.388258		LOC231069	-0.130617	0.0584
REEP2	-0.426536	0.10351		4930578N16RIK	-0.542485	0.388258		RP1H	-0.152876	0.0584
CHRNB2	-0.0928117	0.10351		SLC30A3	2.42038	0.388258		LOC100041516	-2.24348	0.0584
NA	-0.304901	0.10351		RABGGTB	-4.55858	0.388497		CHGA	-0.238396	0.0584
LOC381232	-0.103739	0.10351		PLCB2	1.77495	0.388497		IMPA1	-0.502877	0.0587
KRT15	1.07135	0.10351		6720460I06RIK	-0.428702	0.388497		IL17RC	3.08627	0.0587
5530401J07RIK	-0.453395	0.10351		CLEC4N	3.8981	0.388497		GABRG2	0.377075	0.0587
NLRP4C	-0.321819	0.10351		UBE2J1	-1.39157	0.389185		RAF1	1.44442	0.0587
MX1	-0.385995	0.10351		PNMA1	1.45696	0.390975		E130308A19RIK	1.40665	0.0587
REPS1	-0.152516	0.10351		2310011G17RIK	-3.44539	0.393666		CCDC83	0.136937	0.0587
PSTK	-0.286251	0.10351		MID2	-3.27735	0.393666		E130112J05RIK	-0.134934	0.0588
C730009F21RIK	2.57098	0.10351		5033414D02RIK	-4.56324	0.393666		BC025446	0.28577	0.059
SOX21	0.143677	0.10351		PSMD1	-3.56261	0.396224		A430031C20RIK	-0.138735	0.059
GRIP1	1.59213	0.10351		2310040A07RIK	-3.78111	0.396224		EG665646	-0.217803	0.059
LOC384566	-0.134753	0.10351		V1RI6	0.212626	0.402183		PLXNA4	0.108752	0.059
KCNK1	-2.56261	0.10351		SLC27A2	1.85906	0.402556		V1RH4	0.188269	0.059
ENTPD7	-0.928296	0.10351		PKIB	0.826874	0.405717		1700112M01RIK	-0.108269	0.059
4930403O06RIK	1.91118	0.10351		C4A	-3.65375	0.410232		SLC22A1	-0.1592	0.059
DISC1	-0.30887	0.10351		HIST2H2AB	-2.09135	0.41533		SCN2A1	0.120597	0.059
RAB1B	-0.849733	0.10351		TIMM17A	4.99257	0.415385		DNASE2B	-0.174762	0.059
2310016E02RIK	-2.53918	0.10351		ABCB7	3.22285	0.43717		DUSP21	-0.180243	0.059
ADARB1	2.75534	0.10351		TYRP1	-3.47067	0.43717		ZFP746	-2.29041	0.0591
LOC623121	-0.138503	0.10351		NAT8L	3.97045	0.451156		ROBO4	-0.976896	0.0591
TAX1BP3	-0.250148	0.10351		LOC100045542	-5.07585	0.453224		TNXB	-0.183851	0.0591
SETD8	1.87218	0.10351		TRADD	1.74864	0.453224		GPRC2A-RS5	-0.175004	0.0591
OLFR1265	-0.128836	0.10351		NA	-0.5327	0.453224		ATP6V0A2	-2.14485	0.0591
CDC73	1.13007	0.10351		9930021D14RIK	-2.80088	0.453224		1700022C21RIK	-1.15367	0.0591
4921504E06RIK	0.142216	0.10351		TRAPPC1	4.47441	0.456401		AGGF1	-0.144442	0.0591
4930414F18RIK	0.149529	0.10351		SNX20	3.95892	0.457458		ROPN1	-0.18296	0.0591
PANK2	3.44375	0.10351		CLDN3	4.22145	0.47291		KCNA5	-0.216949	0.0593
C130090G16RIK	-0.864085	0.10351		SULT4A1	2.7193	0.475204		RETNLA	0.980654	0.0594
EIF4ENIF1	1.32259	0.10351		SYNGR1	-4.03991	0.475204		PCSK4	1.34464	0.0594
B130003M23RIK	-0.163589	0.10351		VEGFB	-4.7216	0.475204		FOXI1	-0.507944	0.0594
GZF1	1.95202	0.10351		VPS39	0.491601	0.477425		ATP7B	-0.156587	0.0594
FADS3	-0.168117	0.10351		ALKBH5	-2.00646	0.477425		1700014B12RIK	-0.245939	0.0594
ANKRD11	-1.46119	0.10351		2010007K12RIK	0.367891	0.479278		E130114P18RIK	-0.228458	0.0594
ZFP820	-0.323301	0.10351		SMOX	0.668584	0.4839		ARHGDIG	1.54893	0.0594
GNA12	-0.156186	0.10351		NCAPH	2.49865	0.487626		NSDHL	0.229966	0.0594
LOC386252	-0.156145	0.10351		CACNB3	-1.07283	0.502402		HOXC11	-0.150283	0.0594
OLFR1152	0.126921	0.10351		STAT3	-2.52808	0.512323		CD74	1.01995	0.0594
TRIM42	-0.156523	0.10351		3300001G02RIK	5.05362	0.52299		LOC381579	0.107688	0.0594
ROBO1	0.38746	0.10351		KLRA17	4.27482	0.527971		OLFR1186	-0.194916	0.0594
FOXN3	2.61611	0.10351		SIT1	-2.45915	0.527971		LOC382541	0.197023	0.0594
CYP3A16	-0.20399	0.10351		TLE2	4.49463	0.54033		BC024659	-2.66565	0.0594
DSP	3.1723	0.10351		LOC433716	-0.228942	0.54033		1110049B09RIK	-0.404072	0.0594
MDM4	-0.232763	0.10351		2810439F02RIK	2.52857	0.54033		D130009I18RIK	-0.156696	0.0594
PEX12	-0.444383	0.10351		SYTL3	-3.71084	0.54033		LOC333756	0.143802	0.0594
LOC100041796	-1.14018	0.10351		PNMA1	1.82864	0.54033		EG386551	-0.364519	0.0594
PKIA	1.84151	0.10351		5330403D14RIK	-4.31391	0.54041		CAMK1D	-0.446991	0.0595
SDK2	-0.544529	0.10351		EPS8L1	3.5972	0.543487		KDELR2	-0.108841	0.0595
E030007H10RIK	-0.152461	0.10351		HIST1H4I	-4.14216	0.545041		LOC100047273	-1.42657	0.0595
OLFR695	0.170347	0.10351		CRXOS1	-0.404235	0.555723		FAM154B	-1.275	0.0595
4631434O19RIK	-1.12585	0.10351		2010003O18RIK	5.12881	0.580523		CDC25C	-0.294585	0.0597
2210011C24RIK	-1.19898	0.10351		WDR82	-2.54499	0.593713		LOC327959	-0.157099	0.0597
LOC217786	-0.118144	0.10351		2610103J23RIK	2.78992	0.619659		V1RH7	-0.145166	0.0598
BC066107	1.96442	0.10351		1810074P20RIK	-3.13339	0.622568		GLRA2	-0.130148	0.0598
EG381070	0.104704	0.10351		KLHL25	5.5735	0.63615		2310008M10RIK	2.67876	0.0598
SLC30A3	-0.175421	0.10351		C4A	-4.37181	0.63615		FBXO34	-0.26566	0.0598
A830018L16RIK	-0.201285	0.10351		SLC5A5	-0.286338	0.648499		MEX3C	0.141352	0.0598
OLFR57	-0.150318	0.10351		9930021D14RIK	-3.60526	0.648499		LOC100045040	2.24483	0.0598
MJ-5000-150_4562	-0.234154	0.10351		ZXDC	-4.20014	0.652359		BAZ2A	0.218477	0.0598
EG433634	0.104389	0.10351		AMDHD2	4.07029	0.652359		SLC28A2	-0.12689	0.0598
LOC380908	-0.481757	0.10351		EG628040	-0.720645	0.652359		FURIN	1.87559	0.0598
TMED10	2.0237	0.10351		LOC675985	-1.8542	0.652757		EIF2C3	-1.54442	0.0598
CRYBB2	-0.35834	0.10351		SLA	3.20356	0.652757		1700025K23RIK	-1.63958	0.0598
BBS12	0.094652	0.10351		RAB22A	3.50722	0.670074		BC021438	1.31297	0.0598
ACVR2A	-0.146893	0.10351		NKPD1	4.14081	0.670074		4933417A18RIK	-0.314986	0.0598
MYNN	-0.226731	0.10351		TRAPPC1	5.80049	0.726045		OLFR877	-0.158104	0.0598
GTF2H1	-0.169449	0.10351		LOC276837	-2.76523	0.726045		KBTBD8	-0.14139	0.0598
CACNG7	-0.575956	0.10351		ASAH3	2.1277	0.74972		TEX24	0.280247	0.0599
MPO	-0.63638	0.10351		MAPK8IP3	-4.05816	0.74972		MLLT1	-0.391192	0.0599
BC030500	-0.21295	0.10351		STAG1	-3.47291	0.750188		CEACAM16	0.255745	0.0599
6430601O08RIK	-0.103915	0.10351		PGM2	5.28625	0.750759		MPP7	0.300893	0.0599
GJA5	-0.504274	0.10351		CLDN10	-3.31602	0.767234		D130079K20RIK	-0.197923	0.0599
9230110F11RIK	0.137614	0.10351		SLC32A1	4.11944	0.805912		MASTL	-0.126907	0.0599
C330016O10RIK	-1.39744	0.10351		ZMYND15	3.13022	0.939508		EG432985	-0.148227	0.0599
COG8	-1.01817	0.10351		GPX3	-3.89057	0.946702		2410018L13RIK	-0.20419	0.06
POU6F2	-0.150109	0.10351		PGLYRP4	2.94088	0.952467		D030035F05RIK	-0.141711	0.06
2610200O14RIK	1.87512	0.10351		ALOXE3	5.43453	0.955616		D5ERTD579E	1.30898	0.06
D430007A19RIK	-0.41699	0.10351		LOC668631	6.04078	0.955616		OLFR740	0.17776	0.06
HAP1	0.230881	0.10351		LOC100043986	-3.59439	0.977108		FAS	-0.306587	0.06
LRRC59	-2.41419	0.10351		TOR1AIP2	-2.26935	0.981479		RPA2	-0.433112	0.06
PBX2	-1.38516	0.10351		ARMCX3	-2.91052	0.989286		WDR13	1.68423	0.06
6330407A03RIK	-0.13643	0.10351		5730472N09RIK	6.57625	0.996505		GM62	-0.164466	0.06
NTN4	-0.595423	0.10351		BTG2	1.0724	0.996505		PVRL3	2.55172	0.06
SIX4	-0.573861	0.10351		AB041568	-3.75966	0.996505		D430019K11RIK	0.295876	0.06
NA	-0.398444	0.10351		D230004N01RIK	5.19126	0.998855		OLFR976	-0.209971	0.06
9130221D24RIK	-0.129077	0.10351		BC046331	3.96082	0.998855		NONO	0.304862	0.06
CCDC49	0.841587	0.10351		LOR	2.35976	0.998855		3100003M19RIK	-0.175269	0.06
TTC23	0.140689	0.10351		TRRP1	-4.25076	0.998855		GALK2	-0.218091	0.06
2400006N03RIK	-1.01768	0.10351		PIK3R6	4.74592	1.00074		PDSS2	0.149991	0.06
PTPN4	-0.899965	0.10351		PIK3R6	4.17275	1.02678		CALCR	-0.163706	0.06
G6PC2	-0.639565	0.10351		ZC3H12D	3.53657	1.03922		YARS2	-0.171951	0.0601
1700016D06RIK	-0.831877	0.10351		LMO2	4.1444	1.04878		D330015H01RIK	-0.105256	0.0601
BC057022	-0.573066	0.10351		ITGA11	6.97017	1.05076		OLFR1448	-0.252962	0.0601
SLC8A1	-0.290465	0.10351		CACNB3	-0.560866	1.07913		D830007F02RIK	0.1276	0.0601
CHMP2A	-2.26291	0.10351		GALT	-3.18425	1.109		STAT5B	-0.246286	0.0601
LOC233934	-0.156787	0.10351		CIITA	5.33168	1.109		4932418N15RIK	0.166707	0.0601
ANKRD6	-1.92495	0.10351		ALKBH6	5.61044	1.109		SGIP1	-0.210957	0.0601
2900060B14RIK	2.93365	0.10351		CXCL1	3.69159	1.109		EG667583	0.135621	0.0601
APBA2	-0.654645	0.10351		IFI202B	-2.65639	1.12983		E230013N04RIK	1.49225	0.0602
TAF8	-0.779831	0.10351		A630082K20RIK	3.31931	1.15028		LOC384410	-0.656038	0.0602
V1RG1	0.103295	0.10351		ENPP2	-3.93335	1.18036		NA	-0.18608	0.0602
CYBA	-1.83124	0.10351		FECH	3.57053	1.23174		OLFR486	-0.188953	0.0602
MKRN1	-2.02756	0.10351		A830009P14RIK	-3.35044	1.23844		ESPNL	-0.148771	0.0602
B020006M18RIK	0.130587	0.10351		VASN	3.91735	1.24863		LOC432945	-0.187108	0.0602
ANKRD33	0.126755	0.10351		9330159G10RIK	-2.95718	1.38344		LOC100041729	-0.199254	0.0602
CNTN4	-0.118687	0.10351		SCN5A	0.65368	1.41784		CHEK1	-0.150681	0.0602
LOC100044538	-0.227465	0.10351		FOXD4	3.87494	1.4343		A630053N20RIK	-2.29647	0.0602
EG667794	-0.261095	0.10351		NA	-6.98522	1.46337		9430046I01RIK	0.236794	0.0602
CAMK1G	-0.268629	0.10351		C230021P08RIK	-3.68655	1.4726		LOC386333	0.148648	0.0602
KLRA5	-0.194687	0.10351		RHOF	4.6983	1.47674		LOC100045240	0.153674	0.0602
MUC13	-0.297965	0.10351		LYZ	4.2225	1.48629		ARHGAP17	-0.146083	0.0602
D030005C18RIK	-0.187339	0.10351		FDXR	-3.35796	1.51345		LOC383535	-0.169197	0.0602
LOC244219	-0.246297	0.10351		C130007D14	2.76814	1.51345		NDRG4	0.206128	0.0602
9430046I01RIK	-0.257317	0.10351		MYO5A	-1.85213	1.53589		RYR2	-0.179912	0.0602
LOC100045240	-0.163817	0.10351		ZMYND11	-3.07948	1.56999		CD70	0.165434	0.0602
NA	-0.151124	0.10351		DOK3	6.03355	1.86195		ZFP606	0.852425	0.0602
STAT5B	-0.235261	0.10351		1810047K05RIK	-4.0991	1.87433		2610034E18RIK	0.115542	0.0602
D5ERTD579E	-1.49513	0.10351		HDAC6	-3.57308	1.87433		LOC639609	-0.240726	0.0602
FAM154B	-1.04515	0.10351		ZFP281	-3.98631	1.87433		LIN7A	0.42782	0.0603
CAMK1D	-0.555919	0.10351		ITK	-4.08812	1.87433		2310079P10RIK	0.828791	0.0603
ARHGDIG	-1.30869	0.10351		MYLK	-7.47109	1.87433		SCL0001828.1_20	0.255687	0.0603
CD74	1.45888	0.10351		HVCN1	5.04982	1.87433		IGHV1S32_X02464_IG_HEAVY_VARIABLE_1S32_136	0.115643	0.0604
1110049B09RIK	-0.351972	0.10351		SLC27A2	1.04255	1.87433		KLC1	2.51978	0.0604
ZFP746	2.097	0.10351		LCE1A1	6.63467	2.0161		LDHC	-1.01956	0.0604
EG665646	-0.204678	0.10351		EDNRB	-4.32768	2.0161		WDR8	1.69234	0.0604
V1RH4	-0.162314	0.10351		TGOLN1	4.63694	2.22227		SYT17	0.154035	0.0606
A430002G09RIK	-0.290743	0.10351						PTCH1	1.27879	0.0606
LOC243362	0.236159	0.10351						AKP3	-0.345964	0.0606
PLOD2	0.112385	0.10351						ENSMUSG00000068790	2.6671	0.0607
LOC384396	-0.233753	0.10351						MAPK4	-0.240244	0.0607
LOC231069	0.134741	0.10351						LOC100046255	0.212201	0.0607
HSD3B2	-1.79429	0.10351						1700028N14RIK	-0.108613	0.0608
GLIPR1	-1.29848	0.10351						BATF2	0.210674	0.0608
SLC10A7	-0.182967	0.10351						LOC100047132	0.102293	0.0609
OTUB2	-2.74579	0.10351						LEMD1	-0.179256	0.0609
RASSF7	2.5623	0.10351						NA	-0.275453	0.0609
LOC278062	-0.617981	0.10351						SCL0003352.1_6	-0.355844	0.0609
PCDHGB7	-0.16824	0.10351						DCPP3	-0.213866	0.0611
SMOK3B	-0.204258	0.10351						LOC244219	0.289314	0.0612
IFNA2	-0.0956184	0.10351						OLFR1424	-0.313683	0.0614
LOC100047073	0.1012	0.10351						D030005C18RIK	-0.202733	0.0614
LOC100045340	0.181219	0.10351						4832408C21RIK	2.10208	0.0614
OTTMUSG00000010173	0.244576	0.10351						MUC13	-0.288341	0.0615
HAGHL	-2.35502	0.10351						KNDC1	-1.72779	0.0615
4930540L03RIK	-0.767882	0.10351						DDX51	0.147755	0.0617
1700047I17RIK1	3.88226	0.10351						CD40LG	-0.441239	0.0617
EPHA8	-0.373333	0.10351						KLRA5	-0.224084	0.0617
CRTC1	0.126797	0.10351						TUBA3A	-0.357286	0.0617
FLRT2	3.03329	0.10351						SLFN9	0.168619	0.0617
OLFR570	-0.129262	0.10351						KHK	2.27162	0.0617
1300010F03RIK	0.268056	0.10351						CAMK1G	0.247687	0.0617
LOC100048123	3.128	0.10351						2700049P18RIK	-0.281453	0.0618
GAS2L1	-0.227645	0.10351						ATP9B	0.238952	0.0622
SVS7	-0.0988381	0.10351						AI551093	-2.17077	0.0622
1600012H06RIK	2.03946	0.10351						GPIHBP1	1.68236	0.0622
TSC1	0.476741	0.10351						EG667794	-0.278484	0.0622
LOC100045002	-0.661675	0.10351						A430093F15RIK	-0.224621	0.0622
PRL3D3	-0.199783	0.10351						EFTUD2	1.7275	0.0623
C730018L13RIK	-0.656263	0.10351						SFRP1	2.9958	0.0624
G430022H21RIK	3.13209	0.10351						LOC244435	-0.291999	0.0624
ZFP575	-0.109163	0.10351						C030018G13RIK	-0.176301	0.0624
DECR1	2.19274	0.10351						HSDL2	-0.23282	0.0625
OLFR365	0.117756	0.10351						LOC100044538	-0.268168	0.0629
A530032J19RIK	-0.601151	0.10351						LOC381180	0.196954	0.063
HAS1	-0.496176	0.10351						GUCY1A3	1.81237	0.0631
4833446K15RIK	-0.0924197	0.10351						9130019P16RIK	-0.147409	0.0631
SLFN10	0.104396	0.10351						BRD8	-0.253094	0.0632
A730063M14RIK	-2.22745	0.10351						CDS2	0.24378	0.0632
PSME4	-0.128585	0.10351						2900006N09RIK	0.237639	0.0632
D830015G02RIK	-0.440368	0.10351						CNTN4	-0.132082	0.0632
1700019N12RIK	-2.86499	0.10351						OLFR934	-0.271484	0.0632
4933424A20RIK	1.71168	0.10351						EG432879	2.72659	0.0632
FHL4	-0.105758	0.10351						PPM1M	-0.121509	0.0632
CSF3	-0.646434	0.10351						SALF-PENDING	-0.795781	0.0632
SPATA20	-0.141155	0.10351						LOC100046035	0.528122	0.0633
LOC380973	-0.354632	0.10351						CML4	0.858778	0.0634
SCN1B	-0.259318	0.10351						P4HA2	0.32116	0.0634
UNK	-1.08982	0.10351						NA	0.133492	0.0634
F11R	2.34745	0.10351						PCDHGB5	0.132009	0.0634
LOC382026	0.150338	0.10351						HHIP	-0.460925	0.0634
NA	-0.158169	0.10351						DRD3	-0.214072	0.0634
DGKZ	-0.189764	0.10351						LOC100047300	0.219329	0.0635
1700031F05RIK	-0.209523	0.10351						5330423N11RIK	-0.264064	0.0635
IMMT	-0.132076	0.10351						DOCK7	-0.136656	0.0635
D630011N09RIK	-0.108199	0.10351						CYBA	1.72101	0.0635
NPFF	-2.44326	0.10351						KCNA2	0.137172	0.0635
LRRC56	-0.984794	0.10351						MKRN1	-1.56926	0.0635
LOC674072	-0.0939299	0.10351						B020006M18RIK	-0.15094	0.0635
MCM9	-0.354765	0.10351						STRBP	-0.258996	0.0635
AW146299	0.146521	0.10351						CAMK2D	0.140973	0.0635
2700004E22RIK	0.241756	0.10351						THADA	0.243478	0.0635
NOL4	0.168677	0.10351						OLFR458	-0.235418	0.0635
A230068P09RIK	-0.236741	0.10351						CNNM1	-0.209056	0.0635
TMEM43	2.50688	0.10351						ANKRD33	-0.151999	0.0635
CCDC18	0.122806	0.10351						LOC384687	-0.463327	0.0635
NA	-0.102347	0.10351						LOC100039595	-0.447992	0.0635
SIAH1B	-0.261609	0.10351						PLA2G3	0.122559	0.0635
TMEM121	1.80588	0.10351						RGS2	-2.15951	0.0635
ZFP277	0.11966	0.10351						D430025H09RIK	0.146174	0.0635
ADCYAP1R1	-0.279794	0.10351						TYMS	-1.18968	0.0635
NEUROD2	-0.84569	0.10351						5730409G15RIK	-1.7501	0.0635
SYMPK	2.32258	0.10351						AMPD1	-2.46683	0.0635
HELT	-0.143127	0.10351						NAT6	2.14673	0.0635
CDH2	-0.110648	0.10351						V1RG1	-0.132661	0.0635
GM853	-0.124651	0.10351						4922502B01RIK	-0.142123	0.0635
GTSE1	-0.263106	0.10351						PDCD6	-0.283327	0.0637
USP46	-0.418465	0.10351						RAPSN	0.424996	0.0637
4921505C17RIK	0.389761	0.10351						TAF8	-0.792634	0.0638
FBN1	-0.169743	0.10351						MAN2B1	0.233329	0.0638
ATP8B3	0.102671	0.10351						C130087I15RIK	0.242771	0.064
1300010F03RIK	3.8508	0.10351						EPHB3	1.48526	0.0641
FOXJ3	-0.820051	0.10351						SRPX2	-0.201448	0.0641
OLFR98	-0.125328	0.10351						IDUA	0.147893	0.0641
0710007C18RIK	-0.303351	0.10351						SCN3B	0.185893	0.0641
LAT	-0.193614	0.10351						ARSA	1.87896	0.0641
COL6A3	-1.32588	0.10351						ALDOC	0.102581	0.0641
LOC668990	-0.419304	0.10351						TMTC4	0.525774	0.0642
LOC383110	-0.11295	0.10351						ALDH5A1	0.259336	0.0643
RHOX6	-0.142957	0.10351						NA	0.237278	0.0648
A630006M12RIK	-0.53482	0.10351						LOC666233	-0.315276	0.0648
E230014G11RIK	-1.69634	0.10351						1810049N02RIK	0.859706	0.0648
LARP7	-0.292414	0.10351						APBA2	0.616623	0.0648
NKX2-1	-0.797014	0.10351						5730510P18RIK	-0.189645	0.0649
BC030307	0.130393	0.10351						1700096P03RIK	0.148746	0.0649
OLFR904	-0.14048	0.10351						2900060B14RIK	-3.30752	0.0649
CTNNB1	1.88354	0.10351						ANKRD6	1.63379	0.0649
GM392	-0.120418	0.10351						GCNT1	-0.200502	0.0653
ARL6IP6	-0.104417	0.10351						LOC233934	-0.181918	0.0653
C330021F23RIK	-1.68163	0.10351						LTA4H	-0.249861	0.0653
E430003J01RIK	-0.627174	0.10351						A630042L21RIK	-1.85699	0.0654
A630059M09RIK	0.148028	0.10351						REN1	-0.362554	0.0654
LOC385074	-0.201067	0.10351						EG328479	0.219485	0.0654
PTPN14	0.427344	0.10351						C1QTNF9	1.85548	0.0655
F8A	3.35329	0.10351						CHMP5	-0.690407	0.0655
NA	-0.49474	0.10351						AV249152	0.134715	0.0655
TRAPPC5	-1.27635	0.10351						CHMP2A	1.84648	0.0655
MTM1	-0.132516	0.10351						SRBD1	-0.327554	0.0655
LNPEP	-0.253938	0.10351						OLFR1260	-0.277016	0.0655
USMG5	-0.886912	0.10351						CHEK1	-0.134455	0.0656
PRB1	0.380121	0.10351						SLC8A1	0.340956	0.0656
AMDHD2	2.03587	0.10351						A730081H18RIK	0.141583	0.0656
SCL0003711.1_47	-0.162493	0.10351						CEP120	-1.13036	0.0656
FLT3	-0.471835	0.10351						OLFR6	-0.123841	0.0657
HTATIP2	-0.239402	0.10351						ARPC4	1.77694	0.0657
IFT74	0.104305	0.10351						PPIE	2.0663	0.0657
GEMIN6	-1.13491	0.10351						USP3	2.42811	0.0657
2610301G19RIK	-0.150444	0.10351						CCDC7	-0.276704	0.0657
CHES1	-0.192645	0.10351						E130113E03RIK	-0.175778	0.0657
BC031853	2.37654	0.10351						LOC244335	0.150203	0.0657
CRB1	0.255118	0.10351						COQ4	-1.25457	0.0657
BC059177	-0.317208	0.10351						BC057022	0.576996	0.0657
MPDZ	-0.232755	0.10351						FBXO40	-0.38953	0.0659
OLFR251	0.119569	0.10351						4930505O20RIK	-0.129909	0.0661
UBXD4	-0.10551	0.10351						ZFP458	-0.170186	0.0661
LOC383590	-0.289038	0.10351						PIK3C2A	0.903357	0.0662
ZFP383	2.32266	0.10351						6430517E21RIK	-0.216203	0.0662
PPP2R3A	1.55186	0.10351						C130090K21RIK	0.100404	0.0662
USP33	-0.118889	0.10351						4930535E21RIK	0.20796	0.0662
NA	0.150922	0.10351						1700016D06RIK	-0.780034	0.0663
ARX	0.200267	0.10351						RASA4	-0.109485	0.0663
LOC382733	-0.217258	0.10351						OLFR914	-0.309494	0.0664
EXOC2	3.15228	0.10351						EG625648	-0.131292	0.0665
LOC100047837	-0.866497	0.10351						CSNK1G1	1.04913	0.0665
LOC268812	-0.188869	0.10351						AI326477	0.135301	0.0665
CD200R1	-0.126367	0.10351						4930461P20RIK	-0.194325	0.0665
MAP3K14	2.60538	0.10351						CSMD1	-0.341474	0.0665
HOXD9	-0.631886	0.10351						LOC100043257	2.49091	0.0666
F730006M22RIK	-0.275769	0.10351						RAPSN	1.27356	0.0666
TNFRSF10B	-0.309232	0.10351						6330510M13RIK	-0.109517	0.0666
A330021D07RIK	-0.146163	0.10351						NA	-0.404129	0.0666
ARF3	2.00328	0.10351						LOC100041004	-0.251291	0.0666
C430014K11RIK	2.40559	0.10351						MTBP	0.291243	0.0666
SLAMF1	-0.297327	0.10351						NA	-0.388903	0.0666
SLC12A2	-0.203527	0.10351						RFWD2	-2.38962	0.0666
4930554P06RIK	-0.0837953	0.10351						PRSS16	-0.440138	0.0666
4930556A17RIK	-0.18615	0.10351						SNX27	-0.159425	0.0666
DNAJC1	-0.245973	0.10351						LOC100048362	-0.294832	0.0666
OLFR382	0.137795	0.10351						COX4I2	-0.742293	0.0666
LOC234374	-1.56913	0.10351						CRISP1	0.500378	0.0666
MTPN	1.85348	0.10351						9130221D24RIK	-0.136822	0.0666
ATP8A1	-0.516034	0.10351						UNG	-0.27548	0.0666
PRG4	-0.207808	0.10351						CLPS	-0.483109	0.0666
GPRK6	-0.885996	0.10351						RHBDL7	2.39337	0.0666
CDC40	-1.28329	0.10351						3830414F09RIK	-0.248667	0.0666
OCIAD2	-0.490645	0.10351						ABAT	-0.174778	0.0666
OLFR750	-0.104416	0.10351						NSMAF	1.83501	0.0666
SCL0002958.1_89	-0.088967	0.10351						CCDC49	-1.07999	0.0666
SP3	-0.127724	0.10351						CHIC1	-0.166716	0.0666
NA	-0.157872	0.10351						4922502D21RIK	-0.276531	0.0666
ZSCAN12	3.26335	0.10351						OLFR560	-0.196035	0.0666
LOC636818	-0.0967573	0.10351						LOC676709	-0.754077	0.0666
TLE2	2.49313	0.10351						TRAPPC3	-0.331148	0.0666
COQ4	3.1074	0.10351						CDK5RAP1	-2.38079	0.0666
FIP1L1	-0.829457	0.10351						LOC384920	-0.245582	0.0666
KLK9	-0.281929	0.10351						LOC100044700	0.123831	0.0666
MAGEB3	-0.243423	0.10351						ANXA13	-0.148694	0.0666
DHRSX	2.86388	0.10351						LOC383617	0.269281	0.0666
LOC385216	-0.101958	0.10351						MAP2K2	1.50121	0.0666
A230090K04RIK	0.126079	0.10351						GALNT13	-0.170848	0.0666
GPC2	1.32658	0.10351						TTC23	-0.175826	0.0666
UBE2D2	1.15132	0.10351						0610007P08RIK	-0.19864	0.0666
NA	-0.139936	0.10351						PLEKHG6	-2.13753	0.0666
BCL9	3.26467	0.10351						STARD8	-2.14479	0.0666
RAB6	1.21369	0.10351						2400006N03RIK	0.965654	0.0666
OLFR97	0.174359	0.10351						9530020I12RIK	-0.295683	0.0666
PTPLA	-0.957558	0.10351						MIXL1	-0.351872	0.0666
1700026J04RIK	0.0857921	0.10351						DDEF2	-1.32783	0.0666
PHXR5	-0.567991	0.10351						HOOK1	-0.210774	0.0666
WDR45L	-0.11592	0.10351						PTPN4	-1.04236	0.0666
ZC4H2	-0.182929	0.10351						CRNKL1	2.42206	0.0666
6330500I05RIK	-0.189887	0.10351						G6PC2	-0.775922	0.0666
ASXL3	-0.131035	0.10351						RAB5B	-2.37343	0.0666
ALG8	-0.309664	0.10351						FOXD1	0.192545	0.0666
LOC100044177	1.65241	0.10351						A930014I12RIK	-0.135119	0.0666
CCL26	-0.555346	0.10351						LOC208177	-0.135194	0.0666
LOC383238	-0.352211	0.10351						2700082O15RIK	-0.231172	0.0666
BC017158	2.71216	0.10351						LOC381565	0.166563	0.0666
FAM118A	-0.183199	0.10351						ATMIN	0.559799	0.0666
C630028N24RIK	-1.41226	0.10351						1700023L04RIK	0.11049	0.0668
HIST1H2AC	-1.01605	0.10351						MORF4L1	-1.39088	0.0668
RBM22	-0.418399	0.10351						1300007L22RIK	-0.306644	0.0669
C1QTNF6	-1.02218	0.10351						NUP133	-0.726041	0.0669
2610507B11RIK	-0.284656	0.10351						SIX4	-0.717313	0.0669
LOC382422	-0.128344	0.10351						PLCG1	0.16815	0.0669
NRXN1	-0.211851	0.10351						LOC237684	-0.158416	0.0669
OLFR1338	0.185346	0.10351						CYP2C65	-0.243885	0.067
AHRR	-1.27352	0.10351						NR0B1	-0.152454	0.067
2610002J02RIK	2.31276	0.10351						DBH	0.152376	0.067
8030476J24	-0.177328	0.10351						LOC380731	0.154467	0.067
CHD9	2.70048	0.10351						ALPK3	1.53021	0.067
V1RA2	0.135363	0.10351						FANCL	-0.576564	0.067
RILPL1	3.39409	0.10351						1810029B16RIK	0.410362	0.067
ALKBH8	-0.235187	0.10351						NR1I3	-0.156104	0.0672
LOC100047888	-0.15189	0.10351						OLFR232	0.117935	0.0672
HOXA2	3.00845	0.10351						OLFR589	-0.164615	0.0672
CUGBP2	-1.39603	0.10351						HERC1	0.453449	0.0672
MEIS1	-0.53549	0.10351						LOC670237	-0.244451	0.0672
A730089K16RIK	-0.923793	0.10351						CNTN2	-0.292017	0.0672
ARG1	-2.01307	0.10351						NTN4	-0.623496	0.0672
ZEB2	-1.3089	0.10351						HOXA11S	0.707164	0.0672
OLFR1377	-0.183515	0.10351						PLCL1	-0.224025	0.0675
MAMLD1	0.111159	0.10351						POLR3E	-0.202834	0.0676
LOC100047018	-0.304761	0.10351						6330407A03RIK	0.118521	0.0676
PFTK1	-0.111448	0.10351						1810049H19RIK	0.12102	0.0676
AU040829	2.523	0.10351						TBCE	-0.106818	0.0677
LOC277795	-0.128989	0.10351						D230012E17RIK	0.295917	0.0677
TNFSF14	-0.131056	0.10351						IGHG	0.138636	0.0677
IL20RB	3.10213	0.10351						9530081K03RIK	-0.106058	0.0679
LIG3	2.40065	0.10351						KLRA12	-0.136643	0.068
LIPH	-1.94496	0.10351						VTN	1.54118	0.0681
DUSP23	2.74083	0.10351						PBX2	-1.78231	0.0682
SFRS3	2.79953	0.10351						ASH1L	-0.124253	0.0682
FUT9	-0.799719	0.10351						OLFR1509	-0.151406	0.0683
PGLYRP4	-0.781838	0.10351						VPS72	1.68467	0.0685
AFMID	-0.21453	0.10351						NDUFAB1	-0.915805	0.0686
OLFR987	-0.177796	0.10351						LRRC59	-2.16365	0.0686
OLFR293	0.22148	0.10351						2610204G22RIK	0.620824	0.0686
LOC242987	-0.0915404	0.10351						BC037704	-2.4445	0.0686
KIRREL2	-0.380016	0.10351						PPHLN1	-0.161207	0.069
LOC384421	-1.30395	0.10351						B130008E07RIK	-0.135358	0.069
MAZ	-1.34177	0.10351						FAM134C	-0.332536	0.069
LOC674089	-0.0777096	0.10351						CSTF2	2.79027	0.0691
WBP11	2.39783	0.10351						PDCL2	0.200612	0.0691
A130023E24RIK	-1.02583	0.10351						AI132487	-1.57672	0.0691
TMEM74	-0.142879	0.10351						PAX6	0.203535	0.0691
V2R9	0.112873	0.10351						PTPN12	-0.139779	0.0692
NA	-1.09302	0.10351						GRIN3B	1.17835	0.0692
KL	-0.246345	0.10351						NCF1	-0.161229	0.0692
OLFR1076	0.326909	0.10351						6030413C11RIK	0.419058	0.0692
CNBP2	-0.198484	0.10351						KCNQ1	-1.05679	0.0692
2700050L05RIK	-0.382412	0.10351						9530022L21RIK	-0.0991786	0.0692
NOXO1	3.02908	0.10351						FAM134C	0.203946	0.0692
EG623818	2.04095	0.10351						IRAK4	1.77516	0.0692
GULP1	-0.124802	0.10351						HAP1	0.202768	0.0692
IL1RAP	-0.502626	0.10351						B130049M08RIK	-1.08584	0.0692
ALS2CR4	-0.760417	0.10351						SFRS11	3.93905	0.0692
ABCC5	3.74651	0.10351						NA	0.145282	0.0692
LOC331369	-0.745137	0.10351						ABCA9	-0.712089	0.0692
NUP155	-1.78477	0.10351						NA	0.138147	0.0692
CHST8	-1.89757	0.10351						NUDT21	2.39509	0.0692
2310004H21RIK	2.15381	0.10351						D430007A19RIK	-0.515497	0.0693
UPP2	-0.306015	0.10351						TTLL13	-0.161249	0.0694
OLFR1049	-0.123382	0.10351						RAET1D	-0.374707	0.0694
ZFP429	-0.16358	0.10351						LOC380925	-0.227541	0.0694
AFF1	1.60256	0.10351						E330029N20RIK	-0.125609	0.0694
SPATA4	-0.0936185	0.10351						LOC380774	-0.141688	0.0695
CAPRIN1	2.05737	0.10351						C330021H03RIK	-0.136788	0.0695
LOC194055	-0.546913	0.10351						TMC8	0.193036	0.0695
MUC2	0.793644	0.10351						NA	-0.28892	0.0695
PPM1L	2.88794	0.10351						2610200O14RIK	-2.09128	0.0695
UBIAD1	-0.253601	0.10351						RSRC2	-2.43728	0.0695
CHD9	2.73233	0.10351						ANKDD1A	-0.200782	0.0695
ITGA4	-0.216258	0.10351						2010003K11RIK	-0.220396	0.0695
SPARC	-0.394251	0.10351						IFNA14	-0.32124	0.0695
IL6	-0.180677	0.10351						NME7	-0.481232	0.0695
GRIN2B	0.130983	0.10351						FUT8	-0.310978	0.0695
LOC383412	-0.203389	0.10351						A630072M18RIK	-1.82859	0.0695
LOC382091	-0.296178	0.10351						RPRD2	0.202954	0.0695
1810062O14RIK	-0.248494	0.10351						ZFP748	0.162633	0.0695
4930565B19RIK	-1.06606	0.10351						JUB	-0.14733	0.0699
NA	0.191372	0.10351						9130403I23RIK	-0.128136	0.0699
TFB2M	-0.144765	0.10351						SERPINF1	-0.368379	0.0699
4930459I23RIK	-0.234961	0.10351						1700128F08RIK	-0.194624	0.0701
GNB3	-1.19223	0.10351						D430044H24RIK	0.162036	0.0701
TGFBR1	0.142027	0.10351						KRTAP6-1	0.642822	0.0701
D430041D05RIK	-0.455998	0.10351						OTTMUSG00000000651	-0.233539	0.0702
GM1538	-0.211779	0.10351						EG209380	-0.143908	0.0702
ARID2	-0.709644	0.10351						POU6F2	0.16257	0.0702
DVL3	-0.263838	0.10351						PRODH2	-0.253703	0.0703
LOC385792	-0.67334	0.10351						ATP2B2	-0.310423	0.0703
S1PR1	0.116986	0.10351						BRD7	1.64147	0.0703
NUDT7	-0.165763	0.10351						9430007M11RIK	-0.182329	0.0703
LOC383556	-0.520462	0.10351						HPS3	0.269037	0.0703
TCIRG1	-0.392805	0.10351						COG8	-1.28326	0.0703
CCKBR	-0.18191	0.10351						LOC100044767	0.145502	0.0703
TMEM146	-0.752743	0.10351						4933400N17RIK	1.03822	0.0703
RHOIP3-PENDING	-0.194784	0.10351						SLMAP	-0.238929	0.0703
DUT	-0.978423	0.10351						4930438O05RIK	0.272465	0.0705
TAZ	2.32088	0.10351						SLCO2A1	0.167951	0.0705
HBB-B1	-1.04325	0.10351						POU2F3	0.139204	0.0706
RAD52	2.5297	0.10351						LOC384357	-0.148916	0.0706
UGCGL2	0.109031	0.10351						LOC382054	0.193845	0.0706
BRE	-2.37392	0.10351						KTN1	-0.954075	0.0706
GORASP2	2.89281	0.10351						A630019B22	-0.129607	0.0706
A430107J10RIK	-1.14828	0.10351						LOC328884	-0.254645	0.0707
LOC382846	-1.15554	0.10351						NUPL1	1.57701	0.0707
CMTM2B	-0.163914	0.10351						4921506J03RIK	-2.14502	0.0707
CDH20	0.172724	0.10351						7330434K15RIK	-0.20279	0.0709
VSX2	-0.681585	0.10351						C330016O10RIK	-0.667047	0.0709
2310061K05RIK	-0.0883878	0.10351						DYDC1	0.225012	0.071
4930481F22RIK	-0.954015	0.10351						GJA5	-0.535404	0.0711
FHL1	-0.136319	0.10351						9230110F11RIK	-0.124066	0.0711
LOC232862	-0.164599	0.10351						EMILIN2	1.56943	0.0711
D430028G21RIK	2.32626	0.10351						E230029F23RIK	-2.87411	0.0711
ANAPC10	-0.14193	0.10351						6430550D23RIK	-0.187986	0.0712
HEATR1	4.8496	0.10351						CDH22	-0.75746	0.0713
OLFR798	0.114002	0.10351						OLFR1061	-0.167116	0.0713
NOSIP	-2.9045	0.10351						SLC6A12	1.49521	0.0714
3222401L13RIK	-0.119474	0.10351						7530404M11RIK	-0.247229	0.0715
N6AMT1	-0.141244	0.10351						6430601O08RIK	0.110363	0.0715
COX7B	0.598403	0.10351						PON3	0.811581	0.0715
MRPS6	1.95446	0.10351						MUC1	0.139396	0.0715
C87436	2.92471	0.10351						CHRNA4	1.94009	0.0715
TGFBRAP1	2.1122	0.10351						SGOL1	-0.215713	0.0715
9830160G03RIK	0.0996781	0.10351						DUXBL	-0.274417	0.0715
NA	-0.612637	0.10351						2610027L16RIK	-1.26731	0.0715
CASP12	-0.433756	0.10351						GPR182	-0.566456	0.0715
EG212225	-0.218204	0.10351						SLCO1A6	-0.178792	0.0715
ATAD4	-0.28105	0.10351						LOC384988	0.124067	0.0716
PREI4	-0.710472	0.10351						FZD3	2.68133	0.0716
ATXN7L3	-0.137735	0.10351						JAK1	-0.325191	0.072
3632411M23RIK	-0.0854107	0.10351						LOC329139	0.164446	0.072
F730023C13RIK	-0.491263	0.10351						BC030500	-0.26135	0.0721
6330403E01RIK	2.88078	0.10351						9030425E11RIK	-2.17384	0.0721
ZFP236	4.07089	0.10351						SCAPER	1.18642	0.0721
TUBE1	-0.11099	0.10351						OLFR444	-0.148364	0.0722
4930431J19RIK	0.0949445	0.10351						D630016P04RIK	0.313651	0.0723
LOC384248	-0.106592	0.10351						IFNA5	0.136595	0.0723
PKIG	2.09619	0.10351						A730042M21RIK	-0.0993385	0.0724
A930008K05RIK	-0.222102	0.10351						VSTM2A	-0.865664	0.0724
PGPEP1	2.85726	0.10351						D230037D09RIK	-0.459979	0.0724
SPRED2	-0.452567	0.10351						NA	-3.8989	0.0728
HIST1H3D	1.40127	0.10351						9626978_151_RC	-0.173194	0.0729
EFCAB7	0.103229	0.10351						NA	0.134105	0.0729
GNA13	2.57387	0.10351						SLC30A8	0.157081	0.0729
2310057M21RIK	-0.31688	0.10351						IGHV1S104_L33943_IG_HEAVY_VARIABLE_1S104_100	-0.14972	0.0729
KLK1B11	-0.414788	0.10351						MKIAA1294	0.124641	0.0729
LOC333459	-0.825285	0.10351						PRR5	-1.42214	0.0729
B230315N10RIK	0.141689	0.10351						PHF20L1	-0.258863	0.0729
ANKLE2	3.41956	0.10351						ACOT7	-0.898402	0.0729
2810436B12RIK	-0.750858	0.10351						CACNG7	-0.478707	0.073
2410016F19RIK	0.238829	0.10351						MPO	-0.686409	0.073
LOC545547	0.640921	0.10351						OLFR1504	0.174802	0.0732
DHDDS	-1.49749	0.10351						9030409G11RIK	2.1997	0.0732
ZDHHC14	-0.24581	0.10351						NFASC	-0.160104	0.0732
SNAPC2	-0.244201	0.10351						PCDHGA6	-0.119808	0.0732
CCDC15	-0.125038	0.10351						BC024659	1.73843	0.0732
PHRF1	1.99803	0.10351						RASSF10	-2.3273	0.0732
JMJD1A	1.54117	0.10351						MYNN	-0.246506	0.0732
2610207F23RIK	-0.093279	0.10351						LOC382039	-0.236285	0.0732
E030050E10RIK	-0.105471	0.10351						ATE1	-0.154487	0.0732
DDX49	3.05729	0.10351						GTF2H1	-0.169706	0.0732
4930521I23RIK	-0.191815	0.10351						WNT9B	-0.17319	0.0732
DPP3	-0.190657	0.10351						4930447J18RIK	-0.450352	0.0735
ADNP	2.89572	0.10351						CRKRS	-0.136395	0.0735
TRPM7	-0.128873	0.10351						2810002O09RIK	0.590001	0.0735
NA	-0.674124	0.10351						RPL18	-0.174248	0.0735
LOC208414	-0.178782	0.10351						NA	0.173056	0.0735
STX1B1	-0.171672	0.10351						ZFP288	-3.06704	0.0735
AQP8	0.229424	0.10351						GZMC	-0.161787	0.0735
GRIT	2.32782	0.10351						AI661453	0.26771	0.0735
SNRK	2.04322	0.10351						NA	-0.265153	0.0735
NA	-0.442841	0.10351						LOC669251	-0.214971	0.0735
LSM1	-0.226445	0.10351						OLFR441	-0.244908	0.0735
IGHV1S49_M34979_IG_HEAVY_VARIABLE_1S49_184	0.122808	0.10351						NA	-0.219254	0.0736
BDKRB2	-0.243667	0.10351						MJ-1000-77_495	-0.299752	0.0736
3110021N24RIK	-0.926725	0.10351						ANKRD27	-0.647967	0.0736
CDC25C	0.679562	0.10351						NA	-0.176076	0.0736
ARFGEF1	2.27377	0.10351						CLCN2	-0.448387	0.0736
CDC5L	2.7234	0.10351						B430319H21RIK	0.145749	0.0736
SLC38A9	1.03001	0.10351						CIDEA	2.88336	0.0736
KIR4.2	-0.813044	0.10351						D130072O21RIK	3.19927	0.0736
OLFR763	-0.275575	0.10351						SERPINA1F	-0.333369	0.0736
PTBP2	-2.19873	0.10351						ZFP703	-3.27176	0.0737
ADAM10	0.14433	0.10351						D730045A05RIK	0.120983	0.0737
LOC637548	-0.100143	0.10351						DMRTA1	-0.633001	0.074
MAP3K7	-0.578396	0.10351						4432406L21RIK	0.248018	0.0741
4930412D23RIK	0.0763249	0.10351						ACVR2A	0.161988	0.0741
PDK1	-1.51559	0.10351						SLC5A5	0.129805	0.0741
TCTE2	-0.985841	0.10351						LOC384322	-0.231388	0.0741
P2RY1	2.47461	0.10351						A4GNT	-0.26468	0.0741
ZMYM4	-1.29952	0.10351						ARRB1	-1.50583	0.0741
D730040F13RIK	-0.094808	0.10351						LOC100043526	0.130602	0.0741
PEX19	1.26996	0.10351						HYAL1	0.369861	0.0741
WDR41	-0.147466	0.10351						9430001M03RIK	-0.215243	0.0742
GPRASP1	0.163818	0.10351						9626100_224_RC	0.212472	0.0742
EPHA4	-0.543122	0.10351						BBS12	-0.118867	0.0742
XRCC1	-0.84414	0.10351						MUP1	1.2671	0.0742
SPARC	-1.34326	0.10351						IL7R	-0.161831	0.0743
STX19	-0.994458	0.10351						NA	-0.163121	0.0743
LOC635963	-0.152515	0.10351						CDC45L	-0.347822	0.0743
4930568H22RIK	-0.117879	0.10351						OLFR706	-0.664933	0.0744
4833425P12RIK	2.47339	0.10351						C230095J06RIK	-0.868478	0.0744
SLFN4	-0.180647	0.10351						E130309F12RIK	0.134382	0.0744
ADNP	2.87909	0.10351						TERA-PENDING	-1.64746	0.0745
PNLIP	-0.0911827	0.10351						SCL0002508.1_73	-0.169312	0.0746
BNIP3	-0.41065	0.10351						MORN3	-1.18091	0.0746
LOC381851	-0.60257	0.10351						SCGB2B1	-0.189908	0.0746
MINA	3.80641	0.10351						CTBP2	-0.151365	0.0747
GRID2	-0.152903	0.10351						LOC637711	1.39553	0.0748
SRGAP3	-0.206382	0.10351						NOL8	3.5297	0.0748
4930507D05RIK	-0.154315	0.10351						HCCS	-0.137607	0.0748
TLE3	0.612284	0.10351						CNOT4	1.45201	0.0748
SEL1L2	-0.743331	0.10351						MOBKL2C	-0.640969	0.0748
1810047B09RIK	-0.215161	0.10351						CRYBB2	-0.391264	0.0749
FRG1	-1.04956	0.10351						NA	-0.187945	0.0749
ATG9A	2.4975	0.10351						ARAF	0.138163	0.0749
LOC100042952	-0.116306	0.10351						LOC382494	0.170285	0.0749
A130021K16RIK	-0.237819	0.10351						RPAP2	-0.261856	0.0749
RAET1E	-0.248386	0.10351						GALR1	-0.460671	0.0749
BC005624	-0.980928	0.10351						E530016P10RIK	-0.744672	0.0749
4921507O14RIK	-0.101599	0.10351						LOC380908	-0.604473	0.0749
PSMD9	0.104695	0.10351						LOC382608	0.520261	0.0749
LOC384749	-0.358131	0.10351						TMED10	2.6053	0.0749
1700025F22RIK	-0.224592	0.10351						LOC195727	0.168549	0.0749
PDZD3	-0.384308	0.10351						TXNDC2	-0.243161	0.0749
V1RE1	0.231076	0.10351						EG433634	-0.100754	0.0749
NA	-0.194336	0.10351						SERPINI1	0.19438	0.075
TCRG	0.149024	0.10351						B430212C06RIK	-0.14495	0.075
IPMK	2.66544	0.10351						LOC638685	0.107121	0.075
NA	-0.167733	0.10351						NA	-0.213852	0.075
TGFBR1	2.73563	0.10351						LY6F	-0.177773	0.0751
PRR14	-1.53531	0.10351						1500011J06RIK	-0.13856	0.0751
FDXR	-1.50851	0.10351						GM766	0.124756	0.0751
DAGLA	-0.594023	0.10351						OLFR57	-0.138147	0.0752
DBC1	-0.569844	0.10351						SLC7A1	-0.121062	0.0752
1700012M13RIK	-0.14908	0.10351						MJ-5000-150_4562	0.244227	0.0752
GMPR2	-0.0903073	0.10351						ZDHHC9	-1.52906	0.0754
MSCP-PENDING	-0.230477	0.10351						2200002D01RIK	-0.923218	0.0754
TTC3	-0.25493	0.10351						2810429O05RIK	-0.165345	0.0754
MAPK15	-0.129955	0.10351						RAB27B	-0.785397	0.0755
DERL1	0.167153	0.10351						H2-TW3	-0.362896	0.0755
2810409C01RIK	-0.969237	0.10351						SLC30A3	0.145709	0.0755
PCNXL2	-0.502195	0.10351						A830018L16RIK	-0.266815	0.0755
NA	-0.0926627	0.10351						OLFR311	0.145929	0.0755
CENPH	-0.176752	0.10351						H2AFY3	-0.216594	0.0755
SPO11	-0.0900022	0.10351						LOC268569	3.2913	0.0755
TNFRSF25	3.46808	0.10351						EG627094	0.201037	0.0755
ARPC2	1.4459	0.10351						PRDM1	-0.394219	0.0755
D030022P06RIK	-1.37866	0.10351						LOC383988	0.133035	0.0755
RNF145	2.41274	0.10351						DSG4	-0.216935	0.0755
2610028H24RIK	0.108352	0.10351						ADAMTS15	0.95722	0.0755
ZFP287	-0.6156	0.10351						LOC675056	-0.15369	0.0755
AP1G2	-1.10406	0.10351						EG381070	0.0908977	0.0755
DACH2	0.11887	0.10351						CUX1	-0.318615	0.0757
SLFN8	-0.276173	0.10351						OMP	0.422699	0.0757
MJ-8000-191_7593	-0.140029	0.10351						LOC240879	0.141184	0.0757
FUSIP1	-0.469216	0.10351						C1QTNF5	2.08223	0.0757
NA	-0.257704	0.10351						MYT1L	0.212432	0.0758
LOC382138	-0.226707	0.10351						BC066107	-2.27253	0.0758
HSD17B3	-0.355791	0.10351						LOC100044599	-0.255852	0.076
PHC1	-1.37393	0.10351						FERMT2	2.7957	0.076
NUSAP1	0.122251	0.10351						LOC385679	1.05486	0.076
WARS	-0.673424	0.10351						SLFN14	-0.120111	0.076
EXDL2	2.77579	0.10351						4631434O19RIK	-1.06991	0.076
MKLN1	2.10855	0.10351						2210011C24RIK	1.22965	0.076
TXNDC11	-0.751104	0.10351						LOC217786	-0.0999613	0.076
DERL1	0.22428	0.10351						DSG1B	0.22321	0.076
2410018E23RIK	0.247828	0.10351						5730593H20RIK	1.1802	0.076
SPAG9	-1.48573	0.10351						OLFR214	-0.249485	0.0761
ENAH	-0.536683	0.10351						LGALS9	1.32502	0.0761
ZBP1	-0.154778	0.10351						E030007H10RIK	-0.14074	0.0762
PGPEP1	2.8764	0.10351						LOC382390	-0.182138	0.0762
SQSTM1	2.07094	0.10351						OLFR695	-0.213733	0.0762
CDIPT	0.849512	0.10351						NA	-0.214527	0.0763
D0H6S2654E	-0.180413	0.10351						SCL0001132.1_96	0.142389	0.0763
GPR132	-0.454971	0.10351						SLC2A12	0.120972	0.0763
9630036I10RIK	-1.76003	0.10351						POU2AF1	0.212322	0.0763
LOC100047710	0.16614	0.10351						WDR69	-0.215141	0.0763
A930008G09RIK	-0.182245	0.10351						SDK2	-0.715902	0.0763
4933406E20RIK	-0.341659	0.10351						YIPF4	2.16573	0.0763
SHC4	-0.43409	0.10351						6530403H02RIK	-0.186961	0.0763
1810062O14RIK	-1.06931	0.10351						CLEC1A	-0.240404	0.0763
ANAPC11	-0.202006	0.10351						5031438A03RIK	-0.113168	0.0767
DOXL2	-0.195719	0.10351						NA	-0.288414	0.0767
TMUB1	2.65315	0.10351						EG434858	0.180826	0.0767
4930511N13RIK	-0.106491	0.10351						LOC56628	-0.733421	0.0767
2210020M01RIK	-0.369964	0.10351						6030458A17RIK	-0.140725	0.0767
LOC100044299	0.161279	0.10351						PKIA	-1.83547	0.0767
SUPT16H	-2.395	0.10351						MLL2	0.344467	0.0767
MJ-500-51_69	-0.219965	0.10351						PSG18	0.132851	0.0768
LETM1	-0.120716	0.10351						SAMHD1	-2.08522	0.0768
9930013L23RIK	-0.265628	0.10351						LOC667337	1.47076	0.0768
PKNOX2	-0.198989	0.10351						LOC245305	-0.136459	0.0768
B230341H15RIK	-0.238503	0.10351						6720435I21RIK	-0.126015	0.0768
VPS13D	-0.361231	0.10351						NUMB	0.993506	0.0769
NA	-0.129984	0.10351						ITPR1	2.93381	0.077
D230003C14RIK	-0.156064	0.10351						P2RY12	-0.797274	0.0771
PIGV	-0.254161	0.10351						BCAT1	-0.123005	0.0771
SHISA4	-1.87441	0.10351						2700069A02RIK	-0.108305	0.0771
LOC100040846	-0.205362	0.10351						PES1	4.47201	0.0771
TTLL10	2.14716	0.10351						MDM4	0.312451	0.0774
SLC12A3	-0.850862	0.10351						1200003I07RIK	-0.116722	0.0774
SYT15	-0.140355	0.10351						PEX12	-0.533511	0.0774
ZFX	-0.624747	0.10351						D130039D18RIK	0.154688	0.0774
4930518C23RIK	-0.240158	0.10351						E030050A11RIK	-1.7876	0.0774
HERC4	-0.822176	0.10351						LOC231132	-0.3677	0.0774
ASB1	-0.13928	0.10351						SERPINA1C	-0.489362	0.0774
STARD6	-0.304103	0.10351						PAPD5	-0.122746	0.0774
4921521F21RIK	-0.1609	0.10351						LOC100041796	-1.26131	0.0774
FRYL	-0.963327	0.10351						RPS6	3.73082	0.0775
5730416F02RIK	-0.468612	0.10351						LMBRD2	-0.174611	0.0775
LOC384215	-1.03602	0.10351						LOC100044566	2.31262	0.0778
D14ERTD449E	1.96463	0.10351						RP9	2.57625	0.0778
BC051076	0.152743	0.10351						LOC384021	-0.150246	0.0778
GM462	0.0854904	0.10351						TBR1	-0.348865	0.0778
FAM110A	-1.41958	0.10351						TUFT1	0.844877	0.0781
NA	-0.944043	0.10351						LOC384287	-0.154786	0.0781
DDX5	-0.829768	0.10351						LOC386474	-0.216627	0.0781
CRYZ	0.276364	0.10351						SLC4A4	-1.40711	0.0783
2510048L02RIK	0.978498	0.10351						DSP	3.44064	0.0783
ZFP46	-0.227937	0.10351						CYP3A16	-0.204197	0.0783
TINAG	-0.102521	0.10351						2410153K17RIK	-1.37547	0.0783
4930546C10RIK	-0.25828	0.10351						MCM7	-0.224223	0.0783
HBB-B1	-0.557425	0.10351						D630002K12RIK	0.39487	0.0783
ALG11	-1.55391	0.10351						NA	-0.208775	0.0784
FANCC	-2.26005	0.10351						C730048C13RIK	0.181605	0.0784
CKAP5	1.78159	0.10351						LOC667005	0.156391	0.0784
CYB561D1	2.50309	0.10351						TSHB	-0.153484	0.0784
IGSF9	2.85079	0.10351						ZFP820	-0.376415	0.0784
WDR26	-0.205773	0.10351						PROM	0.150693	0.0784
CLK2	3.1466	0.10351						LOC385612	-0.113087	0.0784
NA	-0.429796	0.10351						ZMYM3	-0.17509	0.0784
AI451557	1.93179	0.10351						TNRC6A	-0.144893	0.0784
LOC382776	-0.171007	0.10351						NPAS3	-0.10772	0.0784
FERT2	-0.379783	0.10351						D330040L23RIK	-0.237544	0.0784
VILL	-0.234601	0.10351						TMEM174	-0.128704	0.0784
SMEK1	0.471791	0.10351						OLFR1154	-0.418932	0.0784
WDR67	-0.308317	0.10351						OLFR800	0.176222	0.0784
2002-03-01	-1.85563	0.10351						FGF6	0.149804	0.0784
LOC383807	-0.137895	0.10351						UBE2S	-0.423443	0.0784
A930014I12RIK	-0.928724	0.10351						GNA12	-0.184527	0.0784
OLFR1264	-0.0913262	0.10351						LOC386252	-0.194025	0.0784
ZDHHC24	-1.45704	0.10351						YEATS2	2.1718	0.0784
CRXOS1	-1.0356	0.10351						UBE3A	-0.173238	0.0784
C130026I21RIK	-0.68548	0.10351						NOX1	0.150311	0.0784
PROP1	0.117612	0.10351						OLFR1152	-0.150372	0.0784
E130307A14RIK	-0.57512	0.10351						BC051019	-0.23545	0.0784
ELL3	2.32507	0.10351						LOC380963	-0.154336	0.0784
COMTD1	-1.0716	0.10351						TRIM42	-0.195635	0.0784
B130018C03RIK	-0.244887	0.10351						SEMA3E	-0.334628	0.0784
LOC100046469	-0.823862	0.10351						NA	-0.157799	0.0784
SFRS3	3.07706	0.10351						1700086E08RIK	0.222051	0.0784
3321401G04RIK	0.213364	0.10351						LOC386324	-0.126561	0.0784
1700123K08RIK	-0.127981	0.10351						ECSIT	-1.73539	0.0784
TAS2R125	0.165748	0.10351						LY78	-0.250611	0.0784
MYLPF	-2.01713	0.10351						SDHA	0.127837	0.0784
D930036J05	0.126503	0.10351						C330024D12RIK	0.144328	0.0784
HNF1B	0.120762	0.10351						A230052B14RIK	-0.298635	0.0784
VASP	-1.16091	0.10351						D630010B17RIK	0.126141	0.0784
CNOT2	1.85775	0.10351						TRAM2	-0.924808	0.0784
NA	-1.35159	0.10351						OLFR212	-0.107055	0.0784
RGS14	0.123947	0.10351						SP5	2.09364	0.0784
EG434674	-0.364604	0.10351						ROBO1	0.522774	0.0784
B930071N01RIK	-0.195457	0.10351						LOC329950	-0.205018	0.0784
LOC327963	0.0862487	0.10351						LOC382243	-0.375719	0.0784
HBP1	1.59306	0.10351						D030040K20RIK	-0.201078	0.0784
PDZD7	-0.310677	0.10351						LOC100040961	2.06808	0.0784
SLC22A7	-0.913968	0.10351						NA	-0.120505	0.0784
SORBS1	-0.684763	0.10351						FOXN3	-2.22656	0.0784
2810449M09RIK	-1.06194	0.10351						OLFR913	-0.159651	0.0784
TTBK1	-0.831458	0.10351						MTAP6	-0.291469	0.0784
OLFR876	0.136518	0.10351						OLFR168	-0.297811	0.0784
LOC212252	-0.449071	0.10351						RUSC1	-1.55181	0.0784
DRG2	2.00813	0.10351						EG434729	-0.220981	0.0784
QPCT	-0.225371	0.10351						E130009M23RIK	0.15553	0.0784
DDX25	-0.267127	0.10351						LOC665143	-0.116811	0.0784
SCL0003313.1_43	0.186572	0.10351						SLC7A8	1.86274	0.0784
2810405J04RIK	2.4795	0.10351						TMEM67	-0.103311	0.0784
A730029D09RIK	-0.679205	0.10351						CML2	-0.319131	0.0784
BC035947	-0.0920601	0.10351						SPNB2	-0.225101	0.0784
4933402D24RIK	-0.158965	0.10351						XKR7	0.41825	0.0784
CYP4A31	-0.265734	0.10351						GBE1	-0.270551	0.0784
3830408P04RIK	2.80331	0.10351						RAET1C	-0.150265	0.0784
5330408N05RIK	0.981524	0.10351						AI595366	1.42039	0.0784
GALT	0.961576	0.10351						ANKRD11	-1.48159	0.0786
RAB40B	-0.49211	0.10351						6430526N21RIK	2.17635	0.0786
SUNC1	-1.37532	0.10351						PANK2	2.96916	0.0786
RIN3	-0.826648	0.10351						PI16	0.593348	0.0786
ZFP36L1	1.01371	0.10351						LYZ1	-1.84941	0.0786
LOC100043798	-0.500283	0.10351						LCN13	-0.25571	0.0786
SEMA3B	-0.728487	0.10351						C130090G16RIK	0.849479	0.0786
SCL0004166.1_8	-0.151169	0.10351						MSH4	-0.18552	0.0786
PABPC1	0.146932	0.10351						EIF4ENIF1	1.47242	0.0786
LOC384000	0.15271	0.10351						RABGGTB	2.36337	0.0786
OBOX3	-0.159115	0.10351						LIMS1	-0.244435	0.0786
4833439L19RIK	2.19984	0.10351						KRT39	0.149538	0.0786
EXT2	-0.689788	0.10351						B130003M23RIK	0.156464	0.0786
MCM6	2.1997	0.10351						GZF1	-1.89582	0.0786
OSBPL1A	-0.183093	0.10351						FADS3	-0.188387	0.0786
6030460N08RIK	-0.164459	0.10351						LAYN	-0.23529	0.0787
GMIP	-1.43716	0.10351						4930414F18RIK	-0.139938	0.0787
WIPI2	-1.00372	0.10351						WDR31	0.19806	0.0788
MAPK15	-0.801641	0.10351						1700012H05RIK	1.18326	0.0788
GNG7	-0.911569	0.10351						LOC244417	-0.164901	0.0788
1700037C18RIK	0.244084	0.10351						MC4R	0.199589	0.0788
OLFR1065	-0.765404	0.10351						VLDLR	-0.129075	0.0788
MAFA	-0.606185	0.10351						4921504E06RIK	-0.185694	0.0788
AU018091	-0.920447	0.10351						C230011D12RIK	0.102303	0.0789
LOC434960	-0.421941	0.10351						OLFR611	-0.229194	0.0789
SLC23A3	-2.26584	0.10351						KCNJ6	0.232969	0.0789
1810047K05RIK	-0.98046	0.10351						4933427E13RIK	0.2356	0.0789
LOC620297	0.090147	0.10351						CHRNB2	-0.25702	0.079
NCAM1	-1.00047	0.10351						LOC386289	-0.148294	0.079
LOC664822	-0.124521	0.10351						SETD8	2.32941	0.079
TNKS	1.25574	0.10351						FBLN1	-2.45577	0.079
LOC211870	-1.30795	0.10351						OLFR1265	0.156503	0.079
E130106K10RIK	-1.18784	0.10351						TCP11L2	0.174384	0.079
NGFR	0.114934	0.10351						CDC73	1.45216	0.079
KRT2	2.66042	0.10351						LHX3	0.175461	0.079
LIMK2	-1.09737	0.10351						LOC381637	-0.182353	0.079
SCL0003456.1_247	-0.174048	0.10351						TRIO	0.218543	0.079
RORB	-0.558601	0.10351						EG545047	-0.143003	0.079
IGKV2-112_J00562_IG_KAPPA_VARIABLE_2-112_55	-1.30766	0.10351						PEX11C	-0.700285	0.079
LOC235470	-0.109033	0.10351						LOC243461	-0.133313	0.079
EIF4E1B	-2.07952	0.10351						DUB2	-0.15065	0.079
SCRN3	-0.196658	0.10351						NKX2-2	0.201804	0.0791
OLFR532	-0.177589	0.10351						B230213K04RIK	0.216411	0.0791
NEF3	-0.548392	0.10351						CYBASC3	1.33402	0.0791
D530031C13RIK	-1.30362	0.10351						TAX1BP3	-0.287614	0.0791
LOC100048733	-1.44865	0.10351						1700012B15RIK	0.149664	0.0791
A530064D06RIK	-1.68186	0.10351						ART2B	0.22286	0.0791
CLASP1	-1.85505	0.10351						ZFP618	0.156815	0.0791
FOXP4	-1.02838	0.10351						4933402J07RIK	-0.382407	0.0791
REEP6	1.53011	0.10351						COL25A1	0.32714	0.0791
A630043I21RIK	-0.411609	0.10351						LBA1	0.116908	0.0791
XPNPEP3	-0.869452	0.10351						LOC623121	-0.183717	0.0791
ARVCF	-0.267567	0.10351						FSIP1	-0.128888	0.0791
ARMCX6	-2.27582	0.10351						TECT1	0.442386	0.0792
TRIM25	4.39834	0.10351						OLFR1373	-0.103225	0.0793
RNF20	-0.848948	0.10351						OLFR138	-0.155517	0.0793
4933436E20RIK	-1.77461	0.10351						LOC545056	2.61688	0.0793
RB1CC1	-0.289086	0.10351						EG240327	0.262972	0.0793
9430077A04RIK	-1.0389	0.10351						LOC385292	-0.278741	0.0793
C630015A19RIK	-0.368418	0.10351						AMOT	0.129503	0.0793
COL4A4	2.4735	0.10351						FXR2	-1.1432	0.0793
TMEM120A	2.2059	0.10351						ADARB1	-3.43952	0.0793
BRP44	3.5292	0.10351						FHIT	-1.56619	0.0793
PLCXD1	1.47611	0.10351						B930083E23RIK	-2.30029	0.0793
IGHV1S33_X02465_IG_HEAVY_VARIABLE_1S33_145	0.0948497	0.10351						LOC100041622	0.153739	0.0793
3632451O06RIK	3.87072	0.10351						ZNRD1	2.01186	0.0793
RNF139	-0.914188	0.10351						NCLN	1.16027	0.0793
LOC667118	0.457446	0.10351						DEFB6	0.47499	0.0793
MRPL52	-1.41378	0.10351						NSUN2	-2.46457	0.0793
FHL1	1.66185	0.10351						RAB1B	1.05012	0.0793
LOC100041608	-1.49629	0.10351						SAG	0.13211	0.0793
E230008N13RIK	-1.25654	0.10351						2610028F08RIK	0.166168	0.0793
NEO1	-1.0889	0.10351						BC046404	-2.99561	0.0793
D230010M03RIK	-0.121979	0.10351						1700123D08RIK	-1.34731	0.0793
KLHL13	-1.78955	0.10351						NA	-0.165235	0.0793
LOC383334	-0.228251	0.10351						2310016E02RIK	2.55492	0.0793
NT5DC3	-1.1227	0.10351						1110006G06RIK	1.90018	0.0793
OLFR665	-0.906736	0.10351						CDGAP	-0.381188	0.0793
SHF	-1.40247	0.10351						0610007J10RIK	2.5974	0.0793
KNG2	-1.06619	0.10351						CCBL2	0.183715	0.0793
CYP26B1	-0.40869	0.10351						GSTO2	0.188905	0.0793
CFL2	-0.543886	0.10351						GM94	2.75533	0.0793
TXNDC17	-0.695727	0.10351						DISC1	0.314206	0.0793
FBXL10	-0.881715	0.10351						E030042O20RIK	-0.14277	0.0793
DHRS13	-1.80503	0.10351						ITM2A	-0.214142	0.0793
C130071M06RIK	-0.863642	0.10351						LOC382462	0.304797	0.0794
TRDV5_M23382_T_CELL_RECEPTOR_DELTA_VARIABLE_3_275	-1.39905	0.10351						PSD2	-0.278351	0.0794
LMF1	1.52194	0.10351						4930562D19RIK	-0.253926	0.0794
BC017647	-1.478	0.10351						2210409F01RIK	0.289659	0.0794
TAPBP	-1.17169	0.10351						LOC380763	-1.13377	0.0794
FGF22	-0.251327	0.10351						C130041A08RIK	-0.349944	0.0796
E130314O04RIK	-1.18158	0.10351						NRTN	0.536581	0.0798
4430402I18RIK	-1.50312	0.10351						2810002I04RIK	0.265832	0.0798
DUOX1	0.902907	0.10351						NA	-0.120882	0.0799
1500010G04RIK	-0.926639	0.10351						LOC406217	-0.279181	0.0799
GABRP	-1.0711	0.10351						NFXL1	-0.152491	0.0799
CEP97	-1.08411	0.10351						H2AFJ	-0.190677	0.0799
MYCBP2	-1.16558	0.10351						4930403O06RIK	2.32765	0.0801
G430064M09RIK	-2.81385	0.10351						VAV3	0.194569	0.0801
LOC385130	-0.839501	0.10351						1700081L16RIK	-0.196051	0.0801
SMC1A	-0.460728	0.10351						E330037G11RIK	-0.147068	0.0801
NFS1	-0.89741	0.10351						ZFP521	-0.164565	0.0801
UNC5C	-0.252997	0.10351						FZD5	-0.134304	0.0802
OLFR310	-1.18458	0.10351						C730026E21RIK	-2.6893	0.0802
H2-M10.1	-1.16949	0.10351						RG9MTD3	0.132077	0.0803
FBXL4	-1.0136	0.10351						ASNSD1	-0.71926	0.0803
B230120H23RIK	-0.640203	0.10351						5031439A09RIK	3.52125	0.0803
OLFR799	-0.369618	0.10351						ARID4A	-1.88874	0.0804
1810015H18RIK	-1.57611	0.10351						LOC384566	-0.157795	0.0804
SEMA5B	-0.680796	0.10351						SFMBT1	-0.306195	0.0804
NCOA1	-0.200742	0.10351						KCNK1	-3.11322	0.0804
HIST1H1C	2.92364	0.10351						LOC630527	0.238039	0.0804
MCRS1	-1.84081	0.10351						GRLF1	-0.181804	0.0804
PLXNA4	0.110027	0.10351						TRPV6	-1.46454	0.0804
PPP1R11	2.23224	0.10351						D930031A20RIK	-0.12381	0.0804
HERPUD1	1.97492	0.10351						ENTPD7	0.77334	0.0804
TCFAP2C	2.4112	0.10351						NUDT5	2.55995	0.0804
FBXO30	3.15851	0.10351						TAS2R144	-0.199336	0.0804
BC053749	-1.85959	0.10351						NPY1R	-0.807779	0.0804
LOC380772	0.113171	0.10351						GRIP1	2.04216	0.0805
FBXL8	-1.36662	0.10351						NA	-0.857541	0.0805
GZMM	3.5164	0.10351						D14ERTD231E	0.519381	0.0805
BAT4	-0.547051	0.10351						NA	-0.14847	0.0805
DGKA	2.32361	0.10351						LOC384312	-0.209762	0.0805
AY761184	-0.959175	0.10351						LOC386121	-0.209279	0.0805
NA	-1.0369	0.10351						1200009I06RIK	-0.974167	0.0805
RBM5	0.888844	0.10351						HTR2A	-0.254645	0.0805
EGR3	-1.11177	0.10351						MASS1	-0.111646	0.0805
ABPB	-1.56892	0.10351						1110021P09RIK	-0.175966	0.0805
NR2F6	-0.827936	0.10351						INSM1	-0.183523	0.0805
GINS3	-1.66134	0.10351						EVC	-0.266655	0.0805
SVOPL	-1.81442	0.10351						LUC7L2	-0.235958	0.0805
LOC383618	-0.108604	0.10351						V1RD21	-0.211573	0.0805
1700112E06RIK	-1.61061	0.10351						TUBD1	-0.659518	0.0805
PORCN	1.85611	0.10351						AA536749	0.486451	0.0806
DMKN	1.10241	0.10351						SOX21	0.160188	0.0806
CEACAM13	-1.50653	0.10351						NAB1	-1.10096	0.0807
ETL4	2.7336	0.10351						C730009F21RIK	3.34948	0.0807
SF3B3	2.52949	0.10351						CTTN	0.53804	0.0807
AKT3	2.43312	0.10351						TNIP2	0.412713	0.0807
ERMAP	-1.78946	0.10351						CPLX3	-0.273477	0.0807
LOC546090	-0.928719	0.10351						HIST1H3H	1.16402	0.0807
A430110D14RIK	-0.117112	0.10351						WDR85	-0.233093	0.0808
KCNE1	-0.840619	0.10351						4930432K21RIK	-1.40465	0.0808
8030406F08RIK	-0.549238	0.10351						LOC213411	-0.26473	0.0808
PLD5	-0.294765	0.10351						CD209F	-1.08183	0.0808
MTDNA_COXII	2.35994	0.10351						KCNK5	-1.40775	0.0808
CNTN6	-0.748465	0.10351						BC048599	-0.280896	0.0809
B930085B11RIK	-0.152978	0.10351						SAPS2	0.863471	0.0809
RNASE10	-0.263632	0.10351						2310021H06RIK	-0.699608	0.081
A630025D22RIK	-0.175	0.10351						PSTK	-0.339276	0.0811
ZFP251	-2.16044	0.10351						EIF2C1	-0.271233	0.0811
SPTLC3	-1.30787	0.10351						HIST2H4	0.951038	0.0811
A730062O07RIK	-0.394295	0.10351						1700038P13RIK	-3.09194	0.0811
CEBPG	3.91823	0.10351						GIMAP5	0.218446	0.0811
4930548F15RIK	-0.328082	0.10351						9530048O09RIK	-0.158543	0.0811
GGNBP1	2.91457	0.10351						ZFP809	1.40252	0.0812
NGB	-1.70717	0.10351						REPS1	0.180079	0.0813
DIRAS1	-1.23921	0.10351						NLRP4C	0.304049	0.0814
CARM1	-1.33908	0.10351						LOC384029	-0.206203	0.0814
A330040H08RIK	0.117172	0.10351						RBM11	-0.112441	0.0814
OLFR979	-1.60666	0.10351						MX1	-0.362727	0.0814
SLC12A9	-0.677925	0.10351						OPALIN	0.316596	0.0814
ORM1	1.18311	0.10351						C130032N06RIK	-0.250778	0.0816
MAP3K7IP1	2.3193	0.10351						5530401J07RIK	0.562004	0.0817
TRO	-0.460359	0.10351						REEP6	-0.315872	0.0817
TAAR3	-1.26791	0.10351						GHRHR	-0.0996294	0.0817
NA	-1.76583	0.10351						LOC224628	-0.387767	0.0817
GCAP3	-1.15253	0.10351						KRT15	1.39413	0.0818
UNC119	-1.31616	0.10351						HIPK4	0.465505	0.0818
4930404N11RIK	0.282291	0.10351						NA	-0.895891	0.0821
SPRR2A	-1.63782	0.10351						1700058G18RIK	-0.131358	0.0821
LOC100041077	-0.108304	0.10351						BECN1	0.860654	0.0821
A930008A22RIK	-0.771645	0.10351						KCNQ2	-0.182699	0.0826
4933409N07RIK	-1.10207	0.10351						PPP2R5C	-0.289322	0.0827
VPS13B	-0.580631	0.10351						PROK1	1.05524	0.0827
SCL0002531.1_14	-0.298423	0.10351						LOC381232	-0.132497	0.0827
LOC665032	-0.689669	0.10351						NA	-0.244292	0.0828
OLFR524	-0.368818	0.10351						LOC380897	-0.111989	0.0828
SMARCE1	2.53555	0.10351						IRF5	2.52708	0.0828
SPNR	0.281673	0.10351						AFF1	1.5948	0.0828
MOCS1	-2.7497	0.10351						A530057A03RIK	1.31366	0.0831
MAPK1	-0.218472	0.10351						CDC45L	1.18985	0.0831
MTAP6	-0.416732	0.10351						A630007B06RIK	-0.185477	0.0831
VBP1	1.50645	0.10351						TRPM3	0.294419	0.0831
AMACR	-0.560423	0.10351						REEP2	0.486178	0.0831
LOC210876	-0.23557	0.10351						CHRNB2	0.120309	0.0831
LOC381867	-0.98606	0.10351						LASS4	-1.44358	0.0831
2700069A02RIK	2.46671	0.10351						TXNL2	1.08416	0.0831
B230316E19RIK	-0.198068	0.10351						C130050F24RIK	0.106458	0.0831
MAGEA3	-0.68351	0.10351						C230086A09RIK	-0.158577	0.0831
EDIL3	-1.1235	0.10351						DUSP16	1.48389	0.0831
LOC382321	-1.32986	0.10351						NCAN	-0.135339	0.0831
C230066H01RIK	0.715004	0.10351						BC005764	-0.384339	0.0831
LOC100045430	-1.82621	0.10351						SLC7A11	-1.59127	0.0833
ZFP410	-1.20665	0.10351						4632415K11RIK	1.72773	0.0833
MAPK8	2.5151	0.10351						DPP6	-0.562893	0.0834
D630001M17RIK	-0.608782	0.10351						1810047K05RIK	-1.82173	0.0834
AQP4	-1.02864	0.10351						CHRDL2	-0.152651	0.0834
OLFR1200	0.130039	0.10351						LAPTM4B	-0.308585	0.0834
VGLL3	1.01096	0.10351						NA	-0.200636	0.0834
ATRNL1	1.9681	0.10351						LOC381804	-0.601503	0.0834
ABCD2	-0.729784	0.10351						5031439A09RIK	3.45532	0.0834
NFATC1	1.95629	0.10351						APIP	-0.303942	0.0834
EG625917	2.41133	0.10351						SRL	2.37036	0.0834
GRAMD2	-0.984875	0.10351						SELPL	-0.290404	0.0834
DTNB	3.3728	0.10351						FOXC1	3.00325	0.0834
DOCK4	-1.23829	0.10351						TMED3	-1.38219	0.0834
EPC1	1.69714	0.10351						B930008G03RIK	-2.02575	0.0834
USE1	-0.867924	0.10351						A730002K21RIK	-0.507434	0.0834
1700054O19RIK	-0.108702	0.10351						LOC333637	0.144229	0.0834
EG545878	-0.287137	0.10351						2310067P03RIK	-0.143035	0.0835
GSTA1	-1.45419	0.10351						GM1943	-0.514879	0.0835
FAM159B	-0.267178	0.10351						IL12A	0.213017	0.0837
CXXC1	2.84557	0.10351						IFNA11	-0.19964	0.0837
6720422M22RIK	-1.97204	0.10351						2010106G01RIK	-0.180139	0.0837
AKT2	-0.153101	0.10351						4932411G14RIK	-0.214594	0.0837
GLCCI1	-0.325767	0.10351						1110036O03RIK	2.51476	0.0837
MOXD1	2.9923	0.10351						PPARD	-0.409978	0.0837
COPS5	2.32242	0.10351						KLK11	3.39704	0.0837
RELT	-0.511856	0.10351						RTP1	0.130902	0.0837
4930548G14RIK	-0.895264	0.10351						GM412	0.171248	0.0837
CTNNA1	2.4959	0.10351						SNAI1	-0.164682	0.0837
GPR6	-0.741623	0.10351						MPZL1	0.130869	0.0837
FAT1	-0.113022	0.10351						PKD2L2	-0.312052	0.0837
FBN1	-1.34397	0.10351						1700040I03RIK	-0.781892	0.0837
4930451G09RIK	1.6952	0.10351						PITRM1	0.143341	0.0837
OLFR47	-1.01678	0.10351						CFTR	0.131199	0.0837
A830097B02RIK	-0.567386	0.10351						1700013H16RIK	0.144387	0.0837
B930062B16RIK	-0.264719	0.10351						CHCHD2	-0.323861	0.0838
NA	-0.608492	0.10351						SERPINB10	-0.154907	0.0838
E030007A22	-1.23532	0.10351						SLC9A2	-0.135494	0.0839
9626962_211_RC	0.892387	0.10351						SVS2	0.251454	0.084
BC089491	-1.58378	0.10351						AOC2	-0.23228	0.0841
4930448N21RIK	-1.443	0.10351						SLC16A1	0.181368	0.0841
NA	-0.515487	0.10351						AI854703	2.1953	0.0842
C130053D24RIK	-1.02814	0.10351						LY75	-0.141236	0.0843
LOC383874	-0.3438	0.10351						NA	0.274966	0.0845
MKIAA1090	-0.195573	0.10351						SPAG9	-2.63199	0.0845
MOGAT1	-0.506878	0.10351						LLPH	1.24164	0.0849
LOC674611	-1.35521	0.10351						SPEER9-PS1	0.12875	0.0849
LYPD6B	1.71253	0.10351						BRP16	-0.236096	0.0849
HSPB2	-1.45419	0.10351						D0KIST2	-0.114464	0.0849
2310039L15RIK	-1.19336	0.10351						MLLT3	1.44818	0.0849
PCDH20	1.72839	0.10351						DEF8	-0.3275	0.0849
5031411O12RIK	-0.231449	0.10351						AQP1	0.972328	0.0849
COL9A1	-0.417586	0.10351						UNC5B	0.373386	0.0849
4930538K18RIK	0.118923	0.10351						DNAJC6	3.20174	0.0849
GNL3L	-1.44387	0.10351						1810007E14RIK	-0.216309	0.0849
4930444P10RIK	0.158607	0.10351						4930579C12RIK	-0.185162	0.0849
LOC230896	-1.57138	0.10351						RNF150	-0.690085	0.0849
2310003F16RIK	1.23018	0.10351						LOC382058	-0.109112	0.0849
FAF1	2.41442	0.10351						4930408G06RIK	0.203556	0.0849
OSBPL5	2.68588	0.10351						LOC381741	0.140761	0.0849
TARDBP	1.43991	0.10351						NFKBIL1	1.32384	0.0849
HSF1	-1.2471	0.10351						TMEM132E	1.29427	0.0849
CRBN	0.773986	0.10351						A830081L15RIK	-0.748773	0.0849
EG574083	-0.763194	0.10351						1700001P01RIK	-0.337458	0.0849
GCNT2	-0.116618	0.10351						RECQL	-2.34485	0.0849
CYP2D22	-0.920882	0.10351						OLFR130	-0.136839	0.085
KLF12	0.182622	0.10351						NNAT	0.734346	0.085
VAMP3	1.83916	0.10351						CELSR3	1.55609	0.085
RPL7L1	-1.40933	0.10351						ZFP408	-0.136554	0.085
NME7	3.26427	0.10351						OLFR806	-0.244602	0.085
2900005I04RIK	-1.05044	0.10351						4732490P12	-0.158989	0.0853
NPAS1	-0.219345	0.10351						RFFL	-2.16854	0.0855
ASAH1	-0.383681	0.10351						OLFR301	-0.117139	0.0855
NRXN3	-2.18677	0.10351						C330001K17RIK	-0.144849	0.0855
E130306F01RIK	1.64043	0.10351						OLFR553	-0.192672	0.0855
LOC382163	-0.466038	0.10351						A130010J15RIK	-0.873418	0.0855
NME7	3.72434	0.10351						LOC383808	-0.176862	0.0855
PDE1C	1.21388	0.10351						9630046G05RIK	0.159375	0.0857
GSDMC1	0.138903	0.10351						PDE6C	-0.313714	0.0857
ADRA1D	-0.793149	0.10351						TAAR4	-0.315023	0.0857
LOC226685	-0.510886	0.10351						B230118H07RIK	0.637607	0.0858
DNAHC6	-1.83434	0.10351						MAN2A2	-0.314096	0.0858
ETNK2	0.29081	0.10351						ORC1L	-1.23543	0.0858
OLFR99	-0.13859	0.10351						2300002D11RIK	-1.63441	0.0858
WDR45L	-0.325567	0.10351						DEFB15	-1.10695	0.0858
CACNB2	-0.26747	0.10351						NA	-0.128838	0.086
OLFR693	-0.244583	0.10351						PLA2G15	3.44351	0.086
LOC194711	-0.51656	0.10351						4933413N12RIK	-0.159914	0.086
RAB6	-0.490125	0.10351						MAL2	-0.190036	0.0861
LOC100048437	-1.24406	0.10351						GNG7	-0.137697	0.0861
PAX9	-0.613096	0.10351						AQP7	-0.135179	0.0862
FUT7	-0.545735	0.10351						NDUFC2	3.07039	0.0862
ARHGAP12	0.138323	0.10351						NEK4	1.11352	0.0862
DACH1	1.24784	0.10351						SLC4A4	-0.586407	0.0863
9626978_121	-0.919545	0.10351						LOC637448	-0.458573	0.0863
DDX47	3.24275	0.10351						4930591A17RIK	0.147689	0.0863
TMTC1	-1.75739	0.10351						4930553M18RIK	0.165769	0.0864
PDGFRA	-1.13084	0.10351						VMN2R52	-0.196286	0.0866
MDM1	-0.159276	0.10351						EN1	-1.35097	0.0866
GSBS	-1.45142	0.10351						MAPK8IP1	0.155527	0.0867
FGF9	-0.909116	0.10351						A930104D05RIK	-0.136547	0.0867
NUDT3	-0.112222	0.10351						CDC23	2.97014	0.0868
TMEM2	-1.75452	0.10351						FUT10	-1.90803	0.087
RAB24	2.35829	0.10351						5430411K18RIK	0.19076	0.0871
SETMAR	2.324	0.10351						OLFR1164	-0.198797	0.0871
6330414G02RIK	5.1477	0.10351						ORMDL3	0.670511	0.0871
NA	-0.251985	0.10351						CRHR2	-0.725433	0.0873
2410127L17RIK	0.929211	0.10351						LOC330322	0.177519	0.0873
LOC381790	-0.140303	0.10351						FLT1	-2.32045	0.0873
HIVEP3	-0.282561	0.10351						MRGPRA8	0.150022	0.0873
PITX2	-0.661532	0.10351						MUC13	0.385362	0.0876
NUCB	-0.276076	0.10351						KLRA2	-0.140871	0.0877
2310005N03RIK	-1.87008	0.10351						EIF5	2.30583	0.0877
FN3K	-1.28618	0.10351						LOC100044183	-0.137798	0.0878
ANKRD1	-1.55781	0.10351						VNN1	0.145177	0.0878
TNRC18	-1.55373	0.10351						CDC25C	0.753327	0.0878
4931432M23RIK	-1.54321	0.10351						E030045B01RIK	-0.340193	0.0878
SLC9A2	-1.2941	0.10351						BC028528	1.1321	0.0878
9530049G18RIK	-0.194066	0.10351						C230013L11RIK	0.0959976	0.0878
4931408C20RIK	-0.151413	0.10351						F830045P16RIK	-0.175754	0.0878
6430553M21RIK	-1.44476	0.10351						LOC673028	-0.184888	0.0878
ALDOB	-0.502016	0.10351						2210009G21RIK	-0.754497	0.0878
LEPR	-0.966523	0.10351						LOC231046	0.164287	0.0878
CIZ1	1.68464	0.10351						MSMB	-0.530499	0.0878
BMPER	1.71869	0.10351						LOC383025	-0.207661	0.088
IGFBP5	-2.31519	0.10351						REX2	0.16913	0.088
9030611K07RIK	-1.19307	0.10351						NSMAF	2.16955	0.088
4930579N16RIK	0.185688	0.10351						ZMPSTE24	-0.663838	0.088
2310030N02RIK	0.117875	0.10351						VLDLR	-2.20839	0.088
PADI4	-0.15741	0.10351						NA	-0.170267	0.088
LOC100041576	-1.81375	0.10351						LOC233040	-0.0902635	0.0881
2010204K13RIK	-2.01381	0.10351						D430033N04RIK	-0.830597	0.0881
LOC629242	-0.821234	0.10351						BRAF	-0.139847	0.0883
BBS9	2.38255	0.10351						BCCIP	0.118805	0.0883
UCP3	-0.247874	0.10351						GRIA4	0.271759	0.0883
SLC17A3	-0.198936	0.10351						VMN2R43	-0.159566	0.0883
2700050L05RIK	1.44038	0.10351						TMC7	-0.54158	0.0883
2810048G06RIK	-0.0908461	0.10351						NOL3	-1.54099	0.0883
AZI2	-0.534954	0.10351						1700030J15RIK	-0.233323	0.0883
RGS7BP	-0.795197	0.10351						STIL	-0.258072	0.0883
4732474K08RIK	-1.39833	0.10351						A730071D19RIK	0.133516	0.0883
B930026D14RIK	-0.118867	0.10351						SNF1LK2	-0.530473	0.0884
OLFR965	-1.40134	0.10351						AK7	0.228944	0.0886
1700069B07RIK	1.16533	0.10351						PEX26	1.8343	0.0886
TMEM50B	-1.17416	0.10351						OLFR1140	-0.180859	0.0888
LOC382761	-0.451681	0.10351						INTS2	-0.776203	0.0888
LOC383840	-1.74497	0.10351						ZFP236	-0.164549	0.0888
4833405F18RIK	-0.107961	0.10351						ILKAP	2.95369	0.0888
MAPK1IP1	2.26609	0.10351						LOC381955	-0.157677	0.0888
SSXB3	-0.16665	0.10351						6030447G11RIK	0.118833	0.0888
D930014G18RIK	-1.3184	0.10351						1500010C09RIK	-0.177528	0.0888
RRN3	-0.882588	0.10351						ZFPN1A1	-0.182532	0.0888
MTAP1B	-1.0729	0.10351						A130053N17RIK	-0.138724	0.0888
EG433229	1.73539	0.10351						LOC240027	-0.425945	0.0888
LOC100044708	-1.22241	0.10351						2007-09-01	-0.125466	0.0888
LOC433027	-0.0941906	0.10351						5530400B04RIK	0.233153	0.0888
TBC1D15	3.15949	0.10351						LOC385151	-0.151502	0.0888
NA	-0.149392	0.10351						SLC35A3	-0.150732	0.0888
MTDNA_ND4	0.803267	0.10351						STOML1	-0.172302	0.0888
SSXB2	-0.221004	0.10351						ORF9	-0.66955	0.0889
BC017643	2.44877	0.10351						9230108I15RIK	0.294069	0.0889
OLFR464	-0.954387	0.10351						NA	-1.0581	0.0889
SAMD4	-1.09038	0.10351						1700110N18RIK	-0.228911	0.089
TEX264	-1.13426	0.10351						KRT35	-1.17142	0.089
LOC383406	-0.15896	0.10351						IL7	-0.18356	0.0892
LOC100044549	-0.168641	0.10351						FOLR1	-0.359817	0.0892
2810013E07RIK	-0.212191	0.10351						LOC384105	-0.179537	0.0892
GM1082	-1.32865	0.10351						OLFR1273	-0.186532	0.0892
A230010G09RIK	-1.05935	0.10351						ARHGAP29	-2.25721	0.0892
INHA	1.60171	0.10351						221973_54_RC	0.16979	0.0892
LOC381174	-0.998292	0.10351						LOC384936	-0.269927	0.0892
B4GALT5	-1.15216	0.10351						SRGAP3	0.911491	0.0893
PAIP1	0.167501	0.10351						OLFR131	-0.469607	0.0895
FBXW2	-0.251241	0.10351						LOC195154	-0.116864	0.0895
SCN10A	-0.943759	0.10351						LINGO2	-0.159138	0.0895
1300015D01RIK	-1.13749	0.10351						TRO	-0.191918	0.0895
NA	-0.313593	0.10351						MMP13	-0.38356	0.0895
4931432M23RIK	-0.733906	0.10351						WDFY2	-0.458688	0.0896
LOC674019	-1.08402	0.10351						OLFR814	-0.148603	0.0896
LOC381860	1.30824	0.10351						B230339M05RIK	2.63898	0.0896
TNFSF13B	-0.17014	0.10351						OLFR1457	0.152086	0.0896
IFT172	-1.07751	0.10351						OLFR1404	-0.595917	0.0896
HTT	0.976256	0.10351						EBI3	1.53691	0.0896
EMB	2.61338	0.10351						LOC385059	-0.202302	0.0896
EG328231	-0.170648	0.10351						SCL0004162.1_2	-0.13658	0.0896
4933439F18RIK	-0.165846	0.10351						LOC385050	0.125844	0.0896
SLIT2	-1.04495	0.10351						CNTNAP5C	-0.198891	0.0896
MCM6	1.47319	0.10351						CSL	-0.243096	0.0896
RPS6KA5	-0.579658	0.10351						UPK1B	-1.22645	0.0896
ARMC8	-0.409295	0.10351						CTDP1	-2.02504	0.0896
CAPN1	-1.81687	0.10351						DHTKD1	-0.190293	0.0896
ENAM	-0.23236	0.10351						TAF6	-1.55993	0.0896
NEDL2	-0.994635	0.10351						FOLR2	-1.86355	0.0896
ACADS	2.52732	0.10351						4933437C06RIK	-0.169922	0.0896
OLFR1019	-0.365884	0.10351						BRE	1.64831	0.0896
2510049I19RIK	-1.20767	0.10351						HMGCS2	-1.57275	0.0896
PTPN23	-1.27276	0.10351						PYGM	-0.512437	0.0896
LOC629364	-1.49141	0.10351						MAPRE2	3.26979	0.0896
CYB5D2	-0.276875	0.10351						ADAT1	-1.87247	0.0896
RBM18	-0.718116	0.10351						LOC330599	0.198875	0.0896
KLHDC6	-0.592337	0.10351						2310001H12RIK	0.978316	0.0896
LOC100047468	-0.704799	0.10351						PPP4C	2.63114	0.0898
PTMS	1.51246	0.10351						BCDO2	-1.74281	0.0899
TRIM3	1.88844	0.10351						TPR	-0.110041	0.09
LRG1	-1.7246	0.10351						KCTD14	-1.18682	0.09
CNTROB	-0.861726	0.10351						ADD2	-0.145768	0.09
2810408M09RIK	0.166143	0.10351						GM44	0.188912	0.09
BPIL3	-0.207234	0.10351						NA	-0.124183	0.09
1700029K01RIK	0.0991229	0.10351						AFMID	0.190269	0.09
CRIM1	-1.32568	0.10351						LOC381604	-0.170609	0.09
COMMD9	3.44759	0.10351						LOC280487	-0.85723	0.0901
PHLDA3	1.73015	0.10351						EG546038	0.144525	0.0901
CDSN	2.45708	0.10351						FMO3	-0.385567	0.0901
LOC385583	-0.943121	0.10351						ASPH	-0.162059	0.0901
B430201C15RIK	-0.520035	0.10351						OLFR1233	0.240634	0.0901
ABCA4	-0.851288	0.10351						LOC383437	-0.170805	0.0901
KIFC2	1.29979	0.10351						DNAHC8	-1.78477	0.0901
ABCB9	-0.0925463	0.10351						9030411M15RIK	0.142394	0.0901
OLFR507	-0.18094	0.10351						LOC382362	-0.333139	0.0901
TAPBPL	-1.50345	0.10351						PPP2R1B	0.153954	0.0901
D330008G18RIK	-0.564146	0.10351						AKAP7	-0.229608	0.0901
1600017E01RIK	1.55517	0.10351						ZFP667	-1.17286	0.0901
9230112E08RIK	-1.23789	0.10351						RAET1A	0.133622	0.0901
A930002H24RIK	1.51705	0.10351						LUM	-1.30342	0.0901
IMPA2	1.94733	0.10351						1700008J08RIK	0.309413	0.0902
DHRS1	2.03302	0.10351						A630072I12RIK	-0.209796	0.0902
ZEB2	-0.969838	0.10351						LOC668160	0.1399	0.0904
TMCO3	0.146211	0.10351						FCRH3	0.109623	0.0904
LAMC3	0.115219	0.10351						MAGEA2	0.115734	0.0905
D130059O18RIK	-1.1298	0.10351						SCL0001118.1_0	1.45735	0.0905
CBFA2T2	-0.155587	0.10351						BIRC6	-0.152164	0.0906
5033414K04RIK	2.29493	0.10351						6230416J20RIK	1.26803	0.0906
DNAJB4	-0.223997	0.10351						SAA2	0.302108	0.0906
GNG10	2.6361	0.10351						CSMD2	0.134313	0.0906
LOC100040159	0.151501	0.10351						LOC100039458	-0.114651	0.0906
RNF121	-0.161258	0.10351						2310040A07RIK	-2.19095	0.0906
IFT57	-0.400089	0.10351						CASKIN1	-0.269824	0.0906
TBX10	-0.537522	0.10351						L3MBTL	-0.274445	0.0906
EG666231	-1.65921	0.10351						4933425L03RIK	3.23273	0.0906
FAM134B	-4.11542	0.10351						ALG6	-2.43324	0.0906
PTER	1.97389	0.10351						RALY	-0.322931	0.0906
FAM123C	-1.30494	0.10351						1110002N22RIK	2.96269	0.0906
SRA1	1.93237	0.10351						SOX17	-1.2506	0.0906
4933417E08RIK	-1.04959	0.10351						IBRDC3	3.31723	0.0906
NA	-0.71728	0.10351						DSG4	0.373547	0.0906
1500026H17RIK	-0.555346	0.10351						B230396K19RIK	-1.50315	0.0906
PLK4	-0.33483	0.10351						LOC386460	0.137924	0.0906
PCSK4	-0.444688	0.10351						2010308M01RIK	-1.11207	0.0906
CHORDC1	0.914478	0.10351						ZFP712	-0.147139	0.0906
SCL000490.1_983	2.90402	0.10351						ZDHHC6	3.27647	0.0906
OGG1	-0.103748	0.10351						PHF6	-0.162692	0.0906
SGK2	-0.454151	0.10351						CAMK2D	-0.456067	0.0906
FAM100B	1.22665	0.10351						LOC383740	-0.168477	0.0906
4933404O12RIK	-1.64512	0.10351						SVS2	0.137755	0.0906
OLFR741	-0.218517	0.10351						LOC226972	0.341891	0.0908
ARRDC2	-0.413963	0.10351						TES	0.275238	0.0908
KCNJ3	-0.122625	0.10351						SDCCAG1	0.230338	0.0908
ANKRD6	-1.09458	0.10351						CKS2	-0.372462	0.0908
LRFN5	-0.573125	0.10351						CSN1S2A	-0.207065	0.0908
NA	0.10386	0.10351						POU4F1	-0.16586	0.0911
SERBP1	1.5575	0.10351						SPNA2	2.40476	0.0911
HNRPDL	1.77089	0.10351						OBOX5	0.19317	0.0912
LOC381897	-0.375164	0.10351						CXADR	2.56756	0.0912
SPAG16	-0.759819	0.10351						GPS1	0.156647	0.0913
9630005B22RIK	-0.168491	0.10351						SLC25A19	2.44071	0.0913
A730010D03RIK	-0.608533	0.10351						SHC1	-0.151474	0.0914
RPL32	-0.532035	0.10351						CRTAC1	0.330208	0.0914
C030044M21RIK	-1.20646	0.10351						OTTMUSG00000000990	-0.361216	0.0914
LOC665047	1.12703	0.10351						GM1008	-0.200369	0.0914
LOC382706	-0.397609	0.10351						2200005K02RIK	0.972535	0.0914
F830014K21RIK	-0.928479	0.10351						1700065I17RIK	-0.172617	0.0914
SDK1	2.24832	0.10351						4933427D14RIK	2.92458	0.0914
OMT2B	-0.298638	0.10351						THEM4	-1.16164	0.0916
AURKA	-1.43015	0.10351						RPO1-4	-1.9887	0.0916
VEZF1	3.29025	0.10351						OLFR1484	-0.169724	0.0916
LECT2	-0.590995	0.10351						NWD1	-0.151745	0.0916
NA	-1.07185	0.10351						IARS	-0.337498	0.092
OLFR967	-0.308037	0.10351						ZFP414	2.28885	0.0921
4930403L05RIK	-0.341201	0.10351						GSTP1	2.79566	0.0921
CDKN2A	-1.12015	0.10351						1700008P02RIK	-0.180708	0.0922
OIP5	-0.387211	0.10351						ANGPT1	0.132388	0.0923
V1RC21	-0.149568	0.10351						OTTMUSG00000007026	1.32191	0.0923
ZFP295	-2.39276	0.10351						SERPINB3D	-0.198302	0.0924
CPLX4	-0.844544	0.10351						ATP5O	2.50775	0.0925
LOC100040899	-0.906372	0.10351						2810422J05RIK	1.36253	0.0925
TMEM63B	-0.149518	0.10351						3000004C01RIK	-0.152967	0.0925
LOC381717	-0.810405	0.10351						A130004B21RIK	-1.57981	0.0925
V1RE4	-0.189742	0.10351						V1RA7	0.216885	0.0925
NRAS	-1.11477	0.10351						SH3MD4	-1.13133	0.0925
GM969	-0.184026	0.10351						NA	-0.229196	0.093
IGHA_J00475$V00785_IG_HEAVY_CONSTANT_ALPHA_135	-1.35223	0.10351						FAM132B	1.09955	0.093
OLFR470	0.112544	0.10351						4930578N16RIK	-0.119957	0.093
LOC238507	-0.170614	0.10351						NA	-0.190225	0.093
OLFR761	-0.950978	0.10351						4833427G06RIK	0.238061	0.093
WIZ	-0.122685	0.10351						MFSD7C	1.74233	0.0931
LOC330479	-0.423333	0.10351						1700054O13RIK	0.133676	0.0931
NA	-0.960304	0.10351						LOC676672	-0.111711	0.0931
A230024N07RIK	-1.80216	0.10351						SDK2	-0.125345	0.0931
DST	0.19797	0.10351						LOC381729	-0.360681	0.0931
0610025G21RIK	-1.77336	0.10351						OLFR1097	-0.139629	0.0931
ZFP219	1.76178	0.10351						4933433P14RIK	-0.236498	0.0931
EP400	2.38378	0.10351						FBXO12	-0.170641	0.0931
DSTN	2.92044	0.10351						LOC100044322	3.35566	0.0931
NCAPG2	-0.97975	0.10351						CML2	-0.176155	0.0931
SGMS2	2.05089	0.10351						MSX3	-0.894886	0.0931
HNRNPH1	-1.71991	0.10351						A530095B06RIK	0.298426	0.0931
E030049G20RIK	-0.461741	0.10351						LOC331510	-0.194018	0.0932
KCNQ2	-0.214901	0.10351						SLC25A34	-0.393362	0.0932
2610008E11RIK	-1.44446	0.10351						CACNA1C	-0.249778	0.0934
EG622236	1.95328	0.10351						NA	-0.1209	0.0934
LOC385887	0.135404	0.10351						SAG	1.68415	0.0934
PCDHA6	-1.52288	0.10351						SYNM	-0.265249	0.0934
6430531H12RIK	1.36528	0.10351						3110052M02RIK	-0.169026	0.0934
FOXA1	-0.180074	0.10351						FAM135A	-0.176906	0.0934
A530080P10	-1.70429	0.10351						B930049N04RIK	-0.135233	0.0934
CDC42SE2	-0.197645	0.10351						LOC100044257	1.66767	0.0936
1700081D17RIK	-0.629823	0.10351						MKIAA0515	-0.116338	0.0936
2210420J11RIK	3.41306	0.10351						2010005H15RIK	-0.34761	0.0936
RHBDL1	2.83578	0.10351						SAA1	0.365362	0.0936
BBOX1	3.07128	0.10351						ANKLE2	-1.96221	0.0936
MSR2	-0.127523	0.10351						LOC381039	-0.127861	0.0936
XRN1	0.569238	0.10351						ZHX1	-0.225022	0.0936
NMNAT2	-0.860912	0.10351						KLK1B5	-1.08318	0.0936
SRP14	1.89566	0.10351						A530095A18RIK	-0.395332	0.0936
MJ-3000-107_2517	-0.150582	0.10351						PRDX6-RS1	-0.604983	0.0936
LOC100043192	2.39195	0.10351						PIAS3	2.73278	0.0936
CSNK1G1	-1.53299	0.10351						LOC381194	0.538245	0.0936
VPS37D	-2.56852	0.10351						EXO1	-0.221547	0.0936
OLFR1341	-0.355649	0.10351						TNFSF12-TNFSF13	0.420578	0.0936
GLIPR1L2	-1.00566	0.10351						NAT5	0.947725	0.0936
GCAT	-0.83739	0.10351						V1RC26	-0.173358	0.0936
MYL6	2.15169	0.10351						DAG1	-2.03382	0.0936
RABGAP1L	1.32962	0.10351						NA	0.179398	0.0938
MAN2B2	-0.494243	0.10351						LOC225155	-0.162721	0.0938
1500001M20RIK	-4.22552	0.10351						1810048J11RIK	0.141516	0.0938
LOC271709	-0.513117	0.10351						PHEX	0.548053	0.0938
SAPS3	2.39874	0.10351						RIN1	-3.1224	0.0938
LOC384806	0.117611	0.10351						1190002A17RIK	-0.831032	0.0938
NA	-0.507606	0.10351						ANAPC10	0.331278	0.0938
BC025458	2.75805	0.10351						CNOT10	2.46682	0.0938
RCN3	-1.29605	0.10351						EG664855	0.122004	0.0938
BC065120	-0.937748	0.10351						MAPK6	0.361029	0.0938
RNF19A	-1.49368	0.10351						GGTLA1	-0.14141	0.0939
RAD51L3	-0.447417	0.10351						FNDC8	-0.13654	0.0939
LOC100047194	-1.06538	0.10351						LOC381118	0.185011	0.0939
DFFA	-1.80644	0.10351						F630101L04RIK	-0.293316	0.0939
4930555K19RIK	-1.07666	0.10351						9330133O14RIK	0.16033	0.0939
LOC100045356	-1.618	0.10351						ZBTB11	0.18948	0.0939
A430092C21RIK	-0.255617	0.10351						D430007I03	0.17643	0.0939
MSTN	0.108445	0.10351						CEACAM9	-0.246642	0.0939
A330057G13RIK	1.0727	0.10351						LOC100039974	-0.161336	0.0939
NOX3	-0.175179	0.10351						GHDC	0.250887	0.0939
OVCH2	-0.162114	0.10351						4930465J06RIK	-0.156151	0.0939
LOC630302	-1.23314	0.10351						LOC333825	0.24545	0.0939
2010015J01RIK	-1.84337	0.10351						H2-T18	-0.120093	0.0939
LOC232974	-1.25484	0.10351						SOX6	0.221467	0.0939
DNAJB3	-1.33546	0.10351						PML	-0.197458	0.0939
LOC215879	-0.159371	0.10351						SCUBE2	-0.382945	0.0939
APOBEC4	0.113792	0.10351						LOC381972	-0.296389	0.0939
OLFR491	-0.882557	0.10351						NLN	-2.78162	0.0939
BCL11A	2.32567	0.10351						6720427H10RIK	-1.56911	0.0939
GRM3	-0.117397	0.10351						LOC329892	-0.187154	0.0939
GAPVD1	-3.18404	0.10351						4921517B04RIK	-0.230908	0.0939
D430044G20RIK	-1.77537	0.10351						1700007B13RIK	-0.301757	0.0939
E430012M05RIK	0.0873394	0.10351						TACC1	-0.789084	0.0939
SPARC	-1.59532	0.10351						C1R	-0.429745	0.094
PSEN2	-0.503579	0.10351						5730502D15RIK	1.07989	0.094
SPAG17	-0.139181	0.10351						1700023B02RIK	0.81259	0.094
FGFR1	-0.16366	0.10351						NTRK2	2.70526	0.0943
LOC385144	0.120936	0.10351						LIMD2	-0.86477	0.0944
PYCR1	-0.611331	0.10351						GFRA1	0.467225	0.0944
B230339M05RIK	2.04396	0.10351						NA	-0.2044	0.0945
LOC381320	-0.378793	0.10351						GM1968	-0.724781	0.0945
4933427G23	-0.382512	0.10351						CTS8	-0.519649	0.0945
RNF10	2.58239	0.10351						5730521N16RIK	0.437229	0.0945
LOC382758	-0.303338	0.10351						4732497O03RIK	-0.150117	0.0945
SIDT2	2.25319	0.10351						SEMA3E	0.303412	0.0945
WHSC1	-0.439086	0.10351						TLE4	-0.152792	0.0945
6530421E24RIK	-0.58336	0.10351						ZFP644	0.430789	0.0945
4921523A10RIK	-1.49399	0.10351						CDC5L	-0.192034	0.0945
TERF2IP	-1.63297	0.10351						CYP3A25	-0.331842	0.0945
CUL3	2.9694	0.10351						LOC100046690	-0.154958	0.0947
RAD9	2.31982	0.10351						LOC545867	0.120503	0.0947
A630012P03RIK	0.14012	0.10351						EG210562	-0.117685	0.0947
KRT12	0.645082	0.10351						SNX5	-0.203264	0.0948
GZMF	-0.11751	0.10351						4930572L20RIK	0.488299	0.0948
NIN	1.88817	0.10351						FGD4	-0.142688	0.0948
PDE4DIP	-1.05981	0.10351						BC034090	-1.61735	0.0948
KRTCAP2	1.51841	0.10351						NAGS	0.179685	0.0948
LOC385763	-0.566413	0.10351						OLFR372	-0.263508	0.0948
EG668829	2.08771	0.10351						MDM4	-0.354533	0.0949
6330419D11RIK	0.339395	0.10351						PMP47	-0.132967	0.095
MDS1	0.11158	0.10351						MMS19	1.65992	0.0951
2610024N24RIK	-1.15421	0.10351						PREI4	-0.137673	0.0951
TXNDC3	-0.765363	0.10351						BUB1B	1.72376	0.0951
GLB1	-0.377076	0.10351						MPPED1	1.05957	0.0954
NUCB1	2.93659	0.10351						HIVEP1	-0.68671	0.0954
LOC624245	0.182796	0.10351						RTP1	-0.185143	0.0954
NA	-0.733717	0.10351						CREG2	-0.416729	0.0954
PKD1	1.68947	0.10351						LOC213422	0.236016	0.0954
SLC43A1	-1.17812	0.10351						NA	-0.195969	0.0955
TAF1	-1.29226	0.10351						NFU1	0.749679	0.0955
LOC381835	-0.299816	0.10351						MYO5C	0.671752	0.0955
ATP6V0A4	-1.68284	0.10351						9530020I12RIK	-0.147152	0.0956
UPK3B	-1.0323	0.10351						2810410D24RIK	0.118579	0.0957
TAAR2	-1.62629	0.10351						CYBB	-0.172534	0.0957
AKAP3	-1.09205	0.10351						CNTN2	0.176116	0.0957
9530062K07RIK	0.979722	0.10351						AMBIONRNASPIKE4_EC15	-0.256542	0.0957
C230075M21RIK	-2.29067	0.10351						LOC234097	0.213935	0.0957
LOC208347	-0.163103	0.10351						TRRAP	1.78602	0.0957
TSSC1	2.70362	0.10351						GBP6	0.81123	0.0957
RPS9	2.02245	0.10351						D630003M21RIK	0.236084	0.0957
LOC100043675	-1.66641	0.10351						RPSA	0.12273	0.0959
NA	-0.985965	0.10351						C230089D15RIK	0.170189	0.0959
NPY6R	-0.276869	0.10351						4930513O06RIK	0.114158	0.0959
2810031J10RIK	-1.08777	0.10351						TRIM50	-0.204169	0.0959
SLC22A15	-0.847845	0.10351						4833427F10RIK	-0.144535	0.0959
PLK1	2.6596	0.10351						A430106H13RIK	-2.20831	0.096
KLHL18	-1.19071	0.10351						4933407L21RIK	-0.193752	0.096
5430437P03RIK	2.07244	0.10351						2610001E17RIK	0.224101	0.0967
A730037L19RIK	-0.167677	0.10351						CACNG4	-0.293982	0.0967
LOC619597	-1.94791	0.10351						2310043J07RIK	0.199885	0.0967
LOC384076	-0.512457	0.10351						1110058L19RIK	2.06646	0.0967
4930546G22RIK	-0.407564	0.10351						NA	0.189729	0.0967
SORBS1	-0.17641	0.10351						GPNMB	2.23569	0.0967
GM288	-0.649847	0.10351						LHX4	-0.276032	0.0967
436215_86_RC	-0.854186	0.10351						PSIP1	-0.27391	0.0967
LOC384061	-1.63053	0.10351						OLFR1346	-0.344725	0.0967
A230045I01RIK	-0.242663	0.10351						PCK2	-0.137332	0.0967
CTSA	-1.05835	0.10351						20198505_4692_RC	0.144998	0.0967
PFTK1	-1.60147	0.10351						9930111J21RIK	-0.299829	0.0967
NA	-1.35021	0.10351						KCNS3	-0.268703	0.0967
EIF4A1	0.280531	0.10351						CYHR1	0.121505	0.0967
PLEKHG4	-0.76362	0.10351						OLFR801	-0.143473	0.0967
SYT4	-2.00166	0.10351						PHOX2A	-0.405889	0.0968
TJP3	-1.36004	0.10351						MSRB2	1.89112	0.0968
CREB3	1.83914	0.10351						TRUB2	-0.234748	0.0968
0610031J06RIK	1.24365	0.10351						4921517B04RIK	-0.659234	0.0969
9130017K11RIK	-1.96736	0.10351						LOC382863	-0.291138	0.0969
MSH3	-1.76844	0.10351						MPP1	0.140591	0.0969
HSF4	-0.70301	0.10351						A530064D06RIK	-0.153813	0.097
PFAS	-1.19841	0.10351						LOC382246	-0.246236	0.097
6030446B09RIK	-1.32198	0.10351						A130019H11RIK	0.149699	0.0971
B130017E20RIK	-0.752293	0.10351						DSEL	0.364724	0.0972
UBE2Q1	1.9276	0.10351						5830407P18RIK	2.65206	0.0973
TTC3	2.06681	0.10351						NA	0.565077	0.0973
2700018L05RIK	-1.13454	0.10351						OXR1	-0.181878	0.0973
NA	-0.479675	0.10351						UTS2R	1.12924	0.0973
TNRC6A	2.59637	0.10351						2810003K23RIK	0.160222	0.0974
RSHL3	2.91082	0.10351						CCRK	-0.174037	0.0974
RPLP1	2.1517	0.10351						BMP1	3.09318	0.0974
EDN3	-0.662094	0.10351						LOC384054	-0.181166	0.0978
BC042423	2.34094	0.10351						MTHFSD	-0.314627	0.0978
DMBX1	-1.03358	0.10351						9330140N01RIK	0.859854	0.0978
UBASH3B	-0.307594	0.10351						A430105D21RIK	0.280744	0.0978
IFT57	-0.114601	0.10351						IL1F9	-0.184045	0.0978
LOC100044699	-0.458905	0.10351						FBXO36	1.36205	0.0979
PGLS	-1.05338	0.10351						NCOA2	1.13463	0.0979
ECH1	1.92812	0.10351						LOC100043969	0.14875	0.0979
MARK3	-0.118306	0.10351						ZFHX1B	-0.256193	0.0979
LRP5	-0.821417	0.10351						EG545370	-0.229757	0.098
2810003O05RIK	-0.601573	0.10351						EIF2AK3	-0.150117	0.098
MED19	2.77628	0.10351						BBC3	3.17948	0.098
MRPL49	-0.757312	0.10351						ZFP108	-0.167058	0.098
HELZ	-0.582224	0.10351						METTL4	2.29605	0.098
NA	-2.64698	0.10351						LARP2	-0.181508	0.098
LOC669001	-1.08066	0.10351						ALKBH4	3.09519	0.098
LOC229875	-1.14358	0.10351						LOC333154	0.293398	0.098
CYP2C38	-0.100258	0.10351						D330034M21RIK	-0.160484	0.098
NFXL1	0.108598	0.10351						UCN3	-0.34818	0.098
GTPBP2	-2.15481	0.10351						LTA	-0.631724	0.098
MARCKSL1	-0.5694	0.10351						RGS20	-0.225787	0.098
SUGT1	-0.692011	0.10351						EG245376	-0.194922	0.098
LOC227379	-0.202739	0.10351						OLFR370	-0.216037	0.098
OLFR15	-0.204365	0.10351						MFSD3	-0.571553	0.098
C330023D02RIK	0.49133	0.10351						OLFR472	-0.246191	0.098
MMP27	-0.139232	0.10351						ZFP354C	0.14031	0.098
TMED4	2.56718	0.10351						PTBP1	1.63106	0.098
OLFR985	-0.191158	0.10351						MAGEL2	0.419912	0.098
A130015P11RIK	-1.42275	0.10351						SERPINA10	0.18749	0.098
1700020G18RIK	-0.221385	0.10351						NA	-0.259327	0.098
PPA2	-0.122908	0.10351						SCIN	3.37874	0.0982
TTC3	2.28391	0.10351						1700123I01RIK	0.126948	0.0983
WDR31	-2.42851	0.10351						FOXP2	-0.34479	0.0983
HOXD8	-2.66018	0.10351						GTF2H3	3.03205	0.0984
SAMD1	-0.520581	0.10351						PEX1	-0.133999	0.0984
1700016L04RIK	-0.152208	0.10351						PKIB	0.20925	0.0984
ADD1	-0.172293	0.10351						GUCY1A2	-0.361676	0.0985
E330031I04RIK	-0.112611	0.10351						UROS	0.150456	0.0985
ANK3	-0.271047	0.10351						4930552P12RIK	0.117932	0.0985
A230069K20RIK	-1.28793	0.10351						NOL9	-1.66283	0.0985
ZFP606	-1.01328	0.10351						OLFR54	-0.445406	0.0985
A430034O11RIK	-0.302475	0.10351						LOC100045708	0.230364	0.0985
DNAJC5	2.28512	0.10351						BCL11B	2.28783	0.0985
LOC381983	-1.23817	0.10351						SCL0001987.1_16	0.243119	0.0985
2310014L17RIK	-0.720622	0.10351						ACHE	-0.145389	0.0989
TNFRSF1A	-0.890018	0.10351						LOC383373	-0.154928	0.0989
E330037K16RIK	-0.276032	0.10351						CPB2	-0.15521	0.0989
EG626175	2.51737	0.10351						NA	0.337974	0.0991
PMPCA	-1.18019	0.10351						DEK	-1.38278	0.0996
SHF	-1.66908	0.10351						9330178D15	0.12809	0.0996
TIMM9	-1.21038	0.10351						HYAL6	-0.1415	0.0996
LOC544988	-1.06852	0.10351						1810020G14RIK	-0.28429	0.0996
TRIM2	1.26529	0.10351						A230091B22RIK	-0.162161	0.0996
GJC2	-1.02262	0.10351						DMXL2	0.88977	0.0996
RPGR	-1.40593	0.10351						ARHGAP30	2.31553	0.0996
[truncated: 18,938 more rows]

## Sheet: Figs. 1I-K
Figure 1I
	Het FC to WT	Het FC to WT	Het FC to WT	Het FC to WT	Het FC to WT	KO FC to WT	KO FC to WT	KO FC to WT	KO FC to WT	KO FC to WT	KO FC to WT	KO FC to WT	KO FC to WT	KO FC to WT	KO FC to WT
Betaine	-0.866603	-0.861091	-0.808281	-0.926523	-0.941842	-0.635375	-0.614115	-0.601024	-0.578462	-0.6192	-0.873555	-0.706475	-0.951961	-0.823746	-0.869451
Choline	-0.360972	-0.416977	-0.303779	-0.394419	-0.430336	-0.11133	0.0349814	-0.0944093	-0.00172996	-0.0210452	-0.588674	-0.606213	-0.639011	-0.677501	-0.645653
SAH (S-Adenosyl-L-Homocysteine)	0.39272	0.446922	0.354863	0.114069	-0.00779904	0.0538327	0.0163419	-0.0514085	-0.0598513	-0.0524607	0.078319	0.128303	0.30079	0.143783	0.159031
Cystathionine	-0.415011	-0.556867	-0.558245	-0.507651	-0.339574	0.251025	0.364449	-0.0139375	0.281656	-0.0806784	0.42618	0.456568	0.28203	0.15225	0.280072
Methionine	0.254283	0.0335075	0.23757	0.215525	0.270978	1.0904	1.05577	1.0977	0.995403	1.15934	0.701044	0.674846	0.718625	0.739084	0.811119
SAM (S-Adenosyl Methionine)	-0.242069	-0.104104	-0.0886194	0.10689	0.0775133	0.263505	0.206353	0.292807	0.125282	0.456638	1.03355	1.26975	1.10321	1.2842	1.22538
SDMA	0.178151	-0.0544453	0.200778	0.221235	0.377533	1.87259	1.58629	1.62843	1.43672	1.83287	1.22725	1.281	1.20838	1.34716	1.47805
CDP-ch	0.206842	0.20303	0.495609	0.537924	0.824811	1.39165	1.44584	1.64059	1.31711	1.70422	1.67026	1.78924	1.64577	1.89995	1.99667
ADMA	0.562752	0.178318	0.432444	0.552247	0.824419	2.65103	2.26055	2.3763	2.06973	2.5525	2.10247	2.01391	2.10446	2.09771	2.31982
Figure 1J
	Het FC to WT	Het FC to WT	Het FC to WT	Het FC to WT	Het FC to WT	KO FC to WT	KO FC to WT	KO FC to WT	KO FC to WT	KO FC to WT	KO FC to WT	KO FC to WT	KO FC to WT	KO FC to WT	KO FC to WT
Proline	-0.395629	-0.4804	-0.322416	-0.423306	-0.452501	0.107372	0.142862	0.0852309	0.148482	0.112961	-0.544154	-0.508801	-0.516549	-0.501921	-0.548928
Isoleucine	-0.13618	-0.184751	-0.0969069	-0.0957356	-0.158995	0.282188	0.406811	0.356041	0.440344	0.448967	0.095067	0.227212	0.160616	0.186447	0.131113
Tryptophan	0.0459871	0.0296149	0.0199859	0.00649232	0.00368493	0.685193	0.580222	0.548151	0.523211	0.625887	0.144239	0.321324	0.108064	0.225197	0.238803
Arginine	0.23638	0.181218	0.254165	0.134742	0.234725	0.478355	0.49118	0.460746	0.622759	0.611844	0.379555	0.380724	0.336204	0.302417	0.322336
Valine	-0.0772413	-0.1815	-0.0869403	-0.14231	-0.102297	0.641521	0.628533	0.656468	0.612499	0.733237	0.21816	0.238443	0.210126	0.26173	0.288104
Leucine	0.00448397	-0.0655548	0.030223	-0.0325943	-0.0220474	0.592198	0.607755	0.62204	0.565655	0.694885	0.270128	0.281554	0.322355	0.351739	0.364359
Glutamine	0.851183	0.9155	0.955717	0.851446	0.860857	0.375953	0.675439	0.520482	0.604449	0.60007	0.462296	0.543302	0.443394	0.460265	0.369419
Tyrosine	0.0911311	0.0626827	0.11349	0.0666148	0.124954	0.670494	0.669525	0.590969	0.539841	0.708341	0.368176	0.391123	0.411614	0.412954	0.413486
Phenylalanine	0.0683132	0.0675715	0.092341	0.122917	0.117529	0.781541	0.690891	0.650948	0.581386	0.756854	0.302894	0.378108	0.418865	0.404014	0.451016
Threonine	0.908512	0.88851	0.941666	0.841012	0.978853	0.902357	0.800743	0.865521	0.822947	0.876179	0.754717	0.835099	0.739048	0.736052	0.730613
Methionine	0.254283	0.0335075	0.23757	0.215525	0.270978	1.0904	1.05577	1.0977	0.995403	1.15934	0.701044	0.674846	0.718625	0.739084	0.811119
Serine	0.191511	0.023151	0.326624	0.293289	0.479436	1.90133	1.772	1.75336	1.69239	1.89971	1.22687	1.08252	1.04735	1.05161	1.15008
Figure 1K
	Het FC to WT	Het FC to WT	Het FC to WT	Het FC to WT	Het FC to WT	KO FC to WT	KO FC to WT	KO FC to WT	KO FC to WT	KO FC to WT	KO FC to WT	KO FC to WT	KO FC to WT	KO FC to WT	KO FC to WT
Carnosine	0.260449	0.438264	0.33796	0.184215	0.351057	-0.867913	-0.898275	-0.878515	-0.997735	-0.961549	-1.2869	-1.09245	-1.29179	-1.2229	-1.40753
Isocitrate	0.904341	1.64904	1.00321	0.758553	0.176586	-0.29442	-0.561181	-1.00907	-0.210487	-1.25554	-1.72404	-1.16702	-0.767931	-0.865561	-0.81671
Citrate	0.869009	1.06378	0.857626	0.768759	0.117491	-0.362419	-0.696387	-0.950228	-0.589677	-1.18643	-0.90994	-0.745317	-0.450543	-0.74966	-0.885688
Glutamate	-0.0947831	-0.174878	-0.0170793	-0.0689203	-0.150038	-0.05287	-0.133643	-0.151333	-0.139559	-0.140492	0.101459	0.101409	0.0789565	0.0951294	0.0575394
Malate	0.213707	0.389704	0.028057	0.2517	0.391782	-0.299613	-0.0831847	0.0563192	-0.0582326	-0.0414156	0.117392	0.0523562	0.135737	0.143325	0.286552
Succinate	0.248516	0.517736	0.446464	0.268853	0.0514271	-0.245558	0.737854	0.581347	0.753898	0.762863	0.311671	0.335323	0.407344	0.43918	0.702613
Fumarate	0.690309	0.484188	0.733262	0.896929	1.101	1.20244	1.06584	1.02105	1.27558	1.42222	0.941764	1.19966	0.72339	1.19826	1.16018
Aspartate	1.61097	1.6205	1.81861	1.6444	1.69681	1.82827	1.9069	1.70928	1.96562	1.84609	0.908968	0.92423	0.855777	0.826928	0.852874

## Sheet: Figs. 2B,C
Figure 2B
ev	k190m	nsun2
0.204893	0.114354	0.794699
0.1737	0.138056	0.446009
0.164352	0.101326	0.360056
				Number of families	1
				Number of comparisons per family	2
				Alpha	0.05
				Dunnett's multiple comparisons test	Mean Diff.	95.00% CI of diff.	Significant?	Summary	Adjusted P Value	A-?
				ev vs. k190m	0.06307	-0.2499 to 0.3761	No	ns	0.7955	B	k190m
				ev vs. nsun2	-0.3526	-0.6656 to -0.03962	Yes	*	0.0317	C	nsun2
				Test details	Mean 1	Mean 2	Mean Diff.	SE of diff.	n1	n2	q	DF
				ev vs. k190m	0.181	0.1179	0.06307	0.1093	3	3	0.5769	6
				ev vs. nsun2	0.181	0.5336	-0.3526	0.1093	3	3	3.225	6
Figure 2c
ev	k160M	NSUN2		Number of families	1
0.00147744	0.0021626	1.22862		Number of comparisons per family	2
0	0	1.05999		Alpha	0.05
0	0	1.06659
				Dunnett's multiple comparisons test	Mean Diff.	95.00% CI of diff.	Significant?	Summary	Adjusted P Value	A-?
				ev vs. k160M	-0.0002284	-0.1291 to 0.1287	No	ns	>0.9999	B	k160M
				ev vs. NSUN2	-1.118	-1.247 to -0.9890	Yes	****	<0.0001	C	NSUN2
				Test details	Mean 1	Mean 2	Mean Diff.	SE of diff.	n1	n2	q	DF
				ev vs. k160M	0.0004925	0.0007209	-0.0002284	0.04503	3	3	0.005072	6
				ev vs. NSUN2	0.0004925	1.118	-1.118	0.04503	3	3	24.83	6

## Sheet: Fig. 2D
Figure 2C
	empty R1	empty R2	empty R3	empty R4	empty R5	K190M R1	K190M R2	K190M R3	K190M R4	K190M R5	NSUN2 R1	NSUN2 R2	NSUN2 R3	NSUN2 R4	NSUN2 R5
Asp_tRNA	32.5	44.0678	41.129	41.1765	54.1667	45.3901	33.5938	34.0425	39.1304	37.8378	99.4318	100	100	99.1817	99.1525
Asp_tRNA	20	20	22.3881	18.6667	11.1111	21.0526	20	18.9873	17.6471	23.6111	4.45205	5	4.16667	5.49451	4.92308
Gln_tRNA	4.08163	8.21918	3.57143	7.36842	2.17391	6.08696	8.75	8.13954	5.55556	0.813008	96.2264	86.3636	86.0465	89.5833	90.2439
Glu_tRNA	5.88235	10.5263	25	21.7391	7.14286	5.55556	16.3934	17.9487	25.8065	15.1515	97.8261	78.125	82.3529	96.4286	85.1852
Glu_tRNA	11.7647	21.0526	21.875	17.3913	7.14286	7.40741	18.0328	12.8205	1.6129	1.51515	95.6522	81.25	64.7059	96.4286	77.7778
Glu_tRNA	25.5319	17.9487	15.3846	17.8571	22.7273	16.6667	22.8571	17.2414	20.6897	10.5263	98.6246	99.3197	96.6216	98.8871	99.177
Glu_tRNA	19.1489	23.0769	38.4615	21.4286	22.7273	36.6667	40	24.1379	31.0345	5.26316	99.2332	99.5924	98.6487	99.444	99.5209
Glu_tRNA	12.2449	22.5	9.25926	26.3158	0	12.9032	13.5135	10.3448	13.7931	10.5263	3.15747	5.75636	4.02685	5.59937	4.11285
Gly_tRNA	2.89855	5.40541	2.15054	3.44828	4.7619	5.05618	1.0989	5.51724	2.52101	2.85714	89.3939	92.5926	100	85.7143	84.2105
Gly_tRNA	5.83942	3.59712	3.32481	6.60919	6.41026	10.0775	5.81395	5.34351	6.66667	6.18557	92.7835	86.7925	92	86.3014	87.5676
Gly_tRNA	2.89855	7.33945	4.3956	5.81395	14.2857	9.60452	13.7931	6.89655	5.88235	13.0435	89.3939	92.5926	100	95.2381	92.6316
Gly_tRNA	4.34783	9.00901	16.4835	5.74713	9.52381	5.61798	14.6067	11.0345	6.72269	14.2857	93.9394	96.2963	100	90.4762	95.7895
Gly_tRNA	20.5224	14.8014	19.8953	21.8391	10.5263	17.4935	18.9922	26.2548	23.3333	17.5258	91.6667	88.6364	91.3043	89.2857	98
Gly_tRNA	21.6418	15.2727	28.7206	21.0375	21.0526	18.2768	25.4826	18.9922	16.5877	6.18557	94.186	90.9091	75	91.0714	88.1579
His_tRNA	2.5974	2.38095	2.22222	1.23457	0	2.08333	1.85185	0	2.20588	4.25532	48.5217	44.2049	36.5079	40.5738	48.0144
Leu_tRNA	1.15875	1.77966	2.63809	2.58621	3.01724	1.80995	3.51494	1.17253	1.60256	1.05263	82.1654	82.2361	83.464	83.0146	85.3658
Met_tRNA	1.66667	0	2.5	4.81928	4	3.65854	5.05051	6	1.94805	3.33333	98.1132	100	92.8571	100	95.5556
Met_tRNA	4.94505	5.83756	4.07801	4.59459	4.41767	5.60748	5.26316	5.7971	3.0303	0	96.8847	95.9677	98.7879	98.0488	95.9877
Ser_tRNA	1.03093	2.87081	3.4632	3.18182	2.0339	2.55102	3.29412	3.92465	1.76391	2.07523	87.8205	84.7716	81.7647	87.3016	89.5833
Thr_tRNA	6.06061	4.81283	5.52486	3.27869	3.125	6.20438	6.17647	4.57381	3.83838	4.90798	78.7879	87.1795	86.4583	94.2029	84.4961
Tyr_tRNA	1.2987	2.94118	0	1.8018	3.0303	2.89855	5.12821	4.41176	5.68182	0	92.3077	92.3077	88.8889	95.4545	92.7835
Val_tRNA	2.04588	2.16155	2.67895	1.93216	2.51479	1.91972	2.66413	2.24842	1.57831	1.47032	92.2509	87.8251	89.7541	92.5734	90.3136
Val_tRNA	4.64972	3.69528	4.26957	3.60515	5.40341	4.56661	4.78757	4.14266	5.11835	4.94884	86.6171	84.8989	87.5	88.7543	87.013
Val_tRNA	3.34672	2.56176	2.33146	2.13816	2.89532	2.56032	3.50972	3.57356	2.34165	3.33863	53.2646	52.3179	43.1818	53.5	60.2041

## Sheet: Fig. 2G,H
Figure 2G																Figure 2H
empty R1	empty R2	empty R3	empty R4	empty R5	K190M R1	K190M R2	K190M R3	K190M R4	K190M R5	NSUN2 R1	NSUN2 R2	NSUN2 R3	NSUN2 R4	NSUN2 R5		empty R1	empty R2	empty R3	empty R4	empty R5	K190M R1	K190M R2	K190M R3	K190M R4	K190M R5	NSUN2 R1	NSUN2 R2	NSUN2 R3	NSUN2 R4	NSUN2 R5
2.28875	2.493	2.12176	2.56787	2.52604	1.7072	1.41612	1.9121	1.41476	1.96672	1.54255	2.37119	2.98154	1.61869	2.31511		1.33727	1.33288	1.59044	1.59659	1.78904	1.80862	2.1371	1.85074	1.88906	1.96672	1.32327	1.1576	1.72452	1.40741	1.48787
1.65988	2.13748	2.12176	1.45734	1.78904	1.57549	1.66719	1.85074	1.88906	1.64876	0.603342	1.1576	-0.65066	0.899587	0.0875274		1.52495	1.48013	1.59044	1.36948	1.07891	1.39233	1.21869	1.69187	1.82692	1.32433	0.603342	-0.530847	-0.65066	1.04336	0.481987
1.33727	1.48013	1.12438	0.723431	1.78904	1.89032	1.75504	1.58407	2.16502	1.83729	0.603342	0.841505	0.10749	0.455179	1.06546		2.38663	2.43461	1.59044	1.99952	2.33636	2.43412	2.4476	2.43941	2.56134	2.23149	2.88056	2.84898	2.77313	2.81798	2.80312
2.74482	2.61384	2.81175	2.84708	2.88656	2.79204	2.85828	2.7876	2.82818	2.78649	2.45611	2.54438	2.45131	2.60664	2.60831		2.21196	2.23012	2.39262	1.2636	2.04937	1.7072	2.1926	2.05374	1.99029	1.83729	2.39993	2.36426	2.2767	2.38635	2.5084
1.33727	0.808217	1.7212	0.355319	0.753038	1.7072	1.82803	1.96529	1.41476	1.02932	1.24995	0.841505	0.938571	0.713109	0.0875274		1.33727	1.128	1.59044	0.960864	1.64633	1.106	1.66719	1.44396	1.2172	1.9072	2.19431	2.23691	2.08058	2.21165	2.20449
1.52495	0.171618	1.12438	1.70375	1.98015	1.106	1.75504	1.58407	1.55674	1.64876	0.336748	-0.530847	1.08033	0.713109	0.481987		2.07264	2.04768	2.19609	0.723431	1.84585	1.95826	1.55802	1.58407	1.75388	1.64876	2.22001	2.0666	2.08058	2.2211	2.24257
2.6867	2.58971	2.74778	2.71412	2.82084	2.71264	2.81105	2.71001	2.71445	2.69788	2.32532	2.52855	2.49141	2.498	2.64625		1.52495	1.59339	0.553602	1.13194	1.72346	1.80862	1.55802	0.944433	1.66598	1.83729	2.23612	2.0987	2.15883	2.11256	2.16166
0.45584	0.171618	1.40861	0.723431	1.64633	1.106	1.41612	1.69187	1.2172	1.83729	0.603342	0.594046	0.754634	0.713109	0.481987		1.65988	0.808217	1.59044	1.2636	1.28781	1.80862	1.99131	1.24902	1.82692	1.51308	2.16656	2.24712	2.2683	2.16007	2.08578
1.91691	2.08013	2.02799	1.74901	0.753038	1.80862	2.1371	2.0912	2.03246	1.32433	1.32327	1.61747	1.5003	1.25516	1.35638		1.91691	1.88028	2.22804	1.2636	2.32227	2.3221	2.35279	2.29981	2.19169	1.96672	1.49613	1.74652	1.36957	1.61869	1.59151
0.45584	1.76017	0.553602	1.45734	0.753038	1.57549	1.82803	1.58407	1.41476	1.32433	0.603342	0.841505	-0.65066	0.899587	0.0875274		1.84738	1.88028	2.12176	0.723431	1.98015	1.106	1.66719	2.05374	1.41476	2.1042	0.796442	-0.530847	1.68764	0.0579274	0.922883
3.12434	3.08163	3.20266	3.18299	3.26289	3.1374	3.19413	3.18886	3.1121	3.11526	2.91819	3.00607	2.94715	3.07917	3.11684		1.52495	0.171618	1.40861	0.723431	0.105583	0.531249	1.21869	1.85074	1.88906	1.7532	-0.072506	0.211552	0.500053	0.455179	1.1802
2.35099	2.34844	2.45853	2.27783	2.53334	2.29889	2.50082	2.31872	2.40967	2.06375	2.01272	1.66474	2.1086	2.17102	2.1129		2.11289	2.30284	1.90303	1.53199	2.15799	2.14991	2.35279	2.41334	2.21645	2.14059	1.93131	1.84592	1.94116	1.91655	1.90955
1.33727	1.76017	1.8219	2.32706	2.20197	2.40106	2.35279	2.25838	2.10476	2.20376	1.89335	1.81532	1.64743	1.97576	2.16166		2.1491	2.30284	2.02799	1.74901	2.01633	2.11053	2.24042	2.12517	2.23954	2.06375	1.16523	1.26823	0.754634	1.61869	0.481987
2.38663	2.47477	2.41048	1.74901	2.50298	2.2175	2.52868	2.36957	2.45826	2.23149	1.99775	2.15544	1.79007	1.97576	2.1129		3.16122	3.27453	3.07204	2.65229	3.19475	2.99107	3.25904	3.2301	3.21686	3.11434	2.84057	2.8939	2.84014	2.85093	2.8816
2.21196	2.24984	2.12176	2.10075	2.22203	2.2739	2.1371	1.96529	2.35197	2.25713	1.87293	1.74652	1.99958	1.79311	1.90955		2.33155	2.52636	2.25724	1.82737	2.46911	2.06634	2.21734	2.49615	2.47991	2.25713	1.7235	1.90105	1.72452	1.93729	2.12573
2.64168	2.77713	2.53623	2.53292	2.71648	2.66142	2.91019	2.88728	2.74803	2.74831	2.2938	2.30254	2.09486	2.33788	2.4242		2.60421	2.48403	2.44334	2.10075	2.29211	2.2739	2.07135	2.21108	1.99029	1.96672	2.46772	2.27598	2.20279	2.53785	2.54799
2.53125	2.42367	2.44334	2.32706	2.48653	2.55993	2.77123	2.67971	2.31862	2.34347	1.96595	2.04943	2.05026	2.09963	2.21442		1.52495	1.76017	0.553602	1.36948	1.72346	1.95826	2.10572	1.96529	1.55674	1.7532	1.32327	1.26823	1.72452	1.04336	1.35638
2.23955	2.08013	0.553602	1.45734	1.78904	2.11053	2.1926	2.0912	1.66598	2.06375	0.603342	0.841505	1.19442	0.713109	1.35638		3.38487	3.54457	3.26308	3.01584	3.39532	3.24758	3.39245	3.41884	3.45105	3.37366	3.12231	3.13444	3.04178	3.12832	3.13311
1.33727	2.04768	1.8219	1.36948	2.07971	2.24688	2.24042	2.21108	2.03246	1.83729	1.80479	1.36005	1.43918	1.15909	1.6763		3.25571	3.39754	3.20266	2.82805	3.31961	3.18736	3.35158	3.3544	3.32984	3.2525	3.03028	3.05444	2.98337	3.01843	3.05432
1.97611	2.01214	1.8219	1.2636	1.84585	2.01613	2.30141	2.01208	2.03246	1.9072	0.603342	1.02007	1.43918	1.25516	1.06546		2.48637	2.7257	2.16088	2.19377	2.62486	2.38309	2.51041	2.60635	2.60504	2.52454	1.98218	2.18074	2.1346	2.19193	2.22406
1.65988	1.6845	1.7212	1.2636	2.01633	1.57549	2.31946	2.1562	1.88906	1.9072	0.336748	0.841505	1.08033	1.25516	0.737921		2.54147	2.52636	1.90303	1.99952	2.37523	2.14991	2.30141	2.25838	2.42257	2.36187	1.75234	1.50555	1.43918	1.65947	1.80883
1.76374	2.04768	1.40861	1.13194	0.753038	1.57549	0.910273	0.944433	2.13617	1.02932	0.796442	0.211552	-0.65066	0.899587	1.1802		2.18194	2.47477	1.90303	1.89332	2.42054	1.80862	2.03346	2.33658	2.36742	1.96672	1.16523	1.84592	1.79007	1.73137	1.59151
2.87737	2.94032	2.89879	2.86473	2.78129	2.916	2.94921	2.91986	2.89282	2.8457	2.80932	2.86529	2.74166	2.8096	2.77596		1.97611	2.38832	2.12176	-0.36399	1.78904	1.106	2.10572	1.9121	1.94292	1.64876	0.336748	1.1576	0.754634	1.33679	1.1802
2.44757	2.34844	2.07786	2.11804	2.04937	2.53874	2.36824	2.49615	2.39622	2.28094	2.25894	2.12819	2.15883	2.0428	2.09959		2.18194	2.3623	1.8219	1.53199	2.10774	1.57549	2.21734	2.27975	2.26115	2.14059	1.24995	0.594046	1.19442	1.79311	1.54249
1.97611	1.9293	1.40861	1.82737	1.78904	1.95826	2.33656	2.31872	1.82692	1.96672	1.89335	1.70752	1.5546	1.65947	1.4264		1.91691	1.76017	1.8219	1.13194	1.78904	1.80862	2.03346	1.58407	1.99029	1.83729	1.38763	1.50555	0.754634	1.33679	1.35638
2.02745	2.10994	2.02799	2.10075	2.15799	1.106	1.21869	1.44396	1.55674	1.02932	1.91278	2.29392	2.79977	1.73137	2.0565		2.23955	2.13748	2.60636	1.99952	2.33636	2.14991	2.1926	1.9121	2.19169	2.14059	1.58487	1.1576	1.43918	1.46942	1.35638
2.72516	2.53414	2.55811	2.53292	2.45061	2.66839	2.63146	2.62004	2.69588	2.66219	2.1853	1.61747	1.64743	1.65947	1.80883		2.11289	2.04768	1.97051	1.13194	1.94022	1.57549	2.24042	2.0912	1.66598	1.83729	1.38763	1.50555	1.28911	1.33679	1.06546
2.02745	2.10994	2.42735	2.1654	2.20197	2.06634	2.43572	2.3535	2.16502	2.32393	1.75234	1.66474	1.96163	1.97576	1.71339		2.02745	1.9293	1.7212	2.13454	2.20197	2.29889	2.4476	2.29981	1.99029	2.28094	1.96595	1.94952	1.64743	1.97576	1.77932
1.04391	0.808217	1.40861	0.960864	1.07891	1.39233	1.55802	1.69187	1.94292	2.01833	1.24995	0.594046	-0.65066	1.15909	0.737921		1.33727	0.171618	0.553602	1.70375	1.07891	1.57549	0.294276	1.58407	1.66598	1.32433	2.22816	1.87442	1.87256	2.07231	1.71339
3.06311	3.00878	3.10525	2.97681	2.96185	3.06724	3.0504	3.08531	3.14539	3.06669	2.73898	2.57015	2.51541	2.6246	2.72356		2.11289	2.5768	2.332	1.89332	2.34985	2.06634	2.41047	2.33658	2.39622	2.1042	1.77937	1.90105	1.5003	1.65947	2.00775
1.33727	2.46523	1.59044	1.2636	1.55345	1.106	2.07135	1.85074	2.19169	1.64876	0.945486	0.211552	0.10749	0.899587	0.922883		2.18194	2.54171	2.51255	2.49842	2.57359	2.59805	2.73243	2.6574	2.57668	2.44048	2.51978	2.30254	2.25085	2.32451	2.43426
1.91691	2.44516	1.12438	0.960864	1.55345	1.106	0.910273	2.01208	2.21645	1.83729	0.336748	0.841505	1.08033	0.0579274	0.0875274		2.23955	2.51837	2.25724	1.70375	2.20197	2.29889	2.30141	2.3535	2.30056	1.9072	1.75234	1.94952	1.5003	1.79311	1.77932
2.02745	2.34844	1.40861	1.65332	1.89579	0.531249	1.82803	2.21108	2.19169	1.9072	0.796442	1.26823	0.938571	1.46942	0.737921		1.76374	1.76017	1.40861	1.70375	1.43796	1.80862	2.26202	1.24902	1.66598	1.96672	1.54255	1.26823	1.36957	1.15909	1.54249
2.1491	2.18688	1.40861	0.723431	1.43796	0.531249	1.41612	2.01208	1.94292	1.51308	0.945486	-0.530847	0.500053	1.15909	0.481987		0.45584	1.48013	1.12438	0.960864	1.55345	1.39233	0.910273	1.58407	1.88906	2.28094	0.336748	1.02007	1.08033	1.15909	0.737921
2.02745	1.48013	2.07786	1.53199	1.07891	1.89032	1.99131	1.85074	1.99029	0.438149	-0.072506	0.841505	0.754634	0.0579274	0.0875274		2.31086	2.30284	1.90303	2.44714	2.4309	2.41803	2.56983	2.56071	2.42257	1.96672	1.96595	2.15544	2.25969	1.89467	2.23345
1.04391	0.171618	1.40861	1.95	1.84585	1.95826	2.03346	2.53479	1.66598	1.9072	1.24995	1.66474	0.938571	1.57395	1.59151		1.91691	1.59339	0.553602	1.99952	1.78904	2.01613	2.10572	1.9121	1.82692	1.32433	0.796442	1.26823	1.43918	1.04336	1.35638
2.49825	2.54171	2.47299	2.10075	2.36279	2.43412	2.52868	2.54369	2.7777	2.52454	2.30678	1.92602	1.96163	2.21165	2.20449		0.45584	2.23012	2.12176	1.65332	2.01633	2.24688	2.10572	2.12517	2.16502	2.36187	1.82877	1.26823	1.84684	1.33679	1.48787
1.84738	1.82452	0.553602	0.355319	0.105583	1.39233	1.55802	1.77864	2.16502	1.7532	1.38763	1.1576	1.08033	1.04336	0.737921		1.52495	0.171618	1.40861	1.2636	0.753038	1.7072	0.910273	1.44396	1.55674	1.02932	2.10349	2.01255	2.24176	1.69687	1.59151
2.23955	1.76017	1.90303	1.45734	1.55345	1.7072	1.99131	2.12517	2.21645	2.06375	1.62368	1.66474	1.36957	1.61869	1.6763		1.33727	0.171618	0.553602	0.355319	0.105583	1.57549	0.294276	1.24902	1.82692	1.64876	2.31925	2.083	2.23243	1.93729	1.63587
1.84738	2.23012	2.07786	1.89332	1.98015	2.11053	2.33656	2.21108	2.33573	2.37927	1.98218	1.81532	0.754634	2.02711	1.8866		1.33727	1.59339	1.7212	0.723431	0.105583	1.39233	0.294276	1.24902	1.75388	1.51308	2.2439	2.0987	2.15883	1.61869	1.59151
1.84738	2.16305	2.02799	1.86167	1.64633	1.89032	2.26202	2.01208	2.36742	2.28094	1.7235	0.841505	1.19442	2.07231	1.6763		0.45584	0.808217	1.12438	1.53199	0.105583	1.39233	0.294276	0.335477	1.2172	1.7532	2.12577	1.66474	2.25085	1.79311	1.4264
2.26506	2.33395	2.19609	1.53199	2.18068	2.14991	1.94396	2.01208	1.94292	2.55427	1.16523	1.78231	1.60333	1.61869	1.63587		2.31086	2.23012	2.02799	2.28829	2.07971	2.01613	2.1926	2.33658	2.13617	2.28094	2.40927	2.47993	2.33711	2.531	2.40304
1.65988	0.808217	1.40861	1.99952	1.72346	1.95826	2.10572	2.39942	1.99029	1.96672	1.54255	1.70752	1.28911	1.957	1.63587		2.21196	2.23012	2.30892	1.99952	1.43796	0.531249	2.03346	2.23556	2.16502	1.9072	2.50005	2.40375	2.15883	2.5543	2.3683
0.45584	0.808217	0.553602	1.45734	1.78904	1.80862	1.66719	1.69187	1.82692	1.32433	-0.072506	0.841505	0.500053	0.455179	0.922883		1.04391	0.808217	1.8219	1.70375	0.753038	1.7072	0.294276	0.944433	1.66598	1.02932	-0.856028	-0.530847	0.10749	-0.707444	-0.673553
1.91691	1.76017	1.12438	1.65332	2.30754	2.14991	2.21734	2.21108	2.16502	2.36187	1.54255	1.56481	1.60333	1.73137	2.16166		3.09648	3.1515	3.10959	3.0472	3.09711	3.06852	3.10274	3.10878	3.10391	3.09797	3.33032	3.30929	3.17571	3.2958	3.28673
2.47399	2.57012	2.55811	2.0635	2.57359	2.51587	2.2823	2.33658	2.50008	2.47946	2.02712	1.90105	1.75854	1.69687	1.80883		2.75864	2.86926	2.84905	2.71412	2.7013	2.79626	2.83993	2.86015	2.86514	2.86068	3.15795	3.1451	3.04729	3.11623	3.10193
2.07264	2.08013	2.41048	2.17987	2.22203	2.24688	2.2823	2.23556	2.13617	2.01833	1.75234	1.92602	1.79007	1.87153	1.97138		2.50967	2.48403	2.22804	2.02207	2.32227	2.34376	2.24042	2.1562	2.42257	2.23149	2.66359	2.54051	2.4316	2.60664	2.58276
2.6867	2.70185	2.56844	2.74565	2.72375	2.68827	2.75257	2.74559	2.6653	2.66219	2.46772	2.48939	2.39943	2.54783	2.32926		2.38663	2.46523	2.30892	2.17987	2.30754	2.49104	2.41047	2.3535	2.23954	2.25713	2.71042	2.74	2.48721	2.71804	2.6317
2.61982	2.3623	2.28409	2.50361	2.39871	2.52753	2.53739	2.49615	2.42257	2.32393	2.02712	1.92602	2.06573	2.21165	2.04094		2.41861	2.42367	2.51255	2.38534	2.29211	2.3221	2.43572	2.42665	2.50966	2.37927	2.69063	2.68616	2.5647	2.64377	2.59725
2.46107	2.30284	2.28409	2.36166	2.27592	2.29889	2.45903	2.31872	2.28144	1.96672	2.02712	1.87442	1.89676	1.89467	1.77932		3.09441	2.93716	2.92019	2.79551	2.82327	2.79204	2.92585	2.90737	2.8862	2.88285	3.11636	3.10022	2.99406	3.08249	3.07909
2.47399	2.08013	1.8219	2.1654	2.29211	2.3221	2.43572	2.25838	2.07038	2.01833	1.91278	1.56481	2.05026	1.79311	1.71339		2.72	2.78022	2.76293	2.65229	2.681	2.69458	2.80797	2.73281	2.83382	2.7744	3.1042	3.10829	3.0161	3.08249	3.03916
2.26506	2.04768	2.07786	2.21998	2.29211	2.14991	2.38296	2.29981	2.21645	2.14059	1.80479	1.74652	1.81942	1.93729	0.922883		2.73022	2.66144	2.72035	2.6399	2.58583	2.54953	2.6189	2.57676	2.64278	2.64237	2.93589	2.87737	2.74333	2.90079	2.87879
2.90099	2.93234	2.86574	2.99902	2.93492	2.92836	3.03004	2.9951	2.96031	2.90068	2.7685	2.73813	2.66191	2.7539	2.70341		2.40303	2.608	2.56844	2.56373	2.5474	2.50372	2.54586	2.60635	2.63077	2.62099	2.84057	2.79673	2.7279	2.80592	2.78442
1.33727	1.6845	2.12176	1.89332	1.72346	1.106	1.55802	1.44396	1.41476	1.32433	2.04099	1.81532	1.87256	1.97576	1.95183		2.86021	2.5768	2.49995	2.36976	2.34985	2.40106	2.43572	2.47473	2.64278	2.5447	2.90702	2.92206	2.77015	2.87159	2.84336
1.33727	1.97293	2.25724	1.97555	2.13375	2.3221	2.35279	2.33658	2.38215	2.1042	1.85144	1.90105	1.94116	2.11256	2.04094		2.46107	2.3623	1.90303	2.04336	1.89579	1.89032	2.1371	2.21108	2.21645	2.25713	2.51335	2.53259	2.382	2.50185	2.50058
1.04391	1.33288	1.7212	1.13194	1.07891	1.39233	1.66719	0.335477	1.66598	1.7532	0.336748	0.841505	0.10749	0.455179	0.922883		2.49825	2.2861	2.30892	2.0635	2.13375	2.2175	2.1926	2.1562	2.23954	2.32393	2.49663	2.52445	2.43665	2.52399	2.47579
2.90593	2.87138	2.99747	2.96355	3.0427	2.94009	3.04932	2.98008	2.95539	2.9589	2.65393	2.75454	2.66417	2.83611	2.86919		2.11289	1.88028	2.22804	1.82737	1.98015	1.95826	2.1371	2.1562	1.75388	2.14059	2.4399	2.39751	2.17035	2.31762	2.27679
1.33727	1.76017	1.8219	2.0826	2.10774	2.11053	2.36824	2.31872	2.16502	2.30314	1.49613	1.56481	1.28911	1.89467	1.98999		0.45584	1.82452	1.7212	1.45734	1.72346	1.39233	0.910273	2.01208	1.94292	2.1042	1.44482	0.841505	1.19442	0.713109	0.922883
1.76374	1.88028	1.40861	2.11804	1.78904	2.14991	2.33656	2.27975	2.28144	2.23149	1.32327	1.81532	1.68764	1.847	1.8866		2.21196	1.48013	1.59044	1.78999	2.07971	1.80862	2.07135	2.25838	1.66598	1.96672	1.58487	1.26823	1.08033	1.46942	1.27545
1.84738	1.128	1.40861	2.0826	1.98015	2.11053	2.30141	2.31872	2.13617	1.96672	1.44482	1.74652	1.68764	1.76335	1.54249		2.44757	2.33395	2.30892	2.25587	2.29211	2.14991	2.30141	2.23556	2.38215	2.37927	2.02712	1.92602	1.81942	2.12505	1.97138
2.48637	2.51837	2.47299	2.63023	2.61962	2.59805	2.68673	2.64551	2.53666	2.67463	2.7167	2.76996	2.70384	2.81798	2.8193		3.10749	3.02652	3.02314	2.95924	2.91448	2.95769	2.95092	2.89417	2.90137	2.93902	3.13895	3.13277	3.05487	3.08898	3.05816
1.52495	1.48013	1.59044	1.45734	1.28781	1.95826	1.94396	1.85074	1.55674	1.32433	1.16523	1.26823	0.10749	1.04336	1.06546		2.1491	2.2861	2.35352	2.39285	2.24097	2.41803	2.26202	2.41334	2.16502	2.39575	2.60208	2.57015	2.49963	2.62952	2.55791
2.40303	2.40056	2.45853	2.02207	2.18068	2.46393	1.99131	2.25838	2.21645	1.96672	1.69263	1.74652	2.15883	1.25516	1.1802		2.26506	2.16305	2.02799	2.20712	2.04937	1.95826	2.16594	2.05374	2.35197	1.9072	2.50677	2.52855	2.47425	2.41834	2.42928
1.65988	1.82452	1.40861	1.45734	1.64633	1.39233	0.910273	1.77864	1.75388	1.9072	0.603342	1.1576	0.10749	0.899587	0.481987		0.45584	0.808217	1.40861	1.89332	0.753038	1.106	0.294276	1.69187	1.41476	1.51308	2.28029	2.23691	2.36353	2.40804	2.12573
1.84738	2.08013	2.02799	1.82737	2.13375	1.80862	2.03346	1.85074	2.03246	1.7532	1.16523	1.50555	1.08033	0.713109	1.71339		3.12163	3.09594	3.10194	3.07962	3.01926	3.01358	3.0324	3.05004	3.02951	3.0286	3.21172	3.21565	3.11766	3.16937	3.15781
1.76374	2.04768	1.8219	1.36948	0.105583	1.95826	1.99131	1.9121	2.07038	1.7532	0.603342	1.43805	-0.65066	0.713109	1.06546		2.68072	2.61384	2.47299	2.54653	2.51087	2.49104	2.47004	2.39942	2.47991	2.49139	2.77843	2.78915	2.78042	2.75237	2.74712
1.52495	1.33288	1.40861	1.92267	1.64633	1.39233	2.16594	1.77864	1.41476	1.96672	0.603342	0.841505	1.5003	1.25516	1.27545		2.55133	2.51016	2.47299	2.56787	2.51087	2.52753	2.50082	2.5256	2.51895	2.41139	2.78682	2.79221	2.73658	2.72151	2.67318
2.48637	2.41233	2.42735	1.45734	2.01633	2.24688	2.2823	2.29981	2.26115	2.30314	1.89335	1.99266	2.01724	1.82093	1.83641		2.44757	2.42367	2.28409	2.29842	2.24097	2.18534	2.1926	2.05374	2.03246	2.28094	2.46772	2.57364	2.41053	2.47791	2.45804
2.1491	2.10994	2.02799	2.13454	1.89579	2.18534	2.03346	2.0912	2.13617	2.06375	2.30678	2.36426	2.45131	2.38635	2.40304		1.97611	0.808217	1.7212	1.45734	1.78904	1.89032	1.41612	1.96529	1.88906	0.438149	2.35947	2.39113	2.42125	2.40804	2.29266
1.91691	2.01214	2.16088	2.0635	2.18068	2.36404	2.2823	2.0912	2.19169	2.20376	2.48253	2.43877	2.51541	2.50942	2.55791		1.52495	0.808217	1.59044	1.13194	0.105583	1.7072	0.294276	1.69187	0.908598	1.02932	2.02712	1.97169	2.08058	2.19193	1.95183
																2.07264	1.9293	2.02799	1.92267	1.89579	1.39233	1.99131	2.23556	1.75388	1.96672	1.44482	1.61747	1.28911	1.25516	1.4264
																0.45584	1.33288	1.8219	1.2636	1.55345	1.106	1.55802	1.77864	1.75388	1.51308	1.06553	1.02007	0.10749	0.713109	0.0875274
																2.31086	2.3623	2.07786	2.02207	2.07971	2.11053	2.10572	2.1562	2.35197	2.25713	1.58487	1.81532	1.28911	1.89467	1.35638
																2.23955	2.31877	1.97051	2.04336	2.10774	2.11053	2.24042	2.0912	2.13617	2.37927	1.69263	1.97169	1.75854	1.79311	1.80883
																1.33727	1.48013	1.59044	1.74901	1.43796	2.06634	1.66719	1.85074	1.75388	1.83729	1.16523	1.36005	0.754634	1.04336	1.27545
																1.33727	1.33288	1.12438	1.2636	1.07891	1.7072	1.66719	0.944433	1.55674	1.64876	-0.856028	0.211552	0.754634	-0.707444	0.481987
																2.58767	2.59594	2.6397	2.69679	2.51087	2.56995	2.56206	2.62663	2.60504	2.47946	2.88765	2.83661	2.74499	2.8499	2.77452
																1.52495	1.48013	1.97051	1.65332	1.28781	1.39233	1.21869	1.58407	0.908598	0.438149	2.12577	2.12819	1.94116	2.08623	2.13811
																2.57008	2.20918	2.22804	2.26703	2.15799	2.11053	1.94396	2.25838	2.23954	1.7532	2.48966	2.47993	2.44161	2.47373	2.43426
																1.97611	2.08013	2.16088	2.0635	1.64633	1.57549	1.89013	1.24902	1.75388	2.01833	2.28029	2.14208	1.91958	2.23925	2.16166
																1.33727	0.808217	1.40861	1.53199	1.64633	0.531249	1.55802	0.944433	0.908598	1.02932	1.94901	1.90105	1.81942	1.87153	1.77932
																1.65988	0.171618	0.553602	1.74901	1.43796	1.80862	1.75504	1.69187	0.908598	1.83729	2.16656	2.12819	2.65267	2.0428	2.27679
																2.56086	2.5017	2.55811	2.6553	2.56727	2.62357	2.41047	2.46341	2.50966	2.73898	2.75947	2.71857	3.04775	2.65731	2.76571
																2.78418	2.42367	2.47299	2.54207	2.60324	2.62357	2.26202	2.45165	2.42257	2.64237	2.65977	2.71653	3.03707	2.61189	2.69569
																2.02745	1.59339	1.7212	1.70375	2.13375	1.7072	1.66719	1.77864	2.03246	2.32393	2.43571	2.30254	2.77898	2.35694	2.38615
																1.84738	1.48013	2.07786	1.36948	2.01633	1.80862	1.75504	1.44396	1.41476	1.96672	2.2938	2.16832	2.75312	2.30336	2.35581
																1.76374	1.33288	1.12438	1.74901	1.64633	1.80862	1.99131	1.9121	1.88906	1.32433	1.06553	1.1576	1.43918	0.713109	-0.673553
																2.85114	2.85837	2.67633	2.91729	2.87125	2.75543	2.85574	2.83541	2.68607	2.77849	2.98554	2.94795	2.90491	2.96627	2.98365
																1.52495	1.82452	0.553602	1.86167	1.64633	1.7072	1.94396	2.01208	2.10476	1.7532	1.32327	1.56481	1.08033	1.40741	1.27545
																1.04391	1.82452	2.12176	2.35336	2.01633	1.89032	2.26202	2.21108	1.75388	2.1042	1.54255	1.61747	1.36957	1.61869	0.737921
																2.81818	2.84225	2.84905	2.86342	2.85062	2.86196	2.81711	2.86015	2.85258	2.78649	2.99593	2.93412	3.06597	2.98658	2.98543
																2.1491	2.20918	2.35352	2.40019	2.46	2.24688	2.42335	2.18472	2.16502	2.45405	2.61599	2.60947	2.74827	2.57582	2.61369
																2.33155	2.04768	1.8219	2.23237	2.07971	1.95826	2.07135	2.01208	1.75388	2.01833	2.2938	2.20432	2.46528	2.21165	2.32926
																2.79987	2.78327	2.84557	2.79377	2.72731	2.73492	2.68169	2.81738	2.73595	2.66219	2.92622	2.90463	3.01133	2.90816	2.89863
																2.23955	1.88028	2.12176	2.02207	2.04937	2.06634	2.16594	2.25838	2.23954	2.1042	2.39993	2.38463	2.62807	2.26476	2.38031
																1.91691	1.88028	2.12176	1.92267	1.78904	1.89032	1.41612	1.85074	1.41476	1.96672	1.93131	2.14208	2.33014	1.99366	2.22406
																1.04391	0.171618	1.12438	1.13194	1.07891	1.80862	0.910273	1.69187	1.2172	2.01833	-0.072506	0.211552	1.28911	0.713109	0.922883
																3.35151	3.3239	3.35784	3.35931	3.3844	3.3729	3.2302	3.21812	3.26312	3.26625	3.28858	3.3387	3.42857	3.34267	3.38363
																3.34339	3.30878	3.35607	3.34239	3.39064	3.37886	3.22524	3.20902	3.24139	3.26236	3.276	3.33675	3.41319	3.34721	3.3885
																2.8746	2.68016	2.76778	2.72583	2.67243	2.64691	2.6124	2.72393	2.64278	2.77023	2.85525	2.86753	3.08236	2.81561	2.79126
																2.1491	2.33395	2.39262	2.37765	2.24097	2.18534	2.1926	2.48563	2.21645	2.32393	2.67107	2.52855	2.90319	2.58457	2.53772
																2.11289	1.76017	1.7212	1.89332	1.64633	1.7072	1.75504	1.77864	1.41476	1.96672	2.22001	1.94952	2.53038	2.0428	2.02471
																1.33727	0.808217	0.553602	1.59659	0.753038	1.106	1.55802	0.335477	1.2172	0.438149	2.1148	2.16832	2.53038	2.01075	2.04094
																2.79604	2.85387	2.92019	2.90659	2.7013	2.87441	2.78522	2.87038	2.78798	2.81262	3.0223	3.00176	3.15112	2.98429	2.97329
																2.56086	2.43461	2.30892	2.49842	2.24097	2.41803	2.2823	2.48563	2.28144	2.50287	2.69906	2.63288	2.92067	2.66598	2.58865
																2.02745	2.41233	2.44334	2.47103	2.20197	2.38309	2.1926	2.47473	2.35197	2.28094	2.73176	2.65444	2.91826	2.6246	2.59725
																1.33727	1.97293	1.12438	1.70375	0.105583	2.11053	1.41612	1.77864	1.66598	0.438149	2.30035	2.31911	2.60944	2.26476	2.30031
																1.65988	1.128	1.59044	1.53199	0.753038	1.106	1.55802	0.944433	1.41476	1.7532	2.27333	2.15544	2.58346	2.16007	2.16166
																										1.32327	1.02007	0.10749	1.82093	1.1802
																1.33727	1.76017	1.40861	1.45734	1.43796	1.39233	1.21869	0.944433	2.26115	1.7532	2.44404	2.27598	2.08058	2.28846	2.26012
																1.52495	1.128	0.553602	0.723431	0.105583	0.531249	1.55802	0.944433	1.82692	1.32433	2.15679	2.0666	2.03411	2.02711	1.98999
																2.02745	2.08013	2.07786	2.04336	1.64633	2.01613	2.1371	2.01208	1.94292	2.1042	2.37526	2.37119	2.23243	2.43316	2.35581
																2.43343	2.55627	2.44334	2.44086	2.32227	2.57964	2.59193	2.61328	2.69588	2.55427	2.44812	2.37798	2.03411	2.36904	2.17287
																2.57008	2.51016	2.39262	2.40735	2.27592	2.41803	2.49092	2.57676	2.7189	2.46702	2.23612	2.0666	1.91958	2.25647	2.24257
																2.33155	2.3623	2.22804	2.10075	2.01633	1.89032	2.10572	2.1562	2.28144	2.20376	1.58487	1.61747	1.5003	1.57395	1.6763
																2.07264	2.20918	2.22804	1.70375	1.64633	1.7072	1.94396	2.01208	2.19169	2.1736	1.62368	1.70752	1.5003	1.40741	0.481987
																2.21196	1.48013	1.90303	1.36948	1.64633	2.11053	2.03346	2.05374	1.94292	1.64876	0.945486	0.594046	1.08033	0.713109	0.481987
																2.6867	2.81184	2.65496	2.69421	2.57359	2.79626	2.76761	2.7414	2.81349	2.74369	2.60912	2.55199	2.37596	2.52399	2.52343
																2.74482	2.77085	2.66227	2.56787	2.45061	2.60682	2.71955	2.64551	2.77418	2.62099	2.62923	2.47993	2.35059	2.53785	2.48429
																2.07264	2.48403	2.12176	2.27783	2.07971	2.40106	2.52868	2.27975	2.43494	2.36187	2.09181	2.11375	1.79007	1.61869	1.95183
																2.28875	2.47477	2.19609	2.32706	2.01633	2.2175	2.56206	2.27975	2.56134	2.1736	2.10349	2.04943	1.60333	1.93729	2.00775
																1.76374	2.13748	2.25724	2.34483	2.27592	2.41803	2.33656	2.36957	2.38215	2.42628	2.12577	2.16832	1.89676	1.82093	2.0565
																2.35099	1.59339	1.7212	1.70375	2.01633	2.18534	2.07135	1.9121	2.10476	1.64876	1.32327	1.74652	1.28911	1.57395	1.27545
																3.39902	3.39243	3.29477	3.04544	3.08684	3.24335	3.44182	3.38264	3.42814	3.32202	3.14785	3.07038	2.90832	2.88442	2.81072
																3.18782	3.14434	3.00982	2.81873	2.75414	2.96395	3.23197	3.11632	3.17631	3.0898	2.86399	2.81541	2.59239	2.60128	2.55464
																3.13739	3.03074	2.8873	2.59151	2.81342	2.89474	3.1539	3.04082	3.09884	2.96454	2.79032	2.70394	2.55816	2.4283	2.44875
																2.74482	2.3623	2.37368	1.86167	2.07971	1.95826	2.62525	2.49615	2.46928	2.5139	1.85144	1.78231	1.5003	1.40741	0.481987
																1.65988	1.128	1.40861	-0.36399	0.105583	1.89032	1.21869	2.01208	2.07038	1.9072	0.603342	0.594046	1.08033	-0.707444	-0.673553
																2.21196	2.26846	2.28409	2.19377	1.94022	2.2175	2.53739	2.54369	2.36742	2.39575	1.75234	1.66474	1.43918	1.76335	1.80883
																2.40303	2.16305	2.07786	1.92267	1.94022	2.24688	2.41047	2.18472	2.28144	1.96672	1.44482	1.1576	1.36957	1.52451	1.54249
																1.65988	1.88028	1.59044	2.0826	2.04937	1.106	0.294276	0.944433	1.2172	1.7532	1.7235	2.083	2.36981	2.14878	2.20449
																2.18194	1.88028	2.22804	1.53199	2.01633	1.89032	2.26202	2.29981	2.16502	2.28094	1.94901	1.70752	1.75854	1.65947	1.83641
																1.65988	2.10994	2.35352	2.44714	2.46	2.01613	1.82803	2.12517	1.99029	1.9072	1.96595	2.31093	2.43665	2.47373	2.48429
																2.36931	2.48403	2.70238	2.53292	2.54045	2.63157	2.55408	2.49615	2.49016	2.49139	2.25894	2.11375	2.22283	2.30336	2.38031
																2.65534	2.64131	2.64744	2.72583	2.60881	2.70676	2.53739	2.5063	2.65427	2.5139	1.7235	1.78231	1.98107	2.2211	2.33611
																2.66191	2.55627	2.65496	2.68899	2.681	2.78775	2.51969	2.46341	2.67065	2.41139	1.98218	1.99266	1.68764	2.27285	2.29266
																1.65988	2.18688	2.41048	2.51371	2.37523	2.75046	2.55408	2.5063	2.38215	2.5725	0.603342	0.594046	1.5003	1.76335	1.83641
																2.11289	2.16305	2.12176	2.0635	1.78904	2.34376	2.56983	2.43941	2.16502	1.7532	1.91278	1.56481	1.64743	1.33679	0.481987
																2.02745	2.493	2.12176	2.0826	2.34985	2.34376	2.52868	2.46341	2.36742	1.96672	2.02712	1.70752	1.43918	1.73137	1.6763
																1.33727	1.128	1.40861	1.92267	2.07971	1.7072	1.99131	2.01208	1.99029	1.51308	1.32327	0.211552	1.43918	0.713109	1.27545
																										1.85144	1.81532	1.28911	1.73137	1.35638
																2.47399	2.13748	0.553602	2.26703	1.64633	2.50372	2.60574	2.56071	2.38215	2.37927	1.44482	1.26823	1.28911	0.455179	1.4264

## Sheet: Fig. 2J
Figure 2J
	+/+	+/+	+/+	+/-	+/-	+/-	-/-	-/-	-/-	-/-	-/-	-/-
just op puro ctrl	10231	8429	8459	12150	6126	5083	2398	1863	2776	5264	5058	8142
chx ctrl	5401	5506	4951	3480	3865	3812	899	1040	675	2023	2313	1877
	Discovery?	P value	Mean of +/+	Mean of -/-	Difference	SE of difference	t ratio	df	q value
just op puro ctrl	Yes	0.0139056	9040	4250	4790	1470	3.258	7	0.00702235
chx ctrl	Yes	4.17584e-05	5286	1471	3815	422.5	9.03	7	4.2176e-05

## Sheet: Fig. 2K
Figure 2K
	eV			K190M			NSUN2
Op-puro	100.3	127.2	114	291.8	237.7	279.7	197	259.6	234.3
CHX	65.8	72.7	63.9	125.2	176.7	124.8	123.6	131.7	125.7
	Discovery?	P value	Mean of eV	Mean of K190M	Difference	SE of difference	t ratio	df	q value
Op-puro	Yes	0.001007	113.8	269.7	-155.9	18.14	8.594	4	0.001017
CHX	Yes	0.012775	67.47	142.2	-74.77	17.44	4.287	4	0.006452
	Discovery?	P value	Mean of eV	Mean of NSUN2	Difference	SE of difference	t ratio	df	q value
Op-puro	Yes	0.004152	113.8	230.3	-116.5	19.77	5.891	4	0.004194
CHX	Yes	7.9e-05	67.47	127	-59.53	3.611	16.49	4	0.00016
	Discovery?	P value	Mean of K190M	Mean of NSUN2	Difference	SE of difference	t ratio	df	q value
Op-puro	No	0.182512	269.7	230.3	39.43	24.48	1.611	4	0.368675
CHX	No	0.430829	142.2	127	15.23	17.4	0.8753	4	0.435137

## Sheet: Figs. 2L-N
Figure 2L
	K190M					NSUN2
Betaine	0.0613013	-0.0808165	-0.272492	-0.321415	-0.140371	-0.0187472	-0.0334219	-0.0096425	-0.28558	-0.124721
Choline	-0.0585005	-0.0324384	0.243259	0.0177517	0.071356	0.295636	0.126589	0.258973	0.0466304	0.156636
SAH (S-Adenosyl-L-Homocysteine)	-0.0443958	0.017835	0.0804535	-0.0150813	0.112974	0.274493	0.489539	-0.0558714	0.0233323	0.0719855
Cystathionine	-0.39241	-0.0515136	0.0774736	-0.27497	-0.494926	-0.0678585	0.272744	-0.28673	-0.21002	-0.545741
Methionine	0.259581	0.250422	0.178443	0.186072	-0.05532	0.441749	0.0326938	0.341116	0.19266	0.361934
SAM (S-Adenosyl Methionine)	0.20528	0.0906737	-0.0418815	0.0727736	0.0522175	0.308239	0.330858	0.161284	0.0103818	0.198349
SDMA	0.0721679	0.421109	0.825961	0.491573	0.631637	1.29657	1.0496	1.35469	1.14296	1.31913
CDP-ch (cytidine diphosphate-choline)	-0.339779	-0.044091	1.14022	0.708767	1.1419	1.19694	1.26534	1.1991	1.16564	1.5424
ADMA	-0.0223967	0.589736	0.915204	0.615604	0.973643	1.75415	1.33407	1.72575	1.47889	1.46427
Figure 2M
	K190M					NSUN2
Proline	0.0862212	0.0698641	0.121593	0.147232	0.0802255	0.163167	0.0646758	0.216406	-0.0015769	0.184322
Isoleucine	-0.0343989	0.134863	0.0842933	0.125998	0.0797425	0.114342	0.0882713	0.217943	0.0677155	0.173337
Tryptophan	0.00990405	0.0288212	-0.0375405	-0.0595795	-0.0473832	0.0695072	-0.112729	0.098951	-0.0942344	0.0162898
Arginine	-0.0631255	0.21202	0.340338	0.18854	0.266484	0.560235	0.279892	0.617554	0.682137	0.673263
Valine	0.0844444	0.11393	0.0549	0.149531	-0.0086095	0.236	-0.0312488	0.185406	0.139595	0.184301
Leucine	-0.0290973	0.148016	0.132138	0.138207	0.0337367	0.173746	0.100983	0.24605	0.0948944	0.122636
Glutamine	0.28319	0.301009	0.203943	0.119938	0.0826438	0.325823	0.0207423	0.210543	0.274695	0.240983
Tyrosine	-0.0436064	0.135125	0.106442	0.139087	-0.0225235	0.220092	0.125894	0.259841	0.13575	0.207778
Phenylalanine	-0.0600917	0.109021	0.0717823	0.114928	0.0481882	0.224996	0.0353437	0.276513	0.0921143	0.269091
Threonine	0.295108	0.263963	0.214475	0.0995423	0.11927	0.416753	0.0838365	0.194529	0.277951	0.329006
Methionine	0.259581	0.250422	0.178443	0.186072	-0.05532	0.441749	0.0326938	0.341116	0.19266	0.361934
Serine	-0.176028	0.253496	0.467504	0.0422926	0.238098	0.112758	0.109299	0.398404	-0.0499602	0.091201
Figure 2N
	K190M					NSUN2
Carnosine	-0.199821	0.314303	-0.125575	0.214272	0.178667	0.10656	0.135842	-0.250532	0.0432707	-0.0979417
Citrate	0.112824	-0.0343314	-0.769294	-0.673916	-1.05526	-0.970808	-0.967367	-0.129138	-0.854903	-0.794929
Glutamate	-0.0739612	0.0214371	-0.115678	-0.0236708	0.0483798	0.113543	0.143121	0.0621449	-0.0032386	0.0847184
Malate	0.0223634	-0.187774	0.2048	-0.016546	0.0719828	0.211313	0.222695	0.271843	0.309284	0.156821
Succinate	-0.311002	-0.246344	-0.163991	-0.259185	-0.194956	-0.409303	-0.513814	-0.297441	-0.306939	-0.324527
Fumarate	-0.0489727	0.057973	0.0298647	0.123211	0.160243	0.564573	0.406485	0.159761	0.386565	0.558093
Aspartate	0.121407	-0.0670718	-0.214746	-0.221953	0.189361	-0.23441	-0.300708	-0.325434	-0.604622	-0.601848

## Sheet: Figs. 3C,D
Figure 3C
	wt R1	wt R2	wt R3	het R1	het R1	het R3	KO R1	KO R2	KO R3	KO R4	KO R5	KO R6
chx ctrl	-0.743043	-0.715265	-0.86855	-1.16186	-1.01048	-1.0304	-1.3836	-1.17341	-1.79704	-1.60518	-1.41192	-1.71325
1h ars	-0.770277	-0.883488	-1.20358	-0.768119	-0.689817	-0.0771278	-1.68799	-2.1405	-2.3316	-1.50998	-1.20376	-1.41379
2h ars	-1.59323	-1.48652	-1.5338	-1.32775	-1.4409	-1.10217	-2.63736	-2.34091	-1.85149	-2.35265	-2.19193	-2.05608
4h ars	1.20432	1.24832	1.33987	1.15642	0.829098	1.00336	-0.085299	-0.12365	-0.0607144	0.295942	0.16784	0.717884
8h ars	1.22666	1.49071		-0.158337	-0.0328581	-1.25077	-0.128348	-0.402992	-0.342473	-0.895721	-0.645317	-2.18339
12h ars	1.02685	0.817224	0.860673	0.181469	-0.799056	-0.0749794	-0.667328	-0.727158	-0.650818	-0.470147	-2.10164
Figure 3D
	wt R1	wt R2	wt R3	KO R1	KO R2	KO R3	KO R4	KO R5	KO R6
1h ars	1.00265	0.926977	0.742527	0.835501	0.610559	0.534813	1.04346	1.2902	1.1154
2h ars	0.56678	0.610291	0.590617	0.43267	0.53137	0.745983	0.581845	0.65041	0.714631
4h ars	3.9406	4.06262	4.32879	2.53749	2.47093	2.5811	3.64848	3.33848	4.88798
8h ars	4.00208	4.8059		2.46289	2.03596	2.12318	1.5973	1.90005	0.654273
12h ars	3.48449	3.01324	3.10537	1.6951	1.62624	1.71461	2.14534	0.13182	0.692419

## Sheet: Fig. 3E
Figure 3E
	k190m			nsun2
CHX	-1.1073	-0.610232	-1.11192	-0.897836	-0.806259	-0.87353
1h	-1.05413	-0.803927	-0.947138	-0.773765	-0.840624	-0.86666
2h	-1.23493	-2.05524	-1.4651	-1.18061	-1.20785	-1.26542
4h	0.291369	0.928549	0.392216	0.662404	0.506217	0.745834

[truncated: 40 more sheets: Fig. 3K-M, Fig. 4B, Fig. 4E, Fig. 4F, Fig. 4H, Fig. 4J, Figs. 5A, Fig. 5B, Fig. 5C, Figs. 5D,E, Figs. 5G-L, Fig. 5M, Figs. 5N-P, Fig.6D, Figs. 6G,H, Fig. 6I, Fig. S1E, F, Figs. SI-N, Figs. S2B,D, Fig. S2I …]
